# Supplementary material for: Rare, Tightly-Bound, Multi-Cellular Clusters in the Pancreatic Ducts of Adult Mice Function Like Progenitor Cells and Survive and Proliferate After Acinar Cell Injury
Source: Stem Cells. 2024 Jan 11;42(4):385–401. doi: 10.1093/stmcls/sxae005 (PMC11016848; doi:10.1093/stmcls/sxae005)
Supplement: sxae005_suppl_Supplementary_Data [file sxae005_suppl_supplementary_data.zip]

Archive with 10 entries (9 files):
- sxae005/
- sxae005/FSC m-h cluster movie_720.mov
- sxae005/Movie S1_Amy (R)_EpCAM (G).wmv
- sxae005/Movie S2_Cpep (R)_Gcg (G).wmv
- sxae005/Supplementary Dataset 2_GO_GSEA clusters 0-7_4_3_2023 (2).xlsx
- sxae005/Supplementary Dataset 3_KEGG_GSEA clusters 0-7_4_3_2023 (2).xlsx
- sxae005/Supplementary Dataset 4_Proliferation 14 days post injury (2).xlsx
- sxae005/Supplementary datasets and movie description_5_9_2022_11_21_2023_12_19_2023.docx
- sxae005/Supplementary figures and tables_5_9_2023-3_11_22_2023_12_19_2023.pdf
- sxae005/Supplementary_Dataset_1_DE_genes_clusters_0-7_TP_StemID_5_9_2023.xlsx
