# Supplementary material for: Rare, Tightly-Bound, Multi-Cellular Clusters in the Pancreatic Ducts of Adult Mice Function Like Progenitor Cells and Survive and Proliferate After Acinar Cell Injury
Source: Stem Cells. 2024 Jan 11;42(4):385–401. doi: 10.1093/stmcls/sxae005 (PMC11016848; doi:10.1093/stmcls/sxae005)
Supplement: sxae005_suppl_Supplementary_Data [file sxae005_suppl_supplementary_data.zip › sxae005/Supplementary Dataset 2_GO_GSEA clusters 0-7_4_3_2023 (2).xlsx]

## Sheet: GO_GSEA-c0
ID	Description	setSize	enrichmentScore	NES	pvalue	p.adjust	qvalues	rank	leading_edge	core_enrichment
GO_CELL_MORPHOGENESIS_INVOLVED_IN_DIFFERENTIATION	GO_CELL_MORPHOGENESIS_INVOLVED_IN_DIFFERENTIATION	477	0.338848	1.49694	0.00118483	0.108711	0.0978195	2766	tags=31%	list=22%	signal=25%	Gtf2i/Nfix/Camta1/Meis2/Flna/Ankrd11/Mapk1/Huwe1/Rfc2/Chd8/Snx14/Dnm1l/Hras/Baz1b/Nsd1/Ski/Zfp148/Notch2/Champ1/Rere/Cdk10/Yy1/Taf1/Prdm16/Tbc1d7/Pogz/Abl1/Setd2/Map3k7/Bcr/Gtf2ird1/Insr/Chd1/Tubgcp4/Tmem94
GO_CELL_PART_MORPHOGENESIS	GO_CELL_PART_MORPHOGENESIS	451	0.363757	1.60037	0.00119761	0.108711	0.0978195	2251	tags=27%	list=18%	signal=23%	Wnt4/Pbx1/Arid1a/Gata6/Smc3/Smarca4/Dnajc19/Smarce1/Flna/Arid1b/Stag2/Smc1a/Setd5/Nipbl/Smarcd1/Trrap/Smarcc2/Kmt2a/Adgrg6/2700049A03Rik/Efemp2/Cox7b/Ndufb11/Sh2b1/Dpf2/Pogz/Abl1/Rad21/B3gat3/Arid2
GO_CELL_JUNCTION_ORGANIZATION	GO_CELL_JUNCTION_ORGANIZATION	445	0.33203	1.45916	0.00119904	0.108711	0.0978195	2889	tags=32%	list=23%	signal=26%	Wnt4/Pbx1/Iqgap1/Adamts16/Vegfa/Pkd2/Lamb2/Lzts2/Bcl2/Maged1/Mtss1/Prom1/Sox9/Cited1/Myo1e/Wwtr1/Hnf1b/Notch2/Agt/Ctnnb1
GO_REGULATION_OF_NEURON_DIFFERENTIATION	GO_REGULATION_OF_NEURON_DIFFERENTIATION	427	0.32913	1.44088	0.00120773	0.108711	0.0978195	2895	tags=31%	list=23%	signal=25%	Adamts9/Zmiz1/Tgfb2/Vegfa/Pkd2/Hectd1/Prox1/Mdk/Snx17/Bmpr1a/Luzp1/Ap2b1/Myh10/Dnm2/Bmpr2/Apoe/Nf1/Lrp1/Rbpj/Smad6/Sec24b/Arid2/Chd7/Notch1/Ndst1/Jag1
GO_CHROMATIN_BINDING	GO_CHROMATIN_BINDING	431	0.334458	1.46403	0.00121065	0.108711	0.0978195	2674	tags=33%	list=22%	signal=27%	Wnt4/Pbx1/Adamts16/Vegfa/Pkd2/Col4a1/Lzts2/Bcl2/Maged1/Mtss1/Prom1/Sox9/Cited1/Wwtr1/Hnf1b/Notch2/Agt/Ctnnb1
GO_PROTEIN_KINASE_ACTIVITY	GO_PROTEIN_KINASE_ACTIVITY	403	0.344114	1.49934	0.00121065	0.108711	0.0978195	3503	tags=36%	list=28%	signal=27%	Iqgap1/Sod1/Nckap1/Srgap2/Flna/Pak2/Dock7/Ralbp1/Pak1/Brk1/Spata13/Farp1/Rcc2/Arhgef2/Arhgap17/Dvl1/Atp7a/Map3k11/Iqgap2/Arfip2/Cyfip1/Eps8l1/Cyfip2
GO_VASCULATURE_DEVELOPMENT	GO_VASCULATURE_DEVELOPMENT	429	0.335042	1.46581	0.00121359	0.108711	0.0978195	2643	tags=32%	list=21%	signal=26%	Sema5a/Fgfr2/Igf1r/Bptf/Smc3/Evc/Gja1/Son/Tcf4/Dync1h1/Aff4/Usp7/Smc1a/Huwe1/Setd5/Nipbl/Usp9x/Smarcd1/Pum1/Kmt2a/Dvl1/Ltbp3/Cdk10/Rad21/Fmr1/Herc2/Cdkl5/Fbxo11/Hdac4/Tbce/Wrn/Fgd1/Slc26a2/Pcgf2
GO_CELL_SUBSTRATE_JUNCTION	GO_CELL_SUBSTRATE_JUNCTION	348	0.334583	1.44658	0.00121507	0.108711	0.0978195	1899	tags=29%	list=15%	signal=25%	Gtf2i/Map2k2/Fgfr3/Mrps16/Atp6v1a/Ptdss1/Rfc2/Naa10/Hras/Baz1b/Nsd1/2700049A03Rik/Efemp2/Atp7a/Ndufb11/Ext1/Suz12/Cspp1/Slc6a8/Atp6v0a2/Rps6ka3
GO_CELL_MORPHOGENESIS_INVOLVED_IN_NEURON_DIFFERENTIATION	GO_CELL_MORPHOGENESIS_INVOLVED_IN_NEURON_DIFFERENTIATION	376	0.339748	1.47639	0.00121655	0.108711	0.0978195	2793	tags=31%	list=22%	signal=25%	Wnt4/Phip/Nfix/Arid1a/Bptf/Smc3/Smarca4/Smarce1/Ankrd11/Wac/Crebbp/Arid1b/Aff4/Smc1a/Dock7/Auts2/Setd5/Tmco1/Nipbl/Smarcd1/Smarcc2/Atrx/Kmt2c/Kmt2a/Notch2/Dnmt3a/Fbxo31/Trio/Rps23/Ext1/Taf1/Gns/Ctcf/Rbm10/Dpf2/Rad21/Fbxl4/Gusb/Rps6ka3/Ep300/Map3k7/B3gat3/Arid2/Frmd4a/Zswim6
GO_BLOOD_VESSEL_MORPHOGENESIS	GO_BLOOD_VESSEL_MORPHOGENESIS	351	0.341683	1.47582	0.00121951	0.108711	0.0978195	2643	tags=32%	list=21%	signal=26%	Wnt4/Pbx1/Adamts16/Vegfa/Pkd2/Lzts2/Bcl2/Maged1/Sox9/Cited1/Wwtr1/Hnf1b/Agt/Ctnnb1/Zmpste24/Bmp7/Smo/Asxl1/Dlg1
GO_AXON	GO_AXON	366	0.334711	1.44864	0.001221	0.108711	0.0978195	3117	tags=37%	list=25%	signal=29%	Cbx5/Bptf/Zmynd11/Sgf29/Kmt2e/Zmynd8/Kdm5a/Ing4/Mphosph8/Chd8/Glyr1/Ing1/Mbtd1/Atrx/Spin1/Kdm7a/Taf1/Phf1/Thap7/Suz12/Dpf2/Trp53bp1/Fmr1
GO_CELL_CELL_JUNCTION	GO_CELL_CELL_JUNCTION	327	0.327692	1.40496	0.00122549	0.108711	0.0978195	1951	tags=26%	list=16%	signal=22%	Wnt4/Pbx1/Iqgap1/Adamts16/Fgfr2/Vegfa/Pkd2/Lamb2/Sdc4/Lzts2/Bcl2/Maged1/Mtss1/Prom1/Sox9/Cited1/Myo1e/Cat/Wwtr1/Hnf1b/Notch2/Agt/Ctnnb1/Bmp7/Smo/Asxl1/Dlg1/Epha7/Smad6/Ctnnbip1/Sfrp1/Lgr4/Sim1/Notch1/Podxl/Ptch1/Rara/Jag1
GO_POSITIVE_REGULATION_OF_NERVOUS_SYSTEM_DEVELOPMENT	GO_POSITIVE_REGULATION_OF_NERVOUS_SYSTEM_DEVELOPMENT	331	0.362112	1.554	0.00122549	0.108711	0.0978195	2246	tags=26%	list=18%	signal=22%	Fdx1/Gnb1/Nfe2l1/Atp2b1/Dag1/Jup/Cftr/Lrp6/Larp1/Cdh1/Trp53inp1/Adcy6/Sphk2/Dnmt3a/Ctnnb1/Gramd1b/Prkaa1/Itpr2/Pten/Akt1/Golph3/Foxo3/Xrn1/Gnai1/Akap8/Smo
GO_POSTSYNAPSE	GO_POSTSYNAPSE	367	0.336939	1.45821	0.00122549	0.108711	0.0978195	3093	tags=36%	list=25%	signal=28%	Mrpl27/Gadd45gip1/Chchd1/Mrpl17/Mrpl14/Mrps28/Mrpl54/Mrps33/Mrpl21/Mrpl24/Mrpl48/Mrps36/Mrps16/Mrpl55/Mrpl57/Mrpl18/Mrps12/Mrps18c/Mrpl2/Mrpl33/Mrpl28/Mrps17/Mrpl12/Mrps35/Aurkaip1/Mrps14/Mrpl11/Mrpl32/Mrps7/Mrpl51/Mrps23/Mrpl19/Mrpl41/Mrps18a/Mrpl40/Mrps21/Mrpl30/Mrps11/Mrps24/Mrpl49/Mrpl42/Mrpl36
GO_PROTEIN_SERINE_THREONINE_KINASE_ACTIVITY	GO_PROTEIN_SERINE_THREONINE_KINASE_ACTIVITY	325	0.341284	1.4611	0.00122549	0.108711	0.0978195	3617	tags=37%	list=29%	signal=27%	Zbtb20/Nfix/Sox5/Tcf4/Kmt2e/Gatad2b/Crebbp/Gamt/Usp7/Thoc2/Tmco1/Nipbl/Rai1/Naa10/Smarcc2/Trim8/Atrx/Ski/Kmt2c/Pigq/Vamp2/Ctnnb1/Trio/Rere/Larp7/Prdm16/Slc6a8/Pogz/Fmr1/Herc2/Rps6ka3/Ep300/Cdkl5/Gls/Scn1b/Tsc2
GO_SENSORY_ORGAN_DEVELOPMENT	GO_SENSORY_ORGAN_DEVELOPMENT	288	0.327547	1.38202	0.00127227	0.108711	0.0978195	3440	tags=40%	list=28%	signal=29%	Rhoj/Gnb1/Tgfb2/Atp2b1/Hipk2/Lamb2/Smarca4/Bax/Prox1/Lrp6/Col4a1/Ntrk2/Prom1/Sox9/Myh10/Bmpr2/Rab11fip4/Man2a1/Ski/Lrp5/Hipk1/Hif1a/Dcx/Topors
GO_ACTIN_BINDING	GO_ACTIN_BINDING	275	0.33861	1.4205	0.00129032	0.108711	0.0978195	2213	tags=27%	list=18%	signal=23%	Fgfr2/Ctnnd1/Nfix/Set/Pkd2/Smc3/Fgfr3/Son/Sox5/Flna/Mapk1/Ergic1/Macf1/Ntrk2/Smc1a/Plcb4/Usp9x/Hras/Kmt2a/Trio/Pten/Akt1/Yy1/Fance/Edn1/Smo/Slc12a6/Bcr/Nras/Chd7/Gnai3/Ofd1
GO_CIRCULATORY_SYSTEM_PROCESS	GO_CIRCULATORY_SYSTEM_PROCESS	270	0.327849	1.37388	0.00129366	0.108711	0.0978195	2930	tags=33%	list=24%	signal=25%	Adamts9/Gtf2i/Wnt4/Dab2ip/Tgfb2/Creb3l1/Pdcd4/Adamts1/Hspg2/Sars/Rock1/Ecscr/Sema6a/Rock2/Spred1/Krit1/Synj2bp/Hgs/Agt/Ctnnb1/Nf1/Hdac5/Foxo4/Bmp7/Nfatc3/Card10
GO_CELL_JUNCTION_ASSEMBLY	GO_CELL_JUNCTION_ASSEMBLY	269	0.344786	1.44426	0.00129702	0.108711	0.0978195	2939	tags=34%	list=24%	signal=27%	Gtf2i/Phip/Nfix/Wdr26/Gja1/Son/Eprs/Atp6v1a/Col4a1/Gatad2b/Chd3/Ogt/Pde4d/Pigyl/Kidins220/Ccdc47/Rfc2/Pqbp1/Ift122/Tmem98/Setd5/Rai1/Usp9x/Baz1b/Kansl1/Nsd1/4932438A13Rik/Ski/Zfp148/Champ1/Ctnnb1/Mark3/Rere/Yy1/Zmpste24/Yme1l1/Prdm16/Ctcf/Ift52/Dpf2/Slc6a8/Pogz/Wdr35/Atf6/Med13l/Herc2/Rad50/Syne1/Fbxo11/Pcnt/B3gat3/Gtf2ird1
GO_PROTEIN_CONTAINING_COMPLEX_DISASSEMBLY	GO_PROTEIN_CONTAINING_COMPLEX_DISASSEMBLY	269	0.337339	1.41306	0.00129702	0.108711	0.0978195	1924	tags=30%	list=15%	signal=26%	Adamts9/Wnt4/Iqgap1/Gsk3b/Cdk6/Vegfa/Rras/Fermt2/Zyx/Emp2/Fermt1/Itgb1/Dag1/Ptprj/Rock1/Pik3r1/Mkln1/Jup/Sdc4/Ptprk/Bcl2/Phldb2/Onecut1/Macf1/Utrn/Rasa1/Rock2/Map4k4/Trip6/Dusp3/Itga6/Mmp14/Dapk3/Ninj1/Itgav/Dlc1/Rcc2/Trpm7/Ldb1/Ctnnb1/Lims1/Mink1/Pip5k1a/Pten/Nf1/Limch1/Cdk5/Cd44/Sned1/Src/Itgb4/Lrp1/Slk/Abl1/Rhod/Sgce/Bcr/Clasp1/Sfrp1/Ppfia1
GO_CELL_SUBSTRATE_ADHESION	GO_CELL_SUBSTRATE_ADHESION	220	0.368801	1.52722	0.0013089	0.108711	0.0978195	2837	tags=37%	list=23%	signal=29%	Ccnd1/Kcnq1/Pkd2/Gata6/Pkhd1/Cftr/Bicc1/B9d1/Glis3/Ski/Flnb/Hnf1b/Klf11/Ganab/Rere/Ptrh2/Appl1/Cc2d2a/Prdm16/Pdx1/Dzip1l/Asxl1/Cep290/Cspp1/Sik3/B9d2
GO_PEPTIDYL_SERINE_MODIFICATION	GO_PEPTIDYL_SERINE_MODIFICATION	225	0.366603	1.52006	0.0013089	0.108711	0.0978195	3503	tags=40%	list=28%	signal=29%	Hs6st2/Set/Foxp1/Wdr26/Kmt2e/Dync1h1/Ahdc1/Atp6v1a/Chd3/Stag2/Csnk2b/Mrps14/Huwe1/Dhx30/Ndufa1/Trmt1/Ndufa12/Rai1/Smarcd1/Trrap/Pak1/Kdm5b/Zfp148/Trio/Yy1/Kdm1a/Slc25a1/Reps1/Dpf2/Herc2/Atg5/Tango2/Fbxo11/Zswim6/Tmtc3
GO_POSITIVE_REGULATION_OF_NEURON_DIFFERENTIATION	GO_POSITIVE_REGULATION_OF_NEURON_DIFFERENTIATION	243	0.34988	1.45552	0.00131406	0.108711	0.0978195	3005	tags=33%	list=24%	signal=25%	Gtf2i/Itch/Fgfr2/Hs6st2/Nfix/Nfia/Lamb2/Camta1/Foxp1/Gja1/Ube3a/Meis2/Pik3r1/Flna/Ankrd11/Ptdss1/Mapk1/Arid1b/Stag2/Pde4d/Csnk2b/Pigyl/Huwe1/Rfc2/Kdm6b/Chd8/Bmpr1a/Pqbp1/Snx14/Dnm1l/Rai1/Hras/Baz1b/Kansl1/Upf3b/Nsd1/Atrx/Ski/Lrp5/Kctd1/C330007P06Rik/Ehmt1/Hnf1b/Zfp148/Notch2/Ptpn11/Dnmt3a/Champ1/Trio/Cox7b/Rere/Ank/Ltbp3/Eif2s3x/Txnl4a/Pten/Cdk10/Yy1/Taf1/Apc/Prdm16/Suz12/Herc1/Tbc1d7/Slc6a8/Pogz…
GO_EPITHELIAL_TUBE_MORPHOGENESIS	GO_EPITHELIAL_TUBE_MORPHOGENESIS	206	0.398748	1.63843	0.00131752	0.108711	0.0978195	3433	tags=42%	list=28%	signal=31%	Wnt4/Tns1/Iqgap1/Plec/Vegfa/Fermt2/Ptprj/Rock1/Sdc4/Lamc2/Ptprk/Bcl2/Phldb2/Tln1/Macf1/Rock2/Map4k4/Trip6/Dusp3/Itga6/Mmp14/Dapk3/Dlc1/Rcc2/Ldb1/Lims1/Pip5k1a/Pten/Limch1/Src/Itgb4/Lrp1/Slk/Abl1/Rhod/Bcr/Itga5/Clasp1/Sfrp1
GO_EXTRACELLULAR_STRUCTURE_ORGANIZATION	GO_EXTRACELLULAR_STRUCTURE_ORGANIZATION	193	0.362405	1.48174	0.00131752	0.108711	0.0978195	1916	tags=24%	list=15%	signal=20%	Fgfr2/Igf1r/Smc3/Fgfr3/Gja1/Son/Usp7/Smc1a/Ccdc47/Huwe1/Setd5/Nipbl/Usp9x/Trip11/Trrap/Ski/Kmt2a/Rere/Ltbp3/Spg20/Prdm16/Asxl1/Wdr35/Rad21/Fbxl4/Fmr1/Herc2/Cdkl5/Map3k7/Fbxo11/Sim1/Exoc6b/Kdm5c/Wdr60/Hdac4/Tbce/Fgd1/Tbl1xr1/Slc26a2/Ift140/Cep120/Ccdc28b/Ift172/Mbd5/B3glct/Mapk8ip3
GO_UROGENITAL_SYSTEM_DEVELOPMENT	GO_UROGENITAL_SYSTEM_DEVELOPMENT	207	0.376896	1.55002	0.00131752	0.108711	0.0978195	2319	tags=28%	list=19%	signal=23%	Gtf2i/Sema5a/Phip/Nfix/Set/Tgfb2/Creb3l1/Arid1a/Rras/Smoc1/Fgfr3/Col18a1/Ube3a/Son/Smarca4/Pik3r1/Smarce1/Flna/Ptdss1/Mapk1/Crebbp/Arid1b/Csnk2a1/Nedd4l/Smc1a/Jmjd1c/Rfc2/Kdm6b/Dhx30/Ift122/Gtpbp2/Tmco1/Usp9x/Hras/Trip11/Smarcd1/Baz1b/Kansl1/Upf3b/Nsd1/Smarcc2/Ski/Lrp5/Flnb/P4hb/Hnf1b/Kmt2a/Notch2/Ptpn11/Dnmt3a/Champ1/Tet3/Efemp2/Tab2/Rit1/Atp7a/Cbl/Ext1/Pten/Kat6b/Spg20/Yy1/Taf1/Kdm1a/Ift52/Suz1…
GO_NEURON_TO_NEURON_SYNAPSE	GO_NEURON_TO_NEURON_SYNAPSE	224	0.380607	1.57405	0.00131926	0.108711	0.0978195	3347	tags=40%	list=27%	signal=30%	Hs6st2/Plec/Set/Agrn/Foxp1/Wdr26/Dnajc19/Kmt2e/Dync1h1/Ahdc1/Atp6v1a/Chd3/Stag2/Csnk2b/Kidins220/Smc1a/Mrps14/Huwe1/Dhx30/Ndufa1/Trmt1/Snx14/Sucla2/Setd5/Ndufa12/Rai1/Dnm2/Naa10/Smarcd1/Trrap/Pak1/Lrp5/Itpr1/Kmt2a/Kdm5b/Zfp148/Trio/Tet3/Pten/Yy1/Taf1/Kdm1a/Slc25a1/Reps1/Dpf2/Lars/Adcy5/Herc2/Rapsn/Ep300/Syne1/Cdkl5/Atg5/Tango2/Mfn2/Fbxo11/Zswim6/Gls/Tmtc3/Bmp1
GO_SECOND_MESSENGER_MEDIATED_SIGNALING	GO_SECOND_MESSENGER_MEDIATED_SIGNALING	198	0.359881	1.47038	0.00132626	0.108711	0.0978195	2636	tags=30%	list=21%	signal=24%	Gtf2i/Phip/Foxp1/Hspg2/Smc3/Cltc/Fgfr3/Ube3a/Sox5/Atp6v1a/Wac/Mapk1/Ppp3ca/Stag2/Usp7/Csnk2a1/Ntrk2/Smc1a/Rsrc1/Jmjd1c/Rfc2/Auts2/Bmpr1a/Setd5/Tmco1/Spred1/Nipbl/Rai1/Usp9x/Baz1b/Upf3b/C330007P06Rik/Kmt2a/Wwox/Trio/Tet3/Tspan7/Rere/Cic/Yy1/Taf1/Sh2b1/Cyfip2/Mlh1/Rreb1/Slc6a8/Rad21/Fmr1/Dmd/Herc2/Rps6ka3/Gnaq/Nkap/Trak1/Bcr/Pcnt/Arid2/Gtf2ird1/Ywhag/Dlg3/Med12/Chd7/Tsc2/Sim1/Alg13/Hdac4/Deaf1/Mid2…
GO_HISTONE_BINDING	GO_HISTONE_BINDING	188	0.385826	1.57044	0.00132802	0.108711	0.0978195	3652	tags=49%	list=29%	signal=35%	Sema5a/Shank2/Iqgap1/Fgfr2/Gsk3b/Dab2ip/Sptan1/Pafah1b1/Mycbp2/Llph/Pacsin2/Nfib/Vegfa/Enah/Wasf2/Myh14/Rab10/Lamb2/Itgb1/Plxnb1/Plxnb2/Tmem106b/Ank3/Alcam/Actr2/Dag1/Golga4/Gja1/Ube3a/Mark2/Kalrn/Shtn1/Rock1/Pik3r1/Ppp1r9a/Nckap1/Bax/Srgap2/Poldip2/Nedd4/Mapk1/Lamc2/Ppp3ca/Pard3/Immt/Bcl2/B4galt6/Nrtn/Pak2/Pitpna/Kidins220/Sema6a/Arhgap35/Trak2/Macf1/Nedd4l/Ntrk2/Sptbn1/Dock7/Ptpra/Mdk/Dpysl4/Au…
GO_RIBOSOME	GO_RIBOSOME	209	0.350603	1.44066	0.00132802	0.108711	0.0978195	1909	tags=29%	list=15%	signal=25%	Gtf2i/Zbtb20/Fgfr2/Plec/Dsp/Nhp2/Arid1a/Evc/Smarca4/Smarce1/Jup/Ptdss1/Mapk1/Lamc2/Arid1b/Cdh1/Pigyl/Aff4/Fto/Rfc2/Ift122/Grhl2/Hras/Smarcd1/Baz1b/Nsd1/Trrap/Smarcc2/Trim8/Itga6/Flnb/Gtf2h5/Notch2/Pigq/Nop10/Rere/Zmpste24/Apc/Kdm1a/Suz12/Dpf2/Itgb4/Atp6v0a2/Rbpj/Rps6ka3/Cdkl5/Bcr/Arid2/Gtf2ird1/Shoc2/Scn1b/Smarcad1/Ofd1/Notch1
GO_FOREBRAIN_DEVELOPMENT	GO_FOREBRAIN_DEVELOPMENT	203	0.366455	1.50113	0.00132979	0.108711	0.0978195	2875	tags=34%	list=23%	signal=27%	Shank2/Ctnnd1/Ywhaz/Add1/Akap9/Eif3a/Actr2/Ppp1r9a/Pkp4/Srgap2/Mapk1/Pak2/Pja2/Phb2/Lin7c/Ntrk2/Tanc1/Abr/Sptbn1/Plcb4/P2rx4/Camk1/Homer2/Map2/Dnm2/Clstn1/Bmpr2/Synj2bp/Abhd17a/Abhd17b/Itpr1/Adora1/Dgkz/Rps19/Plekha5/Psd3/Ctnnb1/Palm/Mink1/Cpeb4/Arhgef2/Rpl12/Dvl1/Synpo/Fxr1/Rps14/Add3/Abi1/Map4/Cdk5/Arhgap32/Dynll2/Vps35/Grik5/Pde4b/Src/Dlg1/Fmr1/Epha7/Ptprs/Sharpin/Cdkl5/Egln1/Sipa1l1/Syt11/Mib…
GO_DENDRITE_DEVELOPMENT	GO_DENDRITE_DEVELOPMENT	179	0.374256	1.5179	0.00134048	0.108711	0.0978195	2851	tags=34%	list=23%	signal=27%	Gtf2i/Zbtb20/Nfib/Smc3/Cltc/Ube3a/Meis2/Ahdc1/Atp6v1a/Ankrd11/Crebbp/Ppp3ca/Gamt/Pde4d/Ntrk2/Smc1a/Jmjd1c/Rfc2/Auts2/Chd8/Setd5/Nipbl/Rai1/Baz1b/Atrx/Ski/Ehmt1/Hnf1b/Kmt2a/Wwox/Dyrk1a/Rere/Pten/Akt1/Yy1/Prdm16/Sh2b1/Cyfip2/Rreb1/Rad21/Med13l/Fmr1/Herc2/Ep300/Trak1/Gtf2ird1/Ywhag/Med12/Chd7/Tsc2/Sim1/Alg13/Kdm5c/Hdac4/Deaf1/Tcf12
GO_CELLULAR_PROTEIN_COMPLEX_DISASSEMBLY	GO_CELLULAR_PROTEIN_COMPLEX_DISASSEMBLY	180	0.373028	1.51204	0.00134953	0.108711	0.0978195	1924	tags=34%	list=15%	signal=30%	Gtf2i/Zbtb20/Fgfr2/Igf1r/Nfix/Set/Nfia/Pafah1b1/Arid1a/Bptf/Zmynd11/Camta1/Hspg2/Gja1/Ube3a/Son/Smarca4/Tcf4/Smarce1/Flna/Ankrd11/Ptdss1/Mapk1/Lamc2/Gatad2b/Crebbp/Arid1b/Pigyl/Jmjd1c/Huwe1/Rfc2/Auts2/Kdm6b/Trip12/Plcb4/Cog7/Bmpr1a/Pqbp1/Tmco1/Rai1/Smarcd1/Baz1b/Trrap/Polr1d/Smarcc2/Atrx/Ski/Zfp148/Notch2/Trio/Rere/Smarca2/Larp7/Ltbp3/Txnl4a/Pten/Akt1/Zmpste24/Cc2d2a/Ssr4/Gns/Apc/Prdm16/Sh2b1/Ctc…
GO_CELL_MATRIX_ADHESION	GO_CELL_MATRIX_ADHESION	141	0.420568	1.6591	0.00139276	0.108711	0.0978195	2827	tags=43%	list=23%	signal=33%	Pbx1/Igf1r/Nfia/Cdk6/Bptf/Smc3/Cltc/Lmbrd1/Son/Smarce1/Ankrd11/Wac/Mapk1/Gatad2b/Arid1b/Stag2/Pde4d/Aff4/Csnk2a1/Smc1a/Huwe1/Pqbp1/Setd5/Nipbl/Rai1/Naa10/Usp9x/Upf3b/Trrap/Glis3/Smarcc2/Atrx/C330007P06Rik/Kmt2a/Adgrg6/Dyrk1a/Ctnnb1/Kat6a/Arhgef2/Tspan7/Dvl1/Ext1/Ptrh2/Cdk10/Irf6/Taf1/Mettl5/Ctcf/Kdm1a/Dpf2/Pogz/Qrich1/Ap3b1/Rad21/Dmd/Herc2/Rps6ka3/Bcr/Dlg3/Med12/Ofd1/Alg13/Kdm5c/Atic/Pacs2/Tmem94…
GO_CHROMATIN_REMODELING	GO_CHROMATIN_REMODELING	156	0.391216	1.56079	0.0013986	0.108711	0.0978195	3427	tags=44%	list=28%	signal=32%	Wnt4/Fgfr2/Lifr/Hacd1/Arid1a/Smoc1/Bptf/Hspg2/Map2k2/Smc3/Evc/Fgfr3/Col27a1/Gja1/Smarca4/Pik3c2a/Smarce1/Flna/Syne2/Ptdss1/Emd/Crebbp/Arid1b/Pigyl/Smc1a/Huwe1/Setd5/Nipbl/Hras/Smarcd1/Smarcc2/Ski/Flnb/Kmt2a/Fhl1/Notch2/Ptpn11/Sil1/Gle1/Dvl1/Atp7a/Cbl/Ext1/Nf1/Apc/Asxl1/Dpf2/Rad21/Sik3/Ep300/Syne1/Map3k7/Pcnt/B3gat3/Arid2/Shoc2/Med12/Bmp1/Stag1/Exoc6b/Braf/Orc4/Tonsl
GO_LAMELLIPODIUM	GO_LAMELLIPODIUM	156	0.378204	1.50888	0.0013986	0.108711	0.0978195	2122	tags=33%	list=17%	signal=27%	Adamts9/Wnt4/Iqgap1/Gsk3b/Egflam/Cdk6/Vegfa/Rras/Fermt2/Zyx/Emp2/Lamb2/Fermt1/Itgb1/Dag1/Ptprj/Rock1/Pik3r1/Srgap2/Mkln1/Flna/Jup/Sdc4/Ptprk/Bcl2/Phldb2/Onecut1/Macf1/Crk/Utrn/Mdk/Rasa1/Parva/Rock2/Ttyh1/Dnm2/Map4k4/Trip6/Pxn/Dusp3/Itga6/Mmp14/P4hb/Dapk3/Ninj1/Itgav/Dlc1/Rcc2/Trpm7/Ldb1/Kank1/Lgals1/Angpt1/Ctnnb1/Lims1/Mink1/Pip5k1a/Pten/Nf1/Limch1/Cdk5/Cd44/Sned1/Atrn/Rreb1/Src/Itgb4/Ap1ar/Lrp1/…
GO_REGULATION_OF_CELL_SUBSTRATE_ADHESION	GO_REGULATION_OF_CELL_SUBSTRATE_ADHESION	142	0.399015	1.5729	0.0013986	0.108711	0.0978195	3345	tags=46%	list=27%	signal=34%	Gtf2i/Wnt4/Zbtb20/Ptprf/Pbx1/Fgfr2/Chd4/Hs6st2/Plec/Pam16/Phip/Nfix/Gnb1/Set/Arid1a/Rras/Smoc1/Kcnq1/Bptf/Camta1/Foxp1/Hspg2/Map2k2/Smc3/Evc/Pkhd1/Cltc/Dag1/Fgfr3/Gja1/Lmbrd1/Son/Tcf4/Pik3r1/Ece1/Flna/Ahdc1/Atp6v1a/Ankrd11/Ptdss1/Wac/Col4a1/Mapk1/Cnot1/Crebbp/Arid1b/Stag2/Pigyl/Aff4/Smc1a/Ccdc47/Jmjd1c/Dock7/Huwe1/Rfc2/Kdm6b/Plcb4/Cog7/Pqbp1/Thoc2/Gtpbp2/Setd5/Nipbl/Rai1/Naa10/Hras/Smarcd1/Baz1b/…
GO_CALMODULIN_BINDING	GO_CALMODULIN_BINDING	120	0.388547	1.49895	0.00142045	0.108711	0.0978195	2945	tags=33%	list=24%	signal=26%	Gtf2i/Chd4/Hs6st2/Phip/Nfix/Bptf/Lamb2/Foxp1/Hspg2/Map2k2/Smc3/Wdr26/Dag1/Fgfr3/Gja1/Col18a1/Ube3a/Arcn1/Son/Sox5/Tcf4/Pik3r1/Eprs/Ahdc1/Atp6v1a/Ankrd11/Wac/Col4a1/Gatad2b/Chd3/Crebbp/Ogt/Tead1/Arid1b/Pde4d/Pigyl/Kidins220/Aff4/Usp7/Smc1a/Ccdc47/Huwe1/Rfc2/Zfp644/Pqbp1/Ift122/Tmem98/Gtpbp2/Setd5/Grhl2/Nipbl/Rai1/Usp9x/Baz1b/Kansl1/Nsd1/Fibp/4932438A13Rik/Atrx/Ski/Ap3d1/Kmt2a/Kdm5b/Gtf2h5/Zfp148/N…
GO_TRANSLATIONAL_TERMINATION	GO_TRANSLATIONAL_TERMINATION	102	0.454163	1.71422	0.00142045	0.108711	0.0978195	1818	tags=44%	list=15%	signal=38%	Sema5a/Sptan1/Mrpl27/Vps4b/Gadd45gip1/Chchd1/Mical3/Mrpl17/Lima1/Trmt112/Add1/Mrpl14/Mrps28/Mrpl54/Mical2/Mrps33/Mrpl21/Mrpl24/Mrpl48/Mrps36/Mrps16/Rdx/Mrpl55/Mrpl57/Mrpl18/Mrps12/Mrps18c/Mrpl2/Mrpl33/Mrpl28/Mrps17/Mrpl12/Mrps35/Aurkaip1/Mrps14/Sptbn1/Mrpl11/Mrpl32/Mrps7/Mrpl51/Mrps23/Mtpn/Mrpl19/Mrpl41/Mrps18a/Mrpl40/Mrps21/N6amt1/Svil/Mrpl30/Taok1/Mrps11/Tmod1/Mrps24/Mrpl49/Gle1/Arhgef2/Mrpl42/…
GO_ORGAN_GROWTH	GO_ORGAN_GROWTH	100	0.439048	1.65531	0.00142857	0.108711	0.0978195	3347	tags=46%	list=27%	signal=34%	Gtf2i/Fgfr2/Set/Bptf/Hspg2/Smc3/Wdr26/Fgfr3/Gja1/Ube3a/Sox5/Tcf4/Pik3r1/Flna/Ankrd11/Il6st/Gatad2b/Crebbp/Cdh1/Pde4d/Smc1a/Ccdc47/Dock7/Smchd1/Rfc2/Plcb4/Ift122/Snx14/Setd5/Nipbl/Rai1/Naa10/Usp9x/Baz1b/Kansl1/Upf3b/Polr1d/Atrx/Ski/Lrp5/Kmt2a/Notch2/Ptpn11/Dnmt3a/Trio/Pyroxd1/Tab2/Smarca2/Ank/Larp7/Ids/Dvl1/Ltbp3/Eif2s3x/Pten/Irf6/Spg20/Zmpste24/Ssr4/Hmgb3/Kdm1a/Ift52/Edn1/Dlg1/Wdr35/Abl1/Rad21/Ra…
GO_TUBE_FORMATION	GO_TUBE_FORMATION	108	0.43903	1.66972	0.00143885	0.108711	0.0978195	3325	tags=47%	list=27%	signal=35%	Sema5a/Wnt4/Pcm1/Zmiz1/Fgfr2/Gsk3b/Dab2ip/Nme1/Pafah1b1/Cdk6/Arid1a/Nfib/Tacc2/Bad/Dpcd/Bax/Srgap2/Prox1/Flna/Syne2/Lrp6/Cdh1/Arhgap35/Ntrk2/Crk/Dock7/Mdk/Kdm6b/Bmpr1a/Ppargc1a/Myh10/Hook3/Arl13b/Atrx/Ski/Dixdc1/Top2b/Dlc1/Twsg1/Ctnnb1/Gng12/Rtn4rl1/Hif1a/Atp7a/Mkks/Ext1/Pten/Nf1/Cdk5/Kdm1a/Smo/Ncoa1/Creb1/Herc1/Uqcrq/Src/Tacc1/Sun1/Lrp1/Rab3gap1/Setd2/Rbpj/Ptprs/Ryk/Atat1/App/Rac3/Myo1d/Chd7/Zsw…
GO_DENDRITE_MORPHOGENESIS	GO_DENDRITE_MORPHOGENESIS	105	0.426498	1.61268	0.00144718	0.108711	0.0978195	2749	tags=38%	list=22%	signal=30%	Sema5a/Shank2/Fgfr2/Gsk3b/Sptan1/Pafah1b1/Mycbp2/Nfib/Vegfa/Enah/Fermt2/Rab10/Sod1/Lamb2/Myh9/Itgb1/Plxnb1/Plxnb2/Tmem106b/Ank3/Alcam/Actr2/Dag1/Golga4/Col18a1/Ube3a/Mark2/Kalrn/Shtn1/Rock1/Pik3r1/Ppp1r9a/Srgap2/Prox1/Flna/Nedd4/Mapk1/Lamc2/Ppp3ca/Pard3/Bcl2/B4galt6/Nrtn/Pak2/Pitpna/Kidins220/Sema6a/Frmd6/Arhgap35/Fat1/Trak2/Macf1/Nedd4l/Ntrk2/St14/Crk/Sptbn1/Dock7/Ptpra/Mdk/Auts2/Wasl/Cobl/Parva…
GO_REGULATION_OF_CELL_MATRIX_ADHESION	GO_REGULATION_OF_CELL_MATRIX_ADHESION	92	0.456276	1.69965	0.00144928	0.108711	0.0978195	1968	tags=37%	list=16%	signal=31%	Gtf2i/Lifr/Chd4/Nfib/Smoc1/Bptf/Foxp1/Hspg2/Map2k2/Gja1/Atp6v1a/Ankrd11/Dgcr6/Mapk1/Gatad2b/Pde4d/Pigyl/Smc1a/Huwe1/Rfc2/Auts2/Sox9/Trip12/Cog7/Trmt1/Snx14/Setd5/Usp9x/Baz1b/Kansl1/Upf3b/Fibp/Atrx/Kctd1/C330007P06Rik/Kmt2a/Zfp148/Dnmt3a/Efemp2/Tspan7/Rere/Smarca2/Larp7/Dvl1/Txnl4a/Kat6b/Fance/Zmpste24/Polr1a/Smo/Rbm10/Wdr35/Dmd/Rbpj/Rps6ka3/B9d2/Bcr/Pcnt/Arid2/Gtf2ird1/Dlg3/Med12/Pclo/Bmp1/Alg13/…
GO_POSITIVE_REGULATION_OF_CELL_SUBSTRATE_ADHESION	GO_POSITIVE_REGULATION_OF_CELL_SUBSTRATE_ADHESION	79	0.434567	1.58308	0.00147929	0.108711	0.0978195	1430	tags=29%	list=12%	signal=26%	Gtf2i/Wnt4/Zbtb20/Phip/Igf1r/Bptf/Foxp1/Ank3/Smc3/Fgfr3/Ift27/Snrnp200/Ube3a/Thra/Smarce1/Syne2/Stx16/Emd/Crebbp/Arl3/Pde4d/Kidins220/Aff4/Usp7/Ntrk2/Smc1a/Fto/Prom1/Jmjd1c/Huwe1/Rfc2/Trip12/Cep164/Rp9/Thoc2/Setd5/Tmco1/Nipbl/Rai1/Dnm2/Usp9x/Baz1b/Upf3b/Nsd1/Arl13b/Fibp/Atrx/Ski/C330007P06Rik/Ehmt1/Kmt2a/Fhl1/Dnmt3a/Ctnnb1/Sdc3/Klf11/Tspan7/Rere/Apoe/Prpf8/Lztfl1/Eif2s3x/Cep19/Mkks/Pten/Akt1/Topo…
GO_KIDNEY_EPITHELIUM_DEVELOPMENT	GO_KIDNEY_EPITHELIUM_DEVELOPMENT	88	0.464417	1.70641	0.00148368	0.108711	0.0978195	3232	tags=43%	list=26%	signal=32%	Adamts9/Adamts16/Itga9/Egflam/Lama4/Tgfb2/Creb3l1/Olfml2a/Smoc1/Agrn/Lamb2/Fermt1/Itgb1/Adamts1/Hspg2/Dag1/Col27a1/Mia/Col18a1/Kazald1/Col4a1/Lamc2/Gas2/Furin/Timp2/Phldb2/Cdh1/Adamts5/Sox9/Pdgfa/Myo1e/Qsox1/Ttr/Mpv17/Itga6/Mmp14/Mmp15/Apbb2/Itgav/Agt/Efemp2/Cflar/Ltbp3/Atp7a/Itgb8/Nf1
GO_MITOCHONDRIAL_TRANSLATIONAL_TERMINATION	GO_MITOCHONDRIAL_TRANSLATIONAL_TERMINATION	88	0.467495	1.71772	0.00148368	0.108711	0.0978195	1818	tags=48%	list=15%	signal=41%	Pbx1/Hs6st2/Phip/Igf1r/Nfia/Cdk6/Smoc1/Bptf/Gata6/Smc3/Evc/Cltc/Gja1/Lmbrd1/Son/Smarce1/Ankrd11/Wac/Mapk1/Gatad2b/Arid1b/Stag2/Pde4d/Aff4/Csnk2a1/Smc1a/Huwe1/Pqbp1/Setd5/Nipbl/Mettl23/Rai1/Naa10/Usp9x/Upf3b/Trrap/Glis3/Smarcc2/Atrx/C330007P06Rik/Kmt2a/Kdm5b/Adgrg6/Notch2/Dyrk1a/Ctnnb1/Kat6a/Arhgef2/Tspan7/Smarca2/Dvl1/Txnl4a/Ext1/Ptrh2/Nf1/Cdk10/Irf6/Taf1/Mettl5/Zmpste24/Ctcf/Kdm1a/Dpf2/Pogz/Qric…
GO_MULTICELLULAR_ORGANISMAL_SIGNALING	GO_MULTICELLULAR_ORGANISMAL_SIGNALING	76	0.469396	1.69752	0.00148588	0.108711	0.0978195	1527	tags=29%	list=12%	signal=26%	Adamts9/Gtf2i/Sema5a/Wnt4/Zmiz1/Fgfr2/Dab2ip/Rhoj/Tgfb2/Creb3l1/Amotl1/Rora/Mydgf/Vegfa/Tnfsf12/Rras/Arhgap24/Wasf2/Hipk2/Emp2/Pkd2/Myh9/Itgb1/Gata6/Ywhaz/Adamts1/Hspg2/Dag1/Ramp1/Col18a1/Sars/Rock1/Pik3c2a/Angptl1/Bax/Prox1/Meis1/Jup/Ecscr/Srpk2/Nedd4/Col4a1/Zfp36l1/Vezf1/Sema6a/Mtdh/Egfl7/Ntrk2/Pdcd6/Gna13/Mdk/Cited1/Rasa1/Aimp1/Bmpr1a/Parva/Rock2/Pdgfa/Myo1e/Spred1/Krit1/Bmpr2/Synj2bp/Adipor2/…
GO_NEPHRON_DEVELOPMENT	GO_NEPHRON_DEVELOPMENT	84	0.464538	1.70319	0.00148588	0.108711	0.0978195	2319	tags=35%	list=19%	signal=28%	Sema5a/Shank2/Fgfr2/Gsk3b/Sptan1/Pafah1b1/Mycbp2/Nfib/Vegfa/Enah/Rab10/Sod1/Lamb2/Itgb1/Plxnb1/Plxnb2/Tmem106b/Ank3/Alcam/Actr2/Dag1/Golga4/Ube3a/Mark2/Kalrn/Shtn1/Pik3r1/Ppp1r9a/Nedd4/Mapk1/Lamc2/Ppp3ca/Pard3/Bcl2/B4galt6/Nrtn/Pak2/Pitpna/Kidins220/Sema6a/Arhgap35/Trak2/Macf1/Nedd4l/Ntrk2/Sptbn1/Dock7/Ptpra/Auts2/Wasl/Cobl/Pqbp1/Mef2a/Map2/Dnm1l/Grb10/Stk25/Myh10/Dnm2/Usp9x/Bmpr2/Pak1/Rnf6/Dcdc2…
GO_RETINA_DEVELOPMENT_IN_CAMERA_TYPE_EYE	GO_RETINA_DEVELOPMENT_IN_CAMERA_TYPE_EYE	76	0.464375	1.67936	0.00148588	0.108711	0.0978195	1978	tags=32%	list=16%	signal=27%	Gtf2i/Phip/Foxp1/Hspg2/Smc3/Cltc/Fgfr3/Ube3a/Sox5/Sars/Glrx5/Atp6v1a/mt-Nd5/Wac/Mapk1/Crebbp/Ppp3ca/Stag2/Pink1/Pigyl/Usp7/Csnk2a1/Ntrk2/Smc1a/Rsrc1/Jmjd1c/Rfc2/Auts2/Aimp1/Bmpr1a/Setd5/Tmco1/Spred1/Nipbl/Mettl23/Rai1/Usp9x/Baz1b/Upf3b/C330007P06Rik/Kmt2a/Kdm5b/Wwox/Cradd/Lman2l/Fbxo31/Trio/Tet3/Tspan7/Rere/Cic/Yy1/Taf1/Sh2b1/Cyfip2/Mlh1/Rreb1/Slc6a8/mt-Co1/Rad21/Fmr1/Dmd/Herc2/Rps6ka3/Gnaq/Ep300…
GO_BRANCHING_MORPHOGENESIS_OF_AN_EPITHELIAL_TUBE	GO_BRANCHING_MORPHOGENESIS_OF_AN_EPITHELIAL_TUBE	86	0.465083	1.70528	0.00149701	0.108711	0.0978195	3433	tags=47%	list=28%	signal=34%	Gsk3b/Pkn2/Akap13/Wnk2/Map3k1/Cdk6/Cab39/Hipk2/Cdk19/Cpne3/Mapkapk2/Map2k2/Mark2/Kalrn/Rock1/Prpf4b/Cdc42bpa/Srpk2/Mapk1/Cdk9/Wnk1/Pink1/Csnk2b/Pak2/Cdk12/Csnk2a1/Stk16/Csnk1e/Bmpr1a/Rock2/Camk1/Pnck/Prkd3/Stk25/Smg1/Map4k4/Pak6/Map4k3/Brd4/Bmpr2/Pak1/Nrbp2/Hipk1/Taok3/Dapk3/Eif2ak2/Prkag1/Taok1/Cdk11b/Trpm7/Dyrk1a/Aak1/Trio/Mark3/Mink1/Csnk1g2/Lats2/Nek9/Prkaa1/Adck2/Akt1/Snrk/Cdk10/Map3k2/Mapk9…
GO_CELL_SUBSTRATE_JUNCTION_ORGANIZATION	GO_CELL_SUBSTRATE_JUNCTION_ORGANIZATION	86	0.44453	1.62992	0.00149701	0.108711	0.0978195	2819	tags=45%	list=23%	signal=35%	Wnt4/Tns1/Ptprf/Shank2/Iqgap1/Tjp2/Pkn2/Ctnnd1/Plec/Dab2ip/Igf1r/Dsp/Tgfb2/Crb3/Nfia/Pafah1b1/Vegfa/Agrn/Fermt2/Wasf2/Lamb2/Plxnb1/Plxnb2/Ywhaz/Add1/Ank3/Actr2/Dag1/Rhoc/Gja1/Ube3a/Pdcd6ip/Kalrn/Eif4g1/Ptprj/Rock1/Ppp1r9a/Pkp4/Cxadr/Flna/Jup/Zmynd8/Rdx/Nedd4/Col4a1/Sdc4/Lamc2/Pard3/Ptprk/Bcl2/Phldb2/Cdh1/Lrrn1/Pin1/Pak2/Mtdh/Tln1/Macf1/Ntrk2/Tanc1/Utrn/Wasl/Rock2/Camk1/Setd5/Grhl2/Dnm1l/Myh10/Map…
GO_ORGANELLAR_RIBOSOME	GO_ORGANELLAR_RIBOSOME	86	0.449692	1.64885	0.00149701	0.108711	0.0978195	1909	tags=47%	list=15%	signal=40%	Sema5a/Fgfr2/Ctnnd1/Plec/Dsp/Gon4l/Smoc1/Fermt1/Smc3/Fgfr3/Ift27/Gja1/Ube3a/Arcn1/Sox5/Meis2/Flna/Ankrd11/Ptdss1/Mapk1/Crebbp/Cdh1/Pigyl/Nedd4l/Smc1a/Ift122/Setd5/Nipbl/Rai1/Naa10/Usp9x/Upf3b/Nsd1/4932438A13Rik/Kctd1/Flnb/C330007P06Rik/Kmt2a/Il11ra1/Btrc/Trio/Tspan7/Rere/Nek9/Dvl1/Lztfl1/Mkks/Txnl4a/Pten/Akt1/Irf6/Fance/Apc/Ctcf/Ift52/Suz12/Smo/Asxl1/Cep290/Rbm10/Itgb4/Slc12a6/Wdr35/Rad21/Bms1/Me…
GO_NEGATIVE_REGULATION_OF_VASCULATURE_DEVELOPMENT	GO_NEGATIVE_REGULATION_OF_VASCULATURE_DEVELOPMENT	75	0.461687	1.66252	0.00150602	0.108711	0.0978195	2236	tags=35%	list=18%	signal=29%	Wnt4/Zbtb20/Fgfr2/Plec/Igf1r/Nfix/Nhp2/Arid1a/Rras/Hspg2/Map2k2/Smc3/Fgfr3/Smarca4/Meis2/Pik3c2a/Smarce1/Jup/Ankrd11/Ptdss1/Lamc2/Crebbp/Arid1b/Stag2/Cdh1/Smc1a/Dock7/Huwe1/Cog7/Setd5/Tmco1/Spred1/Nipbl/Smarcd1/Nsd1/Polr1d/Smarcc2/Kctd1/Kmt2a/Gtf2h5/Notch2/Ptpn11/Pex19/Snrpe/Rit1/Nop10/Rere/Smarca2/Cbl/Ext1/Nf1/Kat6b/Ttc7/Zmpste24/Apc/Sh2b1/Kdm1a/Asxl1/Dpf2/Itgb4/Slc12a6/Rad21/Rab3gap1/Med13l/Set…
GO_KIDNEY_MORPHOGENESIS	GO_KIDNEY_MORPHOGENESIS	50	0.521068	1.74564	0.00151515	0.108711	0.0978195	2319	tags=38%	list=19%	signal=31%	Mmd2/Sema5a/Enc1/Shank2/Iqgap1/Dab2ip/Nme1/Pafah1b1/Llph/Vegfa/Plxnb1/Plxnb2/Spag9/Hmg20b/Tmem106b/Actr2/Creb3l2/Golga4/Mark2/Kalrn/Shtn1/Eif4g1/Tcf4/Ppp1r9a/Tmem30a/Prox1/Zmynd8/Bcl2/Timp2/Kidins220/Arhgap35/Macf1/Nedd4l/Ntrk2/Mdk/Csnk1e/Cobl/Camk1/Dnm1l/Stk25/Gprc5b/Bmpr2/Pak1/Rest/Itga6/Agt/Caprin1/Fbxo31/Ankrd1/Dhx36/Arhgef2/Cflar/Apoe/Dvl1/Pten/Twf2/Kdm1a/Bmp7/Cyfip1/Fbxw8/Ncoa1/Nkx6-1/Kdm4c…
GO_ATPASE_COMPLEX	GO_ATPASE_COMPLEX	71	0.469623	1.67051	0.00152905	0.108711	0.0978195	1768	tags=41%	list=14%	signal=35%	Gtf2i/Sema5a/Zbtb20/Fgfr2/Lifr/Chd4/Hs6st2/Phip/Igf1r/Nfix/Tgfb2/Pafah1b1/Cdk6/Nfib/Rras/Smoc1/Bptf/Camta1/Foxp1/Hspg2/Map2k2/Cltc/Fgfr3/Ift27/Gja1/Ube3a/Son/Sox5/Meis2/Tcf4/Flna/Kmt2e/Dync1h1/Ahdc1/Atp6v1a/Ankrd11/Dgcr6/Mapk1/Gatad2b/Crebbp/Ppp3ca/Bub3/Arid1b/Stag2/Pde4d/Pigyl/Aff4/Aldh6a1/Ntrk2/Smc1a/Jmjd1c/Huwe1/Rfc2/Auts2/Sox9/Trip12/Cog7/Chd8/Bmpr1a/Pqbp1/Trmt1/Snx14/Setd5/Tmco1/Spred1/Rai1/…
GO_METHYLATED_HISTONE_BINDING	GO_METHYLATED_HISTONE_BINDING	57	0.508258	1.73945	0.00154799	0.108711	0.0978195	2519	tags=40%	list=20%	signal=32%	Gtf2i/Zbtb20/Ash1l/Ndufaf3/Rora/Nfib/Camta1/Foxp1/Tmem106b/Ank3/Smc3/Wdr26/Cltc/Ube3a/Chd2/Son/Sars/Meis2/Tcf4/Ahdc1/Atp6v1a/Ankrd11/Gatad2b/Crebbp/Ppp3ca/Gamt/Arid1b/Stag2/Pink1/Pde4d/Pigyl/Usp7/Ntrk2/Smc1a/Rsrc1/Jmjd1c/Dock7/Rfc2/Auts2/Ndufs4/Ndufs3/Kdm6b/Chd8/Aimp1/Ndufaf2/Ndufa1/Snx14/Thoc2/Setd5/Ubtf/Nipbl/Mettl23/Rai1/Naa10/Usp9x/Baz1b/Upf3b/Trrap/Trim8/Atrx/Ski/Ndufb3/C330007P06Rik/Kmt2c/E…
GO_NEPHRON_EPITHELIUM_DEVELOPMENT	GO_NEPHRON_EPITHELIUM_DEVELOPMENT	63	0.519421	1.81437	0.00154799	0.108711	0.0978195	1636	tags=32%	list=13%	signal=28%	Rrbp1/Mrpl27/Abcf1/Larp4b/Gadd45gip1/Chchd1/Mrpl17/Mrpl14/Mrps28/Dhx9/Mrpl54/Mrps33/Mrpl21/Mrpl24/Mrpl48/Mrps36/Mrps16/Mrpl55/Mrpl57/Mrpl18/Mrps12/Mrps18c/Mrpl2/Larp1/Mrpl33/Mrpl28/Mrps17/Mrpl12/Mrps35/Aurkaip1/Mrps14/Sf1/Mrpl11/Mrpl32/Mrps7/Mrpl51/Mrps23/Ppargc1a/Mrpl19/Mrpl41/Rplp1/Mrps18a/Mrpl40/Mrps21/Eif2ak2/Mrpl30/Rps19/Mrps11/Rpl9/Rpl35a/Mrps24/Srp68/Mrpl49/Mrpl42/Rpl12/Canx/Rps23/Mrpl36/R…
GO_ARTERY_DEVELOPMENT	GO_ARTERY_DEVELOPMENT	53	0.537652	1.80648	0.00155521	0.108711	0.0978195	3232	tags=49%	list=26%	signal=36%	Sema5a/Gsk3b/Sptan1/Igf1r/Mrpl27/Set/Arid1a/Vps4b/Gadd45gip1/Chchd1/Mical3/Mrpl17/Lima1/Trmt112/Add1/Mrpl14/Mrps28/Mrpl54/Mical2/Mrps33/Smarca4/Mrpl21/Mrpl24/Mrpl48/Smarce1/Mrps36/Mrps16/Rdx/Chmp3/Lrp6/Mrpl55/Mrpl57/Mrpl18/Mrps12/Mrps18c/Mrpl2/Mrpl33/Mrpl28/Mrps17/Mrpl12/Mrps35/Gabarapl1/Aurkaip1/Mrps14/Sptbn1/Mrpl11/Supt16/Gabarapl2/Mrpl32/Mrps7/Mrpl51/Mrps23/Snx14/Mtpn/Smarcd1/Mrpl19/Mrpl41/Sma…
GO_RENAL_TUBULE_DEVELOPMENT	GO_RENAL_TUBULE_DEVELOPMENT	52	0.534678	1.79402	0.00155521	0.108711	0.0978195	1636	tags=35%	list=13%	signal=30%	Magi1/Ccnd1/Iqgap1/Tjp2/Pkn2/Ctnnd1/Stard10/Dsp/Cgn/Ash1l/Crb3/Cgnl1/Magi3/Pacsin2/Amotl1/Vegfa/Arhgap24/Wasf2/Zyx/Rab10/Pkd2/Myh9/Itgb1/Frmd4b/Vamp5/Add1/Ank3/Map2k2/Dag1/Gja1/Pdcd6ip/Ptprj/Pik3r1/Pkp4/Cxadr/Flna/Jup/Ybx3/Cdc42bpa/Fxyd1/Vsig10/Ppp3ca/Pard3/Ptprk/Cdh1/Eif4g2/Pnn/Pak2/Mtdh/Tln1/Frmd6/Fat1/Flot2/Cd2ap/Lin7c/Limd1/Tnks1bp1/Myo1e/Grhl2/Krit1/Pxn/Bmpr2/Pak1/Cd99l2/Fbf1/Ildr1/Dsg2/Sipa…
GO_POSITIVE_REGULATION_OF_DENDRITE_DEVELOPMENT	GO_POSITIVE_REGULATION_OF_DENDRITE_DEVELOPMENT	61	0.502902	1.74906	0.0015625	0.108711	0.0978195	2851	tags=43%	list=23%	signal=33%	Gtf2i/Wnt4/Fgfr2/Lifr/Chd4/Nfix/Tgfb2/Gon4l/Myrf/Rras/Bptf/Pkd2/Gata6/Smc3/Wdr26/Fgfr3/Gja1/Col18a1/Son/Meis2/Ece1/Flna/Mrps16/Nsmce2/Dgcr6/Mapk1/Crebbp/Bub3/Arid1b/Stag2/Bicc1/Aff4/Rnaseh2c/Uqcrfs1/Nedd4l/Fto/Jmjd1c/Rfc2/Bmpr1a/Pqbp1/Snx14/Tmco1/Rai1/Naa10/Usp9x/Hras/Trip11/Baz1b/Kansl1/Bmpr2/Nsd1/Trrap/Polr1d/Skiv2l/Ski/Mmp14/Flnb/Ehmt1/Zfp148/Mlx/Notch2/Rps19/Ptpn11/Pex19/Dnmt3a/Snx10/Efemp2/K…
GO_CELLULAR_RESPONSE_TO_ALCOHOL	GO_CELLULAR_RESPONSE_TO_ALCOHOL	62	0.496993	1.72848	0.00156495	0.108711	0.0978195	2240	tags=42%	list=18%	signal=35%	Pbx1/Fgfr2/Rhoj/Gnb1/Tgfb2/Pafah1b1/Arid1a/Vegfa/Smoc1/Atp2b1/Kcnq1/Hipk2/Sod1/Lamb2/Tshz1/Mapkapk2/Ift27/Smarca4/Meis2/Bax/Prox1/Meis1/Ift20/Ece1/Lrp6/Col4a1/Sdc4/Mapk1/Bcl2/Arhgap35/Fat1/Ntrk2/Abr/Prom1/Smchd1/Sox9/Ift122/Grhl2/Spred1/Nipbl/Myh10/Trip11/B9d1/Bmpr2/Rab11fip4/Man2a1/Mpv17/Ski/Lrp5/Hipk1/Ninj1/Kdm5b/Notch2/Sipa1l3/Ptpn11/Tmod1/Twsg1/Ctnnb1/Hif1a/Dvl1/Nf1/Kit/Dcx/Topors/Yy1/Cc2d2a/…
GO_RAC_GTPASE_BINDING	GO_RAC_GTPASE_BINDING	54	0.533943	1.80281	0.00156495	0.108711	0.0978195	2233	tags=43%	list=18%	signal=35%	Gtf2i/Sema5a/Itch/Fgfr2/Nfix/Rras/Smoc1/Hspg2/Map2k2/Smc3/Pkhd1/Dag1/Ift27/Sox5/Ece1/Flna/Wac/Col4a1/Bub3/Arid1b/Pde4d/Aff4/Smc1a/Huwe1/Rfc2/Plcb4/Setd5/Tmco1/Spred1/Nipbl/Rai1/Naa10/Usp9x/Hras/Baz1b/B9d1/Nsd1/Trrap/4932438A13Rik/Atrx/Ski/Kmt2a/Fhl1/Ptpn11/Pex19/Asxl2/Mbtps1/2700049A03Rik/Gle1/Kat6a/Rit1/Cox7b/Rere/Dvl1/Cbl/Lztfl1/Mkks/Ext1/Nf1/Kat6b/Cdk10/Mvk/Yy1/Cc2d2a/Prdm16/Ctcf/Dzip1l/Suz12/…
GO_POSITIVE_REGULATION_OF_MORPHOGENESIS_OF_AN_EPITHELIUM	GO_POSITIVE_REGULATION_OF_MORPHOGENESIS_OF_AN_EPITHELIUM	19	0.700088	1.9119	0.00171527	0.115757	0.10416	2899	tags=63%	list=23%	signal=48%	Wnt4/Vegfa/Gja1/Maged1/Mdk/Sox9/Agt/Ctnnb1/Smo/Rreb1/Abl1/Lgr4
GO_PERICENTRIC_HETEROCHROMATIN	GO_PERICENTRIC_HETEROCHROMATIN	14	0.721752	1.80623	0.00177936	0.115757	0.10416	1331	tags=43%	list=11%	signal=38%	Lifr/Smoc1/Fgfr3/Flna/Sox9/Fibp/Flnb
GO_TRANSMISSION_OF_NERVE_IMPULSE	GO_TRANSMISSION_OF_NERVE_IMPULSE	14	0.722155	1.80724	0.00177936	0.115757	0.10416	1527	tags=50%	list=12%	signal=44%	Hs6st2/Camta1/Meis2/Flna/Pde4d/Bmpr1a/Atrx/Pten/Src/Fmr1/Arid2
GO_SOMATODENDRITIC_COMPARTMENT	GO_SOMATODENDRITIC_COMPARTMENT	482	0.296457	1.31047	0.00236686	0.130926	0.117809	2911	tags=33%	list=23%	signal=26%	Nme1/Gnb1/Scd2/Bad/Acsl1/Sox9/Adcy6/Ppargc1a/Smarcd1/Cat/Prkaa1/Akt1/Foxo3/Hmgcl/Yy1/Pdx1/Insig2/Akap8/Edn1/Creb1/Src
GO_HEAD_DEVELOPMENT	GO_HEAD_DEVELOPMENT	476	0.3012	1.3301	0.0023753	0.130926	0.117809	2885	tags=32%	list=23%	signal=25%	Adamts9/Tgfb2/Pkd2/Hectd1/Prox1/Snx17/Bmpr1a/Ap2b1/Myh10/Dnm2/Lrp1/Rbpj/Smad6/Sec24b/Chd7/Notch1/Ndst1/Jag1/Hey1
GO_NEGATIVE_REGULATION_OF_CELL_DIFFERENTIATION	GO_NEGATIVE_REGULATION_OF_CELL_DIFFERENTIATION	427	0.312006	1.36591	0.00241546	0.130926	0.117809	2766	tags=32%	list=22%	signal=26%	Dsp/Kcnq1/Wasf2/Myh14/Emp2/Myh9/Myo1b/Akap9/Gja1/Shtn1/Rock1/Flna/Jup/Syne2/Pde4d/Frmd6/Sri/Nedd4l/Wasl/Parva/Myo1e/Myh10/Fnbp1l/Adora1/Dsg2/Tmod1/Limch1/Wipf2/Pde4b/Dlg1/Gpd1l/Trpm4/Dmd/Myo5c/Dsc2/Myo1d/Scn1b/Myo5b
GO_CELL_LEADING_EDGE	GO_CELL_LEADING_EDGE	310	0.328972	1.399	0.00251572	0.130926	0.117809	2647	tags=34%	list=21%	signal=27%	Gtf2i/Tgfb2/Pkd2/Flna/Nsmce2/Mapk1/Bicc1/Aff4/Rnaseh2c/Nedd4l/Rfc2/Rai1/Baz1b/Kansl1/Ski/Flnb/Mlx/Dnmt3a/Efemp2/Tab2/Ganab/Rere/Pten/Zmpste24/Prdm16/Fmr1/Smad6/Nkap/Bcr/B3gat3/Gtf2ird1/Med12/Chd7/Tmtc3/Tsc2/Notch1
GO_RESPONSE_TO_TRANSFORMING_GROWTH_FACTOR_BETA	GO_RESPONSE_TO_TRANSFORMING_GROWTH_FACTOR_BETA	179	0.345642	1.40184	0.00268096	0.130926	0.117809	2327	tags=32%	list=19%	signal=27%	Gtf2i/Pbx1/Fgfr2/Chd4/Nfia/Cdk6/Kcnq1/Bptf/Smc3/Col18a1/Flna/Ppp3ca/Bicc1/Aff4/Smc1a/Nrip1/Jmjd1c/Rfc2/Setd5/Nipbl/Sdhaf1/Baz1b/Kansl1/Nsd1/Trrap/Atrx/Ehmt1/Hnf1b/Kmt2a/Efemp2/Rere/Atp7a/Ext1/Yy1/Mettl5/Sh2b1/Rreb1/Asxl1
GO_MODIFICATION_DEPENDENT_PROTEIN_BINDING	GO_MODIFICATION_DEPENDENT_PROTEIN_BINDING	128	0.380484	1.48591	0.00281294	0.130926	0.117809	2642	tags=35%	list=21%	signal=28%	Iqgap1/Pkn2/Akap13/Arhgef12/Sod1/Kalrn/Rock1/Nckap1/Srgap2/Flna/Ybx3/Pak2/Dock7/Fgd4/Ralbp1/Rock2/Pak1/Strn3/Brk1/Dapk3/Spata13/Farp1/Arhgef10/Rcc2/Arhgef19/Trio/Stxbp6/Arhgef2/Arhgap17/Arhgef10l/Dvl1/Atp7a/Map3k11/Iqgap2/Sike1/Arfip2/Arhgef17/Arhgef26/Arhgef5/Cyfip1/Eps8l1/Cyfip2
GO_MAINTENANCE_OF_CELL_NUMBER	GO_MAINTENANCE_OF_CELL_NUMBER	123	0.40166	1.55317	0.002849	0.130926	0.117809	2339	tags=40%	list=19%	signal=33%	Zbtb20/Fgfr2/Dsp/Nfix/Arid1a/Evc/Smarca4/Smarce1/Flna/Mapk1/Gatad2b/Arid1b/Pigyl/Ift122/Setd5/Usp9x/Smarcd1/Upf3b/Smarcc2/Atrx/Flnb/C330007P06Rik/Notch2/Tspan7/Smarca2/Dvl1/Zmpste24/Ift52/Dpf2/Wdr35/Rab3gap1/Dmd/Rbpj/Rps6ka3/Map3k7/Bcr/Pcnt/B3gat3/Arid2/Dlg3/Med12/Alg13/Notch1/Kdm5c/Lemd3/Ptch1/Jag1/Mid2/Ftsj1/Pigv/Hcfc1/Clcn7/Acsl4
GO_TRANSLATIONAL_ELONGATION	GO_TRANSLATIONAL_ELONGATION	123	0.399082	1.5432	0.002849	0.130926	0.117809	1818	tags=37%	list=15%	signal=32%	Sema5a/Fgfr2/Gata6/Hspg2/Map2k2/Wdr26/Ier3ip1/Son/Tcf4/Flna/Kmt2e/Ankrd11/Wac/Stx16/Arid1b/Stag2/Kidins220/Aff4/Auts2/Kdm6b/Plcb4/Ift122/Snx14/Naa10/Hras/B9d1/Polr1d/Lrp5/Flnb/Notch2/Efemp2/Kat6a/Nek9/Atp7a/Eif2s3x/Txnl4a/Kat6b/Cdk5/Cc2d2a/Ift52/Edn1/Asxl1/Cep290/Cspp1/Lrp1/Wdr35/Lars/Tmem260/Atp6v0a2/Med13l/B9d2/Map3k7/Nras/Pcnt/Chd7/Gnai3/Pclo/Sim1/Braf/Tbce/Eftud2/Jag1/Znhit3/Tbl1xr1/Slc26a2/M…
GO_MORPHOGENESIS_OF_A_BRANCHING_STRUCTURE	GO_MORPHOGENESIS_OF_A_BRANCHING_STRUCTURE	112	0.399127	1.52705	0.00285714	0.130926	0.117809	3066	tags=40%	list=25%	signal=31%	Wnt4/Fgfr2/Nfix/Arid1a/Rras/Foxp1/Hspg2/Map2k2/Smc3/Fgfr3/Meis2/Pik3c2a/Smarce1/Flna/Ankrd11/Crebbp/Stag2/Cdh1/Smc1a/Dock7/Huwe1/Cog7/Setd5/Tmco1/Spred1/Nipbl/Smarcd1/Nsd1/Polr1d/Kmt2a/Nr3c1/Notch2/Ptpn11/Pex19/Rit1/Rere/Smarca2/Cbl/Nf1/Yy1/Apc/Sh2b1/Kdm1a/Asxl1/Rbm10/Itgb4/Slc12a6/Rad21/Rab3gap1/Med13l/Setd2/Herc2/Ep300/Map3k7/Nras/B3gat3/Frmd4a/Shoc2/Med12/Kdm5c/Insr/Braf/Wrn/Tcf12/Tbc1d20/Ubr1…
GO_RHO_GTPASE_BINDING	GO_RHO_GTPASE_BINDING	126	0.38778	1.50374	0.00285714	0.130926	0.117809	2233	tags=33%	list=18%	signal=28%	Zmiz1/Akap13/Zbtb7a/Arid1a/Nr5a2/Ddx17/Foxp1/Ube3a/Lbh/Ubr5/Smarca4/Thra/Acsl1/Nedd4/Cnot1/Safb2/Csnk2b/Ufm1/Phb2/Rwdd1/Safb/Ncor1/Pak1/Adipor2/Strn3/Rnf6/Slc27a1/Rxrb/Nr3c1/Ptpn11/Axin1/Lats2/Appl1/Pgrmc2/Arntl/Tmf1/Bmp7/Ufl1/Ncoa1/Lats1/Src/Appl2
GO_GROWTH_FACTOR_BINDING	GO_GROWTH_FACTOR_BINDING	78	0.432516	1.57298	0.00297177	0.130926	0.117809	2081	tags=35%	list=17%	signal=29%	Gtf2i/Fgfr2/Chd4/Tgfb2/Pkd2/Gata6/Wdr26/Gja1/Meis2/Flna/Nsmce2/Dgcr6/Mapk1/Crebbp/Bub3/Stag2/Bicc1/Aff4/Rnaseh2c/Nedd4l/Jmjd1c/Rfc2/Rai1/Hras/Baz1b/Kansl1/Trrap/Ski/Mmp14/Flnb/Ehmt1/Zfp148/Mlx/Rps19/Ptpn11/Dnmt3a/Efemp2/Tab2/Cox7b/Ganab/Rere/Nek9/Apoe/Ndufb11/Pten/Fance/Zmpste24/Prdm16/Ctcf/Rreb1/Tmem260/Abl1/Fmr1/Ep300/Smad6/Nkap/Bcr/Nras/B3gat3/Gtf2ird1/Med12/Chd7/Tmtc3/Tsc2/Notch1/Lemd3/Braf/H…
GO_ACTIN_FILAMENT_BASED_MOVEMENT	GO_ACTIN_FILAMENT_BASED_MOVEMENT	87	0.426994	1.56536	0.0029985	0.130926	0.117809	2945	tags=44%	list=24%	signal=34%	Gtf2i/Fgfr2/Lifr/Arid1a/Rras/Smoc1/Foxp1/Map2k2/Smc3/Fgfr3/Smarca4/Tcf4/Smarce1/Ankrd11/Crebbp/Arid1b/Smc1a/Rfc2/Auts2/Ift122/Thoc2/Setd5/Nipbl/Naa10/Hras/Smarcd1/Baz1b/Smarcc2/Slc16a2/Atrx/Ehmt1/Kmt2a/Ptpn11/Pex19/Asxl2/Gle1/Rit1/Rps23/Cbl/Ext1/Kat6b/Cdk10/Yy1/Apc/Ctcf/Asxl1/Rbm10/Dpf2/Atp6v0a2/Rad21/Rab3gap1/Rps6ka3/Rapsn/Ep300/Nras/Arid2/Gtf2ird1/Shoc2/Med12/Chd7/Smarcad1/Ofd1/Stag1/Braf/Hdac4
GO_CEREBRAL_CORTEX_DEVELOPMENT	GO_CEREBRAL_CORTEX_DEVELOPMENT	70	0.44749	1.58739	0.00310078	0.130926	0.117809	2557	tags=40%	list=21%	signal=32%	Itch/Fgfr2/Lifr/Pam16/Nfix/Pafah1b1/Smoc1/Map2k2/Smc3/Fgfr3/Gja1/Son/Sox5/Pik3r1/Flna/Ankrd11/Ptdss1/Gatad2b/Chd3/Crebbp/Bub3/Stag2/Pde4d/Aldh6a1/Bmpr1a/Ift122/Snx14/Rai1/Naa10/Hras/Trip11/Smarcd1/Upf3b/Nsd1/Polr1d/Pak1/Ski/Lrp5/Flnb/P4hb/Zfp148/Dicer1/Snx10/Trio/2700049A03Rik/Rere/Dvl1/Cbl/Pten/Fance/Acox1/Gns/Apc/Prdm16/Kdm1a/Ift52/Herc1/Cspp1/Rnpc3/Dennd5a/Wdr35/Lars/Atp6v0a2/Med13l/Sik3/Fmr1/…
GO_RESPONSE_TO_FATTY_ACID	GO_RESPONSE_TO_FATTY_ACID	52	0.508778	1.70712	0.00311042	0.130926	0.117809	2294	tags=40%	list=18%	signal=33%	Adamts9/Zmiz1/Fgfr2/Akap13/Dsp/Tgfb2/Tcf25/Arid1a/Vegfa/Mbd2/Sorbs2/Pkd2/Pdcd4/Itgb1/Gata6/Adamts1/Mbd3/Kat2b/Gja1/Mical2/Hectd1/Hspb11/Rock1/Plce1/Cxadr/Prox1/Matr3/Meis1/Ift20/Ece1/Nedd4/Lrp6/Mapk1/Zfp36l1/Borcs8/Bicc1/Pin1/Sri/Rb1cc1/Kdm6b/Sox9/Snx17/Bmpr1a/Mnat1/Parva/Rock2/Mef2a/Ift122/Luzp1/Grhl2/Ap2b1/Nebl/Spred1/Nipbl/Myh10/Dnm2/Trip11/Bmpr2/Arl13b/Pak1/Adipor2/Rest/Dsg2/Adgrg6/Notch2/Ptp…
GO_NEPHRON_MORPHOGENESIS	GO_NEPHRON_MORPHOGENESIS	39	0.547843	1.72463	0.00325733	0.130926	0.117809	2319	tags=41%	list=19%	signal=33%	Ccnd1/Sema5a/Wnt4/Pbx1/Pcm1/Gsk3b/Sort1/Dab2ip/Nme1/Tgfb2/Pafah1b1/Cdk6/Rora/Vegfa/Pdcd4/Itgb1/Foxa2/Ube3a/Lbh/Meis2/Pik3r1/Ddx6/Srgap2/Meis1/Ctdsp1/Ptbp1/Mapk1/Rnf10/Ppp3ca/Zfp36l1/Bcl2/Ptprg/Cdk12/Sema6a/Trak2/Gps2/Limd1/Ankrd17/Mdk/Rgma/Med28/Sox9/Cited1/N4bp2l2/Bmpr1a/Trp53inp1/Dtx1/Adcy6/Tmem98/Thoc2/Zfp36l2/Grhl2/Map2/Spred1/Nbr1/Hook3/Tspo/Pak1/Ski/Rnf6/Lrp5/Rest/Wwtr1/Lsm1/Dixdc1/Fstl3/Di…
GO_AORTA_DEVELOPMENT	GO_AORTA_DEVELOPMENT	35	0.545081	1.70058	0.00327332	0.130926	0.117809	3425	tags=54%	list=28%	signal=39%	Sema5a/Fgfr2/Ptpn14/Hacd1/Phip/Igf1r/Nfix/Gnb1/Set/Tgfb2/Pafah1b1/Rras/Smoc1/Agrn/Cox14/Lamb2/Hspg2/Map2k2/Smc3/Ier3ip1/Cltc/Fgfr3/Arcn1/Lmbrd1/Son/Pet100/Pik3r1/Flna/Cox20/Pura/Atp6v1a/Ankrd11/Ptdss1/Mapk1/Cnot1/Gatad2b/Chd3/Crebbp/Arid1b/Pigyl/Aff4/Csnk2a1/Aldh6a1/Smc1a/Ccdc47/Huwe1/Smchd1/Trip12/Dhx30/Bmpr1a/Pqbp1/Coa3/Ift122/Snx14/Thoc2/Setd5/Alg14/Tmco1/Spred1/Nipbl/Naa10/Usp9x/Hras/Smarcd1/…
GO_LYSINE_ACETYLATED_HISTONE_BINDING	GO_LYSINE_ACETYLATED_HISTONE_BINDING	21	0.655463	1.82719	0.00343053	0.130926	0.117809	2642	tags=71%	list=21%	signal=56%	Tjp2/Vegfa/Atp2b1/Sod1/Gja1/Sod2/Ptprj/Rock1/Pik3c2a/Ece1/Arhgap35/Abr/Rock2/Adcy6/Ptp4a3/Bmpr2/Slc27a1/Adora1/Agt/Angpt1/Yes1/Apoe/Mkks/Akt1/Edn1/Src/Wdr35/Trpm4/Fgfbp3/Tjp1/Atg5/Ctnnbip1/Bcr/Fabp5/Abcg2/Hmgcr
GO_STEM_CELL_DIVISION	GO_STEM_CELL_DIVISION	29	0.60024	1.77515	0.00344234	0.130926	0.117809	1934	tags=52%	list=16%	signal=44%	Wnt4/Iqgap1/Gsk3b/Cdk6/Vegfa/Rras/Emp2/Fermt1/Dag1/Ptprj/Rock1/Jup/Sdc4/Utrn/Map4k4/Ninj1/Lims1
GO_POSITIVE_REGULATION_OF_MYELINATION	GO_POSITIVE_REGULATION_OF_MYELINATION	12	0.75622	1.81776	0.00353982	0.130926	0.117809	1487	tags=50%	list=12%	signal=44%	Sema5a/Gsk3b/Acin1/Pam16/Sptan1/Igf1r/Mrpl27/Set/Pafah1b1/Arid1a/Vps4b/Gadd45gip1/Chchd1/Mical3/Mrpl17/Denr/Lima1/Trmt112/Add1/Mrpl14/Mrps28/Mrpl54/Mical2/Mark2/Mrps33/Smarca4/Mrpl21/Mrpl24/Bax/Mrpl48/Smarce1/Mrps36/Mrps16/Rdx/Chmp3/Lrp6/Mrpl55/Mrpl57/Tex264/Ufc1/Mrpl18/Wipi2/Mrps12/Mrps18c/Furin/Mrpl2/Timp2/Stx5a/Pink1/Mrpl33/Mrpl28/Mrps17/Adamts5/Mrpl12/Ufm1/Mrps35/Phb2/Gabarapl1/Aurkaip1/Mrps1…
GO_DEVELOPMENTAL_GROWTH	GO_DEVELOPMENTAL_GROWTH	411	0.320628	1.39974	0.00362757	0.130926	0.117809	2646	tags=28%	list=21%	signal=23%	Ccnd1/Lmbrd1/Mmadhc/Rasgrp1/Sucla2/Mcee
GO_COVALENT_CHROMATIN_MODIFICATION	GO_COVALENT_CHROMATIN_MODIFICATION	376	0.313257	1.36127	0.00364964	0.130926	0.117809	3526	tags=42%	list=28%	signal=31%	Bub3/Ik/Bod1/Rcc2/Champ1/Ctcf
GO_HEART_DEVELOPMENT	GO_HEART_DEVELOPMENT	353	0.323479	1.39773	0.00366748	0.130926	0.117809	3232	tags=37%	list=26%	signal=28%	Ccnd1/Gtf2i/Tjp2/Itch/Fgfr2/Aprt/Pam16/Nfix/Tgfb2/Gon4l/Pkd2/Kif1b/Add1/Pkhd1/Foxa2/Ift27/Gja1/Eif4g1/Tcf4/Ece1/Cyb561/Nsmce2/mt-Nd5/Lrp6/Wnk1/Bicc1/Pde4d/Tet2/Cd2ap/Jmjd1c/Rfc2/Cep164/Nfu1/Mef2a/Ttr/Baz1b/Bmpr2/Glis3/Atrx/Dcdc2a/Dctn1/Rest/Kctd1/Mmp14/Epas1/Gigyf2/Coq7/Nr3c1/Mlx/Notch2/Agt/Cul3/Dnmt3a/Phf21a/Ganab/Atp7a/Cbl/Lztfl1/Cep19/Mkks/Nf1/Tmem127/Gna11/Hmgcl/Zmpste24/Cc2d2a/Vps35/Rreb1/As…
GO_ACTIN_BASED_CELL_PROJECTION	GO_ACTIN_BASED_CELL_PROJECTION	142	0.379299	1.49518	0.0041958	0.130926	0.117809	3132	tags=43%	list=25%	signal=33%	Magi1/Sema5a/Wnt4/Zmiz1/Iqgap1/Gsk3b/Egflam/Lama4/Tgfb2/Cdk6/Vegfa/Rras/Cd164/Bad/Emp2/Fermt1/Plxnb1/Zfhx3/Plxnb2/Ank3/Foxa2/Nfat5/Dag1/Ptprj/Rock1/Pik3r1/Pkp4/Tesc/Flna/Jup/Rdx/Sdc4/Il6st/Wnk1/Ppp3ca/Bcl2/Phldb2/Cdh1/Pak2/Sema6a/Onecut1/Flot2/Rasgrp1/Macf1/Crk/Utrn/Stx4a/Mdk/Sox9/Rasa1/Rock2/Dtx1/Myo10/Dnm2/Map4k4/Kifap3/Dusp3/Pak1/Itga6/Ap3d1/Mmp14/P4hb/Dapk3/Ninj1/Fstl3/Itgav/Ndfip1/Ptpn11/Dlc…
GO_ESTABLISHMENT_OF_CELL_POLARITY	GO_ESTABLISHMENT_OF_CELL_POLARITY	103	0.405028	1.53175	0.00425532	0.130926	0.117809	1728	tags=31%	list=14%	signal=27%	Hspg2/Dgcr6/Gatad2b/Pde4d/Trip12/Trmt1/Atrx/Kctd1/Kmt2a/Dnmt3a/Efemp2/Smarca2/Larp7/Wdr35/B9d2/Pcnt/Arid2/Med13/Tbl1xr1/Pcgf2
GO_CALCIUM_MEDIATED_SIGNALING	GO_CALCIUM_MEDIATED_SIGNALING	107	0.400772	1.52334	0.00431035	0.130926	0.117809	2636	tags=32%	list=21%	signal=25%	Gtf2i/Fgfr2/Dsp/Gon4l/Pafah1b1/Rras/Smoc1/Gata6/Smc3/Evc/Fgfr3/Gja1/Ube3a/Tcf4/Ankrd11/Mapk1/Wipi2/Crebbp/Bub3/Arid1b/Stag2/Usp7/Smc1a/Rfc2/Kdm6b/Pqbp1/Ift122/Setd5/Nipbl/Rai1/Naa10/Baz1b/Trrap/Atrx/Ski/Flnb/Kmt2a/Ptpn11/Trio/Rit1/Rere/Dvl1/Cbl/Pten/Akt1/Kat6b/Fance/Prdm16/Ctcf/Kdm1a/Ift52/Wdr35/Abl1/Rad21/Ep300/Cdkl5/Map3k7/Bcr/Nras/Pcnt/Gtf2ird1/Med12/Chd7/Ofd1/Rbbp8/Stag1/Sim1/Lemd3/Braf/Orc4/…
GO_HORMONE_MEDIATED_SIGNALING_PATHWAY	GO_HORMONE_MEDIATED_SIGNALING_PATHWAY	124	0.377621	1.45926	0.00431655	0.130926	0.117809	2327	tags=34%	list=19%	signal=28%	Gsk3b/Fermt1/Lzts2/Maged1/Chp1/Ufm1/Tmem98/Mdfic/Pkig/Angpt1/Nf1/Mfhas1/Polr1a
GO_HINDBRAIN_DEVELOPMENT	GO_HINDBRAIN_DEVELOPMENT	91	0.402963	1.49889	0.00433526	0.130926	0.117809	2675	tags=38%	list=22%	signal=30%	Fgfr2/Smc3/Fgfr3/Flna/Smc1a/Setd5/Nipbl/Kmt2a/Trio/Rad21/Map3k7/Pcnt/Ptch1
GO_NEURON_MIGRATION	GO_NEURON_MIGRATION	93	0.4152	1.55143	0.00434153	0.130926	0.117809	2002	tags=29%	list=16%	signal=25%	Fgfr2/Nhp2/Smc3/Fgfr3/Ptdss1/Crebbp/Tet3/Kat6a/Nop10/Ndufb11/Yy1/Taf1/Ep300/Igsf3
GO_REGULATION_OF_NUCLEOCYTOPLASMIC_TRANSPORT	GO_REGULATION_OF_NUCLEOCYTOPLASMIC_TRANSPORT	93	0.408353	1.52585	0.00434153	0.130926	0.117809	2240	tags=37%	list=18%	signal=30%	Fmo1/Cyp4f14/Bche/Vkorc1/Cbr1/Fmo5/Fmo2/Cyp2d22
GO_PEPTIDYL_THREONINE_MODIFICATION	GO_PEPTIDYL_THREONINE_MODIFICATION	94	0.410833	1.5366	0.00434783	0.130926	0.117809	2239	tags=32%	list=18%	signal=26%	Gtf2i/Zbtb20/Igf1r/Nfix/Arid1a/Rras/Camta1/Hspg2/Smarca4/Smarce1/Arid1b/Dock7/Rfc2/Dhx30/Ift122/Usp9x/Hras/Smarcd1/Baz1b/Kansl1/Upf3b/Smarcc2/Atrx/C330007P06Rik/Kmt2c/Ehmt1/Fhl1/Rps19/Ptpn11/Rpl35a/Champ1/Dyrk1a/Rit1/Tspan7/Smarca2/Ids/Ltbp3/Cbl/Irf6/Yy1/Gns/Ift52/Dpf2/Qrich1/Wdr35/Fbxl4/Rab3gap1/Med13l/Dmd/Rps15a/Rps6ka3/Cdkl5/Fbxo11/Nras/Arid2/Gtf2ird1/Frmd4a/Shoc2/Dlg3/Med12/Zswim6/Alg13/Rpl26…
GO_EPITHELIAL_TUBE_FORMATION	GO_EPITHELIAL_TUBE_FORMATION	95	0.428564	1.60477	0.00435414	0.130926	0.117809	3325	tags=47%	list=27%	signal=35%	Rhoj/Col4a1/Bmpr2/Lrp5/Hif1a
GO_DNA_DEPENDENT_ATPASE_ACTIVITY	GO_DNA_DEPENDENT_ATPASE_ACTIVITY	89	0.407728	1.50549	0.00439883	0.131117	0.117981	3282	tags=36%	list=26%	signal=27%	Sema5a/Sptan1/Mycbp2/Nfib/Vegfa/Enah/Lamb2/Plxnb1/Plxnb2/Alcam/Dag1/Pik3r1/Mapk1/Lamc2/Nrtn/Sema6a/Arhgap35/Sptbn1/Ptpra/Dpysl4/Grb10/Myh10/Bmpr2/Apbb2/Notch2/Ptpn11/Gab1/Ephb6/Trio/Evl/Klf7/Dvl1/Ext1/Cdk5/Zswim8/Bmp7/Cyfip1/Smo/Src/Lrp1/Palld/Ephb4/Epha7/Sema4d/Ryk/Usp33/Sema4b/App/Zswim6/Scn1b/Notch1/Ptch1/Nexn/Igsf9
GO_MAMMARY_GLAND_DEVELOPMENT	GO_MAMMARY_GLAND_DEVELOPMENT	89	0.422304	1.55931	0.00439883	0.131117	0.117981	3440	tags=52%	list=28%	signal=38%	Wnt4/Fgfr2/Nfix/Arid1a/Rras/Foxp1/Hspg2/Map2k2/Smc3/Fgfr3/Meis2/Pik3c2a/Smarce1/Flna/Ankrd11/Crebbp/Stag2/Cdh1/Smc1a/Dock7/Huwe1/Cog7/Setd5/Tmco1/Spred1/Nipbl/Smarcd1/Nsd1/Polr1d/Kmt2a/Notch2/Ptpn11/Pex19/Rit1/Rere/Smarca2/Cbl/Nf1/Yy1/Apc/Sh2b1/Kdm1a/Asxl1/Slc12a6/Rad21/Rab3gap1/Med13l/Setd2/Herc2/Ep300/Map3k7/Nras/B3gat3/Frmd4a/Shoc2/Med12/Insr/Braf/Wrn/Tcf12/Tbc1d20/Ubr1/Fgd1/Phf8/Tbl1xr1
GO_NEURAL_PRECURSOR_CELL_PROLIFERATION	GO_NEURAL_PRECURSOR_CELL_PROLIFERATION	88	0.406351	1.49306	0.00445104	0.131437	0.118269	2327	tags=33%	list=19%	signal=27%	Wnt4/Pbx1/Fgfr2/Ano6/Tgfb2/Cdk6/Smoc1/Atp2b1/Lrp6/Mapk1/Il6st/Bcl2/Limd1/Mdk/Sox9/Cited1/Bmpr1a/Nipbl/Nbr1/Bmpr2/Ski/Lrp5/Atraid/Rest/Ptpn11/Twsg1/Ctnnb1/Suco/Ank/Hif1a/Ltbp3/Zmpste24/Bmp7/Tmem64/Trpm4/Rbpj/Sema4d/Smad6/Pkdcc/Tob2/Ctnnbip1/Sfrp1/Zhx3/Prkd1/Notch1/Ptch1/Hdac4
GO_POSITIVE_REGULATION_OF_ION_TRANSMEMBRANE_TRANSPORT	GO_POSITIVE_REGULATION_OF_ION_TRANSMEMBRANE_TRANSPORT	78	0.423519	1.54026	0.00445765	0.131437	0.118269	2529	tags=35%	list=20%	signal=28%	Ccnd1/Wnt4/Zmiz1/Ptpn14/Gon4l/Brd8/Ewsr1/Arid1a/Med10/Sin3b/Wwc1/Drap1/Bclaf1/Ddx17/Hipk2/Zmynd11/Camta1/Cir1/Kat2b/Creg1/Dhx9/Eid1/Ube3a/Cebpz/Smarca4/Meis2/Smarce1/Jup/Zmynd8/Scand1/Jade1/Crebbp/Uri1/Pbxip1/Cited4/Irf2bp2/Arid1b/Kdm5a/Ing4/Maged1/Mtdh/Mier1/Rsf1/Nrip1/Jmjd1c/Gps2/Sf1/Limd1/Thrap3/Med21/Cited1/Snw1/N4bp2l2/Tbl1x/Dtx1/Pqbp1/Med8/Hdgf/Cops5/Ppargc1a/Trim24/Atf7ip/Trip11/Smarcd1/Nc…
GO_VASCULAR_PROCESS_IN_CIRCULATORY_SYSTEM	GO_VASCULAR_PROCESS_IN_CIRCULATORY_SYSTEM	87	0.415136	1.52189	0.00449775	0.131672	0.11848	2927	tags=41%	list=24%	signal=32%	Wnt4/Pbx1/Fgfr2/Brd2/Tgfb2/Arid1a/Hipk2/Pkd2/Sod1/Itgb1/Tshz1/Gata6/Plxnb2/Foxa2/Dag1/Gja1/Mical2/Rtf1/Mbnl1/Rock1/Bax/Prox1/Rala/Ece1/Lrp6/Sdc4/Mapk1/Wnk1/Crebbp/Zfp36l1/Phldb2/Arhgap35/St14/Abr/Kdm6b/Sox9/Cobl/Bmpr1a/Rock2/Ift122/Luzp1/Grhl2/Nipbl/B9d1/Bmpr2/Arl13b/Ski/Lrp5/Hipk1/Mmp14/Mmp15/Hnf1b/Notch2/Itgav/Cul3/Dlc1/Twsg1/Shroom3/Ctnnb1/Hif1a/Hsbp1/Dvl1/Supt20/Mkks/Ext1/Mbp/Cc2d2a/Ythdf2/Pd…
GO_BETA_CATENIN_BINDING	GO_BETA_CATENIN_BINDING	69	0.441573	1.56568	0.00460123	0.132804	0.119499	2219	tags=38%	list=18%	signal=31%	Wnt4/Pbx1/Adamts16/Fgfr2/Vegfa/Pkd2/Sdc4/Lzts2/Bcl2/Maged1/Sox9/Cited1/Cat/Hnf1b/Agt/Ctnnb1/Bmp7/Smo/Dlg1/Smad6/Ctnnbip1/Sfrp1/Lgr4/Sim1/Ptch1/Rara/Smad1/Smad5/Foxc1/Gzf1/Lama5
GO_CELLULAR_COMPONENT_DISASSEMBLY	GO_CELLULAR_COMPONENT_DISASSEMBLY	441	0.298394	1.30864	0.00483676	0.136005	0.122379	2146	tags=28%	list=17%	signal=24%	Wnt4/Iqgap1/Vegfa/Fermt2/Ptprj/Rock1/Sdc4/Ptprk/Bcl2/Phldb2/Macf1/Rock2/Map4k4/Trip6/Dusp3/Mmp14/Dapk3/Dlc1/Rcc2/Ldb1/Lims1/Pip5k1a/Pten/Limch1/Src/Lrp1/Slk/Abl1/Rhod/Bcr/Clasp1/Sfrp1
GO_POSITIVE_REGULATION_OF_CELL_MATRIX_ADHESION	GO_POSITIVE_REGULATION_OF_CELL_MATRIX_ADHESION	41	0.55189	1.76258	0.00484653	0.136005	0.122379	1681	tags=41%	list=14%	signal=36%	Cenpb/Cbx5/Wapl/Pafah1b1/Nhp2/Thoc7/Dclre1a/Ddb1/Smc3/Pkhd1/Kat2b/Cbx3/Ssb/Pura/Nsmce2/Cbx1/Tnks2/Bub3/Ppp2r5a/Smc6/Stag2/Anapc16/Smc1a/Smchd1/Ten1/Rif1/Dpy30/Tpr/Sugt1/Thoc2/Ptges3/Bod1/Baz1b/Kansl1/Dctn3/Pds5a/Atrx/Zfp207/Dctn1/Gar1/Dync1li2/Rpa2/Bod1l/Dnmt3a/Rcc2/Champ1/Itgb3bp/Dhx36/Terf2ip/Gpatch11/Lrif1/Apc/Psen2/Cdc73/Ctcf/Kdm1a/Ppp1r12a/Tnks/Kdm4c/Trp53bp1/Pds5b/Wrnip1/Rad21/Smg6/Seh1l/Fm…
GO_CELL_DIVISION	GO_CELL_DIVISION	428	0.300892	1.31649	0.00484848	0.136005	0.122379	2533	tags=28%	list=20%	signal=23%	Gsk3b/Camta1/Nfat5/Plce1/Ptbp1/Ppp3ca/Chp1/Homer2/Itpr1/Ppp3cb/Itpr2/Rcan2/Erbb3/Lmcd1/Nfatc3/Edn1/Cherp/Itpr3
GO_CELL_SURFACE_RECEPTOR_SIGNALING_PATHWAY_INVOLVED_IN_CELL_CELL_SIGNALING	GO_CELL_SURFACE_RECEPTOR_SIGNALING_PATHWAY_INVOLVED_IN_CELL_CELL_SIGNALING	422	0.303428	1.32562	0.00486618	0.136005	0.122379	2730	tags=33%	list=22%	signal=27%	Itgb1/Meis2/Ift20/Ppp1r1b/Tanc1/Dynlrb1/Hif1a/Synpo/Nf1/Kit/Cdk5/Creb1/App/Pias1/Hmgcr/Deaf1
GO_CELLULAR_RESPONSE_TO_HORMONE_STIMULUS	GO_CELLULAR_RESPONSE_TO_HORMONE_STIMULUS	425	0.298125	1.3025	0.00486618	0.136005	0.122379	2335	tags=29%	list=19%	signal=24%	Iqgap1/Fermt2/Myo1b/Ogt/Pard3/Commd1/Myo10/Arap2/Akt1/Iqgap2/Phlda3
GO_SISTER_CHROMATID_COHESION	GO_SISTER_CHROMATID_COHESION	37	0.5312	1.66689	0.00496689	0.138012	0.124185	2467	tags=49%	list=20%	signal=39%	Sema5a/Wnt4/Bax/Lrp6/Cdh1/Bmpr1a/Smo/Ncoa1/Creb1/Uqcrq/Rab3gap1/Rbpj
GO_POSITIVE_REGULATION_OF_POTASSIUM_ION_TRANSPORT	GO_POSITIVE_REGULATION_OF_POTASSIUM_ION_TRANSPORT	23	0.623019	1.7793	0.00507614	0.139306	0.12535	1446	tags=39%	list=12%	signal=35%	Vegfa/Gata6/Snx17/Ap2b1/Spred1/Myh10/Dnm2/Setd2/Smad6/Sec24b/Arid2/Notch1/Vegfb/Ndst1/Tgfbr3/Megf8/Pcsk5/Dync2h1/Adamts6
GO_HETEROTRIMERIC_G_PROTEIN_COMPLEX	GO_HETEROTRIMERIC_G_PROTEIN_COMPLEX	19	0.645639	1.76321	0.0051458	0.139306	0.12535	2871	tags=58%	list=23%	signal=45%	Mrpl27/Mrpl17/Mrpl14/Mrpl54/Mrps33/Mrpl21/Mrpl24/Mrps36/Mrps16/Mrpl55/Mrpl57/Mrpl18/Mrps12/Mrps18c/Mrpl2/Mrpl33/Mrpl28/Mrps17/Mrpl12/Mrps35/Mrps14/Mrpl11/Mrpl32/Mrps7/Mrpl51/Mrps23/Mrpl19/Mrpl41/Rplp1/Mrps18a/Mrps21/Mrpl30/Rps19/Mrps11/Rpl9/Rpl35a/Mrps24/Mrpl49/Mrpl42/Rpl12/Rps23/Mrpl36/Rps14/Rpl13a/Rpl34
GO_INTRASPECIES_INTERACTION_BETWEEN_ORGANISMS	GO_INTRASPECIES_INTERACTION_BETWEEN_ORGANISMS	19	0.653889	1.78574	0.0051458	0.139306	0.12535	1998	tags=47%	list=16%	signal=40%	Gtf2i/Plec/Hacd1/Frg1/Arid1a/Kcnq1/Dpm3/Hspg2/Dag1/Ube3a/Smarca4/Thra/Pik3c2a/Il6st/Aff4/Fto/Ccdc47/Rfc2/Pqbp1/Snx14/Ciz1/Dnm2/Hras/Chchd10/Baz1b/Fibp/Atrx/Ehmt1/Fhl1/Ids/Dvl1/Pten/Akt1
GO_POSITIVE_REGULATION_OF_TRANSCRIPTION_OF_NOTCH_RECEPTOR_TARGET	GO_POSITIVE_REGULATION_OF_TRANSCRIPTION_OF_NOTCH_RECEPTOR_TARGET	17	0.643242	1.70994	0.00516351	0.139306	0.12535	3244	tags=59%	list=26%	signal=44%	Ccnd1/Gtf2i/Odc1/Fermt1/Gata6/Fgfr3/Habp2/Tcf4/Ptprj/Bax/Cftr/Bub3/Rasgrp1/Rfc2/Xiap/Bmpr1a/Nipbl/Naa10/Baz1b/Polr1d/Skiv2l/Flnb/Lrba/Dicer1/Rps19/Dlc1/Ctnnb1/Cox7b/Ndufb11/Mkks/Pten/Akt1/Kit/Ttc7/Zmpste24/Apc/Mlh1/Src/Cyba/Palld/Rps6ka3/Rfxank/Ep300/Map3k7/Nras/Oplah/Gtf2ird1/Med12
GO_REGULATION_OF_SISTER_CHROMATID_COHESION	GO_REGULATION_OF_SISTER_CHROMATID_COHESION	17	0.64899	1.72522	0.00516351	0.139306	0.12535	2467	tags=59%	list=20%	signal=47%	Iqgap1/Gsk3b/Set/Tgfb2/Ppp1r11/Ppp1r14b/Camta1/Rbm26/Rock1/Ppp4r2/Ppp1r1b/Ptbp1/Ywhab/Wnk1/Uri1/Ppp2r5a/Pink1/Pin1/Chp1/Pcif1/Rock2/Ensa/Spred1/Gnai2/Bod1/Adora1/Ppp2r3a/Ppp1r7/Eif2ak2/Bod1l/Farp1/Dlc1/Rcan2/Mtmr3/Arpp19/Bag4/Ppme1/Sympk/Mfhas1/Ppp1r12a/Calm1/Src/Gpatch2/Fam122a/Smg6/Sema4d/Hsp90b1/Ppp6r3/B3gat3/Fkbp15/Shoc2/Myo1d/Dlg3/Ppp6r1/Phactr4/Smg7/Ppp2r5c
GO_PROTEIN_LOCALIZATION_TO_CHROMOSOME_CENTROMERIC_REGION	GO_PROTEIN_LOCALIZATION_TO_CHROMOSOME_CENTROMERIC_REGION	16	0.644242	1.67388	0.00521739	0.139306	0.12535	2152	tags=38%	list=17%	signal=31%	Gtf2i/Zbtb20/Fgfr2/Lifr/Chd4/Hacd1/Pam16/Nfix/Pafah1b1/Arid1a/Smoc1/Agrn/Hspg2/Smc3/Evc/Wdr26/Fgfr3/Gja1/Smarca4/Thra/Pik3c2a/Smarce1/Flna/Atp6v1a/Ankrd11/Il6st/Wnk1/Crebbp/Arid1b/Pigyl/Aff4/Usp7/Ergic1/Smc1a/Ccdc47/Rfc2/Sox9/Thoc2/Setd5/Nipbl/Usp9x/Trip11/Smarcd1/Baz1b/Kansl1/Nsd1/Smarcc2/Ski/Lrp5/Flnb/Kmt2a/Fhl1/Rps19/Sil1/2700049A03Rik/Tet3/Gle1/Rere/Ank/Dvl1/Atp7a/Mkks/Ext1/Ptrh2/Pten/Akt1/Ka…
GO_MELANOCYTE_DIFFERENTIATION	GO_MELANOCYTE_DIFFERENTIATION	13	0.705782	1.7351	0.00536673	0.14125	0.127099	1965	tags=46%	list=16%	signal=39%	Sema5a/Gsk3b/Pafah1b1/Vegfa/Lamb2/Itgb1/Alcam/Golga4/Shtn1/Sema6a/Macf1/Auts2/Map2/Dnm2/Usp9x/Bmpr2/Pak1/Rnf6/Ppp3cb/Apoe/Dvl1/Twf2/Cdk5/Cyfip1/Nkx6-1/Lrp1/Abl1/Ptprs/Sema4d/Ryk/Cdkl5
GO_POSITIVE_REGULATION_OF_NEURON_MIGRATION	GO_POSITIVE_REGULATION_OF_NEURON_MIGRATION	13	0.706351	1.7365	0.00536673	0.14125	0.127099	1728	tags=62%	list=14%	signal=53%	Ccnd1/Gtf2i/Wnt4/Pbx1/Fgfr2/Aprt/Chd4/Hs6st2/Plec/Map3k1/Nfia/Nhp2/Cdk6/Myrf/Kcnq1/Bptf/Fermt1/Smc3/Evc/Fgfr3/Gja1/Col18a1/Arcn1/Eif4g1/Dnajc19/Smarce1/Flna/Ptdss1/Gatad2b/Crebbp/Ppp3ca/Ogt/Arid1b/Bicc1/Pink1/Pde4d/Pld1/Aff4/Smc1a/Nrip1/Jmjd1c/Huwe1/Smchd1/Rfc2/Sox9/Cog7/Pqbp1/Setd5/Nipbl/Sdhaf1/Dnm2/Ttr/Naa10/Usp9x/Baz1b/Kansl1/B9d1/Upf3b/Nsd1/Trrap/Slc16a2/Atrx/Ski/Itga6/C330007P06Rik/Gigyf2/Eh…
GO_MITOCHONDRIAL_TRANSLATION	GO_MITOCHONDRIAL_TRANSLATION	133	0.378949	1.49019	0.00552486	0.142807	0.1285	1818	tags=33%	list=15%	signal=29%	Ccnd1/Wnt4/Fgfr2/Lbh/Bax/Lrp6/Mapk1/Phb2/Lrp5/Kdm5b/Btrc/Hif1a/Akt1/Irf6/Smo/Lats1/Rreb1/Src/Akt2/Zfp703/Ptch1/Deaf1/Med1/Scrib/Erbb4/Etv5/Pml/Pygo2
GO_REGULATION_OF_DENDRITE_DEVELOPMENT	GO_REGULATION_OF_DENDRITE_DEVELOPMENT	112	0.381145	1.45825	0.00571429	0.144602	0.130115	2851	tags=36%	list=23%	signal=28%	Cenpb/Cbx5/Wapl/Pafah1b1/Smc3/Pkhd1/Kat2b/Cbx3/Cbx1/Bub3/Ppp2r5a/Stag2/Anapc16/Smc1a/Tpr/Sugt1/Bod1/Baz1b/Kansl1/Dctn3/Pds5a/Atrx/Zfp207/Dctn1/Dync1li2/Bod1l/Dnmt3a/Rcc2/Champ1/Itgb3bp/Gpatch11/Apc/Psen2/Ctcf/Ppp1r12a/Kdm4c/Trp53bp1/Pds5b/Rad21/Seh1l/Fmr1/Dctn4/Ahctf1/Ckap5/Dync1li1/Peli1/Clasp1
GO_APPENDAGE_DEVELOPMENT	GO_APPENDAGE_DEVELOPMENT	99	0.400363	1.50506	0.00574713	0.144602	0.130115	4012	tags=54%	list=32%	signal=37%	Pbx1/Hacd1/Nfix/Nfia/Nfib/Agrn/Camta1/Map2k2/Meis2/Flna/Ankrd11/Mapk1/Arl3/Pde4d/Jmjd1c/Huwe1/Pqbp1/Snx14/Rai1/Hras/Kansl1/B9d1/Upf3b/Arl13b/Pak1/Flnb/C330007P06Rik/Champ1/Asxl2/2700049A03Rik/Tet3/Tab2/Atp7a/Eif2s3x/Pten/Akt1/Taf1/Cc2d2a/Apc/Rreb1/Asxl1/Slc25a1/Herc1/Cep290/Cspp1/Slc6a8/Slc12a6/Fmr1/Setd2/Rapsn/Nkap/Bcr/Fbxo11/Med12/Ofd1/Braf/Cep41/Ptch1/Deaf1/Inpp5e/Mid2/Phf8/Tbl1xr1/Pola1/Pcgf2…
GO_APICAL_JUNCTION_COMPLEX	GO_APICAL_JUNCTION_COMPLEX	108	0.381388	1.4505	0.0057554	0.144602	0.130115	2879	tags=44%	list=23%	signal=34%	Gtf2i/Chd4/Nfix/Snrnp200/Arcn1/Tcf4/Ankrd11/Wac/Col4a1/Gatad2b/Chd3/Tead1/Arid1b/Arl3/Kidins220/Prom1/Rfc2/Rp9/Setd5/Grhl2/Nipbl/Usp9x/Hras/Baz1b/Fibp/Ap3d1/Kdm5b/Gtf2h5/Mark3/Arhgef2/Rere/Prpf8/Topors/Yy1/Fance/Cc2d2a/Cep290/Ap1b1/Tbc1d7/Pogz
GO_PALLIUM_DEVELOPMENT	GO_PALLIUM_DEVELOPMENT	96	0.389862	1.46152	0.00581395	0.144602	0.130115	2403	tags=34%	list=19%	signal=28%	Zbtb20/Fgfr2/Lifr/Nfix/Arid1a/Smc3/Evc/Fgfr3/Gja1/Smarca4/Smarce1/Flna/Ptdss1/Mapk1/Arid1b/Pde4d/Pigyl/Smc1a/Sox9/Ift122/Setd5/Nipbl/Usp9x/Trip11/Smarcd1/Upf3b/Smarcc2/Flnb/C330007P06Rik/Kmt2a/Il11ra1/Notch2/Dnmt3a/Trio/Tspan7/Smarca2/Dvl1/Kat6b/Zmpste24/Ift52/Dpf2/Wdr35/Rad21/Dmd/Rbpj/Rps6ka3/Map3k7/Bcr/Pcnt/Arid2/Dlg3/Med12/Rbbp8/Alg13/Notch1/Kdm5c/Ptch1/Jag1/Mid2/Ftsj1/Pigv/Slc26a2/Ift140/Hcfc…
GO_APPENDAGE_MORPHOGENESIS	GO_APPENDAGE_MORPHOGENESIS	78	0.41564	1.5116	0.00594354	0.144602	0.130115	4012	tags=53%	list=32%	signal=36%	Ccnd1/Wnt4/Gon4l/Sin3b/Drap1/Hipk2/Zmynd11/Cir1/Creg1/Eid1/Smarca4/Zmynd8/Crebbp/Uri1/Pbxip1/Irf2bp2/Mier1/Nrip1/Gps2/Sf1/Limd1/Snw1/N4bp2l2/Tbl1x/Hdgf/Atf7ip/Ncor1/Tle2/Nsd1/Tle4/Kctd1/Wwtr1/Kdm5b/Mybbp1a/Dnmt3a/Ankrd1/Mta1/Zhx1/Rere/Hsbp1/Ccar1/Spen/Aebp2/Cbfa2t3/Cnot7/Lmcd1/Tcerg1/Sap30/Dpf2/Pias4/Phf12/Tle1
GO_CELL_CELL_SIGNALING_BY_WNT	GO_CELL_CELL_SIGNALING_BY_WNT	382	0.303424	1.31938	0.00605327	0.144602	0.130115	2853	tags=35%	list=23%	signal=28%	Fgfr2/Gata6/Tns3/Phf14/Pdgfa/Man1a2/Bmpr2/Man2a1/Rc3h2/Ltbp3/Atp7a/Cic/Creb1/Asxl1/Tmem38b/Pkdcc/Hs6st1
GO_POSITIVE_REGULATION_OF_CELL_DEVELOPMENT	GO_POSITIVE_REGULATION_OF_CELL_DEVELOPMENT	349	0.313403	1.35507	0.00607533	0.144602	0.130115	2627	tags=29%	list=21%	signal=23%	Shank2/Wnk2/Cab39/Pkd2/Itgb1/Akap9/Ank3/Gja1/Tesc/Fxyd1/Nedd4/Cftr/Wnk1/Bcl2/Pink1/Pde4d/Chp1/Sri/Phb2/Nedd4l/Utrn/Ahcyl1/Ppargc1a/Dnm2/Gstm7/Sphk2/Kmt2a/Fhl1/Ndfip1/Vamp2/S100a1/Mink1/Atp7a/Pten/Cdk5/Tcaf1/Calm1/Pde4b/Dlg1/Gpd1l/Cnksr3/Dapk1/Fmr1/Dmd/Rasgrf1/App/Dlg3/Scn1b/Prkce/Wwp2/Capn1/Gopc
GO_REGULATION_OF_CELL_ADHESION	GO_REGULATION_OF_CELL_ADHESION	414	0.305162	1.33227	0.00607533	0.144602	0.130115	3232	tags=34%	list=26%	signal=26%	Sema5a/Iqgap1/Gsk3b/Pafah1b1/Llph/Vegfa/Lamb2/Itgb1/Alcam/Golga4/Shtn1/Sema6a/Macf1/Nedd4l/Auts2/Map2/Dnm2/Usp9x/Pak6/Bmpr2/Pak1/Rnf6/Ctnnb1/Ppp3cb/Apoe/Dvl1/Twf2/Cdk5/Cyfip1/Cyfip2/Nkx6-1/Lrp1/Abl1/Ptprs/Sema4d/Ryk/Cdkl5
GO_CELLULAR_RESPONSE_TO_ORGANIC_CYCLIC_COMPOUND	GO_CELLULAR_RESPONSE_TO_ORGANIC_CYCLIC_COMPOUND	352	0.310677	1.34193	0.00611995	0.144602	0.130115	2489	tags=30%	list=20%	signal=25%	Gtf2i/Nfib/Smoc1/Foxp1/Hspg2/Gja1/Atp6v1a/Dgcr6/Mapk1/Gatad2b/Huwe1/Rfc2/Sox9/Setd5/Baz1b/Kansl1/Kctd1/Kmt2a/Dnmt3a/Rere/Smarca2/Txnl4a/Kat6b/Zmpste24/Smo/Wdr35/Rbpj/Bcr/Gtf2ird1/Med12
GO_DENDRITIC_TREE	GO_DENDRITIC_TREE	362	0.308146	1.33149	0.00614251	0.144602	0.130115	2894	tags=33%	list=23%	signal=26%	Gsk3b/Mark2/Rock1/Rock2/Taok1/Dyrk1a/Mark3/Prkaa1/Cdk5/Sik3/Gsk3a
GO_REGULATION_OF_NERVOUS_SYSTEM_PROCESS	GO_REGULATION_OF_NERVOUS_SYSTEM_PROCESS	65	0.450262	1.58222	0.00618238	0.144602	0.130115	3211	tags=38%	list=26%	signal=29%	Magi1/Pkd2/Dag1
GO_ATP_DEPENDENT_CHROMATIN_REMODELING	GO_ATP_DEPENDENT_CHROMATIN_REMODELING	63	0.441604	1.54255	0.00619195	0.144602	0.130115	1768	tags=32%	list=14%	signal=27%	Foxp1/Flna/Crebbp/Yy1/Med13l/Herc2/Ep300/Med12/Ubr1
GO_NEUROMUSCULAR_JUNCTION_DEVELOPMENT	GO_NEUROMUSCULAR_JUNCTION_DEVELOPMENT	34	0.538511	1.67502	0.00651466	0.148748	0.133846	1830	tags=32%	list=15%	signal=28%	Arid1a/Vegfa/Hipk2/Bax/Prox1/Meis1/Lrp6/Fat1/Ntrk2/Prom1/Sox9/Ift122/Man2a1/Ski/Lrp5/Hipk1/Notch2/Ctnnb1/Hif1a/Nf1/Topors/Yy1/Bmp7/Fzd5/Mfn2/Aqp5/Phactr4/Fjx1/Bbs4/Jag1/Tbc1d20
GO_SCHWANN_CELL_DEVELOPMENT	GO_SCHWANN_CELL_DEVELOPMENT	25	0.610863	1.79568	0.0066335	0.148911	0.133992	2853	tags=64%	list=23%	signal=49%	Iqgap1/Dab2ip/Fermt2/Kcnq1/Myo1b/Sestd1/Wipi2/Ogt/Pard3/Commd1/Myo10/Snx14/Snx27/Krit1/Vps36/Svil/Veph1/Plekha5/Fcho2/Stxbp6/Picalm/Dennd1b/Arap2/Akt1/Twf2/Golph3/Atg2a/Arfip1/Arhgap32/Iqgap2/Tpcn1/Sap30l/Arfip2/Snx21/Pfn2/Phlda3/Ttpa/Osbp/Tulp3/Anxa9/Ankfy1
GO_MESONEPHRIC_TUBULE_MORPHOGENESIS	GO_MESONEPHRIC_TUBULE_MORPHOGENESIS	32	0.56566	1.72349	0.00664452	0.148911	0.133992	1636	tags=41%	list=13%	signal=35%	Shank2/Akap9/Pink1/Ppargc1a/Dlgap4/Mink1/Cdk5/Src/Dlg1/Dapk1/Rasgrf1/App/Dlg3/Capn1
GO_SCHWANN_CELL_DIFFERENTIATION	GO_SCHWANN_CELL_DIFFERENTIATION	32	0.551405	1.68006	0.00664452	0.148911	0.133992	2853	tags=53%	list=23%	signal=41%	Gtf2i/Wnt4/Plec/Myrf/Rfc2/Baz1b/Itga6/Efemp2/Atp7a/Mkks
GO_NEGATIVE_REGULATION_OF_PROTEIN_LOCALIZATION_TO_NUCLEUS	GO_NEGATIVE_REGULATION_OF_PROTEIN_LOCALIZATION_TO_NUCLEUS	22	0.654249	1.84632	0.00684931	0.149832	0.134821	2238	tags=59%	list=18%	signal=49%	Iqgap1/Lamb2/Mtss1/Prom1/Cited1/Myo1e/Wwtr1/Notch2/Ctnnb1/Smo/Asxl1/Notch1/Podxl/Jag1
GO_DRUG_METABOLIC_PROCESS	GO_DRUG_METABOLIC_PROCESS	21	0.632084	1.76202	0.00686106	0.149832	0.134821	1841	tags=38%	list=15%	signal=33%	Akap13/Tgfb2/Arid1a/Vegfa/Sorbs2/Pdcd4/Itgb1/Gata6/Cxadr/Prox1/Ift20/Mapk1/Pin1/Kdm6b/Mef2a/Nebl/Myh10/Pak1/Rest/Agt/Dhx36/Yy1/Zmpste24/Bmp7/Sox6/Edn1/Tenm4/Rbpj/Gsk3a/Atg5/Map2k4/Notch1/Parp2/Maml1/Rara/Jag1/G6pdx/Tgfbr3
GO_NEURON_PROJECTION_GUIDANCE	GO_NEURON_PROJECTION_GUIDANCE	156	0.364327	1.45352	0.00699301	0.150395	0.135328	3105	tags=35%	list=25%	signal=26%	Ccnd1/Gtf2i/Fgfr2/Plec/Odc1/Smc3/Fgfr3/Col18a1/Tcf4/Ptprj/Bax/Flna/Mapk1/Lamc2/Bub3/Arid1b/Cdh1/Ergic1/Rasgrp1/Nedd4l/Smc1a/Rfc2/Bmpr1a/Setd5/Nipbl/Dnm2/Naa10/Usp9x/Hras/Baz1b/Kansl1/Upf3b/Glis3/Skiv2l/Ski/Itga6/C330007P06Rik/Hnf1b/Kmt2a/Lrba/Pex19/Dlc1/Ctnnb1/Tspan7/Rere/Terf2ip/Nek9/Atp7a/Akt1/Kit/Apc/Prdm16/Sh2b1/Mgmt/Mlh1/Src/Cyba/Itgb4/Rad21/Dmd/Rps6ka3/Ep300/Map3k7/Bcr/Nras/Gtf2ird1/Dlg3/Me…
GO_RETINA_VASCULATURE_DEVELOPMENT_IN_CAMERA_TYPE_EYE	GO_RETINA_VASCULATURE_DEVELOPMENT_IN_CAMERA_TYPE_EYE	11	0.733456	1.72324	0.00705467	0.150395	0.135328	1804	tags=45%	list=15%	signal=39%	Spon1/Rock1/Pin1/Flot2/Ntrk2/Picalm/Apoe/Sorl1
GO_NUCLEAR_CYCLIN_DEPENDENT_PROTEIN_KINASE_HOLOENZYME_COMPLEX	GO_NUCLEAR_CYCLIN_DEPENDENT_PROTEIN_KINASE_HOLOENZYME_COMPLEX	12	0.690408	1.65956	0.00707965	0.150395	0.135328	1027	tags=58%	list=8%	signal=54%	Plec/Cdh1/Sptbn1
GO_TRANSMEMBRANE_RECEPTOR_PROTEIN_PHOSPHATASE_ACTIVITY	GO_TRANSMEMBRANE_RECEPTOR_PROTEIN_PHOSPHATASE_ACTIVITY	10	0.748719	1.7024	0.00707965	0.150395	0.135328	1796	tags=50%	list=14%	signal=43%	Ccnd1/Foxp1/Pik3r1/Rasgrp1
GO_REGULATION_OF_OSSIFICATION	GO_REGULATION_OF_OSSIFICATION	117	0.368571	1.41735	0.00714286	0.150873	0.135758	3087	tags=40%	list=25%	signal=30%	Sema5a/Iqgap1/Fgfr2/Gsk3b/Pafah1b1/Llph/Vegfa/Lamb2/Itgb1/Alcam/Golga4/Shtn1/Lrp6/Lzts2/Sema6a/Macf1/Nedd4l/Auts2/Sox9/Cobl/Map2/Dnm2/Usp9x/Pak6/Bmpr2/Pak1/Rnf6/Hnf1b/Kdm5b/Ctnnb1/Ppp3cb/Apoe/Dvl1/Twf2/Spg20/Cdk5/Cyfip1/Cyfip2/Nkx6-1/Lrp1/Abl1/Epha7/Ptprs/Sema4d/Ryk/Cdkl5/Sema4b/App/Sfrp1/Med12
GO_NERVOUS_SYSTEM_PROCESS	GO_NERVOUS_SYSTEM_PROCESS	426	0.296547	1.29748	0.00726392	0.152467	0.137192	2927	tags=31%	list=24%	signal=24%	Ccnd1/Gtf2i/Wnt4/Pbx1/Fgfr2/Aprt/Chd4/Hs6st2/Plec/Nfia/Cdk6/Myrf/Kcnq1/Bptf/Smc3/Gja1/Col18a1/Eif4g1/Smarce1/Flna/Ppp3ca/Bicc1/Pink1/Aff4/Smc1a/Nrip1/Jmjd1c/Rfc2/Cog7/Setd5/Nipbl/Sdhaf1/Dnm2/Ttr/Usp9x/Baz1b/Kansl1/Upf3b/Nsd1/Trrap/Slc16a2/Atrx/Itga6/C330007P06Rik/Gigyf2/Ehmt1/Kmt2a/Wwox/Slc20a2/Trio/Efemp2/Tspan7/Rere/Elovl1/Atp7a/Fxn/Mkks/Ext1/Akt1/B4galnt1/Spg20/Mettl5/Vps35/Sh2b1/Smo/Rreb1/Asx…
GO_TRANSCRIPTION_COREGULATOR_ACTIVITY	GO_TRANSCRIPTION_COREGULATOR_ACTIVITY	400	0.304036	1.32311	0.00727273	0.152467	0.137192	2666	tags=34%	list=21%	signal=27%	Chd4/Nfix/Arcn1/Tcf4/Ankrd11/Wac/Col4a1/Gatad2b/Chd3/Tead1/Arid1b/Kidins220/Setd5/Grhl2/Nipbl/Usp9x/Fibp/Ap3d1/Kdm5b/Gtf2h5/Arhgef2/Rere/Yy1/Fance/Cc2d2a
GO_EMBRYONIC_MORPHOGENESIS	GO_EMBRYONIC_MORPHOGENESIS	326	0.310409	1.32978	0.00735294	0.153364	0.137999	3225	tags=35%	list=26%	signal=27%	Fgfr2/Plec/Smc3/Col18a1/Flna/Mapk1/Lamc2/Nedd4l/Smc1a/Setd5/Nipbl/Dnm2/Naa10/Usp9x/Hras/Kansl1/Upf3b/Ski/Itga6/C330007P06Rik/Hnf1b/Kmt2a/Pex19/Tspan7/Rere/Nek9/Prdm16/Sh2b1/Cyba/Itgb4/Rad21/Dmd/Rps6ka3/Map3k7/Bcr/Dlg3/Med12/Tmtc3/Alg13/Hdac4
GO_SYNAPSE_ASSEMBLY	GO_SYNAPSE_ASSEMBLY	86	0.404806	1.48427	0.00748503	0.155329	0.139767	2939	tags=29%	list=24%	signal=22%	Adamts9/Zmiz1/Tgfb2/Vegfa/Pkd2/Prox1/Mdk/Bmpr1a/Bmpr2/Apoe/Nf1/Lrp1/Rbpj/Sec24b/Arid2/Chd7/Notch1/Jag1/Hey1
GO_FOCAL_ADHESION_ASSEMBLY	GO_FOCAL_ADHESION_ASSEMBLY	70	0.434573	1.54157	0.00775194	0.157755	0.14195	2819	tags=46%	list=23%	signal=36%	Vegfa/Maged1/Sox9/Hnf1b/Agt/Smo/Lgr4
GO_ENDOCRINE_SYSTEM_DEVELOPMENT	GO_ENDOCRINE_SYSTEM_DEVELOPMENT	60	0.448731	1.55526	0.00776398	0.157755	0.14195	2248	tags=38%	list=18%	signal=32%	Cyb561/Frrs1/Etfdh/Cyb561d2/Fxn/Cp
GO_MESONEPHROS_DEVELOPMENT	GO_MESONEPHROS_DEVELOPMENT	59	0.462205	1.59429	0.00776398	0.157755	0.14195	3722	tags=53%	list=30%	signal=37%	Cdk6/Limd1/Sox9/Cited1/Nbr1/Ski/Lrp5/Twsg1/Tmem64/Trpm4/Sema4d/Smad6/Sfrp1/Notch1/Ptch1/Hdac4
GO_CHROMOSOMAL_REGION	GO_CHROMOSOMAL_REGION	258	0.321754	1.3455	0.0078125	0.157755	0.14195	2733	tags=29%	list=22%	signal=23%	Lifr/Auts2/Snx14/Usp9x/Smarca2
GO_CYTOPLASMIC_STRESS_GRANULE	GO_CYTOPLASMIC_STRESS_GRANULE	62	0.446037	1.55126	0.00782473	0.157755	0.14195	2519	tags=52%	list=20%	signal=41%	Gtf2i/Crebbp/Rfc2/Baz1b/Ep300/Gtf2ird1
GO_NEGATIVE_REGULATION_OF_OSSIFICATION	GO_NEGATIVE_REGULATION_OF_OSSIFICATION	45	0.522139	1.7058	0.00782473	0.157755	0.14195	3087	tags=47%	list=25%	signal=35%	Arid1a/Smarca4/Smarce1/Arid1b/Smarcd1/Smarcc2/Smarcc1/Smarca2/Dpf2
GO_SENSORY_SYSTEM_DEVELOPMENT	GO_SENSORY_SYSTEM_DEVELOPMENT	206	0.338787	1.39206	0.00790514	0.158431	0.142559	3234	tags=38%	list=26%	signal=28%	Gtf2i/Rfc2/Baz1b/Mark3
GO_INOSITOL_PHOSPHATE_MEDIATED_SIGNALING	GO_INOSITOL_PHOSPHATE_MEDIATED_SIGNALING	41	0.504607	1.61157	0.00807754	0.161492	0.145313	2716	tags=44%	list=22%	signal=34%	Tgfb2/Gata6/Rest/Dhx36/Rbpj/Notch1
GO_POSITIVE_REGULATION_OF_DENDRITIC_SPINE_DEVELOPMENT	GO_POSITIVE_REGULATION_OF_DENDRITIC_SPINE_DEVELOPMENT	35	0.528996	1.65039	0.00818331	0.162302	0.146042	2851	tags=49%	list=23%	signal=38%	Gtf2i/Fgfr2/Rras/Smc3/Fgfr3/Smc1a/Rfc2/Setd5/Nipbl/Baz1b/Kmt2a/Ptpn11/Rit1/Cbl/Kat6b/Apc/Rad21/Nras/B3gat3/Gtf2ird1
GO_VISUAL_BEHAVIOR	GO_VISUAL_BEHAVIOR	26	0.5879	1.74358	0.00821018	0.162302	0.146042	3171	tags=62%	list=26%	signal=46%	Shank2/Gsk3b/Igf1r/Pafah1b1/Actr2/Ube3a/Kalrn/Ppp1r9a/Zmynd8/Tanc1/Wasl/Dnm1l/Abhd17b/Dctn1/Caprin1/Dhx36/Apoe/Dvl1/Pten/Cdk5/Vps35
GO_CORONARY_VASCULATURE_DEVELOPMENT	GO_CORONARY_VASCULATURE_DEVELOPMENT	32	0.549626	1.67464	0.00830565	0.162302	0.146042	4183	tags=59%	list=34%	signal=39%	Sema5a/Gsk3b/Ano6/Pafah1b1/Vegfa/Add1/Lamtor4/Golga4/Shtn1/Rdx/Deptor/Sema6a/Akt1s1/Macf1/Lamtor5/Rb1cc1/Clcn3/Mtpn/Map2/Dnm2/Bmpr2/Pak1/Rnf6/Apoe/Atp7a/Pten/Akt1/Twf2/Clns1a/Spg20/Cdk5/Rptor/Kdm1a/Cyfip1/Edn1/Nkx6-1/Creb1/Lrp1/Slc12a6/Lars/Abl1/Epha7/Ptprs/Sema4d/Ryk/Cdkl5/Lrrc8a
GO_PHOSPHATIDYLINOSITOL_3_4_5_TRISPHOSPHATE_BINDING	GO_PHOSPHATIDYLINOSITOL_3_4_5_TRISPHOSPHATE_BINDING	27	0.587698	1.73571	0.00834724	0.162302	0.146042	2344	tags=41%	list=19%	signal=33%	Shank2/Iqgap1/Ctnnd1/Pafah1b1/Copa/Myh14/Rab5a/Shtn1/Ppp1r9a/Cxadr/Blvrb/Flna/Pard3/Timp2/Pink1/Sri/Trak2/Ntrk2/Tanc1/Utrn/Dock7/Auts2/Cobl/P2rx4/Map2/Myh10/Dnm2/Usp9x/Ap1s1/Hnrnpr/Ap3d1/Adora1/Apbb2/Dicer1/Aak1/Cpeb4/Exoc3/Tor1a/Dvl1/Cbl/Fxr1/Twf2/Abi1/Cdk5/Syap1/Copg2/Psen2/Ptbp2/Cyfip1/Grik5/Lrp1/Palld/Fmr1/Ptprs/Rasgrf1/Cdkl5/Setx/Syt11/Trak1/App/Fkbp15/Rac3/Dlg3/Gpm6a/Zpr1
GO_ESTABLISHMENT_OR_MAINTENANCE_OF_CELL_POLARITY	GO_ESTABLISHMENT_OR_MAINTENANCE_OF_CELL_POLARITY	156	0.350698	1.39914	0.00839161	0.162302	0.146042	1358	tags=25%	list=11%	signal=23%	Hacd1/Nfix/Pafah1b1/Smoc1/Agrn/Hspg2/Smc3/Gja1/Thra/Flna/Atp6v1a/Il6st/Smc1a/Ccdc47/Sox9/Setd5/Nipbl/Usp9x/Kansl1/Nsd1/Flnb/Kmt2a/Fhl1/Sil1/Dvl1/Atp7a/Mkks/Ptrh2/Pten/Akt1/Kat6b/Fance/Zmpste24/Apc/Smo/Slc25a1/Slc35a3/Atp6v0a2/Rad21/Setd2/Dstyk/Tbcd/Map3k7/B3gat3
GO_CELLULAR_RESPONSE_TO_NITROGEN_COMPOUND	GO_CELLULAR_RESPONSE_TO_NITROGEN_COMPOUND	445	0.291679	1.28184	0.00839329	0.162302	0.146042	2839	tags=34%	list=23%	signal=27%	Magi1/Tjp2/Ctnnd1/Vegfa/Arhgap24/Zyx/Rab10/Myh9/Frmd4b/Add1/Pkp4/Cxadr/Jup/Pard3/Ptprk/Cdh1/Eif4g2/Tln1/Flot2/Lin7c/Limd1/Tnks1bp1/Myo1e/Bmpr2/Cd99l2/Shroom3/Ctnnb1/Stxbp6/Shroom1/Plekha7/Apc/Ssx2ip/Pdzd11/Dlg1/Vezt/Tmod3/Mpp7/Tjp1/Mpp5/Tbcd/Dsc2/Frmd4a/Plpp3/Dlg5/Pard3b/Pkp3/Wtip/Notch1/Nexn/Nf2/Cdc42ep4/Jag1/Scrib/Pip5k1c/Ppp1r9b
GO_DIENCEPHALON_DEVELOPMENT	GO_DIENCEPHALON_DEVELOPMENT	23	0.602083	1.71951	0.00846024	0.162302	0.146042	2538	tags=52%	list=20%	signal=42%	Itch/Fgfr2/Ptpn14/Nfix/Smc3/Fgfr3/Ptdss1/Mapk1/Arid1b/Cdh1/Smc1a/Jmjd1c/Smchd1/Setd5/Nipbl/Usp9x/Polr1d/Glis3/Kmt2a/Rere/Txnl4a/Irf6/Fance/Zmpste24/Polr1a/Rreb1
GO_REGULATION_OF_DEPHOSPHORYLATION	GO_REGULATION_OF_DEPHOSPHORYLATION	150	0.359349	1.42197	0.00848656	0.162302	0.146042	3029	tags=38%	list=24%	signal=29%	Fgfr2/Pafah1b1/Vegfa/Rab10/Plxnb2/Sox5/Dock7/Eml1/Ctnnb1/Arhgef2/Hif1a/Nf1/Kdm1a/Smo
GO_STRUCTURAL_CONSTITUENT_OF_RIBOSOME	GO_STRUCTURAL_CONSTITUENT_OF_RIBOSOME	150	0.361203	1.4293	0.00848656	0.162302	0.146042	2079	tags=30%	list=17%	signal=25%	Wnt4/Fgfr2/Vegfa/Pdcd4/Gata6/Sod2/Ankrd17/Med28/Sox9/Ctnnb1/Kit/Foxo4/Nfatc3
GO_MORPHOGENESIS_OF_EMBRYONIC_EPITHELIUM	GO_MORPHOGENESIS_OF_EMBRYONIC_EPITHELIUM	103	0.383757	1.45131	0.00851064	0.162302	0.146042	3325	tags=43%	list=27%	signal=32%	Dnajc19/Bax/Lrp6/Nipbl/Ptpn11/Ctnnb1/Chd7/Lgr4
GO_MITOTIC_SISTER_CHROMATID_COHESION	GO_MITOTIC_SISTER_CHROMATID_COHESION	19	0.633065	1.72887	0.00857633	0.162302	0.146042	2467	tags=63%	list=20%	signal=51%	Gtf2i/Nhp2/Arid1a/Evc/Smarca4/Smarce1/Mapk1/Arid1b/Aff4/Rfc2/Hras/Smarcd1/Baz1b/Nsd1/Smarcc2/Nop10/Apc/Kdm1a/Suz12/Dpf2/Rbpj/Bcr/Arid2/Gtf2ird1/Shoc2
GO_REGULATION_OF_ANOIKIS	GO_REGULATION_OF_ANOIKIS	18	0.638594	1.71273	0.00865052	0.162302	0.146042	3118	tags=67%	list=25%	signal=50%	Fermt1/Chp1/Ufm1/Mdfic/Pkig/Angpt1/Nf1
GO_ACTIN_CYTOSKELETON	GO_ACTIN_CYTOSKELETON	342	0.30494	1.31292	0.00865266	0.162302	0.146042	1764	tags=23%	list=14%	signal=20%	Adamts9/Gtf2i/Sema5a/Wnt4/Dab2ip/Rhoj/Tgfb2/Creb3l1/Mydgf/Vegfa/Tnfsf12/Rras/Hipk2/Emp2/Pdcd4/Itgb1/Gata6/Adamts1/Hspg2/Sod2/Sars/Rock1/Pik3c2a/Jup/Ecscr/Sema6a/Mtdh/Pdcd6/Mdk/Rock2/Spred1/Krit1/Synj2bp/Sash1/Hgs/Hipk1/Agt/Gab1/Ctnnb1/S100a1/Cflar/Hif1a/Itgb8/Jak1/Nf1/Kit/Hdac5/Htatip2/Foxo4/Sp1/Bmp7/Nfatc3/Card10
GO_AXON_EXTENSION	GO_AXON_EXTENSION	90	0.38814	1.43983	0.00872093	0.163209	0.146858	2625	tags=34%	list=21%	signal=27%	Rrbp1/Wnt4/Pbx1/Fgfr2/Sort1/Pam16/Ano6/Tgfb2/Creb3l1/Cdk6/Smoc1/Atp2b1/Plxnb1/Cltc/Dhx9/Fgfr3/Snrnp200/Thra/Kazald1/Lrp6/Mapk1/Il6st/Ostf1/Hnrnpc/Bcl2/Ccdc47/Limd1/Mdk/Sox9/Cited1/Bmpr1a/Nipbl/Nbr1/Bmpr2/Cat/Fasn/Bcap29/Ski/Lrp5/Atraid/Rest/Mmp14/Wwtr1/Fstl3/Ptpn11/Mybbp1a/Wwox/Snx10/Twsg1/Ctnnb1/Dhx36/Suco/Ank/Hif1a/Ltbp3/Ext1/Akt1/Nf1/Mef2d/Zmpste24/Bmp7/Ufl1/Smo/Hspe1/Sun1/Rdh14/Tmem64/Tmem38b…
GO_REGULATION_OF_DEVELOPMENTAL_PIGMENTATION	GO_REGULATION_OF_DEVELOPMENTAL_PIGMENTATION	11	0.726115	1.70599	0.00881834	0.164489	0.14801	1965	tags=55%	list=16%	signal=46%	Iqgap1/Adamts1/Dock7/Pak1/Agt/Atp7a/Lrp1
GO_LIGAND_GATED_CALCIUM_CHANNEL_ACTIVITY	GO_LIGAND_GATED_CALCIUM_CHANNEL_ACTIVITY	10	0.728963	1.65748	0.00884956	0.164489	0.14801	2716	tags=70%	list=22%	signal=55%	Zbtb20/Nfix/Arid1a/Evc/Smarca4/Smarce1/Flna/Mapk1/Arid1b/Pigyl/Ift122/Usp9x/Smarcd1/Upf3b/Smarcc2/Flnb/C330007P06Rik/Notch2/Tspan7/Dvl1/Zmpste24/Ift52/Dpf2/Wdr35/Dmd/Rbpj/Rps6ka3/Map3k7/Bcr/Pcnt/Arid2/Dlg3/Med12/Alg13/Notch1/Kdm5c/Ptch1/Jag1/Mid2/Ftsj1/Pigv/Hcfc1/Clcn7/Acsl4
GO_REGULATION_OF_NMDA_RECEPTOR_ACTIVITY	GO_REGULATION_OF_NMDA_RECEPTOR_ACTIVITY	12	0.684025	1.64422	0.00884956	0.164489	0.14801	3049	tags=67%	list=25%	signal=50%	Fgfr2/Chd4/Phip/Igf1r/Nfix/Cdk6/Bptf/Cltc/Gja1/Meis2/Tcf4/Ahdc1/Ankrd11/Gatad2b/Arid1b/Pigyl/Jmjd1c/Huwe1/Auts2/Trip12/Cog7/Pqbp1/Setd5/Tmco1/Rai1/Usp9x/Kansl1/Ap1s1/Trrap/Uqcc2/Slc16a2/4932438A13Rik/Atrx/C330007P06Rik/Ehmt1/Zfp148/Pex19/Champ1/Trio/Rere/Dvl1/Mettl5/Fance/Rreb1/Asxl1/Herc1/Qrich1/Wdr35/Ap3b1/Med13l/Herc2
GO_STEM_CELL_PROLIFERATION	GO_STEM_CELL_PROLIFERATION	74	0.419709	1.50436	0.00911854	0.169091	0.152151	2240	tags=31%	list=18%	signal=26%	Wnt4/Iqgap1/Lamb2/Mtss1/Prom1/Cited1/Myo1e/Wwtr1/Notch2/Ctnnb1/Smo/Asxl1/Lgr4/Notch1/Podxl/Ptch1/Jag1
GO_SKELETAL_SYSTEM_DEVELOPMENT	GO_SKELETAL_SYSTEM_DEVELOPMENT	263	0.317487	1.32949	0.00913838	0.169091	0.152151	3225	tags=34%	list=26%	signal=26%	Iqgap1/Gsk3b/Set/Tgfb2/Ppp1r11/Ppp1r14b/Rbm26/Rock1/Ppp1r1b/Ywhab/Wnk1/Uri1/Chp1/Pcif1/Rock2/Ensa/Spred1/Gnai2/Bod1/Bod1l/Farp1/Arpp19/Bag4/Ppme1/Mfhas1/Gpatch2/Fam122a/Sema4d/Fkbp15/Myo1d/Dlg3
GO_MAMMARY_GLAND_EPITHELIUM_DEVELOPMENT	GO_MAMMARY_GLAND_EPITHELIUM_DEVELOPMENT	45	0.514281	1.68013	0.00938967	0.169452	0.152476	3440	tags=62%	list=28%	signal=45%	Wnt4/Zbtb20/Phip/Igf1r/Nfix/Ndufaf3/Arid1a/Bptf/Smc3/Pet100/Smarca4/Ankrd11/mt-Nd5/Wac/Arid1b/Aff4/Csnk2a1/Smc1a/Ccdc47/Dock7/Smchd1/Ndufs4/Ndufs3/Cog7/Ndufaf2/Dhx30/Trmt1/Snx14/Setd5/Ndufa12/Tmco1/Nipbl/Rai1/Usp9x/Uqcc2/Ehmt1/Kmt2a/Fhl1/Notch2/Trio/Ndufa13/Gna14/Ndufb8/Ids/Ltbp3/Ndufs7/Kit/Cdk10/Taf1/Gns/Ctcf/Kdm1a/Suz12/Asxl1/Ndufa4
GO_HEART_PROCESS	GO_HEART_PROCESS	138	0.352937	1.39198	0.00968188	0.169452	0.152476	2716	tags=34%	list=22%	signal=27%	Sema5a/Ptprf/Enc1/Shank2/Iqgap1/Gsk3b/Dab2ip/Nme1/Pafah1b1/Mycbp2/Llph/Vegfa/Plxnb1/Plxnb2/Tmem106b/Actr2/Creb3l2/Golga4/Ube3a/Mark2/Kalrn/Shtn1/Ppp1r9a/Tmem30a/Zmynd8/Nedd4/Ppp3ca/Ptprg/Pak2/Kidins220/Sema6a/Arhgap35/Trak2/Macf1/Nedd4l/Ntrk2/Crk/Mdk/Rgma/Cobl/Pqbp1/Adcy6/Thoc2/Camk1/Map2/Dnm1l/Stk25/Dnm2/Bmpr2/Pak1/Rnf6/Itga6/Agt/Caprin1/Kank1/Fbxo31/Lgals1/Ankrd1/Dhx36/Rtn4rl1/Cflar/Apoe/Dvl1/P…
GO_CHROMOSOME_CENTROMERIC_REGION	GO_CHROMOSOME_CENTROMERIC_REGION	140	0.363047	1.43191	0.0097493	0.169452	0.152476	2733	tags=34%	list=22%	signal=26%	Sod1/Lamb2/Dag1/Pard3/Ntrk2/Ski/Ncmap/Dicer1/Adgrg6/Arhgef10/Gstm5/Akt1/Nf1/Cdk5/Erbb3
GO_SITE_OF_POLARIZED_GROWTH	GO_SITE_OF_POLARIZED_GROWTH	140	0.362327	1.42907	0.0097493	0.169452	0.152476	2911	tags=39%	list=23%	signal=30%	Magi1/Wnt4/Zmiz1/Iqgap1/Gsk3b/Egflam/Tgfb2/Cdk6/Vegfa/Rras/Bad/Emp2/Fermt1/Zfhx3/Ank3/Foxa2/Nfat5/Dag1/Ptprj/Rock1/Pik3r1/Flna/Jup/Sdc4/Il6st/Ppp3ca/Pak2/Flot2/Rasgrp1/Crk/Utrn/Stx4a/Mdk/Myo10/Dnm2/Map4k4/Kifap3/Pak1/Itga6/Ap3d1/P4hb/Ninj1/Fstl3/Itgav/Ptpn11/Epb41l4b/Lgals1/Angpt1/Yes1/Lims1/Itpkb/Jak1/Akt1/Bag4/Vtcn1/Cd44/Irak1/Ptpn23/Bmp7/Rreb1/Tfrc/Src/Zbtb7b/Socs5/Ap3b1/Abl1/Triobp
GO_DEVELOPMENTAL_CELL_GROWTH	GO_DEVELOPMENTAL_CELL_GROWTH	157	0.352567	1.40736	0.0097629	0.169452	0.152476	2793	tags=32%	list=22%	signal=26%	Zbtb20/Itch/Fgfr2/Chd4/Nfix/Nfia/Ndufaf3/Nfib/Camta1/Foxp1/Ank3/Map2k2/Dag1/Fgfr3/Gja1/Ube3a/Son/Thra/Kmt2e/Ptdss1/Col4a1/Chd3/Pigyl/Usp7/Huwe1/Ndufs4/Sox9/Plcb4/Chd8/Bmpr1a/Snx14/Tmco1/Spred1/Dnm2/Usp9x/Eml1/Hras/Trip11/Upf3b/Nsd1/Fibp/Pak1/4932438A13Rik/Lrp5/C330007P06Rik/Etfb/Dicer1/Notch2/Etfdh/Pex19/Dnmt3a/Snx10/Cradd/Asxl2/Trio/Tet3/Rit1/Tspan7/Rere/Ank/Ids/Dvl1/Gcdh/Pten/Akt1/Nf1/Cc2d2a/Ym…
GO_MITOCHONDRIAL_GENE_EXPRESSION	GO_MITOCHONDRIAL_GENE_EXPRESSION	158	0.352102	1.40685	0.0097629	0.169452	0.152476	1852	tags=29%	list=15%	signal=25%	Smc3/Smc1a/Setd5/Nipbl/Atrx/Kmt2a
GO_POSITIVE_REGULATION_OF_ION_TRANSPORT	GO_POSITIVE_REGULATION_OF_ION_TRANSPORT	139	0.353044	1.39017	0.00979021	0.169452	0.152476	2530	tags=32%	list=20%	signal=25%	Gnb1/Agrn/Rock2/Gnai2/Gna11/Gnaq
GO_RESPONSE_TO_WOUNDING	GO_RESPONSE_TO_WOUNDING	367	0.295186	1.27751	0.00980392	0.169452	0.152476	2255	tags=26%	list=18%	signal=22%	Elavl1/Hnrnpa0/Mapkapk2/Ybx3/Angel2/Hnrnpc/Tardbp
GO_TRANSCRIPTION_COREPRESSOR_ACTIVITY	GO_TRANSCRIPTION_COREPRESSOR_ACTIVITY	153	0.350336	1.39311	0.00981767	0.169452	0.152476	2342	tags=34%	list=19%	signal=28%	Gtf2i/Sema5a/Lifr/Plec/Hacd1/Igf1r/Agrn/Myh14/Sod1/Lamb2/Kif1b/Foxp1/Hspg2/Smc3/Thra/Eif4g1/Matr3/Flna/Syne2/mt-Nd5/Stx16/Dgcr6/Emd/Lamc2/Arid1b/Stag2/Cdh1/Rnaseh2c/Smc1a/Jmjd1c/Rfc2/Plcb4/Pqbp1/Setd5/Ciz1/Nipbl/Rai1/Hras/Baz1b/Kansl1/Upf3b/Nsd1/Rnf6/Dctn1/Epas1/P4hb/Gigyf2/Kmt2a/Fhl1/Gtf2h5/Notch2/Ptpn11/Wwox/Dnmt3a/Sil1/Pyroxd1/Itpa/Tor1a/Ids/Ltbp3/B4galnt1/Nf1/Irf6/Tmem127/Spg20/Zmpste24/Vps35…
GO_REGULATION_OF_TRANSPORTER_ACTIVITY	GO_REGULATION_OF_TRANSPORTER_ACTIVITY	147	0.35714	1.40853	0.00991501	0.170276	0.153217	3050	tags=35%	list=25%	signal=27%	Gtf2i/Fgfr2/Nfix/Rras/Smoc1/Bptf/Fermt1/Map2k2/Smc3/Fgfr3/Col27a1/Meis2/Flna/Ptdss1/Stx16/Gatad2b/Wnk1/Crebbp/Arid1b/Pde4d/Aff4/Ergic1/Smc1a/Rfc2/Bmpr1a/Ift122/Setd5/Nipbl/Usp9x/Trip11/Baz1b/Nsd1/Ski/Lrp5/Mmp14/Flnb/Kmt2a/Notch2/Rps19/Ptpn11/Dnmt3a/Sil1/Trio/2700049A03Rik/Rit1/Smarca2/Dvl1/Ltbp3/Atp7a/Cbl/Mkks/Ext1/Pten/Akt1/Kat6b/Fance/Zmpste24/Apc/Ift52/Suz12/Smo/Asxl1/Rbm10/Cspp1/Mysm1/Rad21/G…
GO_LUNG_ALVEOLUS_DEVELOPMENT	GO_LUNG_ALVEOLUS_DEVELOPMENT	25	0.583462	1.71514	0.00995025	0.170276	0.153217	2907	tags=68%	list=23%	signal=52%	Mrpl27/Mrpl17/Mrpl14/Mrpl54/Mrpl21/Mrpl24/Mrpl48/Mrpl55/Mrpl57/Mrpl18/Mrpl2/Mrpl33/Mrpl28/Mrpl12/Mrpl11/Mrpl32/Mrpl51/Mrpl19/Mrpl41/Mrps18a/Mrpl40/Mrpl30/Mrpl49/Mrpl42/Mrpl36/Ndufab1
GO_NEURON_PROJECTION_EXTENSION	GO_NEURON_PROJECTION_EXTENSION	118	0.36873	1.41653	0.0100287	0.17126	0.154103	2625	tags=31%	list=21%	signal=25%	Chd4/Phip/Gja1/Tcf4/Ece1/Kmt2e/Wnk1/Smc1a/Huwe1/Usp9x/Pum1/Atrx/Kmt2a/Trio/Eif2s3x/Kdm1a/Asxl1/Slc12a6/Rps6ka3/Cdkl5/Fbxo11/Smarcad1/Ofd1/Sim1/Exoc6b/Kdm5c/Znhit3/Pigv/Pcgf2/Tcf20/Acsl4/Ccnk
GO_TAU_PROTEIN_KINASE_ACTIVITY	GO_TAU_PROTEIN_KINASE_ACTIVITY	20	0.610422	1.69063	0.0103806	0.17497	0.157441	2584	tags=55%	list=21%	signal=44%	Lifr/Chd4/Smoc1/Bptf/Gja1/Smc1a/Huwe1/Auts2/Sox9/Cog7/Snx14/Usp9x/Kmt2a/Zfp148/Smarca2/Larp7/Txnl4a/Kat6b/Fance/Zmpste24/Polr1a/Rbm10
GO_EYE_MORPHOGENESIS	GO_EYE_MORPHOGENESIS	76	0.414245	1.49808	0.0104012	0.17497	0.157441	3234	tags=46%	list=26%	signal=34%	Ccnd1/Cbx5/Chd4/Zbtb7a/Drap1/Mbd3/Ywhab/Gatad2b/Chd3/Mier1/Csnk2a1/Gps2/N4bp2l2/Tbl1x/Hdgf/Ncor1/Ski/Rest/Mta1/Arid4a/Lin37/Spen/Prdm16/Sp1
GO_ALPHA_ACTININ_BINDING	GO_ALPHA_ACTININ_BINDING	15	0.642528	1.64439	0.0105079	0.175782	0.158171	355	tags=20%	list=3%	signal=19%	Akap9/Timp2/Gnai2/Palm/Nf1/Gnai3
GO_LYMPH_VESSEL_MORPHOGENESIS	GO_LYMPH_VESSEL_MORPHOGENESIS	14	0.646465	1.61782	0.0106762	0.17751	0.159726	1648	tags=36%	list=13%	signal=31%	Wnt4/Fgfr2/Sort1/Akap13/Myof/Dsp/Frg1/Tgfb2/Arid1a/Rora/Vegfa/Ddx17/Cd164/Sorbs2/Myh14/Pdcd4/Myh9/Itgb1/Zfhx3/Gata6/Spag9/Vamp5/Hmg20b/Ccnt2/Evc/Dag1/Gja1/Chd2/Sod2/Mbnl1/Dtymk/Cxadr/Prox1/Meis1/Ift20/Ybx3/Ptbp1/Mapk1/Emd/Cdk9/Ppp3ca/Zfp36l1/Bcl2/Pin1/Sri/Flot2/Tanc1/Utrn/Ankrd17/Med28/Kdm6b/Sox9/Tcf7l2/Bmpr1a/Mef2a/Mtpn/Camk1/Usp19/Nebl/Myh10/Uqcc2/Pak1/Ski/Rest/Mmp14/Flnb/Epas1/Svil/Fhl1/Agt/Tm…
GO_EMBRYONIC_APPENDAGE_MORPHOGENESIS	GO_EMBRYONIC_APPENDAGE_MORPHOGENESIS	66	0.435813	1.53481	0.0107692	0.178357	0.160489	4012	tags=52%	list=32%	signal=35%	Fgfr2/Lifr/Hacd1/Smc3/Fgfr3/Pik3c2a/Flna/Syne2/Ptdss1/Emd/Pigyl/Smc1a/Huwe1/Nipbl/Hras/Flnb/Fhl1/Ptpn11
GO_RESPONSE_TO_GROWTH_FACTOR	GO_RESPONSE_TO_GROWTH_FACTOR	462	0.28608	1.26021	0.0107914	0.178357	0.160489	2248	tags=27%	list=18%	signal=23%	Fgfr2/Arid1a/Vegfa/Hipk2/Sod1/Tshz1/Bax/Prox1/Meis1/Lrp6/Mapk1/Bcl2/Fat1/Ntrk2/Abr/Prom1/Sox9/Ift122/Nipbl/Man2a1/Ski/Lrp5/Hipk1/Notch2/Ctnnb1/Hif1a/Dvl1/Nf1/Topors/Yy1/Lrig1/Insig2/Bmp7/Edn1/Cep290/Triobp/Fzd5/Prkci/Sec24b/Mfn2/Bcr/Aqp5
GO_CAMERA_TYPE_EYE_MORPHOGENESIS	GO_CAMERA_TYPE_EYE_MORPHOGENESIS	65	0.429016	1.50756	0.0108192	0.178357	0.160489	3234	tags=48%	list=26%	signal=35%	Dsp/Rras/Map2k2/Gja1/Son/Flna/Jup/Atp6v1a/Gatad2b/Aff4/St14/Ccdc47/Pqbp1/Ift122/Tmco1/Naa10/Usp9x/Hras/Kansl1/Nsd1/Skiv2l/Kctd1/Gtf2h5/Notch2/Ptpn11/Snx10/Rit1/Rps23/Atp7a/Cbl/Anapc1/Kat6b/Zmpste24/Gns/Suz12/Wdr35/Atp6v0a2/Rps6ka3/Cdkl5/Dsc2/Nras/Dcaf17/Pcnt
GO_REGULATION_OF_CELL_SUBSTRATE_JUNCTION_ORGANIZATION	GO_REGULATION_OF_CELL_SUBSTRATE_JUNCTION_ORGANIZATION	57	0.447897	1.53287	0.0108359	0.178357	0.160489	2819	tags=46%	list=23%	signal=35%	Zbtb20/Bad/Ddb1/Slc4a4/Kat2b/Ppargc1a/Hif1a/Prkaa1/Akt1/Arpp19/Epm2aip1/Nfkb1/Src/Akt2/Gpt/App/Prkce/Insr/Pfkfb2/Pfkfb4/Ranbp2/Pfkfb3
GO_POSITIVE_REGULATION_OF_PROTEIN_KINASE_ACTIVITY	GO_POSITIVE_REGULATION_OF_PROTEIN_KINASE_ACTIVITY	357	0.299582	1.29614	0.0109489	0.179856	0.161837	2323	tags=25%	list=19%	signal=21%	Mtcl1/Ubl4a/Crb3/Agrn/Fermt2/Bad/Emp2/Rab10/Tm9sf2/Itgb1/Ywhaz/Chmp4b/Vamp5/Ank3/Ssna1/Cltc/Dag1/Ramp1/Golga4/Sys1/Rock1/Pik3r1/Bax/Pigr/Ift20/Tesc/Flna/Jup/Zmynd8/Pdcd5/Rdx/Lrp6/Ywhab/Pard3/Ppp2r5a/Bcl2/Arl3/Cdh1/Chp1/Flot2/Rab11fip2/Macf1/Lin7c/Sec63/Sptbn1/Stx4a/Trp53bp2/Srp9/Sec61a1/Rock2/Ift122/Arl6ip1/Ap2b1/Efr3a/Tm9sf3/Sec16a/Hras/Clstn1/Ppp1r13b/Synj2bp/Yif1b/Abhd17a/Arl13b/Rilpl2/Rplp1/P…
GO_REGULATION_OF_CATION_TRANSMEMBRANE_TRANSPORT	GO_REGULATION_OF_CATION_TRANSMEMBRANE_TRANSPORT	169	0.345056	1.385	0.0110803	0.180568	0.162478	3322	tags=38%	list=27%	signal=29%	Wnt4/Fgfr2/Lrp6/Phb2/Lrp5/Kdm5b/Btrc/Src/Ptch1/Med1/Scrib/Etv5/Pml
GO_PHOSPHATIDYLINOSITOL_PHOSPHATE_BINDING	GO_PHOSPHATIDYLINOSITOL_PHOSPHATE_BINDING	128	0.362089	1.41407	0.0112518	0.182997	0.164664	2591	tags=32%	list=21%	signal=26%	Nfia/Glrx5/Rai1/Krit1/Notch2/Ctnnb1/Sh2b1/Kdm1a/Setd2/Abca1/Nras/Lemd3
GO_POSITIVE_REGULATION_OF_TRANSMEMBRANE_TRANSPORT	GO_POSITIVE_REGULATION_OF_TRANSMEMBRANE_TRANSPORT	111	0.363509	1.38746	0.0114943	0.184285	0.165823	3359	tags=41%	list=27%	signal=31%	Zmiz1/Dab2ip/Pafah1b1/Srgap2/Syne2/Ctnnb1/Cdk5/Sun1
GO_REGULATION_OF_NEUROTRANSMITTER_RECEPTOR_ACTIVITY	GO_REGULATION_OF_NEUROTRANSMITTER_RECEPTOR_ACTIVITY	26	0.572425	1.69769	0.0114943	0.184285	0.165823	3049	tags=54%	list=25%	signal=41%	Gtf2i/Lifr/Nfix/Frg1/Arid1a/Kcnq1/Ube3a/Lmbrd1/Sox5/Smarca4/Thra/Pik3c2a/Flna/Ptdss1/Mapk1/Il6st/Lamc2/Csnk2b/Aff4/Fto/Ccdc47/Rfc2/Sox9/Plcb4/Cog7/Pqbp1/Snx14/Hras/Baz1b/B9d1/Polr1d/Fibp/Atrx/Ehmt1/Rere/Ids/Dvl1/Pten/Akt1/Taf1/Cc2d2a/Edn1/Smo/Cep290/Rbm10/Cspp1/Wdr35/Rab3gap1/Med13l/B9d2/Bcr/Gtf2ird1/Gnai3/Ofd1/Rbbp8/Kdm5c/Wdr60/Insr
GO_DEVELOPMENTAL_PIGMENTATION	GO_DEVELOPMENTAL_PIGMENTATION	27	0.55212	1.63063	0.0116861	0.184569	0.166078	1965	tags=37%	list=16%	signal=31%	Ccnd1/Gtf2i/Pkhd1/Col4a1/Jmjd1c/Sec63/Rfc2/Baz1b/Nsd1/Lrp5/Flnb/Notch2
GO_ENDOTHELIAL_CELL_APOPTOTIC_PROCESS	GO_ENDOTHELIAL_CELL_APOPTOTIC_PROCESS	27	0.562075	1.66003	0.0116861	0.184569	0.166078	2627	tags=48%	list=21%	signal=38%	Dag1/Phldb2/Sox9/Agt/Clasp1/Notch1/Phldb1
GO_EPITHELIAL_CELL_DIFFERENTIATION_INVOLVED_IN_KIDNEY_DEVELOPMENT	GO_EPITHELIAL_CELL_DIFFERENTIATION_INVOLVED_IN_KIDNEY_DEVELOPMENT	27	0.556753	1.64432	0.0116861	0.184569	0.166078	3232	tags=52%	list=26%	signal=38%	Fdx1/Cftr/Adcy6/Gnai1/Adcy5
GO_POSITIVE_REGULATION_OF_SMOOTH_MUSCLE_CELL_MIGRATION	GO_POSITIVE_REGULATION_OF_SMOOTH_MUSCLE_CELL_MIGRATION	27	0.552705	1.63236	0.0116861	0.184569	0.166078	2403	tags=44%	list=19%	signal=36%	Adamts9/Prelp/Spon1/Wnt4/Adamts16/Fgfr2/Egflam/Lama4/Tgfb2/Nav2/Olfml2a/Vegfa/Smoc1/Agrn/Lamb2/Adamts1/Hspg2/Dag1/Col27a1/Col18a1/Kazald1/Mxra7/Angptl1/Scara3/Col4a1/Dgcr6/Lamc2/Timp2/Lrrn1/Egfl7/Adamts5/Mdk/Hdgf/Lman1/Glg1/Itga6/Mmp14/Mmp15/Timp4/Vasn/Agt/Sbspon/Lgals1/Angpt1/Efemp2/Sdc3/Rtn4rl1/Apoe/Ltbp3
GO_WNT_SIGNALING_PATHWAY_CALCIUM_MODULATING_PATHWAY	GO_WNT_SIGNALING_PATHWAY_CALCIUM_MODULATING_PATHWAY	27	0.552465	1.63165	0.0116861	0.184569	0.166078	2713	tags=41%	list=22%	signal=32%	Ccnd1/Pbx1/Pkn2/Phip/Pafah1b1/Vps4b/Adamts1/Meis2/Eif4g1/Anapc11/Poldip2/Kmt2e/Nsmce2/Rdx/Numa1/Phb2/Ankrd17/Tpr/Nipbl/Brd4/Dusp3/Lrp5/Ptpn11/Cul3/Rcc2/Cul4a/Tgfa/Akt1/Cdk10/Sh2b1/Slf1/Rptor/Edn1/Btc/Usp22/Tmod3/Abl1
GO_CARDIOCYTE_DIFFERENTIATION	GO_CARDIOCYTE_DIFFERENTIATION	80	0.405957	1.48261	0.0117994	0.185287	0.166724	3334	tags=48%	list=27%	signal=35%	Tgfb2/Pnkd/Ergic1/Ciz1/Naa10/Tor1a/Kif1c/Nek9/Cdk10/Cp/Sgce/Kmt2b
GO_CARBOXY_TERMINAL_DOMAIN_PROTEIN_KINASE_COMPLEX	GO_CARBOXY_TERMINAL_DOMAIN_PROTEIN_KINASE_COMPLEX	19	0.615791	1.68169	0.0120069	0.185699	0.167094	1467	tags=42%	list=12%	signal=37%	Zmiz1/Gsk3b/Dab2ip/Nme1/Pafah1b1/Cdk6/Nfib/Tacc2/Bad/Dpcd/Bax/Srgap2/Prox1/Flna/Syne2/Lrp6/Ntrk2/Crk/Mdk/Kdm6b/Myh10/Arl13b/Ski/Dixdc1/Ctnnb1/Gng12/Rtn4rl1/Hif1a/Mkks/Ext1/Pten/Nf1/Cdk5/Kdm1a/Smo/Ncoa1/Herc1/Uqcrq/Tacc1/Sun1/Lrp1
GO_CELLULAR_RESPONSE_TO_LIPID	GO_CELLULAR_RESPONSE_TO_LIPID	345	0.298926	1.29194	0.0121803	0.186969	0.168238	2474	tags=28%	list=20%	signal=23%	Rhou/Arhgap24/Wasf2/Nckap1/Ogt/Hacd3/Crk/Auts2/Dnm2/Brk1/Arhgap17/Nf1/Cyfip1/Ssx2ip/Rasgrf1/Arhgap44
GO_NEGATIVE_REGULATION_OF_AMYLOID_PRECURSOR_PROTEIN_CATABOLIC_PROCESS	GO_NEGATIVE_REGULATION_OF_AMYLOID_PRECURSOR_PROTEIN_CATABOLIC_PROCESS	15	0.638093	1.63304	0.0122592	0.187479	0.168696	2140	tags=53%	list=17%	signal=44%	Kcnq1/Gja1/Cxadr/Flna
GO_AXON_DEVELOPMENT	GO_AXON_DEVELOPMENT	320	0.306994	1.31123	0.0123762	0.187985	0.169152	2625	tags=28%	list=21%	signal=23%	Nfix/Arid1b/Sox9/Nipbl/Rbm10/Pcgf2/Setbp1/Tmem231/Orc6/Fras1
GO_ANKYRIN_BINDING	GO_ANKYRIN_BINDING	10	0.71665	1.62949	0.0123894	0.187985	0.169152	890	tags=30%	list=7%	signal=28%	Tcf4/Tcf7l2/Tle4/Ldb1/Ctnnb1/Bcl9l/Tle1/Tle3/Pygo2
GO_DEVELOPMENTAL_GROWTH_INVOLVED_IN_MORPHOGENESIS	GO_DEVELOPMENTAL_GROWTH_INVOLVED_IN_MORPHOGENESIS	160	0.344977	1.37924	0.0125	0.188992	0.170058	2853	tags=31%	list=23%	signal=24%	Ccnd1/Odc1/Fgfr3/Tcf4/Ptprj/Bax/Bmpr1a/Dlc1/Ctnnb1/Akt1/Apc/Mlh1/Src/Ep300/Nras/Mcc/Wrn
GO_REGULATION_OF_POTASSIUM_ION_TRANSPORT	GO_REGULATION_OF_POTASSIUM_ION_TRANSPORT	45	0.476336	1.55616	0.0125196	0.188992	0.170058	1560	tags=33%	list=13%	signal=29%	Zbtb20/Plec/Dsp/Nhp2/Map2k2/Evc/Gja1/Smarce1/Flna/Jup/Lamc2/Wnk1/Pqbp1/Grhl2/Sash1/Itga6/Gtf2h5/Nop10/Anapc1/Ttc7/Mvk/Zmpste24
GO_GLYCOSAMINOGLYCAN_BINDING	GO_GLYCOSAMINOGLYCAN_BINDING	93	0.379543	1.4182	0.0130246	0.194395	0.17492	1069	tags=18%	list=9%	signal=17%	Pafah1b1/Mycbp2/Pnkd/Camta1/Abr/Chd8/Myh10/Dctn1/Gigyf2/Bloc1s4/Dvl1/Fxn/Tpp1/Pten/Spg20/Zmpste24/Herc1/Abl1/Adcy5/Bcr/App/Rac3/Bace1
GO_ARTERY_MORPHOGENESIS	GO_ARTERY_MORPHOGENESIS	35	0.520831	1.62492	0.0130933	0.19478	0.175266	3425	tags=54%	list=28%	signal=39%	Lifr/Flna/Mapk1/Hras/Adgrg6/Asxl1/Rbm28/Rab3gap1/Map3k7/Bcr
GO_ANOIKIS	GO_ANOIKIS	26	0.55204	1.63723	0.0131363	0.19478	0.175266	3118	tags=58%	list=25%	signal=43%	Glrx5/Flna/Ntrk2/Huwe1/Pqbp1/Naa10/Atrx/Ctnnb1/Gcdh/Add3/Taf1/Rab3gap1/Tango2
GO_REGULATION_OF_VASCULAR_PERMEABILITY	GO_REGULATION_OF_VASCULAR_PERMEABILITY	23	0.581357	1.66032	0.0135364	0.198739	0.178829	2726	tags=61%	list=22%	signal=48%	Arhgap24/Ogt/Crk/Auts2/Dnm2/Arhgap17/Nf1/Ssx2ip/Rasgrf1/Arhgap44
GO_DISTAL_AXON	GO_DISTAL_AXON	183	0.33775	1.36596	0.0136799	0.198739	0.178829	2911	tags=36%	list=23%	signal=28%	Ablim1/Pcm1/Adamts16/Rhou/Rhoj/Ano6/Pafah1b1/Agrn/Arhgap24/Wasf2/Rsph9/Emp2/Itgb1/Akap9/Pkhd1/Ssna1/Actr2/Nudcd3/Txndc15/Ift27/Rab5a/Shtn1/Hspb11/Rock1/Plce1/Ppp1r9a/Tctex1d2/Nckap1/Srgap2/Rala/Ift20/Flna/Zmynd8/Syne2/Dync1h1/Rdx/Arid1b/Arl3/Aif1l/Pld1/Mtss1/Onecut1/Arhgap35/Cd2ap/Auts2/Csnk1e/Wasl/Cep164/Cobl/Fgd4/Parva/Pdgfa/Myo10/Ift122/Ttyh1/Myh10/Dnm2/Hras/Trip11/Kifap3/B9d1/Dctn3/Fnbp1l/Arl…
GO_NEGATIVE_REGULATION_OF_OSTEOBLAST_DIFFERENTIATION	GO_NEGATIVE_REGULATION_OF_OSTEOBLAST_DIFFERENTIATION	29	0.550574	1.62827	0.0137694	0.198739	0.178829	3087	tags=55%	list=25%	signal=42%	Gsk3b/Cdk6/Nr5a2/Bad/Gata6/Foxa2/Meis2/Prox1/Onecut1/Sox9/Tcf7l2/Hnf1b/Ctnnb1/Akt1/Pdx1/Arntl/Smo/Nkx6-1
GO_HELICASE_ACTIVITY	GO_HELICASE_ACTIVITY	133	0.352501	1.38619	0.0138122	0.198739	0.178829	3282	tags=37%	list=26%	signal=27%	Fermt1/Ubr5/Pik3r1/Flna/Jup/Pdcd5/Mapk1/Cdh1/Chp1/Ufm1/Tpr/Tardbp/Mdfic/Pkig/Angpt1/Nf1/Ipo5/Arhgef5/Smo
GO_NEURON_PROJECTION_ORGANIZATION	GO_NEURON_PROJECTION_ORGANIZATION	66	0.426105	1.50062	0.0138462	0.198739	0.178829	2086	tags=32%	list=17%	signal=27%	Dab2ip/Plxnb2/Shtn1/Srgap2/Flna/Sema6a/Mdk/Nipbl/Fbxo31/Arhgef2
GO_REGULATION_OF_CELL_SIZE	GO_REGULATION_OF_CELL_SIZE	134	0.347912	1.36647	0.0140056	0.198739	0.178829	2652	tags=35%	list=21%	signal=28%	Hs6st2/Igf1r/Rras/Bptf/Pik3r1/Atp6v1a/Ankrd11/Bub3/Stag2/Huwe1/Pqbp1/Spred1/Rai1/Zfp148/Adgrg6/Notch2/Ptpn11/Pex19/Rit1/Rere/Smarca2/Larp7/Cbl/Cdk10/Mvk/Herc1/Med13l/Nras/Dcaf17/Med12/Bmp1/Lemd3/Braf/Tmem94/Jag1
GO_LYMPHANGIOGENESIS	GO_LYMPHANGIOGENESIS	11	0.694187	1.63098	0.0141093	0.198739	0.178829	1648	tags=36%	list=13%	signal=32%	Gtf2i/Zbtb20/Fgfr2/Lifr/Plec/Hacd1/Pnkd/Lamb2/Hspg2/Smc3/Fgfr3/Pik3c2a/Flna/Syne2/Ptdss1/Emd/Pigyl/Ergic1/Smc1a/Huwe1/Rfc2/Plcb4/Pqbp1/Adcy6/Gtpbp2/Setd5/Nipbl/Rai1/Usp9x/Hras/Baz1b/Nsd1/Slc16a2/Atrx/Ski/Flnb/Kmt2a/Fhl1/Adgrg6/Ptpn11/Ctnnb1/Gle1/Rere/Ank/Nek9/Ltbp3/Atp7a/Pten/Akt1/Kat6b/Irf6/Mvk/Zmpste24/Gns/Apc/Prdm16/Suz12/Asxl1/Herc1/Itgb4/Rad21/Rab3gap1/Sik3/Gusb/Syne1/Mfn2/Map3k7/Pcnt/B3gat3…
GO_OXIDOREDUCTASE_ACTIVITY_OXIDIZING_METAL_IONS	GO_OXIDOREDUCTASE_ACTIVITY_OXIDIZING_METAL_IONS	11	0.687725	1.6158	0.0141093	0.198739	0.178829	2288	tags=55%	list=18%	signal=45%	Gtf2i/Zbtb20/Hacd1/Igf1r/Nfix/Gnb1/Rras/Rsph9/Hspg2/Map2k2/Smc3/Fgfr3/Flna/Syne2/Emd/Crebbp/Pigyl/Smc1a/Ccdc47/Huwe1/Rfc2/Kdm6b/Pqbp1/Ift122/Setd5/Nipbl/Naa10/Baz1b/Kansl1/Upf3b/Slc16a2/Ski/Flnb/Kmt2a/Fhl1/Ptpn11/Dyrk1a/Trio/Efemp2/Rit1/Dvl1/Atp7a/Cbl/Pten/Akt1/Nf1/Taf1/Ift52/Rbm10/Wdr35/Atp6v0a2/Abl1/Rad21/Sik3/Fmr1/Rps6ka3/Ep300/Syne1/Tbcd/Nkap/Map3k7/Nras/Arid2/Gtf2ird1/Shoc2/Med12/Ofd1/Met/Kd…
GO_REGULATION_OF_MESONEPHROS_DEVELOPMENT	GO_REGULATION_OF_MESONEPHROS_DEVELOPMENT	11	0.697743	1.63934	0.0141093	0.198739	0.178829	2899	tags=64%	list=23%	signal=49%	Ccnd1/Gtf2i/Plec/Tgfb2/Nfia/Arid1a/Kif1b/Habp2/Smarca4/Glrx5/Smarce1/Flna/Dnajc3/Crebbp/Arid1b/Jmjd1c/Rfc2/Rai1/Smarcd1/Baz1b/Krit1/Smarcc2/Fibp/Flnb/Notch2/Ptpn11/Ctnnb1/2700049A03Rik/Nek9/Apoe/Ids/Fxn/Ext1/Akt1/Nf1/Irf6/Fance/Apc/Sh2b1/Kdm1a/Rreb1/Cep290/Cspp1/Dpf2/Itgb4/Atxn2/Bms1/Rrm2b/Setd2/Ep300/Abca1/Setx/Mfn2/Nras/Arid2/App/Gtf2ird1/Zswim6/Hfe/Ofd1/Lemd3/Braf/Ptch1
GO_CARDIOBLAST_DIFFERENTIATION	GO_CARDIOBLAST_DIFFERENTIATION	10	0.704643	1.60219	0.0141593	0.198739	0.178829	3008	tags=60%	list=24%	signal=46%	Ccnd1/Wnt4/Pbx1/Fgfr2/Aprt/Nme1/Taf10/Ash1l/Tgfb2/Nfib/Vegfa/Pkd2/Sod1/Gata6/Dag1/Ube3a/Lbh/Kalrn/Thra/Bax/Prox1/Eaf2/Cebpg/Lrp6/Mapk1/Bcl2/Cdh1/Csnk2b/Onecut1/Arhgap35/Phb2/Aco2/Sec63/Mdk/Rb1cc1/Sox9/Cobl/Mpst/Arhgap5/Bmpr1a/Pdgfa/Gpat4/Upf2/Hras/Man2a1/Fasn/Tspo/Lrp5/Hnf1b/Kdm5b/Fstl3/Notch2/Cul3/Btrc/Pam/Twsg1/Ctnnb1/Smarcc1/Cflar/Hif1a/Atp7a/Pten/Akt1/Nf1/Irf6/Hmgcl/Zmpste24/Pdx1/Bmp7/Smo/Nco…
GO_CELLULAR_RESPONSE_TO_ATP	GO_CELLULAR_RESPONSE_TO_ATP	10	0.704035	1.6008	0.0141593	0.198739	0.178829	3134	tags=60%	list=25%	signal=45%	Fermt1/Chp1/Ufm1/Tpr/Mdfic/Pkig/Angpt1/Nf1/Cdk5
GO_NBAF_COMPLEX	GO_NBAF_COMPLEX	12	0.669184	1.60855	0.0141593	0.198739	0.178829	2326	tags=75%	list=19%	signal=61%	Gsk3b/Pkd2/Chp1/Sri/Homer2/Gstm7/Itpr1
GO_PURINERGIC_NUCLEOTIDE_RECEPTOR_SIGNALING_PATHWAY	GO_PURINERGIC_NUCLEOTIDE_RECEPTOR_SIGNALING_PATHWAY	12	0.668517	1.60694	0.0141593	0.198739	0.178829	3134	tags=50%	list=25%	signal=37%	Sema5a/Wnt4/Iqgap1/Sptan1/Akap13/Dsp/Cgnl1/Wasf2/Lima1/Myh9/Add1/Akap9/Actr2/Rhoc/Rock1/Pik3r1/Ppp1r9a/Nckap1/Prox1/Flna/Jup/Rdx/Sdc4/Phldb2/Pde4d/Pak2/Frmd6/Sri/Arhgap35/Cd2ap/Crk/Abracl/Sptbn1/Arfgef1/Mdk/Wasl/Rasa1/Rock2/Pdgfa/Mtpn/Arpc5l/Hras/Pxn/Ccl27a/Pak1/Brk1/Adora1/Dapk3/Svil/Dixdc1/Dsg2/Notch2/Taok1/Tmod1/Arhgef10/Dlc1/Pam/Arhgef19/Kank1/Evl/Arhgap17/Arhgef10l/Gmfb/Synpo/Mkks/Twf2/Add3/…
GO_RENAL_VESICLE_DEVELOPMENT	GO_RENAL_VESICLE_DEVELOPMENT	10	0.70628	1.60591	0.0141593	0.198739	0.178829	2240	tags=50%	list=18%	signal=41%	Sema5a/Zbtb20/Fgfr2/Igf1r/Nfix/Gon4l/Arid1a/Smoc1/Bptf/Fermt1/Smc3/Evc/Fgfr3/Gja1/Son/Smarca4/Meis2/Tcf4/Pik3r1/Smarce1/Flna/Dync1h1/Ptdss1/Stx16/Mapk1/Wipi2/Arid1b/Pde4d/Pigyl/Aff4/Usp7/Ergic1/Smc1a/Huwe1/Ift122/Setd5/Nipbl/Rai1/Usp9x/Trip11/Smarcd1/Pum1/Upf3b/Smarcc2/Trim8/Flnb/C330007P06Rik/Kmt2a/Notch2/Rps19/Pigq/Btrc/Dnmt3a/Sil1/Trio/Tspan7/Smarca2/Dvl1/Ltbp3/Atp7a/Ext1/Kat6b/Cdk10/Fance/Zmp…
GO_ADHERENS_JUNCTION	GO_ADHERENS_JUNCTION	121	0.363866	1.40364	0.014245	0.199601	0.179604	3413	tags=45%	list=27%	signal=33%	Fmo1/Mical3/Mical2/Cyp4f14/Fmo5/Fmo2/Coq7
GO_REGULATION_OF_CELL_JUNCTION_ASSEMBLY	GO_REGULATION_OF_CELL_JUNCTION_ASSEMBLY	125	0.356631	1.37774	0.01443	0.20014	0.180089	2851	tags=34%	list=23%	signal=27%	Magi1/Shank2/Iqgap1/Tjp2/Cbx5/Dab2ip/Akap13/Iscu/Magi3/Wwc1/Sorbs2/Ddb1/Myh9/Spag9/Akap9/Psmg3/Ank3/Map2k2/Lamtor4/Eif4g1/Pik3r1/Jup/Ppp4r2/Stx16/Cnot1/Gas2/St13/Stx5a/Pdcd6/Lamtor5/Crk/Stx4a/Rb1cc1/G3bp2/Bfar/Bet1l/Homer2/Dlgap4/Ap1g1/Ap2b1/Chchd3/Napg/Smarcd1/Ap2s1/Sash1/Lamtor3/Ptpn11/Btrc/Vamp2/Cradd/Axin1/Gas2l1
GO_GLIAL_CELL_MIGRATION	GO_GLIAL_CELL_MIGRATION	33	0.51242	1.59029	0.0146104	0.201958	0.181725	2403	tags=39%	list=19%	signal=32%	Akap13/Arid1a/Vegfa/Sorbs2/Itgb1/Gata6/Cxadr/Prox1/Ift20/Pin1/Kdm6b/Mef2a/Nebl/Myh10/Pak1/Agt/Yy1/Zmpste24/Sox6/Edn1/Rbpj/Gsk3a/Atg5/Map2k4
GO_POSITIVE_REGULATION_OF_NEURON_PROJECTION_DEVELOPMENT	GO_POSITIVE_REGULATION_OF_NEURON_PROJECTION_DEVELOPMENT	199	0.330438	1.34964	0.0146471	0.202126	0.181876	2895	tags=31%	list=23%	signal=24%	Tjp2/Nme1/Magi3/Guk1/Dtymk/Pmvk/Ak3/Ak2/Ip6k1/Ip6k2/Itpkb/Ak1/Dlg1/Rad50/Ppip5k1
GO_NEUROBLAST_PROLIFERATION	GO_NEUROBLAST_PROLIFERATION	36	0.517244	1.60937	0.0149007	0.204585	0.184089	2240	tags=39%	list=18%	signal=32%	Fgfr2/Fgfr3/Rai1
GO_SMOOTH_MUSCLE_CELL_DIFFERENTIATION	GO_SMOOTH_MUSCLE_CELL_DIFFERENTIATION	32	0.532905	1.62369	0.0149502	0.204585	0.184089	2210	tags=41%	list=18%	signal=33%	Mrps28/Mrps33/Mrps36/Mrps16/Mrps12/Mrps18c/Mrps17/Mrps35/Mrps14/Mrps7/Mrps18a/Mrps21/Mrps11/Mrps24/Mrpl42
GO_REGULATION_OF_MYELINATION	GO_REGULATION_OF_MYELINATION	31	0.541413	1.62864	0.0151771	0.206591	0.185894	3211	tags=48%	list=26%	signal=36%	Gtf2i/Rfc2/Baz1b/Efemp2/Pten/Akt1/Mlh1/Gtf2ird1/Ubr1
GO_PROTEIN_DEMETHYLASE_ACTIVITY	GO_PROTEIN_DEMETHYLASE_ACTIVITY	22	0.575913	1.62525	0.015411	0.208719	0.187809	4436	tags=82%	list=36%	signal=53%	Dsp/Fermt1/Pqbp1/Fance/Ctcf
GO_GENITALIA_DEVELOPMENT	GO_GENITALIA_DEVELOPMENT	19	0.60513	1.65258	0.0154374	0.208719	0.187809	2899	tags=42%	list=23%	signal=32%	Zmiz1/Dab2ip/Pafah1b1/Srgap2/Syne2/Dixdc1/Ctnnb1/Cdk5/Sun1
GO_VASCULAR_ENDOTHELIAL_GROWTH_FACTOR_RECEPTOR_SIGNALING_PATHWAY	GO_VASCULAR_ENDOTHELIAL_GROWTH_FACTOR_RECEPTOR_SIGNALING_PATHWAY	65	0.425884	1.49656	0.015456	0.208719	0.187809	2312	tags=37%	list=19%	signal=30%	Fgfr2/Pdcd4/Sod2/Ankrd17/Med28/Kit/Foxo4/Nfatc3
GO_RESPONSE_TO_PROSTAGLANDIN	GO_RESPONSE_TO_PROSTAGLANDIN	17	0.617429	1.64132	0.0154905	0.208842	0.187919	3413	tags=65%	list=27%	signal=47%	Fgfr2/Fgfr3/Crebbp/Pigyl/Rps19/Ptpn11/Phf21a
GO_GOLGI_LUMEN	GO_GOLGI_LUMEN	46	0.472587	1.55061	0.0156495	0.210562	0.189467	1706	tags=28%	list=14%	signal=24%	Shank2/Pink1/Ppargc1a/Mink1/Dlg1/Dapk1/Rasgrf1/App/Dlg3/Capn1
GO_CARDIAC_MUSCLE_TISSUE_DEVELOPMENT	GO_CARDIAC_MUSCLE_TISSUE_DEVELOPMENT	121	0.354522	1.36759	0.0156695	0.210562	0.189467	3347	tags=42%	list=27%	signal=31%	Col27a1/Flna/Crebbp/Arid1b/Nipbl/Ski/Notch2/Asxl1/Ep300/Map3k7/Bmp1/Exoc6b
GO_OSSIFICATION	GO_OSSIFICATION	232	0.31891	1.32116	0.015894	0.211623	0.190422	2709	tags=32%	list=22%	signal=26%	Rora/Prox1/Mtpn/Ptpn11/Atp7a/Cdk5/Smo/Herc1
GO_REGULATION_OF_VASCULATURE_DEVELOPMENT	GO_REGULATION_OF_VASCULATURE_DEVELOPMENT	198	0.328657	1.34281	0.0159151	0.211623	0.190422	2236	tags=27%	list=18%	signal=22%	Gtf2i/Pbx1/Nfix/Fgfr3/Flna/Rfc2/Sox9/Pqbp1/Trip11/Baz1b/Upf3b/Polr1d/Slc16a2/Atrx/C330007P06Rik/Atp7a/Slc6a8/Fbxl4/Fmr1/Dstyk/Pcnt/B3gat3/Gtf2ird1/Med12/Chd7/Rbbp8/Insr/Wrn
GO_NEGATIVE_REGULATION_OF_PROTEIN_IMPORT	GO_NEGATIVE_REGULATION_OF_PROTEIN_IMPORT	10	0.698659	1.58858	0.0159292	0.211623	0.190422	1916	tags=70%	list=15%	signal=59%	Gtf2i/Set/Arid1a/Zmynd11/Ube3a/Smarca4/Tcf4/Smarce1/Ankrd11/Ptdss1/Gatad2b/Arid1b/Pigyl/Huwe1/Rfc2/Auts2/Kdm6b/Trip12/Tmco1/Rai1/Smarcd1/Baz1b/Trrap/Polr1d/Smarcc2/Atrx/Zfp148/Trio/Smarca2/Larp7/Cc2d2a/Ssr4/Gns/Dpf2/Qrich1/Med13l/Rps6ka3/Cdkl5/Arid2/Gtf2ird1/Med12/Zswim6/Ofd1/Stag1/Atic/Insr/Ap4m1/Pacs2
GO_POSITIVE_REGULATION_OF_VASCULAR_ASSOCIATED_SMOOTH_MUSCLE_CELL_MIGRATION	GO_POSITIVE_REGULATION_OF_VASCULAR_ASSOCIATED_SMOOTH_MUSCLE_CELL_MIGRATION	14	0.642773	1.60858	0.0160142	0.212066	0.19082	2403	tags=50%	list=19%	signal=40%	Ccnd1/Gtf2i/Ptpn14/Plec/Dsp/Frg1/Rras/Lamb2/Camta1/Map2k2/Smc3/Pkhd1/Fgfr3/Tcf4/Pik3r1/Plce1/Mrps16/Cftr/Lamc2/Bub3/Bcl2/Arl3/Pld1/Tet2/Rasgrp1/Smc1a/Smchd1/Rfc2/Ndufs4/Rp9/Bmpr1a/Snx14/Psmb4/Myo1e/Setd5/Grhl2/Psmb9/Mcee/Nipbl/Trip11/Fech/Baz1b/Ak2/4932438A13Rik/Kctd1/Flnb/Kmt2a/Ptpn11/2700049A03Rik/Gle1/Rit1/Otulin/Ank/Nek9/Apoe/Prpf8/Cbl/Mkks/Pten/Akt1/Kit/Dbt/Mvk/Hmgcl/Cdk5/Erbb3/Pdx1/Irak1/Tl…
GO_CELL_DIFFERENTIATION_INVOLVED_IN_KIDNEY_DEVELOPMENT	GO_CELL_DIFFERENTIATION_INVOLVED_IN_KIDNEY_DEVELOPMENT	33	0.510125	1.58317	0.0162338	0.213072	0.191726	3232	tags=52%	list=26%	signal=38%	Plec/Arid1a/Smarca4/Smarce1/Ptdss1/Arid1b/Smarcd1/Smarcc2/Dpf2/Rbpj/Rps6ka3/Arid2/Notch1
GO_NEGATIVE_REGULATION_OF_DEPHOSPHORYLATION	GO_NEGATIVE_REGULATION_OF_DEPHOSPHORYLATION	79	0.404329	1.47293	0.0162722	0.213072	0.191726	2845	tags=39%	list=23%	signal=30%	Wnt4/Sod1/Prox1/Rest/Apoe/Insig2/Nfkb1
GO_FILOPODIUM	GO_FILOPODIUM	78	0.402356	1.46329	0.0163447	0.213297	0.191928	2035	tags=36%	list=16%	signal=30%	Mme/Fgfr2/Nfib/Vegfa/Gata6/Ywhaz/Dag1/Thra/Tns3/Hspb11/Prox1/Lrp6/Mapk1/Phf14/Smchd1/Sox9/Bmpr1a/Pdgfa/Man1a2/Grhl2/Bmpr2/Man2a1/Ski/Mmp14/Epas1/Fstl3/Ctnnb1/Rc3h2/Ltbp3/Atp7a/Cic/Creb1/Asxl1/Ap3b1/Tmem38b/Tulp3/Rbpj/Ep300/Jmjd6/Pkdcc/Sec24b/Dlg5/Chd7/Hs6st1
GO_EXTRACELLULAR_MATRIX_ASSEMBLY	GO_EXTRACELLULAR_MATRIX_ASSEMBLY	26	0.540759	1.60377	0.0164204	0.213309	0.191938	3113	tags=46%	list=25%	signal=35%	Fgfr2/Map3k1/Kcnq1/Fgfr3/Cdh1/Sox9/Nsd1/Dicer1/Wwox/Ctnnb1/Akt1/Kit
GO_CALCINEURIN_MEDIATED_SIGNALING	GO_CALCINEURIN_MEDIATED_SIGNALING	37	0.507898	1.59377	0.0165563	0.213624	0.192222	2210	tags=38%	list=18%	signal=31%	Gtf2i/Tgfb2/Gon4l/Gata6/Smc3/Flna/Rfc2/Ift122/Rai1/Naa10/Baz1b/Kansl1/Skiv2l/Mmp14/Tab2/Cbl
GO_REGULATION_OF_CELL_PROJECTION_ORGANIZATION	GO_REGULATION_OF_CELL_PROJECTION_ORGANIZATION	483	0.280695	1.2399	0.0166271	0.213624	0.192222	2895	tags=29%	list=23%	signal=23%	Cycs/Iscu/mt-Nd4l/Dnajc15/mt-Nd5/Pink1/Uqcrfs1/Ndufs4/Ndufs3/Ndufaf2/Ndufa1/Ppargc1a/Ndufa8/Ndufa12/Ndufb6/Ndufb3/Etfb/Cyc1/Uqcc3/Mybbp1a/Etfdh/Ndufc1/Ndufa11/Ndufa13/Cox7b/Ndufb8/Ndufb4/Ndufc2/Ndufb5/Ndufb11/Ndufs7/Ndufab1/Uqcrh/Ndufb7/Ndufv3/Cox5a/Ndufb2/Uqcrq/Cox4i1/Ndufa4/Uqcr11/mt-Co1/Uqcr10/Cox8a/Ndufs5/Sdhaf2/Slc25a13
GO_MRNA_PROCESSING	GO_MRNA_PROCESSING	448	0.283646	1.24729	0.0167866	0.214329	0.192857	2961	tags=39%	list=24%	signal=31%	Nfib/Evc/Fgfr3/Col27a1/Creb3l2/Sox5/Thra/Lrp6/Mdk/Sox9/Bmpr1a/Glg1/Trip11/Bmpr2/Ptpn11/Ctnnb1/Hif1a/Ltbp3/Atp7a/Itgb8/Mkks/Mef2d/Zfp219/Zmpste24/Cd44/Bmp7/Sox6/Edn1
GO_ORGANELLE_INNER_MEMBRANE	GO_ORGANELLE_INNER_MEMBRANE	448	0.285878	1.2571	0.0167866	0.214329	0.192857	2501	tags=31%	list=20%	signal=26%	Cdk6/Cdk19/Mapk1/Cdk9/Cdk12/Brd4
GO_RNA_POLYMERASE_BINDING	GO_RNA_POLYMERASE_BINDING	57	0.442357	1.51391	0.0170279	0.215616	0.194015	2390	tags=40%	list=19%	signal=33%	Gata6/Rtf1/Mmp14/Mmp15/Hnf1b/Itgav/Ctnnb1/Hsbp1/Cdc73/Setd2/Itga5
GO_MYOSIN_COMPLEX	GO_MYOSIN_COMPLEX	30	0.536166	1.60089	0.0171233	0.215616	0.194015	2945	tags=47%	list=24%	signal=36%	Ubr5/Smchd1/Trip12/Rif1/Nudt16l1/Trp53bp1/Otub1/Terf2/Rnf169/Tfip11
GO_REGULATION_OF_KIDNEY_DEVELOPMENT	GO_REGULATION_OF_KIDNEY_DEVELOPMENT	30	0.53405	1.59458	0.0171233	0.215616	0.194015	2240	tags=47%	list=18%	signal=38%	Fgfr2/Evc/Fgfr3/Gja1/Crebbp/Cdh1/Irf6/Ctcf/Dlg1/Ep300
GO_REGULATION_OF_NEURON_PROJECTION_DEVELOPMENT	GO_REGULATION_OF_NEURON_PROJECTION_DEVELOPMENT	344	0.294051	1.26973	0.0171359	0.215616	0.194015	2895	tags=29%	list=23%	signal=23%	Fgfr2/Lifr/Nfix/Ndufaf3/Agrn/Sod1/Lamb2/Hspg2/Fgfr3/Arcn1/Pet100/Tcf4/Ahdc1/mt-Nd5/Crebbp/Bub3/Arl3/Aff4/Usp7/Ccdc47/Ndufs4/Ndufs3/Sox9/Plcb4/Ndufaf2/Ndufa12/Rai1/Hras/B9d1/Arl13b/Ski/Dctn1/Snx10/Ndufa11/Ctnnb1/2700049A03Rik/Ndufa13/Ndufb8/Rere/Larp7/Ids/Ltbp3/Abca3/Fxr1/Ndufs7/Kat6b/Hmgcl/Cc2d2a/Edn1/Lias/Slc25a1/Ndufa4/Cep290/Rbm10/Cspp1
GO_REGULATION_OF_DEVELOPMENTAL_GROWTH	GO_REGULATION_OF_DEVELOPMENTAL_GROWTH	211	0.322381	1.32755	0.0171504	0.215616	0.194015	2625	tags=30%	list=21%	signal=24%	Sema5a/Fgfr2/Gsk3b/Ctnnd1/Dab2ip/Psmd1/Wnk2/Usp34/Mbd2/Rbms3/Fermt1/2210016L21Rik/Ubr5/Smarca4/Psmd7/Ift20/Jup/Zranb1/Jade1/Lrp6/Emd/Tnks2/Wnk1/Lzts2/Bicc1/Pin1/Csnk2a1/Macf1/Limd1/Xiap/Mdk/Csnk1e/Sox9/Cited1/Chd8/Tbl1x/Tcf7l2/Psmb4/Psmb9/Grb10/Gprc5b/Psmd4/Tle2/Tle4/Ski/Dcdc2a/Mdfic/Ruvbl1/Wwtr1/Dapk3/Hnf1b/Ppm1a/Psmb2/Dixdc1/Cul3/Btrc/Wwox/Spin1/Kank1/Axin1/Ctnnb1/Otulin/Csnk1g2/Lats2/Apoe/Psme…
GO_PERIPHERAL_NERVOUS_SYSTEM_DEVELOPMENT	GO_PERIPHERAL_NERVOUS_SYSTEM_DEVELOPMENT	47	0.457501	1.50481	0.0172144	0.215759	0.194143	2010	tags=32%	list=16%	signal=27%	Nap1l1/Vegfa/Prox1/Flna/Mdk/Gnai2/Ctnnb1/Hif1a/Kdm1a/Smo
GO_POSITIVE_REGULATION_OF_CELL_ADHESION	GO_POSITIVE_REGULATION_OF_CELL_ADHESION	235	0.318543	1.32044	0.0172414	0.215767	0.194151	2472	tags=29%	list=20%	signal=23%	Sema5a/Gsk3b/Pafah1b1/Mycbp2/Vegfa/Plxnb1/Plxnb2/Actr2/Golga4/Ube3a/Mark2/Kalrn/Shtn1/Ppp1r9a/Flna/Nedd4/Ppp3ca/Pak2/Sema6a/Arhgap35/Trak2/Macf1/Nedd4l/Ntrk2/Crk/Mdk/Pqbp1/Map2/Dnm1l/Stk25/Dnm2/Bmpr2/Pak1/Rnf6/P4hb/Caprin1/Rcc2/Kank1/Fbxo31/Dhx36/Lims1/Apoe/Pten/Twf2/Spg20/Cdk5/Zswim8/Cyfip1/Fbxw8/Nkx6-1/Rreb1/Ap1ar/Lrp1/Abl1/Triobp/Epha7/Ptprs/Sema4d/Ryk/Cdkl5/Sipa1l1/Trak1/Cux1/Arhgap44/Sema4b
GO_TIGHT_JUNCTION	GO_TIGHT_JUNCTION	96	0.376515	1.41149	0.0174419	0.217612	0.19581	2879	tags=43%	list=23%	signal=33%	Prox1/Mef2a/Nebl/Myh10
GO_POSITIVE_REGULATION_OF_LYASE_ACTIVITY	GO_POSITIVE_REGULATION_OF_LYASE_ACTIVITY	11	0.674985	1.58586	0.0176367	0.219042	0.197098	1916	tags=36%	list=15%	signal=31%	Gsk3b/Ctnnd1/Pacsin2/Elavl1/Atp2b1/Itgb1/Ywhaz/Akap9/Dag1/Ppp1r9a/Flna/Pura/Ppp1r1b/Nedd4/Ppp3ca/Eps15/Cdh1/Pin1/Pak2/Phb2/Flot2/Lin7c/Abr/Sptbn1/Stx4a/Plcb4/Camk1/Homer2/Dlgap4/Ap2b1/Myh10/Dnm2/Arpc5l/Hras/Clstn1/Abhd17a/Abhd17b/Ap3d1/Dgkz/Plekha5/Ppp3cb/Yes1/Cadps2/Arhgef2/Canx/Apoe/Dvl1/Synpo/Fxr1/Cdk5/Dynll2/Vps35/Pfn2/Grik5/Src/Dlg1/Usp46/Epha7/Ptprs/Cdkl5/Prkci/Egln1/Bcr/Arhgap44/Dlg3/Gpm6a…
GO_3_UTR_MEDIATED_MRNA_STABILIZATION	GO_3_UTR_MEDIATED_MRNA_STABILIZATION	13	0.661512	1.62627	0.0178891	0.220839	0.198714	1231	tags=54%	list=10%	signal=49%	Fgfr2/Dag1/Glis3/Pten/Akt1/Gnaq/Fut8/Fktn/Adamtsl1/Pomgnt1/Pxdn/Ocrl
GO_RESPONSE_TO_ACETYLCHOLINE	GO_RESPONSE_TO_ACETYLCHOLINE	13	0.666719	1.63907	0.0178891	0.220839	0.198714	2583	tags=46%	list=21%	signal=37%	Cox14/Pet100/Cox20/Coa3/Hnf1b/Cep290/Cox8a/Cox6b1/Fah
GO_RESPONSE_TO_LEUCINE	GO_RESPONSE_TO_LEUCINE	13	0.663794	1.63188	0.0178891	0.220839	0.198714	3243	tags=69%	list=26%	signal=51%	Smoc1/Smc3/Smc1a/Setd5/Nipbl/Kmt2a/Btrc/Apc/Rad21/Chd7
GO_RESPIRASOME	GO_RESPIRASOME	86	0.38476	1.41077	0.0179641	0.221098	0.198948	2628	tags=49%	list=21%	signal=39%	Ccnd1/Lmbrd1/Mmadhc/Rasgrp1/Sucla2/Mcee/Ttr
GO_GLUTAMATE_RECEPTOR_SIGNALING_PATHWAY	GO_GLUTAMATE_RECEPTOR_SIGNALING_PATHWAY	36	0.496397	1.54451	0.0182119	0.223173	0.200815	3049	tags=44%	list=25%	signal=34%	Nfix/Ube3a/Csnk2b/Fto/Cog7/Atrx/Ehmt1/Taf1
GO_MITOCHONDRIAL_LARGE_RIBOSOMAL_SUBUNIT	GO_MITOCHONDRIAL_LARGE_RIBOSOMAL_SUBUNIT	56	0.435145	1.48995	0.0183486	0.223173	0.200815	1909	tags=46%	list=15%	signal=39%	Fgfr2/Lifr/Hacd1/Smoc1/Fermt1/Hspg2/Fgfr3/Gja1/Pik3c2a/Ece1/Flna/Syne2/Ptdss1/Mapk1/Il6st/Emd/Lamc2/Arid1b/Pigyl/Ergic1/Auts2/Pqbp1/Nipbl/Naa10/Upf3b/Nsd1/Slc16a2/Ski/Fhl1/Gtf2h5/Rere/Dvl1/Kat6b/Zmpste24/Prdm16/Ctcf/Suz12/Asxl1/Itgb4/Slc35a3/Sik3/Rapsn/Syne1/Cdkl5/Hint1/Map3k7/Bcr/B3gat3
GO_SYNAPSE_ORGANIZATION	GO_SYNAPSE_ORGANIZATION	243	0.316553	1.31688	0.0183968	0.223173	0.200815	2880	tags=29%	list=23%	signal=23%	Ptprf/Gsk3b/Ptpn14/Cycs/Set/Ppp1r11/Ppp1r14b/Camta1/Ptp4a2/Ptprj/Rock1/Ctdsp2/Ctdsp1/Dusp16/Ppp4r2/Ppp1r1b/Ptbp1/Ywhab/Ppp3ca/Uri1/Ppp2r5a/Ptprk/Bcl2/Ptprg/Pink1/Pin1/Dusp11/Cpped1/Ptpra/Rock2/Ensa/Ptp4a3/Gnai2/Bod1/Dusp3/Adora1/Ppp2r3a/Ppp1r7/Eif2ak2/Ppm1a/Bod1l/Ptpn11/Ptpn21/Btrc/Dlc1/Ilkap/Ppp3cb/Hacd2/Ptprt/Rcan2/Pten/Mtmr3/Arpp19/Ppme1/Sympk/Mfhas1/Ptpn23/Ppp1r12a/Calm1/Ctdspl/Ppm1k/Ctdnep1/…
GO_MITOCHONDRIAL_PROTEIN_COMPLEX	GO_MITOCHONDRIAL_PROTEIN_COMPLEX	240	0.316929	1.31722	0.0184453	0.223199	0.200838	2151	tags=37%	list=17%	signal=31%	Ano6/Atp2b1/Kcnq1/Slc4a4/Gja1/Fxyd1/Slc15a2/Ralbp1/Slc27a1/Abcc5/Kcnk5
GO_HISTONE_DEACETYLASE_COMPLEX	GO_HISTONE_DEACETYLASE_COMPLEX	66	0.419535	1.47748	0.0184615	0.223199	0.200838	2336	tags=41%	list=19%	signal=33%	Zmiz1/Fgfr2/Pafah1b1/Mycbp2/Rora/Nfib/Nfe2l1/Prox1/Lrp6/B4galt6/Arhgap35/Ntrk2/Crk/Csnk1e/Mtpn/Map2/Gigyf2/Ephb6/Ctnnb1/Atp7a/Pten/Cdk5/Smo/Nkx6-1/Herc1/Uqcrq/Tulp3/Ryk/Sfrp1/Rac3/Zswim6/Scn1b
GO_POSITIVE_REGULATION_OF_NERVOUS_SYSTEM_PROCESS	GO_POSITIVE_REGULATION_OF_NERVOUS_SYSTEM_PROCESS	31	0.535009	1.60938	0.0185497	0.223606	0.201204	1902	tags=29%	list=15%	signal=25%	Wnt4/Fgfr2/Gsk3b/Cdk6/Bad/Gata6/Prox1/Gpat4/Fasn/Pdx1/Arntl/Smo/Nkx6-1/Gsk3a/Notch1/Pdpk1/Rara
GO_REGULATION_OF_MORPHOGENESIS_OF_A_BRANCHING_STRUCTURE	GO_REGULATION_OF_MORPHOGENESIS_OF_A_BRANCHING_STRUCTURE	31	0.532162	1.60081	0.0185497	0.223606	0.201204	2899	tags=48%	list=23%	signal=37%	Zbtb20/Itch/Fgfr2/Lifr/Nfix/Rras/Kcnq1/Bptf/Pkd2/Fgfr3/Col18a1/Pik3r1/Flna/Wac/Chd3/Pde4d/Mrps14/Ccdc47/Smchd1/Tmco1/Rai1/Usp9x/Upf3b/Polr1d/Fibp/Atrx/Ski/Flnb/C330007P06Rik/P4hb/Kmt2c/Ehmt1/Ptpn11/Rit1/Cox7b/Tspan7/Rere/Dvl1/Cbl/Ndufb11/Ptrh2/Nf1/Yme1l1/Prdm16/Ctcf/Ift52/Polr1a/Slc6a8/Pogz/Wdr35/Mysm1/Atp6v0a2/Rab3gap1/Med13l/Dmd/Rps6ka3/Nkap/Nras/B3gat3/Dlg3/Med12/Alg13/Ptch1/Hdac4/Tonsl/Ireb2/…
GO_TRANSCRIPTION_REPRESSOR_COMPLEX	GO_TRANSCRIPTION_REPRESSOR_COMPLEX	61	0.431599	1.50107	0.01875	0.225357	0.20278	2139	tags=39%	list=17%	signal=33%	Akap9/Lin7c/Clstn1/Synj2bp/Abhd17a/Abhd17b/Grik5/Dlg1/Epha7/Ptprs/Scrib/Erbb4
GO_REGULATION_OF_ADENYLATE_CYCLASE_ACTIVITY	GO_REGULATION_OF_ADENYLATE_CYCLASE_ACTIVITY	11	0.67263	1.58033	0.0194004	0.231666	0.208457	2871	tags=55%	list=23%	signal=42%	Tgfb2/mt-Nd4l/mt-Nd5/Efemp2/Atp7a
GO_MUSCLE_STRUCTURE_DEVELOPMENT	GO_MUSCLE_STRUCTURE_DEVELOPMENT	380	0.292565	1.27109	0.0194411	0.231666	0.208457	2276	tags=26%	list=18%	signal=22%	Egflam/Ctnnd1/Pnisr/Atp2b1/Phb2/Flot2/Stx4a/Adora1/Ctnnb1/Ppfibp1/Canx/Syt11/Arhgap44/App/Ppfia1/Gpm6a/Pclo
GO_SEX_DIFFERENTIATION	GO_SEX_DIFFERENTIATION	160	0.336624	1.34584	0.0194444	0.231666	0.208457	2373	tags=26%	list=19%	signal=22%	Zmiz1/Fgfr2/Pafah1b1/Mycbp2/Nfib/B4galt6/Arhgap35/Ntrk2/Crk/Map2/Ephb6/Atp7a/Pten/Cdk5/Uqcrq
GO_MAIN_AXON	GO_MAIN_AXON	25	0.538295	1.58236	0.0199005	0.235389	0.211806	2895	tags=48%	list=23%	signal=37%	Crebbp/Dnm1l/2700049A03Rik/Cspp1/Ep300/Med13/Opa1/Sall1
GO_SENSORY_ORGAN_MORPHOGENESIS	GO_SENSORY_ORGAN_MORPHOGENESIS	126	0.34853	1.35154	0.02	0.235546	0.211948	2731	tags=33%	list=22%	signal=26%	Prelp/Spon1/Lama4/Agrn/Lamb2/Hspg2/Col27a1/Col18a1/Col4a1/Lamc2
GO_POSITIVE_REGULATION_OF_CARBOHYDRATE_METABOLIC_PROCESS	GO_POSITIVE_REGULATION_OF_CARBOHYDRATE_METABOLIC_PROCESS	55	0.439161	1.49821	0.0200617	0.23565	0.212042	3457	tags=40%	list=28%	signal=29%	Adamts16/Mme/Ncald/Nav2/Emp2/Gja1/Sod2/Cyp4f14/Ece1/Pde4d/Bmpr2/Adora1/Agt
GO_REGULATION_OF_DOUBLE_STRAND_BREAK_REPAIR	GO_REGULATION_OF_DOUBLE_STRAND_BREAK_REPAIR	57	0.433295	1.4829	0.0201238	0.23565	0.212042	2867	tags=35%	list=23%	signal=27%	Ctnnd1/Dsp/Vegfa/Add1/Jup/Rdx/Cdh1/Pak2/Hipk1/Ctnnb1/Plekha7/Ptpn23/Src/Tjp1/Tbcd/Dlg5/Zfp703
GO_PROTEIN_LOCALIZATION_TO_MEMBRANE	GO_PROTEIN_LOCALIZATION_TO_MEMBRANE	488	0.277214	1.22509	0.0201661	0.235808	0.212184	3184	tags=34%	list=26%	signal=26%	Dab2ip/Tgfb2/Cgnl1/Arhgap24/Itgb1/Timp2/Arhgap35/Cd2ap/Rasa1/Cul3/Dlc1/Kank1/Nf1/Mfn2/Arhgap44/Nup62/Arhgap12/Met/Rapgef1
GO_REGULATION_OF_PEPTIDYL_SERINE_PHOSPHORYLATION	GO_REGULATION_OF_PEPTIDYL_SERINE_PHOSPHORYLATION	91	0.375705	1.3975	0.0202312	0.236033	0.212386	3835	tags=48%	list=31%	signal=34%	Gtf2i/Tgfb2/Pkd2/Bicc1/Aff4/Rfc2/Baz1b/Ski/Mlx/Dnmt3a/Ganab/Rere/Zmpste24/Prdm16/Fmr1/Smad6/Nkap/B3gat3/Gtf2ird1/Med12/Chd7/Notch1
GO_CAMERA_TYPE_EYE_DEVELOPMENT	GO_CAMERA_TYPE_EYE_DEVELOPMENT	175	0.329629	1.32863	0.0205761	0.236033	0.212386	3780	tags=45%	list=30%	signal=31%	Fgfr2/Plec/Smoc1/Smc3/Gja1/Arcn1/Sox5/Meis2/Flna/Mapk1/Pigyl/Nedd4l/Smc1a/Setd5/Nipbl/Rai1/Usp9x/Upf3b/Kctd1/C330007P06Rik/Kmt2a/Il11ra1/Trio/Tspan7/Nek9/Txnl4a/Irf6/Fance/Apc/Ctcf/Smo/Itgb4/Slc12a6/Rad21/Bms1/Sik3/Dmd/Rbpj/Rps6ka3/Bcr/Dlg3/Med12/Smarcad1/Rbbp8/Stag1/Alg13/Wdr60/Hdac4/Deaf1/Mid2/Ftsj1/Ift140/Hcfc1/Acsl4/Cep120/Ift172/Megf8/Pik3ca/B3glct/Dync2h1/Fras1/Fgf9/Ift80/Sall1
GO_BASEMENT_MEMBRANE_ORGANIZATION	GO_BASEMENT_MEMBRANE_ORGANIZATION	21	0.568263	1.58411	0.0205832	0.236033	0.212386	719	tags=33%	list=6%	signal=31%	Chd4/Nme1/Nav2/Chd6/Dclre1a/Dhx9/Chd2/Chrac1/Pbrm1/Chd3/Lig1/Fto/Rfc2/Chd8/Pold4/Ptges3/Atrx/Alkbh2/Ruvbl1/N6amt1/Dicer1/Top2b/Dnmt3a/Dhx36/Aptx/Top3b/Top1/Endog/Chd9/Alkbh3/Mgmt/Wrnip1/Rad50/Gins4/Terf2/Slx1b/Setx/Mpg/Actr5/Chd7/Alkbh1/Smarcad1/Rfc3/Rbbp8/Mcm7/Chd1/Wrn/Rad54l2/Pola1/Dnase1l1/Lig3/Ino80/Rfc5/Ascc3/Poli/Tdp2/Tdg/Ercc5
GO_LYMPH_VESSEL_DEVELOPMENT	GO_LYMPH_VESSEL_DEVELOPMENT	19	0.587786	1.60521	0.0205832	0.236033	0.212386	1648	tags=26%	list=13%	signal=23%	Iqgap1/Fgfr2/Gsk3b/Igf1r/Wnk2/Vegfa/Mapkapk2/Map2k2/Fgfr3/Mark2/Ppp2r5a/Pink1/Pak2/Cdk12/Chp1/Stk16/Ntrk2/Pdgfa/Tnks1bp1/Trim24/Stk25/Smg1/Pak1/Taok3/Dapk3/Eif2ak2/Taok1/Trpm7/Dyrk1a/Aak1/Mark3/Yes1/Mink1/Csnk1g2/Tom1l1/Akt1/Kit/Cdk5/Taf1/Map3k11/Htatip2/Acvr1b/Irak1/Calm1/Src/Slk/Abl1/Dapk1/Ephb4/Epha7/Rad50/Cdkl5/Bcr/Mob1b
GO_MAMMARY_GLAND_DUCT_MORPHOGENESIS	GO_MAMMARY_GLAND_DUCT_MORPHOGENESIS	20	0.576996	1.59806	0.0207612	0.236033	0.212386	3400	tags=65%	list=27%	signal=47%	Fgfr2/Evc/Fgfr3/Gja1/Ankrd11/Gatad2b/Crebbp/Cdh1/Dock7/Naa10/Atrx/Dnmt3a/Irf6/Ctcf/Dlg1/Ep300/Stag1/Ptch1/Arhgap29
GO_NUCLEAR_MIGRATION	GO_NUCLEAR_MIGRATION	20	0.582028	1.61199	0.0207612	0.236033	0.212386	1358	tags=45%	list=11%	signal=40%	Shank2/Mme/Plec/Pafah1b1/Myh14/Lima1/Myh9/Myo1b/Rhoc/Ift20/Rdx/Gna13/Adcy6/Myo1e/Homer2/Dnm1l/Myh10/Dcxr/Dcdc2a/Flnb/Slc28a3/Pex19/Atp7a/Mkks/Twf2/Add3
GO_POSITIVE_REGULATION_OF_EPITHELIAL_CELL_APOPTOTIC_PROCESS	GO_POSITIVE_REGULATION_OF_EPITHELIAL_CELL_APOPTOTIC_PROCESS	20	0.582075	1.61212	0.0207612	0.236033	0.212386	1091	tags=40%	list=9%	signal=37%	Frg1/Pnkd/Habp2/Plce1/Syne2/Dync1h1/Emd/Fech
GO_SYNAPSE_MATURATION	GO_SYNAPSE_MATURATION	15	0.617085	1.57927	0.0210158	0.237357	0.213577	1902	tags=40%	list=15%	signal=34%	Jtb/Vps4b/Chmp4b/Ank3/Rhoc/Pdcd6ip/Son/Rock1/Chmp3/Lzts2/Arl3/Sptbn1/Rasa1/Rock2/Chmp6/Myh10
GO_TELENCEPHALON_GLIAL_CELL_MIGRATION	GO_TELENCEPHALON_GLIAL_CELL_MIGRATION	15	0.617763	1.58101	0.0210158	0.237357	0.213577	2391	tags=53%	list=19%	signal=43%	Fgfr2/Chd4/Fgfr3/Tcf4/Ece1/Pigyl/Aff4/Huwe1/Pqbp1/Kctd1/Ctcf/Qrich1/Med12/Chd7/Gnai3/Pigv/Dnajc21/Dhodh/Piezo1/Mbd5
GO_REGULATION_OF_ION_TRANSMEMBRANE_TRANSPORT	GO_REGULATION_OF_ION_TRANSMEMBRANE_TRANSPORT	212	0.3211	1.32439	0.0210526	0.237357	0.213577	3322	tags=36%	list=27%	signal=27%	Sema5a/Wnt4/Fgfr2/Gsk3b/Ctnnd1/Dab2ip/Psmd1/Wnk2/Usp34/Rbms3/Fermt1/Ubr5/Psmd7/Rab5a/Ift20/Jup/Jade1/Lrp6/Emd/Tnks2/Wnk1/Lzts2/Bicc1/Pin1/Limd1/Xiap/Mdk/Csnk1e/Sox9/Chd8/Tbl1x/Tcf7l2/Psmb4/Psmb9/Gprc5b/Psmd4/Tle2/Tle4/Lrp5/Ruvbl1/Wwtr1/Dapk3/Ppm1a/Psmb2/Dixdc1/Cul3/Btrc/Kank1/Axin1/Ctnnb1/Otulin/Csnk1g2/Lats2/Apoe/Psme3/Dvl1/Pten/Foxo3/Psmb5/Psmd9/Vps35/Apc/Arntl/Nfkb1/Bcl9l/Tnks/Lats1/Ctdnep1/Sr…
GO_EXTRACELLULAR_MATRIX	GO_EXTRACELLULAR_MATRIX	234	0.314937	1.30534	0.0211921	0.238161	0.214301	1832	tags=21%	list=15%	signal=18%	Acin1/Zbtb7a/Cdk6/Vegfa/Nfe2l1/Smap1/Hipk2/Sod1/Sfxn1/Add1/Thra/Bax/Tmem14c/Kmt2e/Cebpg/Zfp36l1/Epas1/Lyar/Rps19/Ldb1/Itpkb/Arid4a/Hif1a/Rps14/Kit/Foxo3/Acvr1b/Mfhas1/Ufl1/Sox6/Pde4b/Atpif1/Pknox1/Tmod3
GO_REGULATION_OF_EXTRACELLULAR_MATRIX_ASSEMBLY	GO_REGULATION_OF_EXTRACELLULAR_MATRIX_ASSEMBLY	10	0.69	1.56889	0.0212389	0.238161	0.214301	3113	tags=70%	list=25%	signal=53%	Fgfr2/Akap13/Ano6/Pafah1b1/Spns2/Wasf2/Plxnb1/Foxp1/Fgfr3/Col27a1/Gja1/Meis1/Ankrd11/Lrp6/Vkorc1/Sox9/Glg1/Trip11/Bmpr2/Ski/Lrp5/Mmp14/Notch2/Ptpn11/Ltbp3/Kit/Mef2d/Abi1/Zmpste24/Pls3/Insig2/Asxl1/Src/Tmem38b/Tulp3/Sema4d/Ep300
GO_RESPONSE_TO_FORSKOLIN	GO_RESPONSE_TO_FORSKOLIN	10	0.689353	1.56742	0.0212389	0.238161	0.214301	2474	tags=50%	list=20%	signal=40%	Lrp6/Cdh1/Smchd1/Kctd1/Irf6/Dlg1/Wdr35/Ofd1/Arhgap29/Ubr1
GO_POSITIVE_REGULATION_OF_MITOTIC_CELL_CYCLE	GO_POSITIVE_REGULATION_OF_MITOTIC_CELL_CYCLE	113	0.352484	1.35198	0.0212766	0.238257	0.214388	2465	tags=33%	list=20%	signal=26%	Luc7l3/Hnrnpab/Supt5/Ythdc1/Copa/Elavl1/Purb/Mbd2/Rbms3/Denr/Hnrnpa0/Rbm5/Rbms1/Tia1/Eif3a/Rbm47/Dhx9/Rbm26/Fubp1/Ssb/Eif4g1/Ddx6/Matr3/Srrm2/Pum2/Ybx3/Samd4b/Ptbp1/Nxf1/Angel2/Pcbp1/Zfp36l1/Hnrnpc/Larp1/Eif4g2/Srsf1/Luc7l2/Tsn/Sf1/Eif4g3/Rbm25/Hdlbp/Celf1/G3bp2/Mrps7/Tpr/Thoc2/Zfp36l2/Snrnp70/Myh10/Pum1/Tardbp/Tial1/Upf3b/Hnrnpr/Lsm1/Scaf8/Rbm27/Mrps11/Dhx36/Cpsf6/Rc3h1/Cpeb4/Ilf3/Pabpc1l/Rc3h2/…
GO_BASEMENT_MEMBRANE	GO_BASEMENT_MEMBRANE	58	0.434867	1.49679	0.0215385	0.239553	0.215554	646	tags=19%	list=5%	signal=18%	Rock1/Il6st/Cdk9/Ppp3ca/Pin1/Rock2/Mef2a/Mtpn/Agt
GO_NEGATIVE_REGULATION_OF_BMP_SIGNALING_PATHWAY	GO_NEGATIVE_REGULATION_OF_BMP_SIGNALING_PATHWAY	27	0.518165	1.53035	0.0217028	0.240728	0.216611	3465	tags=63%	list=28%	signal=46%	Chd4/Nav2/Chd6/Dhx9/Chd2/Chd3/Rfc2/Chd8/Atrx/Ruvbl1/Dhx36/Chd9/Wrnip1/Rad50/Gins4/Setx/Actr5/Chd7/Smarcad1/Rfc3/Mcm7/Chd1/Wrn/Rad54l2/Ino80/Rfc5/Ascc3
GO_CELLULAR_RESPONSE_TO_INSULIN_STIMULUS	GO_CELLULAR_RESPONSE_TO_INSULIN_STIMULUS	176	0.329728	1.33148	0.0218878	0.241149	0.216989	2672	tags=34%	list=22%	signal=27%	Gtf2i/Pbx1/Fgfr2/Arid1a/Smoc1/Son/Smarca4/Smarce1/Arid1b/Aff4/Nrip1/Rfc2/Nipbl/Rai1/Hras/Smarcd1/Baz1b/Smarcc2/Hnf1b/Ptpn11/Fance/Ssr4/Apc/Rbm10/Dpf2/Rab3gap1/Dstyk/Map3k7/Nras/Arid2/Gtf2ird1/Chd7/Rbbp8/Stag1/Lemd3/Braf
GO_HOMEOSTASIS_OF_NUMBER_OF_CELLS	GO_HOMEOSTASIS_OF_NUMBER_OF_CELLS	166	0.332346	1.33518	0.0219178	0.241155	0.216995	3334	tags=39%	list=27%	signal=29%	Hacd1/Agrn/Hspg2/Smc3/Cltc/Fgfr3/Atp6v1a/Ppp3ca/Usp7/Ntrk2/Smc1a/Setd5/Dnm1l/Tmco1/Nipbl/Rai1/Dnm2/Kmt2a/Adgrg6/Pex19/Wwox/Gle1/Nek9/Fxr1/Erbb3/Zmpste24/Smn1/Cyfip2/Slc25a1/Rad21/Herc2/Scyl2/Rapsn/Syne1/Trak1
GO_TELENCEPHALON_DEVELOPMENT	GO_TELENCEPHALON_DEVELOPMENT	138	0.340216	1.34181	0.02213	0.242189	0.217926	2403	tags=30%	list=19%	signal=24%	Wapl/Set/Ubr5/Tnks2/Hnrnpc/Bub3/Kdm5a/Ik/Ten1/Trip12/Mnat1/Tpr/Naa10/Atrx/Ski/Zfp207/Sphk2/Supt6/Terf2ip/Apc/Xrn1/Phf1/Thap7/Kdm1a/Tnks/Src/Kdm4c/Otub1/Rad21/Smg6/Rad50/Terf2/Atg5/Dync1li1/Mllt6/Slx1b/Exosc10
GO_DEMETHYLASE_ACTIVITY	GO_DEMETHYLASE_ACTIVITY	30	0.521592	1.55738	0.0222603	0.242966	0.218625	3375	tags=60%	list=27%	signal=44%	Fgfr2/Lifr/Arid1a/Smoc1/Foxp1/Smc3/Fgfr3/Smarca4/Tcf4/Smarce1/Ankrd11/Crebbp/Arid1b/Smc1a/Ift122/Thoc2/Setd5/Nipbl/Smarcd1/Smarcc2/Slc16a2/Ehmt1/Kmt2a/Pex19/Gle1/Rps23/Ext1/Kat6b/Apc/Ctcf/Rbm10/Dpf2/Rad21/Rps6ka3/Ep300/Arid2/Med12/Smarcad1/Ofd1/Stag1/Hdac4/Tcf12/Ubr1/Fgd1
GO_PIGMENT_CELL_DIFFERENTIATION	GO_PIGMENT_CELL_DIFFERENTIATION	22	0.551601	1.55664	0.0222603	0.242966	0.218625	1965	tags=36%	list=16%	signal=31%	Gtf2i/Fgfr2/Nhp2/Map2k2/Fgfr3/Pik3r1/Atp6v1a/Ptdss1/Rfc2/Naa10/Baz1b/Gtf2h5/Ptpn11/Efemp2/Rit1/Nop10/Smarca2/Pten/Anapc1/Zmpste24/Atp6v0a2/Rab3gap1/Dstyk/Pcnt/Gtf2ird1/Med12/Rbbp8/Insr/Braf
GO_NEGATIVE_REGULATION_OF_ANIMAL_ORGAN_MORPHOGENESIS	GO_NEGATIVE_REGULATION_OF_ANIMAL_ORGAN_MORPHOGENESIS	20	0.57078	1.58084	0.0224913	0.243842	0.219413	2192	tags=40%	list=18%	signal=33%	Tgfb2/Bmpr1a/Rbpj/Ube4b/Chd7/Notch1/Med1/Heg1
GO_RAC_PROTEIN_SIGNAL_TRANSDUCTION	GO_RAC_PROTEIN_SIGNAL_TRANSDUCTION	33	0.496592	1.54117	0.0227273	0.243842	0.219413	2749	tags=48%	list=22%	signal=38%	Kcnq1/Gata6/Glis3/Hnf1b/Klf11/Appl1/Pdx1
GO_CELL_CELL_SIGNALING_INVOLVED_IN_CARDIAC_CONDUCTION	GO_CELL_CELL_SIGNALING_INVOLVED_IN_CARDIAC_CONDUCTION	15	0.613244	1.56944	0.0227671	0.24395	0.21951	539	tags=27%	list=4%	signal=26%	Itga9/Fermt2/Zyx/Emp2/Fermt1/Myh9/Itgb1/Adamts1/Flna/Tln1/Itga6/Itgav/Ptpn11/Cul3/Rcc2/Lims1/Itgb8/Src/Itgb4/Abl1/Itga5/Plpp3/Phactr4/Prkd1/Dock1
GO_BETA_CATENIN_TCF_COMPLEX	GO_BETA_CATENIN_TCF_COMPLEX	10	0.68319	1.55341	0.0230089	0.243989	0.219545	3440	tags=90%	list=28%	signal=65%	Gsk3b/Supt5/Bad/Rock1/Pik3c2a/Wac/Larp1/Pink1/Mtdh/Phb2/Huwe1/Svip/Bnip3l/Trp53inp1/Trim8/Rab12/Pafah1b2/Hspb8/Vps13d/Hif1a/Prkaa1/Foxo3/Tpcn1/Sesn1/Ufl1/Sptlc1/Atpif1/Dapk1/Rab3gap1/Gsk3a/Atg5/Mfn2/Map3k7/Sh3bp4/Gnai3/Ambra1/Tsc2/Prkd1
GO_CHROMATIN_MEDIATED_MAINTENANCE_OF_TRANSCRIPTION	GO_CHROMATIN_MEDIATED_MAINTENANCE_OF_TRANSCRIPTION	12	0.658116	1.58194	0.0230089	0.243989	0.219545	1811	tags=58%	list=15%	signal=50%	Jtb/Vps4b/Chmp4b/Ank3/Actr2/Rhoc/Pdcd6ip/Son/Rock1/Chmp3/Lzts2/Arl3/Sptbn1/Rasa1/Rock2/Chmp6/Myh10/Dctn3/Unc119
GO_PROTEIN_LOCALIZATION_TO_KINETOCHORE	GO_PROTEIN_LOCALIZATION_TO_KINETOCHORE	12	0.655498	1.57565	0.0230089	0.243989	0.219545	1594	tags=33%	list=13%	signal=29%	Ash1l/Trmt112/Rtf1/Kmt2e/Ogt/Tet2/Auts2/Rif1/Snw1/Dpy30/Setd5/Brd4/Nsd1/Atrx/Kmt2c/N6amt1/Ehmt1/Kmt2a/Ctnnb1/Tet3/Supt6/Arid4a/Prdm16/Phf1/Kdm1a/Suz12/Ehmt2/Kdm4c/Setd7/Setd2/Wdr82/Mllt6/Kmt2b
GO_REGULATION_OF_SYNAPSE_MATURATION	GO_REGULATION_OF_SYNAPSE_MATURATION	10	0.682085	1.55089	0.0230089	0.243989	0.219545	1227	tags=30%	list=10%	signal=27%	Sema5a/Pbx1/Pcm1/Gsk3b/Pafah1b1/Vegfa/Ube3a/Ddx6/Srgap2/Meis1/Ctdsp1/Rnf10/Ppp3ca/Bcl2/Ptprg/Sema6a/Trak2/Rgma/Sox9/Bmpr1a/Dtx1/Adcy6/Tmem98/Thoc2/Map2/Hook3/Tspo/Pak1/Ski/Rnf6/Rest/Lsm1/Dixdc1/Dicer1/Rcc2/Kank1/Lgals1/Ctnnb1/Arhgef2/Rtn4rl1/Fuom/Apoe/Pten/Nf1/Foxo3/Spg20/Cdk5/Yy1/Sorl1/Bmp7/Eif4enif1/Nkx6-1/Appl2/Ttpa/Ap1ar/Dennd5a/Lrp1/Epha7/Ptprs/Sema4d/Gsk3a/Ryk/Hmg20a/Mib1/Prtg/Gak/Sema4b/App
GO_DEPHOSPHORYLATION	GO_DEPHOSPHORYLATION	353	0.291703	1.26042	0.0232274	0.245403	0.220818	3260	tags=35%	list=26%	signal=26%	Gtf2i/Zbtb20/Itch/Lifr/Gata6/Foxp1/Foxa2/Habp2/Thra/Dnajc19/Tcf4/Pik3c2a/Smarce1/Ece1/mt-Nd5/Bub3/Nrtn/Pde4d/Aff4/Rnaseh2c/Rasgrp1/Jmjd1c/Rfc2/Bmpr1a/Dnm1l/Rai1/Usp9x/Hras/Baz1b/Polr1d/Glis3/Skiv2l/Slc16a2/Atrx/Ski/Sash1/Mmp14/Hnf1b/Lrba/Dicer1/Ctnnb1/Phf21a/Efemp2/Rcbtb1/Rere/Apoe/Ptrh2/Pten/Akt1/Kat6b/Ttc7/Yy1/Apc/Prdm16/Cdc73/Smo/Mlh1/Rreb1/Cp/mt-Co1/Rbm28/Fmr1/Rrm2b/Tango2/Nras/Dcaf17/Gtf2ird…
GO_CELL_BODY	GO_CELL_BODY	331	0.291208	1.24971	0.0232843	0.245403	0.220818	2911	tags=34%	list=23%	signal=27%	Sema5a/Enc1/Shank2/Iqgap1/Dab2ip/Nme1/Pafah1b1/Llph/Vegfa/Agrn/Wasf2/Plxnb1/Plxnb2/Tmem106b/Actr2/Creb3l2/Golga4/Mark2/Kalrn/Shtn1/Plce1/Ppp1r9a/Nckap1/Tmem30a/Rala/Zmynd8/Kidins220/Arhgap35/Macf1/Nedd4l/Ntrk2/Mdk/Auts2/Wasl/Cobl/Camk1/Dnm1l/Stk25/Dnm2/Hras/Bmpr2/Fnbp1l/Pak1/Brk1/Itga6/Agt/Caprin1/Fbxo31/Ankrd1/Dhx36/Palm/Cflar/Apoe/Dvl1/Atp7a/Twf2/Mien1/Kit/Apc/Kdm1a/Bmp7/Cyfip1/Eps8l1/Fbxw8/Rre…
GO_NEUROMUSCULAR_PROCESS	GO_NEUROMUSCULAR_PROCESS	47	0.447665	1.47246	0.0234742	0.246224	0.221556	2839	tags=49%	list=23%	signal=38%	Atp2b1/Flot2/Canx/Syt11/Gpm6a
GO_REGULATION_OF_INTRACELLULAR_PROTEIN_TRANSPORT	GO_REGULATION_OF_INTRACELLULAR_PROTEIN_TRANSPORT	215	0.31887	1.31781	0.0236842	0.247043	0.222293	2768	tags=36%	list=22%	signal=28%	Akap13/Myof/Dsp/Cald1/Atp2b1/Sorbs2/Kcnq1/Myh14/Sod1/Pabpn1/Gata6/Akap9/Dag1/Gja1/Rock1/Pik3c2a/Plce1/Flna/Jup/Fxyd1/Il6st/Emd/Cdk9/Ppp3ca/Gamt/Pde4d/Pin1/Tln1/Sri/Nedd4l/Utrn/Rock2/P2rx4/Mef2a/Ppargc1a/Mtpn/Pxn/Gstm7/Pak1/Adora1/Dapk3/Dsg2/Agt/Tmod1/Cflar/Hsbp1/Mkks/Kit/Foxo3/Yy1/Lmcd1/Calm1/Edn1/Pde4b/Cyba/Dlg1/Slc6a8/Gpd1l/Tmod3/Tmem38b/Trpm4/Dmd/Map2k6
GO_CORECEPTOR_ACTIVITY	GO_CORECEPTOR_ACTIVITY	23	0.561127	1.60254	0.0236887	0.247043	0.222293	3334	tags=43%	list=27%	signal=32%	Vegfa/Ift20/Arl3/Ntrk2/Dcx/Topors/Cep290/Prkci/Bbs4/Ift140
GO_EMBRYONIC_CAMERA_TYPE_EYE_DEVELOPMENT	GO_EMBRYONIC_CAMERA_TYPE_EYE_DEVELOPMENT	24	0.535239	1.55418	0.0238095	0.247673	0.22286	4373	tags=71%	list=35%	signal=46%	Prelp/Ptprf/Fgfr2/Pafah1b1/Nav2/Vegfa/Smoc1/Adamts1/Pdcd5/Lamc2/Adamts5/Mdk/Hdgf
GO_CELL_PROJECTION_ASSEMBLY	GO_CELL_PROJECTION_ASSEMBLY	457	0.277791	1.22163	0.0240964	0.248763	0.223841	2353	tags=25%	list=19%	signal=21%	Jmjd1c/Kdm7a/Kdm1a/Kdm3b/Kdm4c/Kdm3a/Phf8/Kdm4a
GO_REGULATION_OF_RAC_PROTEIN_SIGNAL_TRANSDUCTION	GO_REGULATION_OF_RAC_PROTEIN_SIGNAL_TRANSDUCTION	17	0.597749	1.58901	0.0240964	0.248763	0.223841	2749	tags=59%	list=22%	signal=46%	Arid1a/Gja1/Smarca4/Smarce1/Arid1b/Smarcd1/Smarcc2
GO_BRANCHING_INVOLVED_IN_BLOOD_VESSEL_MORPHOGENESIS	GO_BRANCHING_INVOLVED_IN_BLOOD_VESSEL_MORPHOGENESIS	20	0.563562	1.56085	0.0242215	0.249105	0.224149	2465	tags=35%	list=20%	signal=28%	Gtf2i/Fgfr2/Lifr/Ctnnd1/Plec/Nhp2/Fermt1/Fgfr3/Gja1/Pik3r1/Atp6v1a/Ptdss1/Lrp6/Stx16/Lamc2/Crebbp/Rogdi/Cdh1/Pde4d/Jmjd1c/Smchd1/Rfc2/Ift122/Grhl2/Rai1/Hras/Trip11/Baz1b/Polr1d/Itga6/Flnb/P4hb/Gtf2h5/Cox7b/Nop10/Ltbp3/Ndufb11/Pten/Akt1/Nf1/Ttc7/Zmpste24/Apc/Ift52/Rreb1/Itgb4/Wdr35/Ap3b1/Rbm28/Atp6v0a2/Abl1/Herc2/Ep300/Nras/Pcnt/Gtf2ird1/Shoc2
GO_LIPID_EXPORT_FROM_CELL	GO_LIPID_EXPORT_FROM_CELL	18	0.595029	1.59588	0.0242215	0.249105	0.224149	2657	tags=50%	list=21%	signal=39%	Set/Vegfa/Znhit1/Eid1/Rtf1/Ubr5/Kmt2e/Cdk9/Chtop/Ogt/Kdm5a/Pink1/Auts2/Trip12/Rif1/Snw1/Ppargc1a/Setd5/Nipbl/Brd4/Glyr1/Nsd1/Atrx/Ski/Sphk2/Kmt2a/Ctnnb1/Supt6/Akap8l/Zmpste24/Ctcf/Phf1/Thap7/Kdm1a/Akap8/Zbtb7b/Kdm4c/Setd7/Otub1/Fmr1/Brd7/Atg5/Mllt6
GO_PANCREAS_DEVELOPMENT	GO_PANCREAS_DEVELOPMENT	50	0.436389	1.46195	0.0242424	0.249105	0.224149	2246	tags=36%	list=18%	signal=30%	Fgfr2/Kctd1/Irf6/Smo/Lemd3/Megf8/Fras1/Ror2/Fat4
GO_CELL_FATE_COMMITMENT	GO_CELL_FATE_COMMITMENT	116	0.349569	1.34219	0.0242511	0.249105	0.224149	2295	tags=28%	list=18%	signal=23%	Hacd1/Abcd3/Cyp4f14/Acsl1/Hacd3/Elovl5/Hacd2/Elovl1/Acox1/Elovl6
GO_NUCLEAR_REPLICATION_FORK	GO_NUCLEAR_REPLICATION_FORK	38	0.478392	1.50399	0.02443	0.250629	0.22552	3387	tags=45%	list=27%	signal=33%	Wnt4/Iqgap1/Gsk3b/Dab2ip/Arhgef12/Agrn/Arhgap24/Smap1/Zc3h15/Itgb1/Plxnb1/Tbc1d4/Kalrn/Pkp4/Srgap2/Pin1/Hacd3/Arhgap35/Rab11fip2/Rasgrp1/Crk/Abr/Dock7/Arfgef1/Rasa1/Arhgap5/Ralbp1/Dnm1l/Map4k4/Hras/Itga6/Sipa1l3/Ralgapa2/Arhgef10/Dlc1/Rcc2/Arhgef19/Lims1/Pip5k1a/Picalm/Dennd1b/Rabgap1l/Arhgap17/Arhgef10l/Arap2/Nf1/Tbc1d9b/Arhgap32/Git2/Arhgef26/Arhgef5/Gapvd1/Rapgef6/Tbc1d12/Tbc1d7/Rabgap1/Lars/R…
GO_MICROFILAMENT_MOTOR_ACTIVITY	GO_MICROFILAMENT_MOTOR_ACTIVITY	15	0.609625	1.56018	0.0245184	0.251222	0.226053	2945	tags=60%	list=24%	signal=46%	Wnk2/Ank3/Tesc/Fxyd1/Wnk1/Chp1/Dnm2
GO_REGULATION_OF_PROTEIN_IMPORT	GO_REGULATION_OF_PROTEIN_IMPORT	49	0.43221	1.43937	0.0246154	0.251901	0.226664	2240	tags=39%	list=18%	signal=32%	Pafah1b1/Smc3/Numa1/Tpr/Apc/Bicd1/Fmr1
GO_NEGATIVE_REGULATION_OF_CELLULAR_AMIDE_METABOLIC_PROCESS	GO_NEGATIVE_REGULATION_OF_CELLULAR_AMIDE_METABOLIC_PROCESS	135	0.336749	1.32607	0.0249307	0.252183	0.226919	2227	tags=34%	list=18%	signal=28%	Ptprf/Smc3/Smc1a/Ccdc47/Kdm6b/Setd5/Nipbl/Usp9x/Kmt2a
GO_B_CELL_RECEPTOR_SIGNALING_PATHWAY	GO_B_CELL_RECEPTOR_SIGNALING_PATHWAY	28	0.522817	1.55519	0.025	0.252183	0.226919	1254	tags=25%	list=10%	signal=23%	Wnt4/Creb3l1
GO_REGULATION_OF_NEURON_MIGRATION	GO_REGULATION_OF_NEURON_MIGRATION	28	0.523402	1.55693	0.025	0.252183	0.226919	1728	tags=36%	list=14%	signal=31%	Gtf2i/Arid1a/Evc/Smarca4/Smarce1/Arid1b/Aff4/Rfc2/Hras/Smarcd1/Baz1b/Nsd1/Smarcc2
GO_MOLTING_CYCLE	GO_MOLTING_CYCLE	62	0.420401	1.46211	0.0250391	0.252183	0.226919	2538	tags=32%	list=20%	signal=26%	Slc6a6/Slc15a2/Abcc3/Lrrc8c/Ralbp1/Lrrc8d/Abcc5
GO_NEGATIVE_REGULATION_OF_CATABOLIC_PROCESS	GO_NEGATIVE_REGULATION_OF_CATABOLIC_PROCESS	235	0.309852	1.28441	0.0251989	0.252822	0.227493	2401	tags=29%	list=19%	signal=23%	Sema5a/Wnt4/Iqgap1/Gsk3b/Sptan1/Akap13/Pafah1b1/Mycbp2/Cgnl1/Vps4b/Wasf2/Lima1/Plxnb1/Chmp4b/Add1/Akap9/Pkhd1/Kat2b/Actr2/Cltc/Rhoc/Pdcd6ip/Mark2/Cdk2ap2/Rock1/Pik3r1/Ppp1r9a/Nckap1/Prox1/Flna/Dync1h1/Rdx/Chmp3/Sdc4/Mapk1/Numa1/Phldb2/Pak2/Pfdn2/Arhgap35/Cd2ap/Crk/Sptbn1/Arfgef1/Mdk/Wasl/Rasa1/Rock2/Pdgfa/Tpr/Mtpn/Map2/Arpc5l/Hras/Senp6/Pxn/Ccl27a/Pak1/Brk1/Dctn1/Dapk3/Svil/Dixdc1/Notch2/Taok1/Tm…
GO_REGULATION_OF_ACTIN_FILAMENT_BASED_PROCESS	GO_REGULATION_OF_ACTIN_FILAMENT_BASED_PROCESS	273	0.303622	1.27423	0.0256739	0.256267	0.230593	2489	tags=33%	list=20%	signal=27%	Plec/Dsp/Jup/Lamc2/Atp2c1/Zmpste24/Itgb4
GO_POSTSYNAPTIC_MEMBRANE	GO_POSTSYNAPTIC_MEMBRANE	100	0.360678	1.35984	0.0257143	0.256267	0.230593	2618	tags=27%	list=21%	signal=21%	Wnt4/Iqgap1/Vegfa/Ptprj/Rock1/Sdc4/Map4k4/Dusp3/Lims1
GO_NEGATIVE_REGULATION_OF_CALCIUM_MEDIATED_SIGNALING	GO_NEGATIVE_REGULATION_OF_CALCIUM_MEDIATED_SIGNALING	21	0.555782	1.54931	0.025729	0.256267	0.230593	1382	tags=33%	list=11%	signal=30%	Sec63/Srp9/Sec61a1/Arl6ip1/Rplp1/Srpr/Sec62/Rps19/Rpl9/Rpl35a/Srp14/Srp68/Ssr2/Sec61b/Rpl12/Rps23/Rps14/Rpl13a/Rpl34/Rps15a/Rpl37/Rpl23/Rpl28/Rpl26/Rps12/Rpsa/Rps8/Rps11/Rps18/Sec61a2/Rps15/Rpl32/Rps25/Rps5/Rpl29/Rps27a/Rpl17/Rplp2/Rps9/Rpl30/Rps16/Rpl24/Rps3/Rps17/Rpl18/Rps13/Rps10/Rpl7a/Rpl36a/Rps20/Rps24/Rpl31/Rpl8/Rpl37a/Rpl10a
GO_GLAND_DEVELOPMENT	GO_GLAND_DEVELOPMENT	275	0.304194	1.27613	0.0258065	0.25628	0.230605	2295	tags=28%	list=18%	signal=23%	Vegfa/Ift20/Arl3/Ntrk2/Prom1/Sox9/Dcx/Topors/Cep290/Prkci/Notch1/Bbs4/Ift140
GO_NEGATIVE_REGULATION_OF_NUCLEOCYTOPLASMIC_TRANSPORT	GO_NEGATIVE_REGULATION_OF_NUCLEOCYTOPLASMIC_TRANSPORT	18	0.592547	1.58923	0.0259516	0.256295	0.230618	2002	tags=50%	list=16%	signal=42%	Shank2/Gnb1/Guk1/Dnm2/2700049A03Rik
GO_OXIDOREDUCTASE_ACTIVITY_ACTING_ON_PAIRED_DONORS_WITH_INCORPORATION_OR_REDUCTION_OF_MOLECULAR_OXYGEN_NAD_P_H_AS_ONE_DONOR_AND_INCORPORATION_OF_ONE_ATOM_OF_OXYGEN	GO_OXIDOREDUCTASE_ACTIVITY_ACTING_ON_PAIRED_DONORS_WITH_INCORPORATION_OR_REDUCTION_OF_MOLECULAR_OXYGEN_NAD_P_H_AS_ONE_DONOR_AND_INCORPORATION_OF_ONE_ATOM_OF_OXYGEN	20	0.560487	1.55233	0.0259516	0.256295	0.230618	1472	tags=35%	list=12%	signal=31%	Chd4/Arid1a/Mbd2/Znhit1/Hp1bp3/Mbd3/Smarca4/Smarce1/Gatad2b/Hnrnpc/Arid1b/Supt16/Smarca5/Glyr1/Smarcc2/Sphk2/Smarcc1/Supt6/Mllt10/Sap30l/Thap7/Rnf4/Hmgn5/Mllt6/Rnf169/Actr6/Cabin1/Noc2l
GO_REGULATION_OF_VASCULAR_ENDOTHELIAL_GROWTH_FACTOR_RECEPTOR_SIGNALING_PATHWAY	GO_REGULATION_OF_VASCULAR_ENDOTHELIAL_GROWTH_FACTOR_RECEPTOR_SIGNALING_PATHWAY	18	0.582538	1.56238	0.0259516	0.256295	0.230618	2729	tags=50%	list=22%	signal=39%	Wnt4/Fgfr2/Bax/Lrp6/Phb2/Lrp5/Kdm5b/Btrc/Src/Capn1/Ptch1/Med1/Scrib/Etv5/Pml
GO_MOLECULAR_ADAPTOR_ACTIVITY	GO_MOLECULAR_ADAPTOR_ACTIVITY	225	0.313242	1.29881	0.026178	0.257104	0.231347	1634	tags=23%	list=13%	signal=20%	Wapl/Pam16/Sptan1/Set/Cgnl1/Wasf2/Lima1/Chmp4b/Add1/Tbc1d4/Kat2b/Ubr5/Ppp1r9a/Higd1a/Rdx/Tnks2/Hnrnpc/Bub3/Kdm5a/Phldb2/Pink1/Pak2/Ik/Aurkaip1/Sptbn1/Huwe1/Arfgef1/Ten1/Trip12/Mnat1/Tpr/Ppargc1a/Lman1/Mtpn/Map2/Dnm1l/Dnm2/Naa10/Tspo/Atrx/Ski/Zfp207/Sphk2/Svil/Taok1/Triap1/Tmod1/Dlc1/Kank1/Dyrk1a/Supt6/Arhgef2/Terf2ip/Tom1l1/Gmfb/Fxn/Mkks/Akt1/Twf2/Add3/Cdk10/Bag4/Map4/Atxn7/Apc/Xrn1/Pfn2/Phf1/Tha…
GO_ACTIN_DEPENDENT_ATPASE_ACTIVITY	GO_ACTIN_DEPENDENT_ATPASE_ACTIVITY	15	0.601976	1.54061	0.0262697	0.257104	0.231347	1162	tags=40%	list=9%	signal=36%	Smoc1/Dag1/Col4a1/Dock7/Smchd1/Naa10/B9d1/Cox7b/Ndufb11/Cc2d2a/Sh2b1/Cep290/Cspp1/B9d2/Chd7/Mks1/Tmem231/Fktn/Hccs/Pomk/Fras1
GO_LUNG_CELL_DIFFERENTIATION	GO_LUNG_CELL_DIFFERENTIATION	15	0.601642	1.53975	0.0262697	0.257104	0.231347	2538	tags=60%	list=20%	signal=48%	Pkn2/Lima1/Myh9/Itgb1/Rhoc/Rala/Rdx/Myh10/Dctn3/Rab11fip4/Svil
GO_CARDIAC_MUSCLE_CELL_DIFFERENTIATION	GO_CARDIAC_MUSCLE_CELL_DIFFERENTIATION	64	0.418029	1.4664	0.0263566	0.257196	0.231429	2693	tags=38%	list=22%	signal=30%	Wnt4/Itga9/Cbx5/Fgfr2/Plec/Ano6/Myof/Dsp/Gnb1/Tgfb2/Vegfa/Arhgap24/Fgfr1op2/Myh9/Itgb1/Gata6/Ywhaz/Hmg20b/Irf2/Foxa2/Dag1/Rhoc/Gja1/Cyp4f14/Rab5a/Pik3r1/Flna/Sdc4/Mapk1/Ppp3ca/Phldb2/Tln1/Arhgap35/Macf1/Crk/Jmjd1c/Vkorc1/Arfgef1/Gna13/Ak3/P2rx4/Pdgfa/Lman1/Myh10/Hras/Fibp/Pak1/Adipor2/Itpr1/Dgkz/Bloc1s4/Notch2/Ptpn11/Arhgef19/Kank1/Epb41l4b/Phf21a/Prkar2a/Gna14/Tor1a/Cflar/Hif1a/Apoe/Hps4/Itpr2/M…
GO_CORONARY_VASCULATURE_MORPHOGENESIS	GO_CORONARY_VASCULATURE_MORPHOGENESIS	10	0.669175	1.52154	0.0265487	0.258075	0.23222	3334	tags=70%	list=27%	signal=51%	Vegfa/Gja1/Cited1/N4bp2l2/Ctnnb1/Hif1a/Ltbp3/Kdm1a/Smo
GO_CYCLIN_DEPENDENT_PROTEIN_KINASE_HOLOENZYME_COMPLEX	GO_CYCLIN_DEPENDENT_PROTEIN_KINASE_HOLOENZYME_COMPLEX	32	0.509117	1.55121	0.0265781	0.258075	0.23222	1027	tags=31%	list=8%	signal=29%	Tgfb2/Rock1/Sox9/Rock2/Bmpr2/Notch2/Rbpj/Smad6/Notch1/Jag1/Hey1
GO_PHOSPHOTRANSFERASE_ACTIVITY_PHOSPHATE_GROUP_AS_ACCEPTOR	GO_PHOSPHOTRANSFERASE_ACTIVITY_PHOSPHATE_GROUP_AS_ACCEPTOR	32	0.513158	1.56352	0.0265781	0.258075	0.23222	2605	tags=47%	list=21%	signal=37%	Shank2/Dsp/Tgfb2/Myrf/Atp2b1/Kcnq1/Emp2/Sod1/Akap9/Dag1/Gja1/Thra/Rock1/Plce1/Cxadr/Ece1/Flna/Jup/Zmynd8/Fxyd1/Il6st/Cdk9/Rnf10/Ppp3ca/Pard3/Pde4d/Pin1/Sri/Fto/Utrn/Ahcyl1/Rock2/P2rx4/Atp5j/Mef2a/Tmem98/Ppargc1a/Mtpn/Dlgap4/Gnai2/Gstm7/Bmpr2/Pak1/Ncmap/Itpr1/Epas1/Adora1/Dapk3/Dicer1/Dsg2/Ptpn11/Agt/S100a1/Apoe/Dvl1/Itpr2/Pten/Akt1/Kit/Foxo3/Yy1/Zmpste24/Lmcd1/Calm1/Edn1/Pde4b/Src/Cyba/Dlg1/Gpd1l…
GO_MITOCHONDRIAL_SMALL_RIBOSOMAL_SUBUNIT	GO_MITOCHONDRIAL_SMALL_RIBOSOMAL_SUBUNIT	28	0.513824	1.52843	0.0266667	0.258377	0.232491	1751	tags=54%	list=14%	signal=46%	Gatad2b/Crebbp/Thoc2/Tmco1/Rai1/Naa10/Trio/Larp7/Slc6a8/Herc2/Ep300
GO_NEGATIVE_REGULATION_OF_CELL_JUNCTION_ASSEMBLY	GO_NEGATIVE_REGULATION_OF_CELL_JUNCTION_ASSEMBLY	24	0.532582	1.54647	0.0272109	0.259758	0.233734	2543	tags=42%	list=20%	signal=33%	Akap13/Gnb1/Wasf2/Ramp1/Flna/Pde4d/Gna13/Adcy6/Gnai2/Adora1/Adgrg6/Agt/Palm/Gna14/Gna11/Gnai1/Edn1/Adcy5/Gnaq/Gsk3a/Abca1/Gnai3/Lgr4/Ramp3
GO_CEREBELLAR_CORTEX_MORPHOGENESIS	GO_CEREBELLAR_CORTEX_MORPHOGENESIS	22	0.532264	1.50207	0.0273973	0.259758	0.233734	2275	tags=36%	list=18%	signal=30%	Cenpb/Cbx6/Cbx5/Mbd2/Mbd3/Cbx3/Ddx6/Cbx1/Mphosph8/Phc2/Tnks1bp1/Baz1b/Atrx/Uhrf2/Top2b/Dnmt3a
GO_REGULATION_OF_GLUTAMATE_RECEPTOR_SIGNALING_PATHWAY	GO_REGULATION_OF_GLUTAMATE_RECEPTOR_SIGNALING_PATHWAY	22	0.535488	1.51117	0.0273973	0.259758	0.233734	3049	tags=45%	list=25%	signal=34%	Sptan1/Akap13/Cald1/Myh9/Actr2/Ppp1r9a/Lasp1/Rdx/Cdh1/Flot2/Utrn/Sptbn1/Wasl/Med28/Cobl/Dcdc2a/Dlc1/Shroom3/Shroom1
GO_POSITIVE_REGULATION_OF_CELL_JUNCTION_ASSEMBLY	GO_POSITIVE_REGULATION_OF_CELL_JUNCTION_ASSEMBLY	56	0.428727	1.46797	0.0275229	0.259758	0.233734	1681	tags=23%	list=14%	signal=20%	Ddx6/Dync1h1/Cnot1/Limd1/Lsm4/Cnot6/Cnot6l/Rc3h1/Cnot7/Atxn2/Pan3/Edc3
GO_AEROBIC_ELECTRON_TRANSPORT_CHAIN	GO_AEROBIC_ELECTRON_TRANSPORT_CHAIN	17	0.587918	1.56287	0.0275387	0.259758	0.233734	3682	tags=71%	list=30%	signal=50%	Zmiz1/Akap13/Zbtb7a/Arid1a/Ddx17/Foxp1/Ube3a/Lbh/Ubr5/Smarca4/Nedd4/Cnot1/Safb2/Ufm1/Phb2/Rwdd1/Safb/Ncor1/Pak1/Strn3/Rnf6/Rxrb/Nr3c1/Axin1/Pgrmc2/Arntl/Tmf1/Bmp7/Ufl1/Lats1/Src
GO_RETINA_MORPHOGENESIS_IN_CAMERA_TYPE_EYE	GO_RETINA_MORPHOGENESIS_IN_CAMERA_TYPE_EYE	29	0.505711	1.49559	0.0275387	0.259758	0.233734	1386	tags=31%	list=11%	signal=28%	Gtf2i/Zbtb20/Arid1a/Rras/Camta1/Smarca4/Smarce1/Arid1b/Rfc2/Usp9x/Hras/Smarcd1/Baz1b/Upf3b/Smarcc2/Atrx/C330007P06Rik/Rps19/Ptpn11/Rpl35a/Dyrk1a/Rit1/Tspan7/Smarca2/Ids/Ltbp3/Cbl/Yy1/Gns/Dpf2/Dmd/Rps15a/Rps6ka3/Cdkl5/Nras/Arid2/Gtf2ird1/Frmd4a/Shoc2/Dlg3/Med12/Alg13/Rpl26/Insr
GO_BONE_GROWTH	GO_BONE_GROWTH	20	0.553214	1.53219	0.0276817	0.259758	0.233734	966	tags=25%	list=8%	signal=23%	Ccnd1/Wnt4/Pbx1/Pkn2/Dab2ip/Phip/Vps4b/Pkd2/Gata6/Adamts1/Cnot4/Eif4g1/Anapc11/Pkp4/Bax/Kmt2e/Dync1h1/Nsmce2/Rdx/Cnot1/Numa1/Phb2/Ankrd17/Cnot6/Cnot6l/Rock2/Tpr/Tnks1bp1/Usp19/Nipbl/Brd4/Rab11fip4/Atrx/Lrp5/Uhrf2/Svil/Triap1/Mybbp1a/Cul3/Rcc2/Cradd/Cul4a/Tgfa/Akt1/Cdk10/Foxo4/Sh2b1/Cnot7/Cdc73/Slf1/Rptor/Edn1/Tfdp2/Cspp1/Btc
GO_CEREBRAL_CORTEX_RADIALLY_ORIENTED_CELL_MIGRATION	GO_CEREBRAL_CORTEX_RADIALLY_ORIENTED_CELL_MIGRATION	18	0.56975	1.52809	0.0276817	0.259758	0.233734	2391	tags=50%	list=19%	signal=40%	Ccnd1/Map3k1/Kcnq1/Odc1/Fermt1/Kif1b/Fgfr3/Habp2/Ptprj/Bax/Bub3/Sox9/Bmpr1a/Hras/Nsd1/Fibp/Rest/Hnf1b/Dicer1/Wwox/Dlc1/Ctnnb1/Phf21a/Atp7a/Pten/Akt1/Nf1/Tmem127/Apc/Cdc73/Mlh1/Src/Dlst
GO_HOMEOSTASIS_OF_NUMBER_OF_CELLS_WITHIN_A_TISSUE	GO_HOMEOSTASIS_OF_NUMBER_OF_CELLS_WITHIN_A_TISSUE	20	0.554476	1.53569	0.0276817	0.259758	0.233734	3008	tags=50%	list=24%	signal=38%	Shank2/Slc6a6/Nme1/Gnb1/Pacsin2/Wwc1/Atp2b1/Fermt2/Pkd2/Fermt1/Lima1/Itgb1/Evc/Txndc15/Ptprj/Nckap1/Tesc/Ceacam20/Syne2/Eps15/Aif1l/Tln1/Macf1/Gabarapl1/Utrn/Prom1/Sptbn1/Gna13/Myo10/Ttyh1/Dnm2/Arl13b/Pak1/Adora1/Spata13/Itgav/Slc28a3/Pex19/Dlc1/Kank1/Psd3/Ctnnb1/Cys1/Palm/Pip5k1a/Arhgef2
GO_REGULATION_OF_SMOOTH_MUSCLE_CELL_DIFFERENTIATION	GO_REGULATION_OF_SMOOTH_MUSCLE_CELL_DIFFERENTIATION	20	0.551714	1.52804	0.0276817	0.259758	0.233734	2210	tags=40%	list=18%	signal=33%	Gnb1/Adcy6/Prkaa1/Akt1/Akap8/Sfrp1/Prkce
GO_RIBONUCLEOPROTEIN_GRANULE	GO_RIBONUCLEOPROTEIN_GRANULE	192	0.319814	1.30707	0.0277778	0.259758	0.233734	2519	tags=35%	list=20%	signal=29%	Rora/Arcn1/Prox1/Mdk/Mtpn/Myh10/Ptpn11/Rere/Atp7a/Cdk5/Smo/Herc1/Uqcrq
GO_CADHERIN_BINDING	GO_CADHERIN_BINDING	274	0.301834	1.26688	0.0282776	0.263326	0.236945	2079	tags=31%	list=17%	signal=26%	Rab10/Vamp5/Ank3/Golga4/Sys1/Arl3/Macf1/Sptbn1/Commd1/Dnm2/Sec16a/Vamp2/Stxbp6/Lypla1/Golph3/Golga7/Rabep1/Pkdcc/Blzf1/Exoc6b/Gopc/Nsf/Cnst/Exoc5/Exoc2/Exoc8/Golph3l/Llgl1
GO_REGULATION_OF_TRANSMEMBRANE_TRANSPORT	GO_REGULATION_OF_TRANSMEMBRANE_TRANSPORT	268	0.304334	1.27452	0.0285344	0.264589	0.238081	3050	tags=33%	list=25%	signal=25%	Tgfb2/Nedd4/Sox9/Bmpr1a/Bmpr2/Erbb3/Bmp7/Rbpj/Mdm4/Notch1/Jag1/Hey1
GO_NEGATIVE_REGULATION_OF_STEROID_METABOLIC_PROCESS	GO_NEGATIVE_REGULATION_OF_STEROID_METABOLIC_PROCESS	13	0.645203	1.58618	0.0286225	0.265106	0.238547	2217	tags=54%	list=18%	signal=44%	mt-Nd4l/mt-Nd5/Ndufs4/Ndufs3/Ndufa1/Ndufa8/Ndufa12/Ndufb6/Ndufb3/Ndufc1/Ndufa11/Ndufa13/Ndufb8/Ndufb4/Ndufc2/Ndufb5/Ndufb11/Ndufs7/Ndufab1/Ndufb7/Ndufv3/Ndufb2/Ndufa4
GO_KINESIN_BINDING	GO_KINESIN_BINDING	31	0.503778	1.51543	0.0286678	0.265226	0.238654	1735	tags=35%	list=14%	signal=31%	Fgfr2/Ddx17/Gata6/Gja1/Cxadr/Meis1/Ybx3/Mapk1/Bcl2/Pin1/Bmpr1a/Mtpn/Usp19/Uqcc2/Pak1/Ctnnb1/Prkaa1/Pten/Erbb3/Yy1/Arntl/Sox6/Edn1/Creb1/Rbpj/Gsk3a/Hmgcr/Luc7l/Notch1/Hdac4/Parp2/G6pdx/Tgfbr3/Erbb4
GO_RESPIRATORY_SYSTEM_DEVELOPMENT	GO_RESPIRATORY_SYSTEM_DEVELOPMENT	125	0.344983	1.33274	0.02886	0.266403	0.239713	2907	tags=35%	list=23%	signal=27%	Itga9/Olfml2a/Vegfa/Smoc1/Agrn/Itgb1/Dag1/Adamts5/Itga6/Adgrg6/Itgav/Lgals1
GO_ACTOMYOSIN_STRUCTURE_ORGANIZATION	GO_ACTOMYOSIN_STRUCTURE_ORGANIZATION	132	0.335342	1.31708	0.0291262	0.267654	0.240839	2294	tags=33%	list=18%	signal=27%	Shank2/Gnb1/Pkd2/Evc/Txndc15/Eps15/Prom1/Arl13b/Cys1
GO_MITOCHONDRIAL_ELECTRON_TRANSPORT_NADH_TO_UBIQUINONE	GO_MITOCHONDRIAL_ELECTRON_TRANSPORT_NADH_TO_UBIQUINONE	51	0.431157	1.44334	0.029321	0.268975	0.242028	2283	tags=51%	list=18%	signal=42%	Gtf2i/Tgfb2/Myrf/Pkd2/Gata6/Gja1/Flna/Bicc1/Pld1/Jmjd1c/Rfc2/Hras/Baz1b/Fibp/Ski/Mmp14/Ptpn11/Tab2/Cox7b/Ganab/Ltbp3/Ndufb11/Yy1/Rreb1/Tmem260/Fmr1/Rps6ka3/Map3k7/B3gat3/Gtf2ird1/Med12/Notch1/Braf
GO_REGULATION_OF_ORGAN_GROWTH	GO_REGULATION_OF_ORGAN_GROWTH	60	0.418364	1.45001	0.0295031	0.268975	0.242028	3347	tags=48%	list=27%	signal=35%	Dsp/Atp11a/Rsph9/Tcf4/Cftr/Il6st/Rasgrp1/Bmpr1a/Atrx/Flnb/Lrba/Gtf2h5/Smarca2/Abca3/Pten/Fance
GO_CHROMATIN_DISASSEMBLY	GO_CHROMATIN_DISASSEMBLY	16	0.588972	1.53028	0.0295652	0.268975	0.242028	1663	tags=50%	list=13%	signal=43%	Gtf2i/Rfc2/Baz1b/Med13l/Gtf2ird1
GO_RESPIRATORY_ELECTRON_TRANSPORT_CHAIN	GO_RESPIRATORY_ELECTRON_TRANSPORT_CHAIN	103	0.354819	1.34187	0.0297872	0.270095	0.243036	2732	tags=46%	list=22%	signal=36%	Gtf2i/Sod1/Rfc2/Chchd10/Baz1b/Tardbp/Dctn1
GO_CYTOKINESIS	GO_CYTOKINESIS	114	0.343328	1.31793	0.0298295	0.27018	0.243112	1528	tags=25%	list=12%	signal=22%	Adamts9/Dab2ip/Jup/Ptprg/Csnk2b/Spred1/Krit1/Synj2bp/Svbp/Evl/Apoe/Pten/Hdac5/Pfn2/Ptpn23/Card10/Marveld3/Notch1/Map2k5/Mcc
GO_INTRACELLULAR_LIGAND_GATED_ION_CHANNEL_ACTIVITY	GO_INTRACELLULAR_LIGAND_GATED_ION_CHANNEL_ACTIVITY	11	0.65508	1.5391	0.0299824	0.270949	0.243804	2716	tags=55%	list=22%	signal=43%	Ablim1/Wasf2/Itgb1/Actr2/Plce1/Nckap1/Srgap2/Auts2/Dnm2/Brk1/Spata13/Atp7a/Twf2/Kit/Golph3/Arfip2/Sh2b1/Cyfip1
GO_POTASSIUM_ION_TRANSPORT	GO_POTASSIUM_ION_TRANSPORT	87	0.370227	1.35725	0.029985	0.270949	0.243804	1902	tags=24%	list=15%	signal=21%	Prelp/Hs6st2/Agrn/Hspg2/Cltc/Sdc4/B4galt6/Hs2st1/Abcc5/Angpt1/Sdc3/Ext1
GO_RNA_POLYMERASE_II_CTD_HEPTAPEPTIDE_REPEAT_KINASE_ACTIVITY	GO_RNA_POLYMERASE_II_CTD_HEPTAPEPTIDE_REPEAT_KINASE_ACTIVITY	12	0.644998	1.55041	0.0300885	0.271326	0.244143	1232	tags=50%	list=10%	signal=45%	Iqgap1/Dab2ip/Mapk1/Zfp36l1/Sox9/Tpr/Zfp36l2/Dusp3/Ptpn11/Cflar/Cbl/Akt1/Bag4/Ncl/Syap1
GO_CARTILAGE_DEVELOPMENT	GO_CARTILAGE_DEVELOPMENT	99	0.356074	1.33857	0.0301724	0.271485	0.244287	2235	tags=28%	list=18%	signal=23%	Pcm1/Fgfr2/Dock7/Hook3/Dixdc1
GO_RESPONSE_TO_PROSTAGLANDIN_E	GO_RESPONSE_TO_PROSTAGLANDIN_E	14	0.618978	1.54903	0.0302491	0.271877	0.244639	3413	tags=64%	list=27%	signal=47%	Fgfr2/Tgfb2/Gata6/Bmpr1a/Parva/Bmpr2
GO_ENDODERMAL_CELL_DIFFERENTIATION	GO_ENDODERMAL_CELL_DIFFERENTIATION	23	0.532981	1.52216	0.0304569	0.273145	0.24578	2729	tags=48%	list=22%	signal=37%	Gtf2i/Fgfr2/Pik3r1/Rfc2/Baz1b
GO_NUCLEUS_LOCALIZATION	GO_NUCLEUS_LOCALIZATION	23	0.53406	1.52524	0.0304569	0.273145	0.24578	1811	tags=43%	list=15%	signal=37%	Dhx9/Tnrc6a/Ddx6/Limd1/Dicer1
GO_EPITHELIAL_CELL_DEVELOPMENT	GO_EPITHELIAL_CELL_DEVELOPMENT	156	0.329797	1.31576	0.0307692	0.274071	0.246613	2675	tags=35%	list=22%	signal=28%	Gtf2i/Fgfr2/Ctnnd1/Nhp2/Smoc1/Smc3/Evc/Fgfr3/Gja1/Pik3r1/Flna/Ankrd11/Lrp6/Crebbp/Cdh1/Ccdc47/Rfc2/Ift122/Tmco1/Rai1/Naa10/Hras/Baz1b/Polr1d/P4hb/Nop10/Ltbp3/Tgfa/Kat6b/Cdk10/Irf6/Ctcf/Ift52/Dlg1/Dpf2/Wdr35/Atp6v0a2/Rps6ka3/Ep300/Map3k7/Nras/Pcnt/B3gat3/Gtf2ird1/Med12/Rbbp8/Prkd1/Tonsl/Arhgap29/Deaf1/Ubr1/Ift140/Pcgf2/Dnajc21/Clcn7/Eif2ak3/Foxc1/Kmt2d/Dhodh
GO_NEGATIVE_REGULATION_OF_DNA_REPAIR	GO_NEGATIVE_REGULATION_OF_DNA_REPAIR	21	0.53175	1.48232	0.0308748	0.274071	0.246613	3205	tags=48%	list=26%	signal=35%	Atp2b1/Itgb1/Flot2/Ptpra/Clstn1/Abhd17a/Abhd17b/Adora1/Canx/Psen2/Grik5/Epha7/Ptprs/Syt11/Gpm6a
GO_REGULATION_OF_WNT_SIGNALING_PATHWAY	GO_REGULATION_OF_WNT_SIGNALING_PATHWAY	271	0.302362	1.26782	0.0309278	0.274071	0.246613	3068	tags=39%	list=25%	signal=30%	Iqgap1/Cab39/Ccnt2/Map2k2/Mark2/Wnk1/Ccnt1/Pak2/Mnat1/Dazap2/Gprc5b/Rplp1/Lamtor3/Taok1/Tom1l1/Abi1/Erbb3/Rptor/Calm1
GO_POSITIVE_REGULATION_OF_NEURAL_PRECURSOR_CELL_PROLIFERATION	GO_POSITIVE_REGULATION_OF_NEURAL_PRECURSOR_CELL_PROLIFERATION	26	0.513611	1.52326	0.0311987	0.275874	0.248236	2240	tags=38%	list=18%	signal=32%	Gtf2i/mt-Nd4l/mt-Nd5/Col4a1/Dgcr6/Jmjd1c/Rfc2/Baz1b/Lrp5

## Sheet: GO_GSEA-c1
ID	Description	setSize	enrichmentScore	NES	pvalue	p.adjust	qvalues	rank	leading_edge	core_enrichment
GO_MULTICELLULAR_ORGANISM_REPRODUCTION	GO_MULTICELLULAR_ORGANISM_REPRODUCTION	470	0.331934	1.54461	0.00101626	0.0298525	0.0237321	4598	tags=46%	list=35%	signal=30%	Itga3/Scx/Wls/Ets2/Smad4/Itgb4/Ctdnep1/Vegfa/Ssbp3/Smo/Fgfr1/Smad1/Bmpr1a/Setd2/Exoc4/Klf4/Smad3/Kdm6a/Twsg1/Kdm6b/Gja1/Yap1/Ext1/Pofut2/Cited2/Tead2/Itgb1/Poglut1/Zfp36l1/Epha2/Fgfr2/Txnrd1
GO_CELL_JUNCTION_ORGANIZATION	GO_CELL_JUNCTION_ORGANIZATION	473	0.381896	1.77698	0.00101833	0.0298525	0.0237321	3478	tags=40%	list=27%	signal=30%	Ctr9/Spty2d1/Erbb2/Pcif1/Brd4/Tcof1/Scaf1/Ago1/Phrf1/Wac/Rprd1b/Zfp326/Smyd2/Taf10/Paf1/Pcf11/Tcerg1/Supt4a/Elof1/Pabpn1/Bin1/Uri1/Maf1/Ccnt1/Dhx9/Pkn2/Ago2/Ccnt2/Wdr43/Rtf1/Leo1/Zfp36/Uvssa/Nedd4/Cdc73/Rprd2
GO_CELL_PART_MORPHOGENESIS	GO_CELL_PART_MORPHOGENESIS	475	0.356594	1.65909	0.00101833	0.0298525	0.0237321	3499	tags=39%	list=27%	signal=29%	Tgfb3/Itga3/Ltbp4/Smad4/Ski/Gipc1/Hpgd/Hipk2/Fnta/Itgb5/Parp1/Pxn/Usp9x/Ep300/Zbtb7a/Ing2/Pin1/Smad1/Bmpr1a/Crebbp/Snw1/Glg1/Vasn/Smad3/Fermt2/Spry1/Snx6/Twsg1/Prdm16/Furin/Prkcz/Onecut1/Zmiz1/Cgn/Stk11/Src/Fermt1/Smad5/Arhgef18/Bcl9l/Veph1/Pdpk1/Cited2/Tgfbr1/Dnm2/Bambi/Pard3/Eid2/Sdcbp/Zyx/Smurf2/Spred2/Tgfb2/Men1/Ptprk/Cbl/Hspa1a/Smad6/Tab1/Pml/Zfp451/Dab2/Creb1/Skil/Ltbp3/Cdkn1c/Ppm1a/Zfp703/…
GO_CELLULAR_RESPONSE_TO_NITROGEN_COMPOUND	GO_CELLULAR_RESPONSE_TO_NITROGEN_COMPOUND	466	0.341732	1.58874	0.00101833	0.0298525	0.0237321	3358	tags=40%	list=26%	signal=31%	Itga3/Itgb4/Fgfr1/Smad1/Bmpr1a/Klf4/Kdm6a/Kdm6b/Gja1/Itgb1/Fgfr2
GO_REGULATION_OF_MAPK_CASCADE	GO_REGULATION_OF_MAPK_CASCADE	467	0.328293	1.52603	0.00101833	0.0298525	0.0237321	3383	tags=38%	list=26%	signal=29%	Hspg2/Smad4/Kmt2a/Arid2/Gatad2b/Dgcr6/Pcnt/Smarca2/Med13/Larp7/Dgcr2/Pcgf2/Atrx/Tbl1xr1/Rbmx/Trip12/Dnmt3a/B9d2
GO_RESPONSE_TO_GROWTH_FACTOR	GO_RESPONSE_TO_GROWTH_FACTOR	487	0.394199	1.83673	0.00101833	0.0298525	0.0237321	3493	tags=42%	list=27%	signal=32%	Itga3/Dlc1/Lztr1/Ppp2cb/Met/Cd2ap/Cul3/Cgnl1/Tnfaip1/Spry1/Stmn1/Stambp/Mapkap1/Dab2ip/Kank1/Nf1/Itgb1/Tgfb2/Arhgap24/Kctd13/Kctd10/Rasa2/Rapgef1/Arhgap12/Tnk1/Arhgap35/Rasa1/Timp2/Scai
GO_CELL_DIVISION	GO_CELL_DIVISION	457	0.34606	1.60774	0.00101937	0.0298525	0.0237321	3718	tags=40%	list=29%	signal=30%	Notch1/Arid2/Pten/Fgfr1/Smad1/Bmpr1a/Sav1/Gja1/Yap1/Meis1/Vgll4/Rbpj/Tgfbr1/Pim1/Rxra/Tgfb2/Tenm4/Mapk1/Mapk14/Fgfr2/Ripk1
GO_NEGATIVE_REGULATION_OF_PROTEIN_MODIFICATION_PROCESS	GO_NEGATIVE_REGULATION_OF_PROTEIN_MODIFICATION_PROCESS	468	0.340215	1.58157	0.00101937	0.0298525	0.0237321	3795	tags=44%	list=29%	signal=32%	Itga3/Csf1/Dlc1/Wnt4/Mmp14/Dag1/Sgce/Itgb4/Vegfa/Ddr1/Rock2/Itgb5/Macf1/Pten/Rras/Dusp3/Iqgap1/Map4k4/Itgb6/Rock1/Cttn/Ajuba/Gpm6b/Phldb2/Smad3/Fermt2/Efna5/Cib1/Sdc4/Cask/Prkcz/Onecut1/Dapk3/Plekha2/Ilk/Src/S100a10/Fermt1/Rin2/Ldb1/Trpm7/Jag1/Bcam/Ptk2b/Mkln1/Ptprj/Pdpk1/Timm10b/Rcc2/Taok2/Sned1/Itga6/Jup/Nf1/Itgb1/Gsk3b/Zyx/Abl1/Tsc1/Limch1/Ptprk/Whamm/Pik3r1/Slk/Arhgap6/Arhgef7/Pip5k1a/Plet1/C…
GO_POSITIVE_REGULATION_OF_TRANSFERASE_ACTIVITY	GO_POSITIVE_REGULATION_OF_TRANSFERASE_ACTIVITY	497	0.348816	1.62594	0.00102041	0.0298525	0.0237321	3855	tags=41%	list=30%	signal=30%	Ninl/Dctn1/Hook3/Cep19/Kif3a/Bbs4/Bicd2/Bicd1/Pcm1/Ccdc120/Ccdc68
GO_MICROTUBULE_CYTOSKELETON_ORGANIZATION	GO_MICROTUBULE_CYTOSKELETON_ORGANIZATION	462	0.350543	1.62779	0.00102145	0.0298525	0.0237321	3713	tags=37%	list=29%	signal=27%	Kmt2a/Rad21/Setd5/Smarca2/Nipbl/Stag2/Smc3/Smc1a
GO_REGULATION_OF_CELLULAR_PROTEIN_LOCALIZATION	GO_REGULATION_OF_CELLULAR_PROTEIN_LOCALIZATION	452	0.313402	1.45372	0.00102145	0.0298525	0.0237321	3879	tags=44%	list=30%	signal=32%	Scx/Myadm/Dag1/Mbp/Fgfr1/Bmpr1a/Klf4/Phldb2/Gja1/Wnk1/Foxa2/Tenm4/Poglut1/Phldb1
GO_VASCULATURE_DEVELOPMENT	GO_VASCULATURE_DEVELOPMENT	460	0.388455	1.80309	0.00102145	0.0298525	0.0237321	3840	tags=44%	list=30%	signal=32%	Amotl2/Tead1/Tjp1/Amotl1/Ajuba/Wwtr1/Limd1/Lats2/Wwc2/Sav1/Pja2/Yap1/Wwc1/Wtip/Vgll4/Tead2/Mob3b/Tjp2/Mob1a/Mapk14/Stk4/Tead3/Mob1b/Mark3/Lats1/Map2k3/Nf2/Nek8
GO_POSITIVE_REGULATION_OF_ORGANELLE_ORGANIZATION	GO_POSITIVE_REGULATION_OF_ORGANELLE_ORGANIZATION	494	0.329912	1.53663	0.0010225	0.0298525	0.0237321	3322	tags=40%	list=26%	signal=31%	Kdm1a/Ep300/Nsd1/Zbtb7a/Rnf6/Smarca4/Snw1/Wipi1/Rnf14/Prpf6/Pkn1/Tmf1/Foxp1/Arid5a/Kdm3a/Prmt2/Daxx
GO_REGULATION_OF_GROWTH	GO_REGULATION_OF_GROWTH	464	0.314391	1.46045	0.0010225	0.0298525	0.0237321	3699	tags=39%	list=29%	signal=29%	Csf1/Dlc1/Wnt4/Mmp14/Dag1/Vegfa/Ddr1/Rock2/Macf1/Pten/Rras/Dusp3/Iqgap1/Map4k4/Rock1/Gpm6b/Phldb2/Smad3/Efna5/Cib1/Sdc4/Cask/Prkcz/Onecut1/Dapk3/Plekha2/Ilk/Src/S100a10/Fermt1/Rin2/Ldb1/Jag1/Ptk2b/Ptprj/Rcc2/Jup/Nf1/Gsk3b/Abl1/Tsc1/Limch1/Pik3r1/Slk/Arhgap6/Plet1/Camsap3/Rasa1/Coro1c/Adam15/Rhoa/Rac1/Cdk6/Thbs1/Nf2/Slc9a1/Lrp1/Peak1
GO_CELL_CELL_ADHESION	GO_CELL_CELL_ADHESION	459	0.333076	1.54528	0.00102354	0.0298525	0.0237321	4147	tags=39%	list=32%	signal=27%	Pdlim4/Flnb/Myh14/Myh10/Mylk/Pxn/Ablim1/Myh9/Myo18a/Fermt2/Kat2b/Pdlim1/Prkcz/Lpp/Ilk/Pdcd6ip/Cdc42bpa/Tpm4/Lima1/Daam1/Synpo/Zyx/Tpm1/Limch1/Pdlim2/Cdc42bpb/Fblim1/Sipa1l3/Pdlim5/Bag3/Dctn4/Hdac4/Vangl2/Tpm3/Ror1
GO_DEVELOPMENTAL_GROWTH	GO_DEVELOPMENTAL_GROWTH	437	0.343672	1.59216	0.00102354	0.0298525	0.0237321	3802	tags=41%	list=29%	signal=30%	Igf1/Hspg2/Nfix/Wnt4/Lztr1/Kdm1a/Kmt2a/Fras1/Efnb1/Flna/Ep300/Nsd1/Pex19/Dpm2/Tcf12/Rad21/Rere/Rras/Setd5/Huwe1/Yy1/B3gat3/Ctbp1/Crebbp/Smarca2/Ptpn11/Setd2/Ppp1r15b/Tcof1/Man1b1/Polr1c/Slc25a24/Map2k1/Nipbl/Stag2/Ankrd11/Stambp/Smc3/Raf1/Nras/Smc1a/Nsun2/Asxl1/Tbl1xr1/Shoc2/Insr/Pik3c2a/Cwc27/Fgfrl1/Arid1a/Dock7/Thoc6/Nf1/Sin3a/Pex6/Ube2a/Apc/Kras/Tsc1/Atp6v1b2/Rras2/Rasa2/Cbl/Foxp1/Fgfr2/Aifm1/…
GO_PROTEIN_KINASE_ACTIVITY	GO_PROTEIN_KINASE_ACTIVITY	432	0.385736	1.78693	0.00102354	0.0298525	0.0237321	4812	tags=53%	list=37%	signal=35%	Igf1/Nfix/Lztr1/Kmt2a/Efnb1/Ep300/Rad21/Rras/Setd5/Huwe1/B3gat3/Ctbp1/Crebbp/Ptpn11/Slc25a24/Map2k1/Nipbl/Ankrd11/Smc3/Raf1/Nras/Smc1a/Shoc2/Pik3c2a/Fgfrl1/Nf1/Ube2a/Apc/Kras/Rras2/Rasa2/Cbl/Sos2/Tmco1/Rab3gap1/Braf
GO_CELL_SURFACE_RECEPTOR_SIGNALING_PATHWAY_INVOLVED_IN_CELL_CELL_SIGNALING	GO_CELL_SURFACE_RECEPTOR_SIGNALING_PATHWAY_INVOLVED_IN_CELL_CELL_SIGNALING	440	0.3099	1.43536	0.00102459	0.0298525	0.0237321	3241	tags=37%	list=25%	signal=29%	Notch1/Plekha7/Vegfa/Tjp1/Flot1/Dennd6a/Ctnnd1/Foxa2/Mad2l2
GO_CHROMATIN_BINDING	GO_CHROMATIN_BINDING	440	0.40345	1.86865	0.00102459	0.0298525	0.0237321	4279	tags=54%	list=33%	signal=38%	Igf1/Hspg2/Nfix/Wnt4/Lztr1/Kdm1a/Kmt2a/Itgb4/Fras1/Hpgd/Efnb1/Flna/Ep300/Nsd1/Pex19/Dpm2/Tcf12/Rad21/Rere/Nr3c1/Rras/Setd5/Huwe1/Yy1/B3gat3/Ctbp1/Crebbp/Smarca2/Ptpn11/Setd2/Ppp1r15b/Tcof1/Man1b1/Polr1c/Slc25a24/Map2k1/Nipbl/Stag2/Ankrd11/Stambp/Smc3/Raf1/Nras/Smc1a/Nsun2/Asxl1/Tbl1xr1/Shoc2/Kdm5c/Insr/Pik3c2a/Cwc27/Fgfrl1/Arid1a/Dock7/Thoc6/Nf1/Sin3a/Pex6/Ube2a/Apc/Kras/Tsc1/Atp6v1b2/Rras2/Rasa2…
GO_SEXUAL_REPRODUCTION	GO_SEXUAL_REPRODUCTION	450	0.32323	1.49932	0.00102459	0.0298525	0.0237321	4291	tags=41%	list=33%	signal=28%	Notch1/Smad4/Mdm4/Mdm2/Bmpr1a/Rbpj/Tgfbr1/Tgfb2
GO_CELLULAR_RESPONSE_TO_HORMONE_STIMULUS	GO_CELLULAR_RESPONSE_TO_HORMONE_STIMULUS	438	0.362767	1.67973	0.00102564	0.0298525	0.0237321	3364	tags=43%	list=26%	signal=33%	Igf1/Itga3/Csf1/Dlc1/Notch1/Lztr1/Arf6/Ppp2cb/Arfgef1/Met/Arhgef2/Adgrg1/Map4k4/Cul3/Auts2/Tnfaip1/Spry1/Flot1/Stmn1/Stard13/Arhgef28/Grb2/Stambp/Raf1/Mapkap1/Arhgef10/Dab2ip/Ngf/Arhgef18/Cdc42se1/Kank1/Shoc2/Gbf1/Arrb1/Crk/Ogt/Akap13/Rdx/Dnm2/Plce1/Stk19/Shc1/Itpkb/Nf1/Itgb1/Arhgap17/Arhgef3/Rgl2/Lpar6/Tgfb2/Arhgdia/Arhgap24/Abl1/Kras/Kctd13/Kctd10/F2rl1/Rasa2/Cbl/Rapgef1/Eps8l2/Kitl/Arfgap1/Tnk…
GO_EMBRYO_DEVELOPMENT_ENDING_IN_BIRTH_OR_EGG_HATCHING	GO_EMBRYO_DEVELOPMENT_ENDING_IN_BIRTH_OR_EGG_HATCHING	449	0.343863	1.59371	0.00102564	0.0298525	0.0237321	3833	tags=43%	list=30%	signal=31%	Nfix/Wnt4/Acer3/Smad4/Kmt2a/Aff4/Ctcf/Arid2/Ep300/Rad21/Phip/Kmt2c/Bptf/Setd5/Smarca4/B3gat3/Crebbp/Auts2/Chd1/Smarcc2/Slc25a24/Nipbl/Wac/Ankrd11/Dpf2/Smc3/Smc1a/Atrx/Ext1/Nsun2/Erlin2/Las1l/Arid1a/Bcor/Dock7/Arid1b/Dnmt3a/Rps6ka3/Atp6v1b2/Trio/Aifm1/Taf1/Iars2/Tmco1/Taf6/Notch2/Tbck/Gns/Cul7/Vps13b/Smarcd1/Rps23/Rbm10
GO_GTPASE_BINDING	GO_GTPASE_BINDING	447	0.347452	1.61022	0.00102564	0.0298525	0.0237321	5071	tags=56%	list=39%	signal=35%	Nr1d1/Smad4/Baiap2/Cdc5l/Chd6/Rela/Zbtb7a/Rora/Klf4/Smad3/Ube2i/Vgll4/Tfam/Ahr/Cdk9/Tead2/Foxo3/Ccnt2/Foxo1/Zbtb17/Nfe2l2/Creb1/Per3/Mafk/Hdgf/Nek6/Ppard/Nfatc1/Phf12/Per1
GO_NEGATIVE_REGULATION_OF_PHOSPHORUS_METABOLIC_PROCESS	GO_NEGATIVE_REGULATION_OF_PHOSPHORUS_METABOLIC_PROCESS	428	0.363132	1.68049	0.00102564	0.0298525	0.0237321	3701	tags=45%	list=29%	signal=33%	Shroom3/Csf1r/Dlc1/Myh14/Dag1/Myh10/Vegfa/Plxnb1/Myo10/Diaph1/Baiap2/Cdc42ep5/Parva/Plxnb2/Pdpn/Phip/Myh9/Prpf40a/Cdc42ep1/Mark2/Rhou/Fermt2/Limd1/Dapk3/Ezr/Arhgef18/Cdc42se1/Ptk2b/Mkln1/Brwd1/Crk/Rhobtb3/Rdx/Zmpste24/Taok2/Epb41/Bambi/Icam1/Tpm1/Rhoc/Cdc42ep3/Plxna1/Fblim1/Cyfip1/Rhog/Arhgap35/Cdc42ep2/Fam171a1/F11r/Rasa1/Cdc42se2/Dlg1/Fgd4/Rhoa/Rac1/Sema4a/Rhoq/Arap1/Rhob/Gna13/Arhgap18/Palmd/A…
GO_REGULATION_OF_CELL_ADHESION	GO_REGULATION_OF_CELL_ADHESION	441	0.370425	1.7155	0.00102564	0.0298525	0.0237321	4151	tags=44%	list=32%	signal=31%	Tgfb3/Dlc1/Wnt4/Rock2/Itgb5/Met/Pxn/Tjp1/Rock1/Cul3/Arhgef5/Cgnl1/Tnfaip1/Phldb2/Smad3/Stmn1/Sdc4/Wasf2/Pdlim1/Ppp1r9a/Pak2/Src/S100a10/Arhgef10/Arhgef18/Ptk2b/Bbs4/Arrb1/Tgfbr1/Arhgef10l/Zyx/Tpm1/Abl1/Rhoc/Inpp5k/Tsc1/Limch1/Kctd13/Pik3r1/Arhgap6/Fam171a1/F11r/Tesk1/Rhoa/Rac1
GO_MRNA_PROCESSING	GO_MRNA_PROCESSING	448	0.336106	1.55739	0.00102669	0.0298525	0.0237321	3483	tags=47%	list=27%	signal=35%	Smad4/Kdm1a/Kmt2a/Ctcf/Nsd1/Ctr9/Mecp2/Brd4/Auts2/Snw1/Mllt6/Paxbp1/Pih1d1/Paf1/Atrx/Chtop/Ogt/Bcor/Kmt2e/Supt6/Eed/Rtf1/Rnf20/Rif1/Setd7/Wdr5/Dnmt1/Iws1/Kdm3a/Zfp110/Kmt2b/Gcg/Lmna
GO_REGULATION_OF_CYTOSKELETON_ORGANIZATION	GO_REGULATION_OF_CYTOSKELETON_ORGANIZATION	412	0.387165	1.78703	0.00102881	0.0298525	0.0237321	4056	tags=49%	list=31%	signal=34%	Smad4/Kdm1a/Kmt2a/Ski/Vegfa/Camk2d/Ctcf/Nsd1/Ctr9/Eid1/Ruvbl2/Ing2/Setd5/Mecp2/Brd4/Ctbp1/Auts2/Snw1/Kdm5a/Mllt6/Zbtb7b/BC004004/Nipbl/Paxbp1/Akap8/Pih1d1/Fmr1/Paf1/Pink1/Atrx/Chtop/Taf7/Mapk3/Mapk8/Arrb1/Ogt/Trip12/Glyr1/Bcor/Zmpste24/Cdk9/Kmt2e/Supt6/Akap8l/Sin3a/Kat7/Znhit1/Eed/Rtf1/Rnf20/Rif1/Setd7/Otub1/Zfp451/Wdr5/Dnmt1/Wdr70/Iws1/Set/Kdm3a/Zfp110/Rnf40/Kmt2b/Gcg/Sart3/Lmna
GO_TRANSCRIPTION_COREGULATOR_ACTIVITY	GO_TRANSCRIPTION_COREGULATOR_ACTIVITY	405	0.325021	1.49799	0.00102881	0.0298525	0.0237321	3316	tags=44%	list=26%	signal=34%	Kmt2a/Rad21/Setd5/Nipbl/Smc3/Smc1a/Atrx
GO_CELL_MORPHOGENESIS_INVOLVED_IN_NEURON_DIFFERENTIATION	GO_CELL_MORPHOGENESIS_INVOLVED_IN_NEURON_DIFFERENTIATION	395	0.36372	1.67447	0.00102987	0.0298525	0.0237321	3499	tags=40%	list=27%	signal=30%	Kmt2a/Flna/Rad21/Ptch1/Pcnt/Setd5/Nipbl/Smc3/Smc1a
GO_MUSCLE_STRUCTURE_DEVELOPMENT	GO_MUSCLE_STRUCTURE_DEVELOPMENT	402	0.357119	1.64643	0.00102987	0.0298525	0.0237321	3409	tags=39%	list=26%	signal=29%	Tgfb3/Scx/Ski/Ep300/Rras/Zfand5/Ptpn11/Map2k1/Nipbl/Ankrd11/Asph/Raf1/Rarg/Mapk3/Lrp6/Bbs4
GO_RNA_SPLICING	GO_RNA_SPLICING	402	0.340683	1.57066	0.00102987	0.0298525	0.0237321	3483	tags=47%	list=27%	signal=36%	Timp3/Mbp/Sorl1/Svbp/Ddrgk1/Mapk3/Stat3/Cldn4/Kars/Picalm/Mapk14
GO_CELL_ADHESION_MOLECULE_BINDING	GO_CELL_ADHESION_MOLECULE_BINDING	396	0.334586	1.54036	0.00103093	0.0298525	0.0237321	3392	tags=41%	list=26%	signal=31%	Scx/Notch1/Olfm1/Smad4/Rock2/Mdm4/Rock1/Mdm2/Bmpr1a/Jag1/Rbpj/Hectd1/Matr3/Fgfrl1/Tnfrsf1a/Tgfb2/Smad6/Zfpm1/Notch2/Bmpr2
GO_SMALL_GTPASE_MEDIATED_SIGNAL_TRANSDUCTION	GO_SMALL_GTPASE_MEDIATED_SIGNAL_TRANSDUCTION	396	0.367923	1.69384	0.00103093	0.0298525	0.0237321	4154	tags=48%	list=32%	signal=33%	Flrt2/Sema3c/Csf1r/Notch1/Dag1/Myh10/Smad4/Rap1gap/Vegfa/Plxnb1/Efnb1/Plxnb2/Klf7/Grb10/Smo/Sema3b/Ptch1/Pik3ca/Erbb2/Lamc2/Grb7/Ptpn11/Nrtn/Efna5/Ptpra/Flrt3/Siah1a/Grb2/Ryk/Sema3f/Kif3a/Efna4/Src/Ezr/Sema6a/Ext1/Sptan1/Enah/Mapk3/Lama5/Neo1/Sptbn1/Vldlr/Apbb2/Cxcl12/Mycbp2/Shc1/Mapk1/Plxna1/Igsf9/Epha2/Trio/Cyfip1/Pik3r1/Rhog/Lypla2/Gab1/Ephb4/Notch2/Kif5b/Arhgap35/Bmpr2/Zswim8/Emb/Vangl2/L1cam…
GO_COVALENT_CHROMATIN_MODIFICATION	GO_COVALENT_CHROMATIN_MODIFICATION	387	0.400987	1.84284	0.00103413	0.0298525	0.0237321	3354	tags=49%	list=26%	signal=37%	Nfix/Kmt2a/Ptpn14/Fras1/Txnl4a/Glis3/Usp9x/Igbp1/Rad21/Rere/Ptch1/Fgfr1/Arvcf/Setd5/Sec24c/Irf6/Tcof1/Tgif1/Polr1c/Nipbl/Smc3/Smc1a/Zmpste24/Arid1b/Mapk1/Smchd1/Jmjd1c/Setbp1/Itch/Fgfr2/Fam20c/Erf/Mad2l2/Bcr/Lmna/Polr1a/Dhodh/Rreb1/Fancl/Scarf2/Fance/Med12/Rfwd3/Mbtps2/Cdon/Comt/Tctn3/Fgfr3/Cdh1
GO_GAMETE_GENERATION	GO_GAMETE_GENERATION	389	0.329557	1.51474	0.00103413	0.0298525	0.0237321	3972	tags=39%	list=31%	signal=28%	Igf1/Edn1/Il6st/Camk2d/Rock2/Parp1/Ppp3ca/Pin1/Rock1/Mtpn/Mef2a/Cdk9
GO_RESPONSE_TO_WOUNDING	GO_RESPONSE_TO_WOUNDING	389	0.320742	1.47423	0.00103413	0.0298525	0.0237321	3917	tags=41%	list=30%	signal=29%	Csf1/Wnt4/Dag1/Vegfa/Rras/Iqgap1/Map4k4/Rock1/Smad3/Cib1/Sdc4/Prkcz/Plekha2/Ilk/S100a10/Fermt1/Rin2/Ptk2b/Ptprj/Jup/Gsk3b/Abl1/Tsc1
GO_REGULATION_OF_GTPASE_ACTIVITY	GO_REGULATION_OF_GTPASE_ACTIVITY	341	0.344157	1.57257	0.0010352	0.0298525	0.0237321	4871	tags=52%	list=38%	signal=33%	Dlc1/Wnt4/Mmp14/Vegfa/Rock2/Macf1/Pten/Dusp3/Iqgap1/Map4k4/Rock1/Cttn/Ajuba/Gpm6b/Phldb2/Smad3/Fermt2/Efna5/Sdc4/Dapk3/Src/S100a10/Ldb1/Ptk2b/Ptprj/Pdpk1/Rcc2/Taok2/Abl1/Tsc1/Limch1/Ptprk/Whamm/Slk/Arhgap6/Arhgef7/Pip5k1a/Camsap3/Bcr/Coro1c/Rhoa/Rac1
GO_AXON	GO_AXON	385	0.34114	1.56631	0.00103627	0.0298525	0.0237321	3429	tags=38%	list=26%	signal=29%	Ninl/Dctn1/Hook3/Cep19/Kif3a/Bbs4/Pcm1/Ccdc120/Ccdc68
GO_ENZYME_ACTIVATOR_ACTIVITY	GO_ENZYME_ACTIVATOR_ACTIVITY	386	0.315579	1.44955	0.00103627	0.0298525	0.0237321	3879	tags=41%	list=30%	signal=30%	Smad4/Ski/Hipk2/Parp1/Flna/Usp9x/Tcf12/Zbtb7a/Smad1/Yy1/Bmpr1a/Snw1/Smad3/Tgif1/Sav1/Prdm16/Zmiz1/Purb/Ankrd1/Smad5/Mef2a/Tgfbr1/Eid2/Ipo7/Smurf2/Drosha/Men1/Fkbp1a/Smad6/Pml/Dab2/Skil/Ppm1a/Pura/Axin1/Rnf111/Stub1
GO_NEGATIVE_REGULATION_OF_INTRACELLULAR_SIGNAL_TRANSDUCTION	GO_NEGATIVE_REGULATION_OF_INTRACELLULAR_SIGNAL_TRANSDUCTION	386	0.352555	1.61939	0.00103627	0.0298525	0.0237321	3412	tags=43%	list=26%	signal=32%	Hspg2/Stag1/Kmt2a/Aff4/Ctcf/Arid2/Ep300/Arhgef2/Rad21/Setd5/Smarca4/Crebbp/Smarca2/Kdm6a/Man1b1/Smarcc2/Vars/Slc25a24/Nipbl/Dpf2/Smc3/Smc1a/Shoc2/Arid1a/Dock7/Fbxo11/Arid1b/Ppm1b/Atp6v1b2/Kmt2d/Taf1/Tmco1/Taf6/Ltbp3/Notch2/Otud6b/Pnpla6/Vps13b/Smarcd1/Rps23
GO_POSTSYNAPSE	GO_POSTSYNAPSE	386	0.314555	1.44484	0.00103627	0.0298525	0.0237321	3917	tags=37%	list=30%	signal=27%	Notch1/Dag1/Ddr1/Flna/Pdpn/Pten/Ajuba/Phldb2/Flrt3/Phactr4/Jag1/Lrp6/Lin7c/Hbegf/Cd151/Arhgap24/Rhoc/Arhgap12/Plet1/Notch2/Arhgap35/Vangl2/Cd44/Rhoa/Megf8/Sos1/Mpp5/Rreb1/Srf
GO_AXON_DEVELOPMENT	GO_AXON_DEVELOPMENT	336	0.367827	1.67855	0.00103734	0.0298525	0.0237321	3499	tags=40%	list=27%	signal=30%	Bicc1/Tgfb3/Notch1/Smad4/Ski/Aff4/Mylk/Rere/Pkd2/B3gat3/Gtf2i/Smad3/Ganab/Baz1b/Prdm16/Fmr1/Nkap/Tgfbr1/Zmpste24/Dnmt3a/Gtf2ird1/Tgfb2
GO_EMBRYONIC_MORPHOGENESIS	GO_EMBRYONIC_MORPHOGENESIS	348	0.369004	1.68691	0.00103734	0.0298525	0.0237321	4110	tags=45%	list=32%	signal=31%	Notch1/Smad4/Erbb3/Mdm4/Mdm2/Bmpr1a/Jag1/Rbpj/Tgfbr1/Tgfb2/Nedd4/Bmpr2
GO_NEGATIVE_REGULATION_OF_PHOSPHORYLATION	GO_NEGATIVE_REGULATION_OF_PHOSPHORYLATION	345	0.35238	1.61072	0.00103734	0.0298525	0.0237321	3697	tags=45%	list=29%	signal=33%	Dlc1/Wnt4/Mmp14/Arf6/Vegfa/Rock2/Macf1/Pten/Dusp3/Iqgap1/Map4k4/Rock1/Gpm6b/Phldb2/Smad3/Efna5/Sdc4/Dapk3/Src/S100a10/Ldb1/Ptprj/Rcc2/Abl1/Tsc1/Limch1/Slk/Arhgap6/Camsap3/Coro1c/Rhoa/Rac1/Iqsec1/Thbs1/Slc9a1/Lrp1/Peak1
GO_POSITIVE_REGULATION_OF_PROTEIN_KINASE_ACTIVITY	GO_POSITIVE_REGULATION_OF_PROTEIN_KINASE_ACTIVITY	375	0.345616	1.58593	0.00103734	0.0298525	0.0237321	3855	tags=41%	list=30%	signal=30%	Dclk1/Ltbp4/Aak1/Hipk1/Taok1/Taok3/Dapk1/Rps6kb1/Camk2d/Clk4/Hipk2/Srpk1/Mylk/Rock2/Cdc42bpg/Csnk1e/Cdk11b/Prkag1/Pik3ca/Mapkapk2/Mark2/Map4k4/Rock1/Tlk1/Map4k3/Mknk2/Cpne3/Bmpr1a/Brd4/Cdk12/Ccnd3/Stk38/Clk1/Lats2/Snrk/Map2k1/Cask/Akt1/Nrbp2/Prkcz/Gsk3a/Dapk3/Cdk13/Top1/Raf1/Ilk/Pim3/Stk11/Pak2/Pink1/Trpm7/Prkd3/Cdc42bpa/Prpf4b/Map2k7/Mapk3/Bckdk/Prkcd/Limk2/Mapkapk3/Ptk2b/Csnk1a1/Eif2ak3/Cab39/M…
GO_PROTEIN_SERINE_THREONINE_KINASE_ACTIVITY	GO_PROTEIN_SERINE_THREONINE_KINASE_ACTIVITY	349	0.410853	1.87812	0.00103734	0.0298525	0.0237321	4810	tags=55%	list=37%	signal=36%	Ltbp4/Smad4/Pten/Bmpr1a/Gtf2i/Baz1b/Stk11/Nsun2/Insr/Bcor/Rps6ka3/Gtf2ird1
GO_ACTIN_CYTOSKELETON	GO_ACTIN_CYTOSKELETON	359	0.349566	1.60025	0.00103842	0.0298525	0.0237321	3672	tags=41%	list=28%	signal=30%	Edn1/Mllt6/Hyal2/Adcy6/Btc/Akr1b3/Inpp5k/Gnai2
GO_BLOOD_VESSEL_MORPHOGENESIS	GO_BLOOD_VESSEL_MORPHOGENESIS	377	0.376333	1.72727	0.00103842	0.0298525	0.0237321	3840	tags=43%	list=30%	signal=31%	Arid4b/Smad4/Kdm1a/Kmt2a/Ehmt2/Ctcf/Nsd1/Ctr9/Kmt2c/Setd5/Dpy30/Mecp2/Brd4/Crebbp/Auts2/Snw1/Setd2/Mllt6/Ash1l/Arid4a/Kdm6a/Sirt7/Ntmt1/Setd1b/Prdm16/Paxbp1/Smyd2/Pih1d1/Paf1/Atrx/Chtop/Ehmt1/Ogt/Bcor/Kmt2e/Supt6/Eed/Rtf1/Men1/Rnf20/Rif1/Setd7/Dot1l/Kmt2d/Ash2l/Coprs/Wdr5/Dnmt1/Tet3/Iws1/Prmt5/Kdm3a/Prmt2/Zfp110/Wdr82/Kmt2b/Gcg/Ezh1/Lmna
GO_ENDOCYTOSIS	GO_ENDOCYTOSIS	380	0.322375	1.47926	0.00103842	0.0298525	0.0237321	3927	tags=41%	list=30%	signal=30%	Igf1/Jund/Tgfb3/Cebpb/Wnt4/Il6st/Ano6/Smad1/Bmpr1a/Gpm6b/Ptpn11/Tob2/Smad3/Nipbl/Ilk/Smad5/Jag1/Atp2b1
GO_ENDOMEMBRANE_SYSTEM_ORGANIZATION	GO_ENDOMEMBRANE_SYSTEM_ORGANIZATION	359	0.345609	1.58213	0.00103842	0.0298525	0.0237321	3831	tags=47%	list=30%	signal=34%	Notch1/Dag1/Ddr1/Cflar/Pdpn/Phldb2/Smad3/Colgalt1/Tnfrsf1a/Dpp4/Abl1/Fgfr4/Phldb1
GO_REGULATION_OF_PROTEIN_SERINE_THREONINE_KINASE_ACTIVITY	GO_REGULATION_OF_PROTEIN_SERINE_THREONINE_KINASE_ACTIVITY	376	0.327423	1.50261	0.00103842	0.0298525	0.0237321	3348	tags=38%	list=26%	signal=29%	Kmt2a/Parp1/Pik3ca/Mecp2/Gsk3a/Mbd2/Zmpste24/Mphosph8/Mbd3/Mbd1/Grhl2/Prmt5
GO_RESPONSE_TO_PEPTIDE	GO_RESPONSE_TO_PEPTIDE	374	0.31376	1.43954	0.00103842	0.0298525	0.0237321	3697	tags=40%	list=29%	signal=30%	Cebpb/Notch1/Ubtf/Smad4/Stag1/Ssbp1/Kdm1a/Nfat5/Npm3/Nfkb1/Ehmt2/Hmgb3/Ctcf/Ep300/Nsd1/Nfe2l1/Ncaph2/Polr2a/Nucks1/Nap1l4/Gtf2f1/Rad21/Ruvbl2/Rere/Rela/Gatad2b/Sbno1/Ing2/Ssrp1/Hdac5/Cbx5/Ncor2/Smarca4/Ankrd17/Tnrc18/Brd3/Pbrm1/Calcoco1/Chd8/Rnf4/Mecp2/Brd4/Ajuba/Ctbp1/Crebbp/Auts2/Smarca2/Kdm5a/Mllt6/Smarca5/Phc3/Klf4/Ash1l/Smad3/Tcf7l2/Top2b/Upf1/Kdm6a/Sirt7/Dnttip1/Smarcc2/Mta3/Cic/Supt5/Nipbl…
GO_CELL_SUBSTRATE_JUNCTION	GO_CELL_SUBSTRATE_JUNCTION	357	0.383526	1.7546	0.0010395	0.0298525	0.0237321	2840	tags=37%	list=22%	signal=30%	Igf1/Kmt2a/Rad21/Setd5/Ctbp1/Ppp1r15b/Nipbl/Smc3/Smc1a/Insr/Fgfrl1
GO_HEART_DEVELOPMENT	GO_HEART_DEVELOPMENT	373	0.401542	1.84113	0.0010395	0.0298525	0.0237321	3349	tags=42%	list=26%	signal=32%	Igf1/Itga3/Csf1/Dlc1/Notch1/Lztr1/Arf6/Rap1gap/Srgap2/Arhgap1/Ppp2cb/Arfgef1/Met/Arhgef2/Adgrg1/Cd2ap/Map4k4/Arhgef19/Arhgef12/Cul3/Arhgef5/Arhgef1/Auts2/Cgnl1/Tnfaip1/Arhgap29/Rhou/Spry1/Flot1/Ralgapa2/Stmn1/Stard13/Arhgef28/Arhgef17/Grb2/Stambp/Raf1/Src/Arhgap5/Mapkap1/Arhgef10/Dab2ip/Ngf/Arhgef18/Cdc42se1/Kank1/Shoc2/Gbf1/Trip10/Arhgef16/Arrb1/Crk/Ogt/Akap13/Rdx/Arap2/Dnm2/Plce1/Stk19/Shc1/Itp…
GO_CELLULAR_RESPONSE_TO_LIPID	GO_CELLULAR_RESPONSE_TO_LIPID	360	0.334291	1.5298	0.00104058	0.0298525	0.0237321	3010	tags=36%	list=23%	signal=29%	Cebpb/Ets2/Kdm1a/Parp1/Ep300/Nsd1/Zbtb7a/Rnf6/Ncor2/Smarca4/Snw1/Smad3/Taf10/Wipi1/Src/Nrip1/Ddx54/Tacc1/Rnf14/Stat3/Arrb1/Ncoa1/Ppid/Prpf6/Pkn1/Tmf1/Foxp1/Med1/Cnot1/Arid5a/Kdm3a/Prmt2/Daxx/Lats1/Ncoa6/Ywhah/Mms19/Ppargc1a/Stat5b/Trim68/Tgfb1i1/Nr4a1/Fus
GO_CELLULAR_RESPONSE_TO_ORGANIC_CYCLIC_COMPOUND	GO_CELLULAR_RESPONSE_TO_ORGANIC_CYCLIC_COMPOUND	364	0.357832	1.63889	0.00104058	0.0298525	0.0237321	3305	tags=42%	list=25%	signal=32%	Fxr1/Pum1/Pum2/Ajuba/Eif4g1/Limd1/Map2k1/Fmr1/Wtip/Stat3/Dhx9/Ago2/Zfp36/Ripk1
GO_REGULATION_OF_CELL_MORPHOGENESIS	GO_REGULATION_OF_CELL_MORPHOGENESIS	361	0.349066	1.59843	0.00104058	0.0298525	0.0237321	4031	tags=44%	list=31%	signal=31%	Itga3/Scx/Wls/Itgb4/Fgfr1/Smad1/Bmpr1a/Setd2/Exoc4/Klf4/Smad3/Kdm6a/Twsg1/Kdm6b/Gja1/Pofut2/Itgb1/Epha2/Fgfr2/Txnrd1
GO_TAXIS	GO_TAXIS	335	0.395745	1.80411	0.00104058	0.0298525	0.0237321	3953	tags=44%	list=30%	signal=32%	Aqp1/Edn1/Slc5a1/Ahcyl1/Hyal2/Itpr1
GO_REGULATION_OF_CELLULAR_AMIDE_METABOLIC_PROCESS	GO_REGULATION_OF_CELLULAR_AMIDE_METABOLIC_PROCESS	362	0.324044	1.48341	0.00104167	0.0298525	0.0237321	3150	tags=40%	list=24%	signal=31%	Scx/Arid4b/Safb2/Flna/Arid4a/Atrx/Sdc1/Rab13/Icam1/Fndc3a
GO_CELL_CELL_JUNCTION	GO_CELL_CELL_JUNCTION	334	0.360358	1.64172	0.00104275	0.0298525	0.0237321	3406	tags=43%	list=26%	signal=33%	Igf1/Notch1/Edn1/Smad4/Il6st/Camk2d/Rock2/Parp1/Ppp3ca/Pin1/Rock1/Yy1/Errfi1/Smad3/Gsk3a/Mtpn/Mef2a/Tnfrsf1a/Cdk9
GO_NUCLEAR_SPECK	GO_NUCLEAR_SPECK	329	0.346979	1.57894	0.00104275	0.0298525	0.0237321	3736	tags=50%	list=29%	signal=36%	Cflar/Baiap2/Dusp3/Iqgap1/Erbb2/Ptpn11/Errfi1/Zfp36l2/Akt1/Tpr/Dab2ip/Mapk3/Pdpk1/Ptpn12/Mapk1/Inpp5k/Syap1/Zfp36l1/Cbl/Zfp36/Med1
GO_POSITIVE_REGULATION_OF_CELLULAR_COMPONENT_MOVEMENT	GO_POSITIVE_REGULATION_OF_CELLULAR_COMPONENT_MOVEMENT	365	0.341072	1.56139	0.00104275	0.0298525	0.0237321	3911	tags=42%	list=30%	signal=31%	Edn1/Atp2a2/Ptch1/Ctbp1/Auts2/Irf6/Cib1/Kdm6a/Stag2/Plcb4/Jag1/Eif2ak3/Cited2/Fgfrl1/Ube2a/Kat6a/Kmt2d/B3glct/Ripk4/Gpc4/Sall1/Rab23/Gata6/Specc1l
GO_SMALL_GTPASE_BINDING	GO_SMALL_GTPASE_BINDING	353	0.36152	1.6518	0.00104275	0.0298525	0.0237321	5071	tags=58%	list=39%	signal=36%	Llgl2/Numa1/Arhgef2/Wasl/Htt/Myh9/Pafah1b1/Dctn1/Dync1h1/Spry1/Nsfl1c/Actr2/Map4/Gja1/Ndel1/Itgb1/Fbxw11/Kpnb1
GO_G_PROTEIN_COUPLED_RECEPTOR_SIGNALING_PATHWAY	GO_G_PROTEIN_COUPLED_RECEPTOR_SIGNALING_PATHWAY	333	0.34442	1.56903	0.00104384	0.0298525	0.0237321	3917	tags=38%	list=30%	signal=27%	Tgfb3/Scx/Ski/Ssbp3/Ep300/Rras/Ptpn11/Nipbl/Ankrd11/Asph/Lrp6
GO_PEPTIDYL_LYSINE_MODIFICATION	GO_PEPTIDYL_LYSINE_MODIFICATION	325	0.333975	1.51887	0.00104602	0.0298525	0.0237321	3368	tags=42%	list=26%	signal=32%	Slc6a6/Hebp2/Cflar/Arhgef2/Birc2/Peli1/Bnip3/Ybx3/Rbck1/Bok/Cyld/Birc3/Ripk1
GO_WOUND_HEALING	GO_WOUND_HEALING	318	0.352949	1.60382	0.00104602	0.0298525	0.0237321	3917	tags=43%	list=30%	signal=31%	Anapc2/Pten/Clstn1/Ywhaz/Dab2ip/Nfia
GO_CELL_LEADING_EDGE	GO_CELL_LEADING_EDGE	317	0.400495	1.81894	0.00104712	0.0298525	0.0237321	4067	tags=51%	list=31%	signal=36%	Igf1/Csf1r/Ptpn13/Angpt1/Edn1/Rps6kb1/Erbb3/Plxnb1/Pik3ip1/Pten/Fgfr1/Pik3ca/Erbb2/Hax1/Klf4/Igf1r/Pdgfa/Maz/Pld1/Akt1/Gsn/Ube3a/Plcb4/Stambp/Src/Ezr/Dab2ip/Ngf/Mapk3/Ogt/Plcd3/Insr/Pik3c2a/Pdgfc/Plce1/Pld2/Exoc1/Nf1/Rgl2/Tgfb2/Plcb1/Mapk1/Pdgfd/Zfp36l1/Ier3/F2rl1/Cbl/Prex2/Pik3r1/Nedd4/Gab1/Prr5l/Pip5k1a/Pdgfb/Lyn/Inpp5f/Rhoa/Kbtbd2/Ror1/Tsc2/Ltk/Ppard/Egfr/Plekha1/Plcb3
GO_ACTIN_FILAMENT_ORGANIZATION	GO_ACTIN_FILAMENT_ORGANIZATION	312	0.350324	1.58785	0.00105042	0.0298525	0.0237321	3769	tags=45%	list=29%	signal=33%	Arid4b/Flna/Arid4a/Atrx/Sdc1/Rab13/Icam1/Fndc3a
GO_NEGATIVE_REGULATION_OF_ORGANELLE_ORGANIZATION	GO_NEGATIVE_REGULATION_OF_ORGANELLE_ORGANIZATION	313	0.333284	1.51125	0.00105042	0.0298525	0.0237321	4549	tags=48%	list=35%	signal=32%	Nedd4l/Ctr9/Huwe1/Cul3/Ube4b/Birc2/Pef1/Wac/Wdr48/Pcgf2/Paf1/Topors/Tsg101/Ube2r2/Ring1/Bcor/Mgrn1/Ddb1/Trim25/Rybp/Pdcd6/Rnf20/Leo1/Cbl/Nedd4/Bmi1/Cdc73/Pcgf3/Rnf40/Klhl12/Ube2w/Zfp598/Kdm2b/Fancl/Ube2b/Trim37/Rnf2/Pcgf5/Klhl22/Atxn7l3
GO_AMEBOIDAL_TYPE_CELL_MIGRATION	GO_AMEBOIDAL_TYPE_CELL_MIGRATION	291	0.352808	1.59142	0.00105708	0.0298525	0.0237321	3893	tags=44%	list=30%	signal=31%	Erbb3/Pik3ca/Erbb2/Cpne3/Grb7/Hsp90aa1/Cul5/Btc/Grb2/Src/Hbegf/Shc1/Ptpn12/Pik3r1/Gab1/Stub1/Prkca/Sos1/Egfr
GO_IN_UTERO_EMBRYONIC_DEVELOPMENT	GO_IN_UTERO_EMBRYONIC_DEVELOPMENT	280	0.352923	1.58919	0.00105708	0.0298525	0.0237321	3981	tags=47%	list=31%	signal=33%	Tardbp/Dhx36/Cnot6l/Rock2/Pum1/Fto/Rock1/Rc3h1/Ythdf2/Zfp36l2/Upf1/Hnrnpr/Hnrnpd/Ythdf3/Gigyf2/Zfp36l1/Zfp36/Mettl16/Mettl3/Khsrp/Mettl14
GO_RAS_PROTEIN_SIGNAL_TRANSDUCTION	GO_RAS_PROTEIN_SIGNAL_TRANSDUCTION	272	0.400435	1.80046	0.00105708	0.0298525	0.0237321	4144	tags=53%	list=32%	signal=37%	Itga3/Csf1/Dlc1/Myadm/Notch1/Wnt4/Mmp14/Dag1/Vegfa/Ddr1/Rock2/Flna/Macf1/Pdpn/Pten/Rras/Dusp3/Iqgap1/Map4k4/Rock1/Gpm6b/Phldb2/Smad3/Efna5/Cib1/Sdc4/Cask/Prkcz/Onecut1/Dapk3/Hsd17b12/Plekha2/Ilk/Src/S100a10/Fermt1/Rin2/Ldb1/Jag1/Ptk2b/Kank1/Crk/Ptprj/Dnm2/Rcc2/Itga6/Jup/P4hb/Nf1/Gsk3b/Abl1/Tsc1/Men1/Limch1/Arl2/Pik3r1/Slk/Arhgap6/Arhgef7/Plet1/Stk4/Camsap3/Rasa1/Coro1c/Adam15/Rhoa/Rac1/Nedd9/Cdk6…
GO_REGULATION_OF_DNA_METABOLIC_PROCESS	GO_REGULATION_OF_DNA_METABOLIC_PROCESS	267	0.342809	1.54054	0.00105708	0.0298525	0.0237321	4000	tags=44%	list=31%	signal=31%	Flna/Pten/Rnf13/Bmpr1a/Man1b1/Nsun2/Nfia/Coa6/Arid1b/Abl1/Itch/Cdk10/Trio/Pigs/Zbtb24/Xrcc4/Med12/Vac14/Mtor/Mbd5/Dst
GO_REGULATION_OF_SUPRAMOLECULAR_FIBER_ORGANIZATION	GO_REGULATION_OF_SUPRAMOLECULAR_FIBER_ORGANIZATION	269	0.362042	1.62703	0.0010582	0.0298525	0.0237321	3769	tags=46%	list=29%	signal=33%	Arid4b/Brcc3/Smad4/Kdm1a/Kmt2a/Ski/Ehmt2/Vegfa/Camk2d/Ctcf/Tbl1x/Ep300/Nsd1/Ctr9/Brd8/Eid1/Ruvbl2/Ing2/Kmt2c/Hdac5/Setd5/Dpy30/Huwe1/Yeats4/Mecp2/Brd4/Ctbp1/Crebbp/Ppp5c/Auts2/Mier1/Snw1/Kdm5a/Chd1/Setd2/Mllt6/Kdm2a/Jade1/Ash1l/Phf14/Arid4a/Kansl2/Kansl1l/Kdm6a/Sirt7/Mta3/Ntmt1/Baz1b/Zbtb7b/BC004004/Nipbl/Setd1b/Kat2b/Msl2/Usp3/Prdm16/Phf20/Wac/Kdm6b/Phf20l1/Dpf2/Paxbp1/Suds3/Smyd2/Akap8/Taf10/Pi…
GO_DNA_BINDING_TRANSCRIPTION_ACTIVATOR_ACTIVITY	GO_DNA_BINDING_TRANSCRIPTION_ACTIVATOR_ACTIVITY	278	0.403229	1.8148	0.00105932	0.0298525	0.0237321	4813	tags=53%	list=37%	signal=34%	Flrt2/Igf1/Bicc1/Foxj1/Sema3c/Pdlim4/Itga3/Fgf12/Scx/Dlc1/Adgrg6/Notch1/Olfm1/Edn1/Myh10/Smad4/Dhx36/Erbb3/Vegfa/Sorbs2/Luzp1/Arid2/Rock2/Ep300/Parva/Smo/Pten/Gna11/Sox6/Mdm4/Ptch1/Fgfr1/Pkd2/Ppp3cb/Erbb2/Pin1/Rock1/Smad1/Ndst1/Mdm2/Zdhhc16/Yy1/Bmpr1a/Ptpn11/Setd2/Ube4b/Ap2b1/Dync2h1/Smad3/Spry1/Kdm6a/Sav1/Map2k1/Nipbl/Flrt3/Kat2b/Dsg2/Egln1/Trip11/Pdlim1/Gsk3a/Rb1cc1/Kdm6b/Zmiz1/Gja1/Smyd2/Yap1/…
GO_REGULATION_OF_BINDING	GO_REGULATION_OF_BINDING	276	0.344061	1.54795	0.00105932	0.0298525	0.0237321	3499	tags=41%	list=27%	signal=31%	Igf1/Kmt2a/Thoc2/Ep300/Rad21/Pcnt/Bptf/Setd5/Crebbp/Igf1r/Man1b1/Nipbl/Smc3/Fmr1/Smc1a/Las1l/Usp8/Rnpc3
GO_SYNAPSE_ORGANIZATION	GO_SYNAPSE_ORGANIZATION	266	0.342437	1.53727	0.00105932	0.0298525	0.0237321	3334	tags=32%	list=26%	signal=24%	Cebpb/Notch1/Wnt4/Ets2/Smad4/Mga/Nfe2l1/Ctr9/Arhgef2/Smo/Pdpn/Sox6/Tcf3/Ptch1/Fgfr1/Rora/Smad1/Bmpr1a/Klf4/Tcf7l2/Zbtb7b/Onecut1/Kdm6b/Paf1/Smad5/Jag1/Stat6/Rbpj/Stat3/Sox5/Tgfbr1/Dock7/Nr2f2/Itgb1/Foxa2/Cyld/Apc/Rab10/Tenm4/Ifrd1/Rtf1/Esrp1/Nkx6-1/Leo1/Fgfr2/Pml/Cdc73/Zfpm1/Epas1/Notch2
GO_CELLULAR_RESPONSE_TO_PEPTIDE	GO_CELLULAR_RESPONSE_TO_PEPTIDE	290	0.359918	1.62128	0.00106044	0.0298525	0.0237321	3796	tags=45%	list=29%	signal=33%	Anxa3/Flrt2/Tgfb3/Itga3/Fgf12/Scx/Notch1/Ltbp4/Wnt4/Xiap/Edn1/Smad4/Arf6/Ski/Rps6kb1/Hspb1/Vegfa/Gipc1/Hpgd/Hipk2/Fnta/Cflar/Baiap2/Cdc5l/Rock2/Sorl1/Itgb5/Parp1/Pxn/Usp9x/Ep300/Polr2a/Numa1/Grb10/Gtf2f1/Pten/Nr3c1/Sox6/Rela/Zbtb7a/Fgfr1/Ing2/Dusp3/Mapkapk2/Hnrnph1/Iqgap1/Erbb2/Pin1/Rock1/Smad1/Ndst1/Tia1/Hnrnpm/Mdm2/Cpne3/Bmpr1a/Crebbp/Kif1b/Ptpn11/Snw1/Myof/Glg1/Errfi1/Vasn/Klf4/Kidins220/Zfp36…
GO_CELL_JUNCTION_ASSEMBLY	GO_CELL_JUNCTION_ASSEMBLY	286	0.391497	1.75951	0.00106157	0.0298525	0.0237321	3478	tags=41%	list=27%	signal=30%	Lztr1/4932438A13Rik/Rras/Ift43/Ptpn11/Map2k1/Trip11/Raf1/Nras/Kras/Wdr35/Rras2/Rasa2/Cbl/Nup88/Sos2/Traf7/Braf/Pigs
GO_DNA_BINDING_TRANSCRIPTION_FACTOR_BINDING	GO_DNA_BINDING_TRANSCRIPTION_FACTOR_BINDING	284	0.343824	1.5456	0.00106157	0.0298525	0.0237321	4087	tags=51%	list=32%	signal=35%	Notch1/Vegfa/Tjp1/Flot1/Dennd6a/Foxa2/Mad2l2
GO_REGULATION_OF_ACTIN_FILAMENT_BASED_PROCESS	GO_REGULATION_OF_ACTIN_FILAMENT_BASED_PROCESS	283	0.397322	1.78631	0.00106157	0.0298525	0.0237321	4031	tags=52%	list=31%	signal=37%	Igf1/Notch1/Edn1/Smad4/Erbb3/Pten/Sox6/Fgfr1/Pin1/Yy1/Bmpr1a/Sav1/Gsk3a/Gja1/Yap1/Meis1/Vgll4/Rbpj/Tgfbr1/Pim1/Mapk1/Mapk14/Fgfr2/Ripk1/Creb1/Cxadr/Frs2/Efnb2/Arrb2/Gata6/G6pdx/Erbb4/Tgfbr3/Jarid2/Mtor
GO_SKELETAL_SYSTEM_DEVELOPMENT	GO_SKELETAL_SYSTEM_DEVELOPMENT	284	0.368047	1.65449	0.00106157	0.0298525	0.0237321	3493	tags=37%	list=27%	signal=28%	Arid4b/Smad4/Kdm1a/Kmt2a/Ehmt2/Setd5/Mecp2/Ash1l/Arid4a/Kat2b/Prdm16/Pih1d1/Atrx/Ehmt1/Rif1/Setd7/Zfp451/Dnmt1/Kdm3a/Zfp110/Lmna
GO_CADHERIN_BINDING	GO_CADHERIN_BINDING	282	0.351243	1.57881	0.0010627	0.0298525	0.0237321	3317	tags=44%	list=26%	signal=34%	Pah/Notch1/Flnb/Bgn/Wnt4/Lztr1/Smad4/Kdm1a/Ski/Aff4/Stx16/Upf3b/Arid2/Efnb1/Lztfl1/Flna/Tcf12/Ift81/Mbtps1/Rad21/Pten/Rere/Rras/Ptch1/Fgfr1/Pcnt/Pik3ca/Fto/Ppp3ca/Itgb6/Ift43/Huwe1/Smarca2/Ptpn11/Dync2h1/Kdm6a/Map2k1/Akt1/Prdm16/Trip11/Cspp1/Dpf2/Stambp/Gja1/Smc3/Raf1/Smarcd2/Nras/Smc1a/Gon4l/Rin2/Atrx/Ext1/Bbip1/Jag1/Nsun2/Trpv4/Flii/Rbpj/Ehmt1/Kdsr/Bbs4/Shoc2/Kdm5c/Eif2ak3/Rai1/Wdr34/Cwc27/Cite…
GO_POSITIVE_REGULATION_OF_GTPASE_ACTIVITY	GO_POSITIVE_REGULATION_OF_GTPASE_ACTIVITY	282	0.357559	1.6072	0.0010627	0.0298525	0.0237321	3879	tags=43%	list=30%	signal=31%	Flrt2/Itga3/Dclk1/Myh10/Srgap2/Vegfa/Flna/Usp9x/Plxnb2/Arhgef2/Adgrg1/Fgfr1/Mark2/Pafah1b1/Auts2/Top2b/Nipbl/Zmiz1/Sema6a/Dab2ip/Stat3/Tubb2a/Bbs4/Crk/Apbb2/Cxcl12/Ndel1/Nr2f2/Celsr1/Trim46/Celsr2/Pcm1/Bax/Nkx6-1/Zfp609/Alkbh1
GO_REGULATION_OF_CHROMOSOME_ORGANIZATION	GO_REGULATION_OF_CHROMOSOME_ORGANIZATION	287	0.373151	1.67683	0.00106383	0.0298525	0.0237321	3349	tags=44%	list=26%	signal=33%	Itga3/Scx/Wls/Ets2/Mmp14/Itgb4/Itgb5/Ctr9/Fgfr1/Mmp15/Smad1/Bmpr1a/Setd2/Exoc4/Klf4/Smad3/Kdm6a/Twsg1/Kdm6b/Gja1/Paf1/Pofut2/Lamb1/Arid1a/Itgb1/Rtf1/Leo1/Epha2/Fgfr2/Txnrd1/Cdc73/Dusp1
GO_EMBRYONIC_ORGAN_DEVELOPMENT	GO_EMBRYONIC_ORGAN_DEVELOPMENT	258	0.369665	1.65411	0.00106838	0.0298525	0.0237321	3893	tags=43%	list=30%	signal=31%	Itga3/Dlc1/Met/Arhgef2/Adgrg1/Cul3/Tnfaip1/Flot1/Stmn1/Stard13/Arhgef28/Raf1/Arhgef10/Arhgef18/Cdc42se1/Kank1/Arrb1/Akap13/Itgb1/Arhgef3/Lpar6/Arhgdia/Abl1/Kctd13/Kctd10/F2rl1/Eps8l2/Arhgap35/Stard8/F11r/Cdc42se2/Bcr/Scai/Rac1
GO_CELLULAR_RESPONSE_TO_ABIOTIC_STIMULUS	GO_CELLULAR_RESPONSE_TO_ABIOTIC_STIMULUS	234	0.350195	1.55685	0.00107066	0.0298525	0.0237321	4245	tags=49%	list=33%	signal=33%	Cebpb/Ets2/Ncor2/Smad3/Nrip1/Tacc1/Stat3
GO_PEPTIDYL_SERINE_MODIFICATION	GO_PEPTIDYL_SERINE_MODIFICATION	239	0.384759	1.71151	0.00107066	0.0298525	0.0237321	3735	tags=44%	list=29%	signal=32%	Igf1/Notch1/Dag1/Edn1/Smad4/Atp2a2/Il6st/Camk2d/Rock2/Parp1/Ppp3ca/Pin1/Rock1/Yy1/Errfi1/Klf4/Smad3/Gsk3a/Mtpn/Mef2a/Tnfrsf1a/Cdk9/Gtf2ird1/Foxo3
GO_REGULATION_OF_CELL_CELL_ADHESION	GO_REGULATION_OF_CELL_CELL_ADHESION	239	0.361994	1.61024	0.00107066	0.0298525	0.0237321	4140	tags=42%	list=32%	signal=29%	Tgfb3/Dlc1/Wnt4/Rock2/Flna/Met/Pxn/Tjp1/Rock1/Arhgef5/Cgnl1/Phldb2/Smad3/Stmn1/Sdc4/Wasf2/Ppp1r9a/Pak2/S100a10/Arhgef10/Arhgef18/Bbs4/Rdx/Tgfbr1/Arhgef10l/Synpo/Tpm1/Abl1/Rhoc/Inpp5k/Tsc1/Limch1
GO_CELL_SUBSTRATE_ADHESION	GO_CELL_SUBSTRATE_ADHESION	240	0.411753	1.83122	0.00107181	0.0298525	0.0237321	4033	tags=48%	list=31%	signal=34%	Calm1/Vegfa/Iqgap1/Tnks1bp1/Tom1l1/Pdgfa/Src/Rad50/Pdgfc/Taok2/Rap2a/Pdgfd/Pdgfb/Ddx3x
GO_CELLULAR_RESPONSE_TO_PEPTIDE_HORMONE_STIMULUS	GO_CELLULAR_RESPONSE_TO_PEPTIDE_HORMONE_STIMULUS	241	0.376329	1.67481	0.00107181	0.0298525	0.0237321	3796	tags=48%	list=29%	signal=34%	Igf1/Tgfb3/Scx/Slc38a10/Bgn/Insig2/Mmp14/Ski/Plxnb1/Ep300/Sbds/Ano6/Bbx/Pafah1b1/Smad1/Ptpn11/Glg1/Wasf2/Trip11/Ankrd11/Gja1/Rarg/Foxn3/Src/Smad5/Trpv4/Meis1/Asxl1/Lrp6/Slc9b2/Akap13/Pdgfc/Zmpste24/Nab1/Serpinh1/Inppl1/Col27a1/Vkorc1/Spns2/Lrrk1/Foxp1/Fgfr2/Fam20c/Med1/Fbxw7/Zfpm1/Ltbp3/Mef2d/Sparc/Notch2
GO_REGULATION_OF_MAP_KINASE_ACTIVITY	GO_REGULATION_OF_MAP_KINASE_ACTIVITY	243	0.347901	1.54831	0.00107181	0.0298525	0.0237321	3348	tags=38%	list=26%	signal=29%	Ccnd2/Itga3/Hspg2/Nfix/Edn1/Smad4/Ski/Txnl4a/Ctcf/Flna/Ep300/Pten/Rere/Ptch1/Pik3ca/Bptf/Arvcf/Lamc2/Pafah1b1/Huwe1/B3gat3/Mecp2/Bmpr1a/Crebbp/Sec24c/Auts2/Ppp1r15b/Tcof1/Igf1r/Polr1c/Slc25a24/Akt1/Prdm16/Cdk13/Plcb4/Gja1/Pcgf2/Hivep2/Nfia/Bin1/Zmpste24/Fbxo11/Tlk2/Sin3a/Apc/Mapk1/Jmjd1c/Sms/Clcf1/Fgfr2/Fam20c/Iars2/Taf6/Ltbp3/Ube3b/Ripk4/Notch2/Orc6/Pogz/Bcr/Mapk8ip3/Lmna/Son
GO_MRNA_BINDING	GO_MRNA_BINDING	251	0.362232	1.61344	0.00107296	0.0298525	0.0237321	3367	tags=43%	list=26%	signal=33%	Notch1/Smad4/Bmpr1a/Ube4b/Egln1/Ankrd1/Rbpj/Tgfbr1/Rxra/Tpm1/Pkp2/Tgfb2/Fkbp1a/Fgfr2/Med1/Zfpm1/Dsp
GO_MUSCLE_ORGAN_DEVELOPMENT	GO_MUSCLE_ORGAN_DEVELOPMENT	228	0.370341	1.64121	0.00107296	0.0298525	0.0237321	3406	tags=39%	list=26%	signal=30%	Arid4b/Smad4/Kdm1a/Kmt2a/Ehmt2/Nsd1/Ctr9/Kmt2c/Setd5/Dpy30/Mecp2/Brd4/Auts2/Snw1/Setd2/Mllt6/Ash1l/Arid4a/Kdm6a/Setd1b/Prdm16/Smyd2/Pih1d1/Eef2kmt/Atrx/Ehmt1/Ogt/Bcor/Kmt2e/Supt6/Eed/Rtf1/Men1/Rif1/Setd7/Dot1l/Kmt2d/Ash2l/Wdr5/Dnmt1/Tet3/Iws1/Kdm3a/Zfp110/Wdr82/Kmt2b/Gcg/Ezh1/Lmna
GO_MOLECULAR_ADAPTOR_ACTIVITY	GO_MOLECULAR_ADAPTOR_ACTIVITY	232	0.34064	1.51263	0.00107411	0.0298525	0.0237321	3625	tags=46%	list=28%	signal=34%	Kdm1a/Kmt2a/Pum1/Usp9x/Phip/Huwe1/Gja1/Pcgf2/Smc1a/Atrx/Hivep2/Asxl1/Chd4/Kdsr/Las1l/Kdm5c/Fbxo11/Kmt2e/Rps6ka3/Tcf4/Inppl1/Wnk1/Smarcad1/Znhit3/Ece1/Trio/Eif2s3x/Iars2/Otud6b/Pigv/Trp53rka/Slc39a13/Vps13b/Tcf20/Bcorl1/Brf1/Slc25a46/Exoc6b/Telo2/Vac14/Cpt2/Trappc9/Ccnk/Sim1
GO_MUSCLE_TISSUE_DEVELOPMENT	GO_MUSCLE_TISSUE_DEVELOPMENT	233	0.375089	1.66583	0.00107411	0.0298525	0.0237321	3406	tags=40%	list=26%	signal=30%	Anxa3/Mfge8/Aqp1/Sema3c/Hspg2/Notch1/Wnt4/Pde3b/Mmp14/Amotl2/Angpt1/Dag1/Edn1/Myh10/Hipk1/Ptpn14/Mia3/Pdcl3/Hspb1/Vegfa/Hpgd/Luzp1/Hipk2/Cflar/Arid2/Mylk/Rock2/Aggf1/Synj2bp/Parva/Smo/Ddit3/Pdpn/Tjp1/Adgrg1/Pten/Rras/Otulin/Fgfr1/Pkd2/Myh9/Pik3ca/Ppp3cb/Amotl1/Erbb2/Hdac5/Rora/Zfand5/Fzd5/Rock1/Aimp1/Smad1/Ankrd17/Ndst1/Mdm2/Mecp2/Bmpr1a/Vezf1/Gtf2i/Setd2/Errfi1/Ap2b1/Klf4/Itgb8/Dync2h1/Tcf7l2/Pd…
GO_PEPTIDYL_TYROSINE_MODIFICATION	GO_PEPTIDYL_TYROSINE_MODIFICATION	235	0.35359	1.57041	0.00107411	0.0298525	0.0237321	3917	tags=41%	list=30%	signal=29%	Ski/Keap1/Rere/Pik3ca/Yy1/Bmpr1a/Brd4/Kif1b/Ptpn11/Prdm16/Raf1/Nf1/Msh2/Kras/Dicer1/Braf/Sema4a/Gpc4
GO_GTPASE_REGULATOR_ACTIVITY	GO_GTPASE_REGULATOR_ACTIVITY	227	0.355073	1.57228	0.00107527	0.0298525	0.0237321	3879	tags=42%	list=30%	signal=30%	Arid4b/Kdm1a/Ehmt2/Setd5/Mecp2/Ash1l/Arid4a/Prdm16/Pih1d1/Atrx/Ehmt1/Rif1/Setd7/Dnmt1/Kdm3a/Zfp110/Lmna
GO_ACTIVATION_OF_PROTEIN_KINASE_ACTIVITY	GO_ACTIVATION_OF_PROTEIN_KINASE_ACTIVITY	238	0.352939	1.56703	0.00107643	0.0298525	0.0237321	3835	tags=39%	list=30%	signal=28%	Srgap2/Diaph1/Rock2/Cdc42ep5/Flna/Arhgef2/Iqgap1/Cdc42ep1/Arhgef19/Rock1/Arhgef12/Farp1/Arhgef5/Arhgef1/Tnfaip1/Strn3/Rtkn/Ybx3/Dapk3/Arhgef28/Arhgef17/Sike1/Pak2/Arhgef10/Arhgef18/Cdc42se1/Arhgef16/Akap13/Spata13/Rcc2/Dock7/Daam1/Sod1/Arfip2/Arhgef10l/Exoc1/Arhgap17/Pkn2/Arhgef3/Rgl2/Arhgdia/Cdc42ep3/Kif3b/Pak3/Pkn1/Kctd13/Kctd10/Cdc42bpb/Whamm/Trio/Cyfip1/Prex2/Eps8l2/Cdc42ep2/Cdc42se2/Bcr/Fgd4…
GO_TRANSMEMBRANE_RECEPTOR_PROTEIN_SERINE_THREONINE_KINASE_SIGNALING_PATHWAY	GO_TRANSMEMBRANE_RECEPTOR_PROTEIN_SERINE_THREONINE_KINASE_SIGNALING_PATHWAY	238	0.39867	1.77007	0.00107643	0.0298525	0.0237321	3461	tags=41%	list=27%	signal=30%	Itga3/Scx/Myadm/Wls/Ets2/Mmp14/Dag1/Smad4/Mbp/Itgb4/Itgb5/Ctr9/Fgfr1/Arfrp1/Mmp15/Smad1/Bmpr1a/Cul3/Setd2/Exoc4/Klf4/Phldb2/Smad3/Supt20/Kdm6a/Twsg1/Kdm6b/Gja1/Paf1/Ext1/Lrp6/Pofut2/Lamb1/Arid1a/Wnk1/Itgb1/Foxa2/Tenm4/Rtf1/Poglut1/Leo1/Epha2/Fgfr2/Phldb1/Txnrd1/Zbtb17/Cdc73/Dusp1/Bmpr2/Vangl2/Kif16b/Syf2/Megf8/Frs2/Col4a2
GO_MEMBRANE_REGION	GO_MEMBRANE_REGION	225	0.345572	1.52911	0.00107759	0.0298525	0.0237321	2496	tags=33%	list=19%	signal=27%	Notch1/Jag1/Rbpj/Tnfrsf1a/Tgfb2/Smad6/Notch2/Bmpr2/Nfatc1
GO_POSITIVE_REGULATION_OF_CELL_ADHESION	GO_POSITIVE_REGULATION_OF_CELL_ADHESION	245	0.374235	1.66375	0.00107875	0.0298525	0.0237321	4391	tags=49%	list=34%	signal=33%	Kmt2a/Aff4/Hpgd/Pum1/Usp9x/Rad21/Htt/Bptf/Setd5/Huwe1/Dync1h1/Igf1r/Kdm6a/Nipbl/Gja1/Smc3/Fmr1/Pcgf2/Smc1a/Nsun2/Trpv4/Usp7/Las1l/Fbxo11/Tcf4/Sin3a/Evc2/Cdk10/Fgfr2/Kmt2d/Herc2/Ltbp3/Hdac4/Mapk8ip3/Son/Smarcd1/Cant1/Evc/Cog1/Telo2/Wrn/Specc1l
GO_REGULATION_OF_SMALL_GTPASE_MEDIATED_SIGNAL_TRANSDUCTION	GO_REGULATION_OF_SMALL_GTPASE_MEDIATED_SIGNAL_TRANSDUCTION	244	0.420068	1.86703	0.00107875	0.0298525	0.0237321	4972	tags=63%	list=38%	signal=40%	Myh14/Myh10/Myo10/Myh9/Myo6/Myo1c/Myo1d/Myo1e/Myo5c/Myo5b
GO_REGULATION_OF_DEVELOPMENTAL_GROWTH	GO_REGULATION_OF_DEVELOPMENTAL_GROWTH	223	0.346246	1.52964	0.00108225	0.0298525	0.0237321	3656	tags=41%	list=28%	signal=30%	Tgfb3/Csf1r/Dlc1/Myadm/Wnt4/Edn1/Smad4/Taok1/Atp2a2/Arf6/Camk2d/Baiap2/Rock2/Cdc42ep5/Arfgef1/Flna/Met/Pxn/Arpin/Pdpn/Tjp1/Wasl/Myh9/Cd2ap/Iqgap1/Svil/Cdc42ep1/Arhgef19/Rock1/Cttn/Abracl/Add1/Hax1/Gpm6b/Arhgef5/Fchsd1/Cgnl1/Phldb2/Smad3/Efna5/Add3/Pdgfa/Stmn1/Sdc4/Wasf2/Baiap2l1/Pick1/Gsn/Actr2/Dsg2/Mtpn/Dapk3/Grb2/Ppp1r9a/Ccl27a/Ilk/Hip1r/Akap9/Pak2/S100a10/Arhgef10/Frmd6/Sptan1/Flii/Nos1ap/Arhg…
GO_RNA_POLYMERASE_II_SPECIFIC_DNA_BINDING_TRANSCRIPTION_FACTOR_BINDING	GO_RNA_POLYMERASE_II_SPECIFIC_DNA_BINDING_TRANSCRIPTION_FACTOR_BINDING	222	0.335641	1.48261	0.00108225	0.0298525	0.0237321	4087	tags=51%	list=32%	signal=35%	Myh14/Myh10/Myo10/Appbp2/Kif12/Myh9/Pin1/Dctn1/Kif1b/Dync1h1/Cgnl1/Dync2h1/Kif1c/Dnal4/Dync1li2/Dync1i2/Kif3a/Smc3/Myo6/Cgn/Bbs4/Dynll1/Myo1c/Kif21a/Klc1/Myo1d/Kif3b/Klc4/Myo1e/Myo5c/Kif13a/Kif2a/Kif5b/Myo5b/Dync2li1/Kif16b
GO_LEUKOCYTE_MIGRATION	GO_LEUKOCYTE_MIGRATION	220	0.347499	1.53354	0.00108578	0.0298525	0.0237321	3451	tags=34%	list=27%	signal=25%	Calm1/Tnrc6b/Tnrc6c/Ppp3cb/Ppp3ca/Fzd5/Tcf7l2/Ago1/Tnrc6a/Gnb1/Ago2/Plcb1/Ppp3r1/Ago3/Fzd6/Plcb3/Nfatc1
GO_INTRACELLULAR_RECEPTOR_SIGNALING_PATHWAY	GO_INTRACELLULAR_RECEPTOR_SIGNALING_PATHWAY	201	0.353572	1.55461	0.00109051	0.0298525	0.0237321	3406	tags=41%	list=26%	signal=31%	Tgfb3/Itga3/Rbpms/Notch1/Ltbp4/Xiap/Smad4/Ski/Gipc1/Hipk2/Sorl1/Parp1/Ep300/Numa1/Zbtb7a/Ing2/Pin1/Bmpr1a/Crebbp/Snw1/Wwtr1/Glg1/Vasn/Smad3/Spry1/Snx6/Twsg1/Prdm16/Onecut1/Ilk/Stk11/Fermt1/Rbpj/Bcl9l/Veph1/Lemd2/Pdpk1/Cited2/Neo1/Tgfbr1/Sptbn1/Dnm2/Bambi/Eid2/Sdcbp/Fstl1/Smurf2/Spred2/Tgfb2/Abl1/Fzd1/Men1/Fkbp1a/Hspa1a/Smad6/Zfp451/Dab2/Skil/Cdkn1c/Notch2/Ppm1a/Zfp703/Bmpr2/Rnf111/Stub1
GO_REGULATION_OF_VASCULATURE_DEVELOPMENT	GO_REGULATION_OF_VASCULATURE_DEVELOPMENT	218	0.362535	1.59685	0.0010917	0.0298525	0.0237321	3840	tags=42%	list=30%	signal=30%	Chd3/Kmt2a/Tmem106b/Adgrg1/Htt/Wdr26/Mecp2/Coq2/Ppp1r15b/Man1b1/Ube3a/Itpr1/Thra/Trpv4/Rai1/Vldlr/Zmpste24/Deaf1/Tpp1/Sms/Cdk10/Trim2/Pura/Ddx3x/Lmna/Tbc1d23/Pex5/Rbm10/Ywhag/Bcorl1/Pacs2/Xrcc4/Med12/Tbp
GO_CELL_CORTEX	GO_CELL_CORTEX	214	0.373508	1.64466	0.0010929	0.0298525	0.0237321	4034	tags=49%	list=31%	signal=34%	Anxa3/Syt7/Cpne8/Cpne3/Anxa9/Anxa11/Esyt2
GO_FOREBRAIN_DEVELOPMENT	GO_FOREBRAIN_DEVELOPMENT	217	0.373578	1.64499	0.0010929	0.0298525	0.0237321	4453	tags=49%	list=34%	signal=33%	Itga3/Plaur/Pdpn/Svil/Actr2/Ezr/Dpp4/Itgb1
GO_POSITIVE_REGULATION_OF_CELL_CYCLE_PROCESS	GO_POSITIVE_REGULATION_OF_CELL_CYCLE_PROCESS	210	0.347797	1.5313	0.0010929	0.0298525	0.0237321	3518	tags=42%	list=27%	signal=31%	Wnt4/Hipk1/Hipk2/Fgfr1/Fzd5/Spry1
GO_REGULATION_OF_ACTIN_FILAMENT_ORGANIZATION	GO_REGULATION_OF_ACTIN_FILAMENT_ORGANIZATION	198	0.373814	1.63989	0.0010929	0.0298525	0.0237321	3769	tags=48%	list=29%	signal=35%	Bgn/Kmt2a/Ski/Usp9x/Rad21/Rere/Htt/Fgfr1/Setd5/Huwe1/Mecp2/Dync2h1/Igf1r/Nipbl/Prdm16/Trip11/Gja1/Smc3/Fmr1/Smc1a/Nsun2/Asxl1/Usp7/Tbl1xr1/Las1l/Kdm5c/Wdr34/Fbxo11/Inppl1/Ube2a/Wdr35/Fgfr2/Herc2/B3glct/Ltbp3/Hdac4/Mapk8ip3/Dync2li1/Ccdc28b/Son/Trrap/Ttc21b/Gpc4/Cog1/Exoc6b/Telo2/Lmbr1/Camk2g/Ift172/Ift80/Fgfr3/Snrpn/Mbd5/Cep120/Sim1
GO_REGULATION_OF_PROTEIN_MODIFICATION_BY_SMALL_PROTEIN_CONJUGATION_OR_REMOVAL	GO_REGULATION_OF_PROTEIN_MODIFICATION_BY_SMALL_PROTEIN_CONJUGATION_OR_REMOVAL	200	0.350545	1.54007	0.0010929	0.0298525	0.0237321	3356	tags=42%	list=26%	signal=32%	Klf6/Smad4/Pik3ca/Erbb2/Stk11/Apc/Kras/Fgfr2/Irf1
GO_GLIOGENESIS	GO_GLIOGENESIS	194	0.354412	1.55119	0.0010977	0.0298525	0.0237321	4165	tags=45%	list=32%	signal=31%	Myh14/Myh10/Myo10/Myh9/Myo18a/Cgnl1/Myo6/Cgn/Myo1c/Limch1/Myo1d/Myo1e/Myo5c/Myl12a/Myo5b/Bmf
GO_RIBONUCLEOPROTEIN_GRANULE	GO_RIBONUCLEOPROTEIN_GRANULE	194	0.370735	1.62263	0.0010977	0.0298525	0.0237321	3059	tags=43%	list=24%	signal=33%	Igf1/Scx/Myadm/Notch1/Wnt4/Dag1/Dhx36/Mbp/Fgfr1/Pafah1b1/Bmpr1a/Klf4/Phldb2/Nipbl/Gja1/Bag6/Ehmt1/Lama5/Insr/Trip12/Nr2c2/Celsr1/Wnk1/Foxa2/Plcb1/Tenm4/Fzd1/Prkacb/Poglut1/Tdg/Phldb1/Sec24b
GO_POSITIVE_REGULATION_OF_MAP_KINASE_ACTIVITY	GO_POSITIVE_REGULATION_OF_MAP_KINASE_ACTIVITY	189	0.355448	1.55105	0.00110011	0.0298525	0.0237321	3835	tags=40%	list=30%	signal=28%	Igf1/Pah/Fgf12/Hspg2/Kmt2a/Upf3b/Arid2/Usp9x/Rad21/Rere/Phip/Pcnt/Pik3ca/Ppp3ca/Arvcf/Setd5/Cltc/Yy1/Mecp2/Bmpr1a/Sec24c/Auts2/Gtf2i/Med13/Cic/Baz1b/Nipbl/Ube3a/Stag2/Wac/Atp6v1a/Nop56/Dync1i2/Smc3/Fmr1/Pcgf2/Smc1a/Nsun2/Flii/Usp7/Gnaq/Rai1/Nkap/Sox5/Rps6ka3/Gtf2ird1/Tlk2/Deaf1/Sin3a/Trak1/Msh2/Kras/Mapk1/Tsc1/Dmd/Jmjd1c/Setbp1/Spg7/Rsrc1/Pak3/Cdk8/Foxp1/Trio/Wwox/Aars/Herc2/Pank2/Hcfc1/Taf1/Tmco…
GO_REGULATION_OF_CELLULAR_RESPONSE_TO_GROWTH_FACTOR_STIMULUS	GO_REGULATION_OF_CELLULAR_RESPONSE_TO_GROWTH_FACTOR_STIMULUS	189	0.401743	1.75307	0.00110011	0.0298525	0.0237321	3323	tags=39%	list=26%	signal=29%	Foxj1/Tgfb3/Itga3/Sftpd/Notch1/Mmp14/Dag1/Ski/Vegfa/Tns3/Man2a1/Ep300/Pdpn/Fgfr1/Bmpr1a/Errfi1/Phf14/Spry1/Pdgfa/Cic/Sav1/Map2k1/Ap3b1/Ywhaz/Thra/Yap1/Rarg/Bag6/Asxl1/Mapk3/Rc3h2/Rbpj/Lrp6/Lama5/Eif4ebp1/Hspb11/Fgfrl1/Sp3/Celsr1/Aimp2/Kras/Mapk1/Smchd1/Stk40/Atxn1l/Fgfr2/Tab1/Sec24b/Fbxw7/Creb1/Ltbp3/Epas1/Grhl2/Sparc/Bmpr2/Vangl2/Plod3/Pkdcc
GO_RESPONSE_TO_TRANSFORMING_GROWTH_FACTOR_BETA	GO_RESPONSE_TO_TRANSFORMING_GROWTH_FACTOR_BETA	189	0.474591	2.07095	0.00110011	0.0298525	0.0237321	3406	tags=49%	list=26%	signal=37%	Myh10/Arf6/Mylk/Myh9/Svil/Rab21/Rala/Stambp/Lima1/Rdx/Plcd3/Itgb1/Klhdc8b/Pkn2/Ssh1/Rhoc/Men1/Pkn1/Dctn3/Rab11fip4/Rhoa/Katnbl1/Rhob/Nf2
GO_HISTONE_BINDING	GO_HISTONE_BINDING	190	0.399086	1.74098	0.00110254	0.0298525	0.0237321	3322	tags=46%	list=26%	signal=35%	Itga3/Dlc1/Met/Cul3/Tnfaip1/Stmn1/Kank1/Itgb1/Kctd13/Kctd10/Arhgap35/Scai/Abl2/Bcl6/Flcn
GO_GENE_SILENCING	GO_GENE_SILENCING	175	0.369163	1.5995	0.00110375	0.0298525	0.0237321	3123	tags=43%	list=24%	signal=33%	Ep300/Crebbp/Auts2/Gtf2i/Baz1b/Flii/Rai1/Gm2a/Gtf2ird1/Deaf1
GO_REGULATION_OF_MICROTUBULE_BASED_PROCESS	GO_REGULATION_OF_MICROTUBULE_BASED_PROCESS	186	0.397784	1.73356	0.00110619	0.0298525	0.0237321	3456	tags=39%	list=27%	signal=29%	Arfgef1/Wasf2/Gsk3a/Pja2/Akap8/Akap9/Ezr/Acbd3/Akap7/Akap13/Rdx/Prkar2a/Pkia/Akap8l/Gsk3b/Prkacb/Csk/Prrc1/Akap11/Akap1/Gskip
GO_EPIDERMIS_DEVELOPMENT	GO_EPIDERMIS_DEVELOPMENT	187	0.355372	1.54762	0.00110742	0.0298525	0.0237321	3829	tags=44%	list=30%	signal=31%	Chmp4c/Myh10/Calm1/Snx18/Bcl2l1/Vps4b/Gipc1/Cenpv/Rock2/Lzts2/Chmp3/Chmp2b/Myh9/Prpf40a/Svil/Pin1/Pkp4/Rock1/Mitd1/Cul3/Setd2/Birc6/Stmn1/Chmp7/Rtkn/Klhl9/Actr2/Cspp1/Anxa11/Stambp/Pdcd6ip/Bbs4/Sptbn1/Sh3glb1/Usp8/Klhdc8b/Pkn2/Apc/Rhoc/Kif3b/Ist1/Arl3/Dctn3/Kif13a/Cdc14b/Rab11fip4/Ahctf1/Rasa1/Chmp4b/Cul7/Rhoa/Son/Git1/Rhob/Prkce/Snx33/Chmp6/Pik3r4
GO_PROTEIN_AUTOPHOSPHORYLATION	GO_PROTEIN_AUTOPHOSPHORYLATION	187	0.395933	1.72426	0.00110742	0.0298525	0.0237321	3635	tags=45%	list=28%	signal=33%	Tgfb3/Itga3/Scx/Rbpms/Notch1/Ltbp4/Xiap/Smad4/Ski/Gipc1/Hpgd/Hipk2/Fnta/Sorl1/Itgb5/Parp1/Pxn/Usp9x/Ep300/Numa1/Zbtb7a/Ing2/Pin1/Smad1/Bmpr1a/Crebbp/Snw1/Wwtr1/Glg1/Vasn/Smad3/Fermt2/Spry1/Snx6/Twsg1/Prdm16/Furin/Prkcz/Onecut1/Zmiz1/Egr1/Ilk/Cgn/Stk11/Src/Fermt1/Smad5/Mapk3/Arhgef18/Rbpj/Bcl9l/Veph1/Lemd2/Pdpk1/Cited2/Neo1/Tgfbr1/Sptbn1/Dnm2/Bambi/Pard3/Eid2/Sdcbp/Zyx/Fstl1/Smurf2/Spred2/Tgfb2/Ab…
GO_REGIONALIZATION	GO_REGIONALIZATION	183	0.363815	1.5806	0.00110742	0.0298525	0.0237321	4470	tags=45%	list=34%	signal=30%	Igf1/Hspg2/Wnt4/Kdm1a/Kmt2a/Fras1/Efnb1/Ep300/Nsd1/Dpm2/Tcf12/Rad21/Rere/Setd5/Crebbp/Smarca2/Setd2/Ppp1r15b/Tcof1/Polr1c/Slc25a24/Nipbl/Stag2/Ankrd11/Smc3/Smc1a/Nsun2/Asxl1/Tbl1xr1/Insr/Pik3c2a/Cwc27/Arid1a/Dock7/Thoc6/Sin3a/Pex6/Atp6v1b2/Fgfr2/Aifm1/Tmco1/Taf6/Emc1/Notch2
GO_EXTRINSIC_APOPTOTIC_SIGNALING_PATHWAY	GO_EXTRINSIC_APOPTOTIC_SIGNALING_PATHWAY	176	0.384854	1.66662	0.00110865	0.0298525	0.0237321	3373	tags=43%	list=26%	signal=32%	Tacc2/Chmp4c/Xiap/Stag1/Vps4b/Flna/Zfp207/Numa1/Arhgef2/Sbds/Htt/Chmp2b/Pcnt/Dctn6/Pafah1b1/Cltc/Mecp2/Dctn1/Dync1h1/Setd2/Spry1/Stmn1/Nsfl1c/Stag2/Map4/Gja1/Smc3/Tpr/Smc1a/Arhgef10/Tacc1/Ndel1/Itgb1/Msto1/Golga2/Kif3b/Sun2/Fbxw11/Eml1/Hspa1a/Kpnb1
GO_HEART_MORPHOGENESIS	GO_HEART_MORPHOGENESIS	155	0.410729	1.76513	0.00110865	0.0298525	0.0237321	3461	tags=42%	list=27%	signal=31%	Tgfb3/Cebpb/Notch1/Wnt4/Rock2/Ano6/Nbr1/Rock1/Bmpr1a/Gpm6b/Smad3/Sgms2/Ptk2b/Atp2b1/Bcor/Zmpste24
GO_HOMEOSTASIS_OF_NUMBER_OF_CELLS	GO_HOMEOSTASIS_OF_NUMBER_OF_CELLS	176	0.356566	1.54412	0.00110865	0.0298525	0.0237321	4598	tags=52%	list=35%	signal=34%	Kmt2a/Rad21/Pcnt/Setd5/Nipbl/Smc3/Smc1a
GO_REGULATION_OF_DEPHOSPHORYLATION	GO_REGULATION_OF_DEPHOSPHORYLATION	155	0.373927	1.60697	0.00110865	0.0298525	0.0237321	3258	tags=40%	list=25%	signal=30%	Notch1/Angpt1/Mia3/Vegfa/Synj2bp/Parva/Tjp1/Otulin/Hdac5/Smad1/Klf4/Cib1/Glul/Akt1/Pkm/Stard13/Sema6a/Epn1/Card10/Ptk2b/Hdac7/Pik3c2a/Pdpk1/Rnf213/Jak1/Itgb1/Abl1/Epha2/Vegfb/Epn2/Fbxw7/Ephb4/Rhoa/Klf2/Efnb2/Thbs1/Fgfbp1/Srf
GO_MESENCHYME_DEVELOPMENT	GO_MESENCHYME_DEVELOPMENT	178	0.403873	1.75037	0.00110988	0.0298525	0.0237321	3478	tags=40%	list=27%	signal=30%	Dlc1/Mmp14/Pten/Map4k4/Phldb2/Cask/Src/Jag1/Rcc2/Nf1/Pik3r1/Arhgap6/Plet1/Rasa1/Coro1c/Adam15/Thbs1/Nf2/Lrp1/Bcl6/Dmtn
GO_CARBOHYDRATE_HOMEOSTASIS	GO_CARBOHYDRATE_HOMEOSTASIS	166	0.351788	1.51784	0.00111111	0.0298525	0.0237321	3343	tags=39%	list=26%	signal=29%	Cebpb/Notch1/Wnt4/Il6st/Smo/Fgfr1/Pafah1b1/Klf5/Gpat4/Sav1/Gsk3a/Yap1/Rarg/Myo6/B9d1/Sidt2/Src/Bad/Jag1/Yipf6/Rbpj/Pdpk1/Pdx1/Sod1/Clock/Rxra/Gsk3b/Abl1/Men1/Esrp1/Nkx6-1/Fgfr2/Sec24b/Fam20c
GO_EPITHELIAL_CELL_DEVELOPMENT	GO_EPITHELIAL_CELL_DEVELOPMENT	164	0.405772	1.7482	0.00111111	0.0298525	0.0237321	3637	tags=48%	list=28%	signal=35%	Srgap2/Adgrg1/Pafah1b1/Syne2/Zmiz1/Dab2ip/Lamb1/Sun1/Mboat7/Sun2
GO_ESTABLISHMENT_OR_MAINTENANCE_OF_CELL_POLARITY	GO_ESTABLISHMENT_OR_MAINTENANCE_OF_CELL_POLARITY	165	0.37253	1.60519	0.00111111	0.0298525	0.0237321	3451	tags=43%	list=27%	signal=32%	Rock2/Cdc42ep5/Cdc42ep1/Rock1/Tnfaip1/Rtkn/Exoc1/Pkn2/Cdc42ep3/Pkn1/Kctd13/Kctd10/Whamm
GO_CELLULAR_RESPONSE_TO_INSULIN_STIMULUS	GO_CELLULAR_RESPONSE_TO_INSULIN_STIMULUS	179	0.38183	1.6532	0.00111235	0.0298525	0.0237321	3796	tags=50%	list=29%	signal=36%	Brcc3/Usp3/Taf10/Usp22/Asxl1/Usp7/Usp16/Atxn7/Uimc1/Eny2/Mysm1/Usp21/Sart3/Supt3/Trrap/Bap1/Usp36/Atxn7l3
GO_LEUKOCYTE_CELL_CELL_ADHESION	GO_LEUKOCYTE_CELL_CELL_ADHESION	180	0.346915	1.50292	0.00111235	0.0298525	0.0237321	3616	tags=36%	list=28%	signal=26%	Bicc1/Tgfb3/Smad4/Aff4/Mylk/Pkd2/B3gat3/Smad3/Ganab/Nkap/Tgfbr1/Dnmt3a/Tgfb2
GO_NEGATIVE_REGULATION_OF_CELL_ADHESION	GO_NEGATIVE_REGULATION_OF_CELL_ADHESION	181	0.376878	1.63284	0.00111235	0.0298525	0.0237321	3406	tags=34%	list=26%	signal=26%	Kmt2a/Nsd1/Rad21/Setd5/Nipbl/Smc3/Smc1a/Eed
GO_PHOSPHATASE_BINDING	GO_PHOSPHATASE_BINDING	156	0.377997	1.62148	0.00111359	0.0298525	0.0237321	3321	tags=42%	list=26%	signal=32%	Dlc1/Myadm/Smad4/Taok1/Eml2/Arfgef1/Met/Arpin/Arhgef2/Tjp1/Svil/Add1/Cgnl1/Phldb2/Mid1ip1/Add3/Stmn1/Cib1/Wasf2/Pick1/Kat2b/Gsn/Mtpn/Ppp1r9a/Hip1r/Pak2/Sptan1/Flii/Arhgef18/Prkcd/Kank1/Bbs4/Lima1/Rdx/Atxn7/Sptbn1/Twf1/Apc/Ssh1/Inpp5k/Capg/Dyrk1a/Rbm14/Arhgap6/Gmfb/Plekhh2/Camsap1/F11r/Camsap3/Capza1/Ssh3/Tmod3/Sptbn2/Arap1
GO_REGULATION_OF_MICROTUBULE_CYTOSKELETON_ORGANIZATION	GO_REGULATION_OF_MICROTUBULE_CYTOSKELETON_ORGANIZATION	156	0.405057	1.73756	0.00111359	0.0298525	0.0237321	3456	tags=40%	list=27%	signal=30%	Flnb/Smad4/Aff4/Flna/Ptch1/Ctbp1/Dnal4/Ankrd11/Kansl1/Vangl1/Sox5/Fgfrl1
GO_NEURON_PROJECTION_GUIDANCE	GO_NEURON_PROJECTION_GUIDANCE	163	0.442197	1.90409	0.00111483	0.0298525	0.0237321	3953	tags=48%	list=30%	signal=34%	Nfix/Flnb/Ski/Fgfr1/Serpinh1/Herc1/P4hb/Setbp1/Fgfr2/Plod3/Gnptab
GO_PROTEIN_C_TERMINUS_BINDING	GO_PROTEIN_C_TERMINUS_BINDING	163	0.378379	1.62929	0.00111483	0.0298525	0.0237321	3625	tags=45%	list=28%	signal=33%	Foxj1/Notch1/Wnt4/Mtss1/Smad4/Vegfa/Pbx1/Lzts2/Smo/Ptch1/Pkd2/Iqgap1/Wwtr1/Acat1/Yap1/Ilk/Jag1/Asxl1/Maged1/Lama5
GO_REGULATION_OF_TRANSMEMBRANE_RECEPTOR_PROTEIN_SERINE_THREONINE_KINASE_SIGNALING_PATHWAY	GO_REGULATION_OF_TRANSMEMBRANE_RECEPTOR_PROTEIN_SERINE_THREONINE_KINASE_SIGNALING_PATHWAY	163	0.414151	1.78332	0.00111483	0.0298525	0.0237321	3323	tags=40%	list=26%	signal=30%	Pdlim4/Shroom3/Ndrg1/Notch1/Plekha7/Klhl24/Vegfa/Baiap2/Tjp1/Tln1/Myh9/Cdc42ep1/Pkp4/Arvcf/Add1/Ajuba/Tnks1bp1/Efna5/Limd1/Flot1/Baiap2l1/Pdlim1/Pard3b/Jag1/Trpv4/Wtip/Nphp1/Pvr/Ctnnd1/Lin7c/Pard3/Jup/Sdcbp/Zyx/Pkp2/Apc/Rab10/Arhgap24/Magi1/Ccdc85b/Tjp2/Adam10/Pdlim2/Pak4/Ptprk/Myo1e/Pdlim5/Cd99l2/Vezt/Ctnna1/Pof1b/Bmpr2/Eif4g2/Camsap3/Cxadr/Dlg1/Adam15/Tmod3/Frs2/Scrib/Kifc3/Efnb2/Mpp5/Nf2/S100a…
GO_REGULATION_OF_MYELOID_CELL_DIFFERENTIATION	GO_REGULATION_OF_MYELOID_CELL_DIFFERENTIATION	161	0.372532	1.60245	0.00111607	0.0298525	0.0237321	3991	tags=50%	list=31%	signal=35%	Tns1/Flrt2/Ahnak/Itga3/Hspg2/Dlc1/Flnb/Mmp14/Dag1/Arf6/Hspb1/Itgb4/Stx16/Tns3/Plec/Sorbs2/Itgb5/Flna/Pxn/Plaur/Parva/Arhgef2/Tgm2/Tln1/Rras/Myh9/Iqgap1/Svil/Cdc42ep1/Map4k4/Csrp2/Itgb6/Rab21/Cltc/Igf2r/Cttn/Add1/Cpne3/Ajuba/Grb7/Mpzl1/Rala/G3bp1/Itgb8/Phldb2/Rhou/Fermt2/Scarb2/Limd1/Ptpra/Flot1/Slc4a2/Sdc4/Map2k1/Syne2/Cask/Flrt3/Gsn/Actr2/Git2/Pdlim1/Ywhaz/Tes/Lpp/Gja1/Ilk/Src/Ezr/Tspan4/Fermt1/…
GO_CYTOSKELETON_DEPENDENT_INTRACELLULAR_TRANSPORT	GO_CYTOSKELETON_DEPENDENT_INTRACELLULAR_TRANSPORT	168	0.376394	1.62448	0.00111732	0.0298525	0.0237321	3428	tags=47%	list=26%	signal=35%	Gtf2f1/Brd4/Cdk12/Cdk13/Tcerg1/Eapp/Supt6/Leo1/Cdc73/Supt16
GO_LAMELLIPODIUM	GO_LAMELLIPODIUM	160	0.403669	1.73585	0.00111732	0.0298525	0.0237321	3520	tags=48%	list=27%	signal=35%	Igf1/Crim1/Phip/Igf2r/Igf1r/Akt1/Gigyf1/Eif2ak3/Plcb1/Gigyf2/Pik3r1
GO_CELL_MATRIX_ADHESION	GO_CELL_MATRIX_ADHESION	153	0.467463	2.00013	0.00111982	0.0298525	0.0237321	3528	tags=51%	list=27%	signal=38%	Edn1/Ctbp1/Auts2/Kdm6a/Stag2/Plcb4/Jag1/Eif2ak3/Cited2/Fgfrl1/Ube2a/Kat6a/Kmt2d/B3glct/Gpc4/Sall1/Rab23/Gata6/Specc1l
GO_POSITIVE_REGULATION_OF_CHROMOSOME_ORGANIZATION	GO_POSITIVE_REGULATION_OF_CHROMOSOME_ORGANIZATION	153	0.383464	1.64073	0.00111982	0.0298525	0.0237321	3349	tags=48%	list=26%	signal=36%	Foxj1/Shroom3/Myadm/Notch1/Arid4b/Flnb/St14/Il6st/Vegfa/Rock2/Flna/Met/Smo/Tjp1/Fgfr1/Iqgap1/Rock1/Pafah1b1/Add1/Vezf1/Arid4a/Klf5/Gpat4/Gsk3a/Onecut1/Sfn/Yap1/Rarg/Sidt2/Src/Ezr/Atrx/Bad/Jag1/Sdc1/Yipf6/Frmd6/Asxl1/Rdx/Pdpk1/Ikbkb/Tnfrsf1a/Akr1b3/Rab13/Icam1/Sod1/Clock/Gsk3b/Fndc3a/Fat1/Tjp2/Ift74/Nkx6-1/F2rl1/Epha2/Rapgef1/Myo1e/Atf4/Sec24b/Sipa1l3/Adamtsl4/Clic4/C1galt1/Grhl2/Pof1b/Notch2/Rapg…
GO_REGULATION_OF_RAS_PROTEIN_SIGNAL_TRANSDUCTION	GO_REGULATION_OF_RAS_PROTEIN_SIGNAL_TRANSDUCTION	146	0.452021	1.92678	0.00111982	0.0298525	0.0237321	3451	tags=52%	list=27%	signal=39%	Sema3c/Tgfb3/Scx/Notch1/Olfm1/Wnt4/Dag1/Edn1/Smad4/Erbb3/Efnb1/Smo/Pdpn/Pten/Sema3b/Mdm4/Fgfr1/Pkd2/Mdm2/Glipr2/Bmpr1a/Wwtr1/Exoc4/Vasn/Tcof1/Nrtn/Phldb2/Smad3/Tcf7l2/Spry1/Pef1/Phactr4/Sema3f/Yap1/Sema6a/Dab2ip/Jag1/Mapk3/Rbpj/Bcl9l/Lrp6/Lama5/Pofut2/Cited2/Tgfbr1/Bambi/Tead2/Sdcbp/Gsk3b/Foxa2/Spred2/Ddx17/Tgfb2/Mapk1/Poglut1/Pdcd6/Zfp36l1/Fgfr2/Phldb1/Nedd4/Kitl/Mad2l2/Dab2/Zfp703/Ppp2ca/Klhl12…
GO_REGULATION_OF_RNA_SPLICING	GO_REGULATION_OF_RNA_SPLICING	133	0.389021	1.63949	0.00112233	0.0298525	0.0237321	3322	tags=47%	list=26%	signal=36%	Stag1/Ctcf/Ep300/Ptch1/Gatad2b/Fgfr1/Crebbp/Irf6/Arhgap29/Tgif1/Ankrd11/Gja1/Atrx/Bcor/Dock7/Dnmt3a/Evc2/Fgfr2/B3glct/Ripk4/Dlg1/Dync2li1/Vps13b/Evc/Brf1/Tubgcp2/Nek1/Cdon/Fgfr3/Cdh1
GO_ACTOMYOSIN_STRUCTURE_ORGANIZATION	GO_ACTOMYOSIN_STRUCTURE_ORGANIZATION	141	0.466202	1.97771	0.0011236	0.0298525	0.0237321	2589	tags=43%	list=20%	signal=35%	Flnb/Smad4/Fras1/Lamc2/Fermt1
GO_CELL_CELL_JUNCTION_ORGANIZATION	GO_CELL_CELL_JUNCTION_ORGANIZATION	142	0.39361	1.6726	0.0011236	0.0298525	0.0237321	3893	tags=48%	list=30%	signal=34%	Arfgef1/Wasf2/Pja2/Akap8/Akap9/Ezr/Acbd3/Akap7/Akap8l/Prkacb/Prrc1/Akap11/Akap1/Gskip
GO_PEPTIDYL_LYSINE_ACETYLATION	GO_PEPTIDYL_LYSINE_ACETYLATION	142	0.373892	1.58881	0.0011236	0.0298525	0.0237321	3077	tags=46%	list=24%	signal=36%	Kmt2a/Phip/Smarca4/Brd3/Pbrm1/Yeats4/Brd4/Dpf2/Zmynd8/Trim24/Brd2/Baz2a/Mllt3/Taf1/Psme4
GO_REGULATION_OF_CELL_JUNCTION_ASSEMBLY	GO_REGULATION_OF_CELL_JUNCTION_ASSEMBLY	132	0.418573	1.7635	0.0011236	0.0298525	0.0237321	3478	tags=42%	list=27%	signal=31%	Ski/Vegfa/Camk2d/Fnta/Ep300/Ing2/Ctbp1/Kdm5a/Zbtb7b/BC004004/Nipbl/Akap8/Pink1/Bex4/Mapk8/Prkaa2/Akap8l/Spred2/Znhit1/Dyrk1a
GO_RUFFLE	GO_RUFFLE	149	0.385259	1.64636	0.0011236	0.0298525	0.0237321	4067	tags=50%	list=31%	signal=35%	Kmt2a/Npm3/Tbl1x/Vps72/Nap1l4/Spty2d1/Phip/Sbno1/Ing2/Kmt2c/Ssrp1/Bptf/Spin1/Cbx5/Smarca4/Brd3/Pbrm1/Chd8/Yeats4/Brd4/Smarca2/Kdm5a/Chd1/Mllt6/Smarca5/Phc3/Phf14/Smarcc2/Baz1b/Phc2/Usp3/Mllt10/Dpf2/Pih1d1/Fmr1/Sap30l/Atrx/Taf7/Phf10/Dnajc2/Nasp/Rsf1/Tbl1xr1/Usp16/Tspyl1/Msl3/Zmynd8/Glyr1/Trim24/Kmt2e/Brd2/Supt6/Cdyl/Ipo7/Scmh1/Mphosph8/Apbb1/Zmynd11/Baz2a/Tspyl2/Kat7/Dek/Kdm4a/Kat6a/Phf2/Chd2/Nap…
GO_CELLULAR_RESPONSE_TO_STEROID_HORMONE_STIMULUS	GO_CELLULAR_RESPONSE_TO_STEROID_HORMONE_STIMULUS	145	0.398026	1.69373	0.00112486	0.0298525	0.0237321	3293	tags=47%	list=25%	signal=35%	Chmp4c/Taok1/Eml2/Vps4b/Rock2/Met/Numa1/Arhgef2/Chmp3/Chmp2b/Mark2/Rock1/Pafah1b1/Cltc/Rassf7/Clip1/Rnf4/Mecp2/Dctn1/Dync1h1/Senp6/Slain2/Phldb2/Efna5/Mid1ip1/Stmn1/Cib1/Nsfl1c/Kat2b/Tpr/Akap9/Pdcd6ip/Rab6a/Trpv4/Atxn7/Prkaa2/Dixdc1/Bicd2/Cdk2ap2/Gsk3b/Mapk15/Cyld/Apc/Bicd1/Abl1/Rassf1/Atat1/Dyrk1a/Hspa1a/Phldb1/Arl2/Rae1/Rbm14/Cep250/Camsap1/Camsap3/Cdkn1b/Ubxn2b/Chmp4b/Rhoa/Chordc1/Rac1/Gas2l1
GO_REGULATION_OF_CELL_SUBSTRATE_ADHESION	GO_REGULATION_OF_CELL_SUBSTRATE_ADHESION	152	0.432061	1.84673	0.00112486	0.0298525	0.0237321	4033	tags=51%	list=31%	signal=36%	Igf1/Notch1/Edn1/Smad4/Atp2a2/Il6st/Camk2d/Sorbs2/Rock2/Parp1/Ppp3ca/Pin1/Rock1/Yy1/Errfi1/Smad3/Gsk3a/Mtpn/Mef2a/Akap13/Tnfrsf1a/Cdk9
GO_REGULATION_OF_CHROMATIN_ORGANIZATION	GO_REGULATION_OF_CHROMATIN_ORGANIZATION	151	0.422886	1.80752	0.00112486	0.0298525	0.0237321	3349	tags=50%	list=26%	signal=38%	Bicc1/Tgfb3/Notch1/Ltbp4/Nedd4l/Flnb/Bgn/Smad4/Ski/Aff4/Pbx1/Mylk/Flna/Pten/Rere/Pcnt/Pkd2/B3gat3/Sec61a1/Ptpn11/Gtf2i/Smad3/Ganab/Baz1b/Slc25a24/Prdm16/Raf1/Fmr1/Kansl1/Rin2/Ext1/Sec63/Stat3/Tab2/Rai1/Nkap/Cc2d2a/Tgfbr1/Pam16/Zmpste24/Dnmt3a/Gtf2ird1/Pkp2/Tgfb2/Mapk1/Tsc1
GO_TRANSFORMING_GROWTH_FACTOR_BETA_RECEPTOR_SIGNALING_PATHWAY	GO_TRANSFORMING_GROWTH_FACTOR_BETA_RECEPTOR_SIGNALING_PATHWAY	150	0.481314	2.05825	0.00112486	0.0298525	0.0237321	3406	tags=49%	list=26%	signal=36%	Ctcf/Ep300/Crebbp/Kdm6a/Kansl1/Tbl1xr1/Arid1b/Foxp1/Kmt2d/Emc1
GO_RESPIRATORY_SYSTEM_DEVELOPMENT	GO_RESPIRATORY_SYSTEM_DEVELOPMENT	139	0.418946	1.77276	0.00112613	0.0298525	0.0237321	3439	tags=42%	list=27%	signal=31%	Pdlim4/Ptpn13/Dag1/Myh10/Srgap2/Myo10/Sorbs2/Mylk/Pxn/Arpin/Parva/Ablim1/Stx4a/Pdpn/Wasl/Pkd2/Mcc/Pik3ca/Amotl1/Rock1/Cttn/Hax1/Ajuba/Fermt2/Flot1/Cib1/Wasf2/Syne2/Gsn/Actr2/Phactr4/Ppp1r9a/Snx1/Caprin1/Ilk/Cdc42bpa/Srcin1/Trpv4/Enah/Ptk2b/Ctnnd1/Rdx/Spata13/Dnm2/Apbb2/Plce1/Rab13/Dpp4/Inppl1/P4hb/Itgb1/Pkn2/Apbb1/Fat1/Apc/Ssh1/Tsc1/Nrbp1/Capg/Epha2/Cdc42bpb/Cyfip1/Cttnbp2nl/Kitl/Ctnna1/Arhgef7/P…
GO_MUSCLE_CELL_PROLIFERATION	GO_MUSCLE_CELL_PROLIFERATION	131	0.411178	1.72971	0.00112867	0.0298525	0.0237321	4364	tags=52%	list=34%	signal=35%	Igf1/Ptpn13/Angpt1/Edn1/Erbb3/Plxnb1/Pik3ip1/Pten/Fgfr1/Pik3ca/Erbb2/Hax1/Klf4/Igf1r/Pdgfa/Maz/Akt1/Ube3a/Stambp/Src/Dab2ip/Mapk3/Insr/Pik3c2a/Pdgfc/Nf1/Rgl2/Tgfb2/Mapk1/Pdgfd/Zfp36l1/Ier3/F2rl1/Cbl/Prex2/Pik3r1/Nedd4/Gab1/Prr5l/Pip5k1a/Pdgfb/Lyn/Kbtbd2/Ror1/Tsc2/Ltk/Ppard/Egfr/Plekha1
GO_BONE_DEVELOPMENT	GO_BONE_DEVELOPMENT	129	0.431202	1.81125	0.00113122	0.0298525	0.0237321	3109	tags=39%	list=24%	signal=30%	Mapkapk2/Mknk2/Prkcz/Pink1/Prkd3/Prkcd/Mapkapk3/Prkci/Pkn2/Pkn1/Prkca/Prkce/Prkd2/Prkch
GO_NEGATIVE_REGULATION_OF_CELLULAR_AMIDE_METABOLIC_PROCESS	GO_NEGATIVE_REGULATION_OF_CELLULAR_AMIDE_METABOLIC_PROCESS	136	0.409498	1.72906	0.00113122	0.0298525	0.0237321	3150	tags=49%	list=24%	signal=37%	Aqp1/Edn1/Cflar/Crebrf/Nr3c1/Errfi1/Zfp36l2/Klf9/Rest/Atp2b1/Eif4ebp1/Akap13/Usp8/Icam1/Foxo3/Cbx3/Fbxo32/Zfp36l1/Zfp36/Foxo1/Aifm1/Pck2
GO_PROTEIN_METHYLATION	GO_PROTEIN_METHYLATION	137	0.422716	1.78506	0.00113122	0.0298525	0.0237321	3349	tags=50%	list=26%	signal=37%	Chmp4c/Taok1/Eml2/Vps4b/Diaph1/Rock2/Met/Numa1/Arhgef2/Igbp1/Macf1/Chmp3/Chmp2b/Erbb2/Mark2/Rock1/Pafah1b1/Cltc/Rassf7/Clip1/Rnf4/Mecp2/Dctn1/Dync1h1/Senp6/Slain2/Phldb2/Efna5/Mid1ip1/Stmn1/Cib1/Nsfl1c/Kat2b/Tpr/Stk11/Akap9/Pdcd6ip/Rab6a/Trpv4/Bbs4/Atxn7/Tctex1d2/Prkaa2/Dixdc1/Bicd2/Trim46/Cdk2ap2/Gsk3b/Mapk15/Cfap20/Cyld/Apc/Bicd1/Abl1/Rassf1/Atat1/Dyrk1a/Hspa1a/Phldb1/Arl2/Rae1/Rbm14/Cep250/Cam…
GO_REGULATION_OF_MRNA_PROCESSING	GO_REGULATION_OF_MRNA_PROCESSING	128	0.430124	1.80422	0.00113122	0.0298525	0.0237321	3322	tags=55%	list=26%	signal=42%	Hpgd/Ctcf/Arid2/Efnb1/Flna/Ep300/Pten/Fgfr1/Smarca4/Bmpr1a/Crebbp/Smarca2/Smarcc2/Cask/Dpf2/Trpv4/Arid1a/Zmpste24/Rhbdf2/Ift122/Arid1b/Trim8/Wnk1/Ube2a/C2cd3/Fgfr2/Mad2l2/Ripk4/Notch2/Lmna/Smarcd1/Gpc4/Cant1/Fancl/Sall1/Fance/Pigp/Rab23/Nek1/Sox4/Sumf1/Vac14/Rfwd3/Lmbr1/Sik1/Fgfr3/Pigq
GO_RHO_GTPASE_BINDING	GO_RHO_GTPASE_BINDING	128	0.427887	1.79484	0.00113122	0.0298525	0.0237321	4040	tags=52%	list=31%	signal=36%	Smad4/Gipc1/Hipk2/Ep300/Ing2/Crebbp/Snw1/Stk11/Fermt1/Cited2/Sdcbp/Men1/Dab2/Cdkn1c/Rnf111/Thbs1/Tgfbr3/Flcn/Tgfb1i1/Adam17
GO_HORMONE_RECEPTOR_BINDING	GO_HORMONE_RECEPTOR_BINDING	134	0.397058	1.67077	0.0011325	0.0298525	0.0237321	3162	tags=46%	list=24%	signal=35%	Ndrg1/Syt7/Myrf/Myh10/Mtss1/Atp2a2/Plscr2/Baiap2/Stx4a/Pten/Wasl/Ano6/Myh9/Fnbp1l/Pacsin3/Myof/Flot1/Baiap2l1/Akt1/Plscr3/Gsn/Prkcd/Ehd2/Sptbn1/Dnm2/Bin1/Sh3glb1/Sod1/Micall1/Tgfb2
GO_RESPONSE_TO_MECHANICAL_STIMULUS	GO_RESPONSE_TO_MECHANICAL_STIMULUS	130	0.387578	1.62697	0.00113507	0.0298525	0.0237321	4335	tags=47%	list=33%	signal=32%	Htt/Pafah1b1/Hook3/Snx6/Bbs4/Bicd2/Gsk3b/Bicd1
GO_INOSITOL_LIPID_MEDIATED_SIGNALING	GO_INOSITOL_LIPID_MEDIATED_SIGNALING	127	0.441879	1.84844	0.00113636	0.0298525	0.0237321	3910	tags=51%	list=30%	signal=36%	Sema3c/Notch1/Smad4/Smo/Jag1/Rbpj/Tgfbr1/Pim1/Tgfb2
GO_NEGATIVE_REGULATION_OF_MAPK_CASCADE	GO_NEGATIVE_REGULATION_OF_MAPK_CASCADE	127	0.408734	1.70979	0.00113636	0.0298525	0.0237321	2858	tags=46%	list=22%	signal=37%	Nfix/Edn1/Fxr1/Ski/Aff4/Agrn/Ep300/Ahdc1/Rere/Dctn1/Coq2/Crebbp/Larp7/Gsn/Prps1/Plcb4/Pcgf2/Trpv4/Usp7/Rai1/Tspyl1/Arcn1/Rps6ka3/Tcf4/Sod1/Slc25a1/Cep57/C2cd3/Fgfr2/Herc2/Ltbp3/Braf/Pogz
GO_MICROTUBULE_CYTOSKELETON_ORGANIZATION_INVOLVED_IN_MITOSIS	GO_MICROTUBULE_CYTOSKELETON_ORGANIZATION_INVOLVED_IN_MITOSIS	117	0.425528	1.76666	0.00114416	0.0298525	0.0237321	2658	tags=35%	list=21%	signal=28%	Csf1r/Ltbp4/Crim1/Erbb3/Ddr1/Met/Fgfr1/Erbb2/Igf2r/Bmpr1a/Efemp1/Igf1r/Efna4/Insr/Tgfbr1/Fgfrl1/Fgfr4/Epha2/Fgfr2/Ephb4/Bmpr2
GO_ADHERENS_JUNCTION	GO_ADHERENS_JUNCTION	126	0.420673	1.75583	0.00114547	0.0298525	0.0237321	3911	tags=52%	list=30%	signal=36%	Igf1/Tgfb3/Notch1/Angpt1/Edn1/Hpgd/Cflar/Arid2/Tgm2/Pten/Fgfr1/Smad1/Mdm2/Bmpr1a/Klf4/Tcf7l2/Sav1/Akt1/Paxbp1/Gja1/Yap1/Ilk/Mnat1/Meis1/Vgll4/Rbpj/Stat3/Tgfbr1/Pim1/Akr1b3/Hbegf/Sod2/Nqo2/Irak1/Rxra/Tpm1/Tgfb2/Tenm4/Mapk1/Pdgfd/Mapk14/Foxp1/Fgfr2/Sf1/Ripk1/Dnmt1/Gnai2/Mef2d/Pdgfb/Cdkn1a/Cxadr/Cdkn1b/Hdac4/Xrcc6/Foxj2/Xrcc5/Ppard/Egfr/Thbs1/Ldlrap1/Gata6/Hmgcr/Ppargc1a/Mfn2/Il15/Erbb4/Comt/Tgfbr3
GO_REGULATION_OF_EXTRINSIC_APOPTOTIC_SIGNALING_PATHWAY	GO_REGULATION_OF_EXTRINSIC_APOPTOTIC_SIGNALING_PATHWAY	120	0.395266	1.64342	0.00114547	0.0298525	0.0237321	3349	tags=42%	list=26%	signal=32%	Igf1/Tardbp/Celf1/Fxr1/Dhx36/Dapk1/Cnot6l/Malsu1/Rock2/Sorl1/Pum1/Tnrc6b/Tnrc6c/Fto/Pcif1/Pin1/Mrpl13/Rock1/Samd4/Tia1/Rc3h1/Ythdf2/Grb7/Eif4g1/Zfp36l2/Upf1/Eprs/Ago1/Dapk3/Cnot3/Xrn1/Caprin1/Tpr/Fmr1/Syncrip/Larp1/Hnrnpr/Stat3/Eif2ak3/Eif4ebp1/Tnrc6a/Samd4b/Hnrnpd/Ythdf3/Bin1/Cpeb4/Ilf3/Cnot8/Ago2/Tsc1/Cnot10/Gigyf2/Fxr2/Zfp36l1/Rnf139/Zfp36/Atf4/Cnot1/Ireb2/Enc1/Mettl16/Eif4enif1/Ago3/Unk/Pura/…
GO_ERBB_SIGNALING_PATHWAY	GO_ERBB_SIGNALING_PATHWAY	116	0.403659	1.67591	0.00114679	0.0298525	0.0237321	3859	tags=52%	list=30%	signal=37%	Lztr1/Kmt2a/Rad21/Rras/Setd5/B3gat3/Ctbp1/Ptpn11/Gtf2i/Baz1b/Nipbl/Smc3/Raf1/Nras/Smc1a/Fgfrl1/Bcor/Gtf2ird1/Apc/Kras/Setbp1/Rras2/Rasa2/Cbl/Fgfr2/Sos2
GO_CALMODULIN_BINDING	GO_CALMODULIN_BINDING	121	0.393557	1.63598	0.00114811	0.0298525	0.0237321	3328	tags=41%	list=26%	signal=31%	Hipk2/Ep300/Tcf3/Rela/Zbtb7a/Crebbp/Gtf2i/Smad3/Prdm16/Ldb1/Mef2a/Hdac7/Atf2/Sin3a/Ncor1/Hcfc1/Nfe2l2/Mad2l2/Zfpm1/Creb1/Mef2d/Exosc9/Hdac4/Nek6/Txlng/Gabpa/Trp53bp1/Rbl2/Myc/Bhlhe40/Fos
GO_CYTOKINESIS	GO_CYTOKINESIS	121	0.425635	1.76933	0.00114811	0.0298525	0.0237321	3819	tags=48%	list=29%	signal=34%	Nfix/Ski/Flna/Nsd1/Rere/Huwe1/Yy1/Chd8/Gtf2i/Chd1/Setd2/Dnm1l/Man1b1/Baz1b/Prdm16/Ankrd11/Insr/Thoc6/Zfp148/Gtf2ird1/Abl1/Mapk1/Setbp1/Cdk10/Taf1/Notch2/Pogz/Bcr/Cul7
GO_NUCLEAR_HORMONE_RECEPTOR_BINDING	GO_NUCLEAR_HORMONE_RECEPTOR_BINDING	123	0.407733	1.69606	0.00114811	0.0298525	0.0237321	3162	tags=48%	list=24%	signal=37%	Bicc1/Tgfb3/Smad4/Fras1/Arid2/Mylk/Flna/Ptch1/Fgfr1/Pkd2/Arvcf/Sec24c/Smad3/Ganab/Cspp1/Nras/Vangl1/Pomgnt1/Tgfbr1/Cep290/Tgfb2/Kras/Jmjd1c/Fgfr2/Dnajc19/Tmem216/Fktn/Vangl2/Son/Pomt1/Rreb1/Snrpb/Sc5d/Nek1/B3galnt2/Ppp2r5d/Comt/Fkrp/Xpnpep3
GO_REGULATION_OF_OSSIFICATION	GO_REGULATION_OF_OSSIFICATION	123	0.39783	1.65487	0.00114811	0.0298525	0.0237321	2751	tags=35%	list=21%	signal=28%	Itga3/Itgb4/Itgb5/Itgb6/Itgb8/Itga9/Itga6/Itgb1
GO_ACTIN_FILAMENT_BUNDLE_ORGANIZATION	GO_ACTIN_FILAMENT_BUNDLE_ORGANIZATION	124	0.424793	1.76582	0.00114942	0.0298525	0.0237321	2394	tags=38%	list=18%	signal=31%	Foxj1/Notch1/Wnt4/Mtss1/Smad4/Vegfa/Pbx1/Lzts2/Smo/Ptch1/Fgfr1/Pkd2/Iqgap1/Smad1/Wwtr1/Smad3/Spry1/Sdc4/Acat1/Yap1/Ilk/Smad5/Jag1/Sdc1/Asxl1/Maged1/Lama5
GO_CELL_FATE_COMMITMENT	GO_CELL_FATE_COMMITMENT	125	0.441834	1.83959	0.00114942	0.0298525	0.0237321	3109	tags=40%	list=24%	signal=31%	Notch1/Fgfr1/Bmpr1a/Yap1/Rbpj/Pim1/Mapk1/Mapk14/Fgfr2/Gata6/Erbb4/Tgfbr3
GO_POSITIVE_REGULATION_OF_VASCULATURE_DEVELOPMENT	GO_POSITIVE_REGULATION_OF_VASCULATURE_DEVELOPMENT	118	0.392736	1.62909	0.00115075	0.0298525	0.0237321	3840	tags=45%	list=30%	signal=32%	Smad4/Adgrg1/Ing2/Wdr48/Atrx
GO_PROTEIN_PHOSPHATASE_BINDING	GO_PROTEIN_PHOSPHATASE_BINDING	118	0.396986	1.64672	0.00115075	0.0298525	0.0237321	3321	tags=45%	list=26%	signal=34%	Vegfa/Camk2d/Fnta/Kdm5a/BC004004/Pink1/Mapk8
GO_REGULATION_OF_CELL_SHAPE	GO_REGULATION_OF_CELL_SHAPE	118	0.465795	1.93214	0.00115075	0.0298525	0.0237321	4105	tags=57%	list=32%	signal=39%	Csf1r/Aak1/Calm1/Taok1/Taok3/Dapk1/Vegfa/Camk2d/Clk4/Ddr1/Fgfr1/Mapkapk2/Iqgap1/Erbb2/Mark2/Ppp2r5e/Mknk2/Cdk12/Tnks1bp1/Errfi1/Igf1r/Tom1l1/Pdgfa/Clk1/Akt1/Dapk3/Pim3/Stk11/Pak2/Src/Pink1/Ppp2r5a/Trpm7/Rad50/Mapk3/Mapkapk3/Ptk2b/Eif2ak3/Insr/Pdgfc/Mvp/Pdpk1/Pim1/Trim24/Taok2/Csnk1g2/Irak1/Gsk3b/Mapk15/Rap2a/Ulk1/Abl1/Csk/Clk3/Fgfr4/Pdgfd/Dyrk1a/Fgfr2/Slk/Wnk2/Ripk1/Taf1/Eef2k/Impact/Uhmk1/Ephb4/…
GO_REGULATION_OF_HISTONE_MODIFICATION	GO_REGULATION_OF_HISTONE_MODIFICATION	118	0.462203	1.91724	0.00115075	0.0298525	0.0237321	3349	tags=56%	list=26%	signal=42%	Igfbp7/Crim1/Itgb4/Igf2r/Igf1r/Insr/Itga6
GO_GASTRULATION	GO_GASTRULATION	114	0.433393	1.79489	0.00115473	0.0298525	0.0237321	3594	tags=48%	list=28%	signal=35%	Dlc1/Diaph1/Arhgef2/Macf1/Pdpn/Tln1/Cib1/Myo6/Hip1r/Src/Ezr/Fermt1/Wwc1/Trpv4/Sh3yl1/Kank1/Ptprj/Spata13/Dnm2/Twf1/Itgb1/Myo1c/Tpm1/Apc/Inpp5k/Them4/Epha2/Eps8l2/Pip5k1a/Ddx58/Coro1c/Rhoa/Rac1/Akt2/Mtmr6/Pde4a/Psd3/Plekha1/Sh2d3c/Nf2/C2cd5/Eps8
GO_LEADING_EDGE_MEMBRANE	GO_LEADING_EDGE_MEMBRANE	114	0.412014	1.70635	0.00115473	0.0298525	0.0237321	4010	tags=50%	list=31%	signal=35%	Tgfb3/Rbpms/Smad4/Parp1/Bmpr1a/Tgfbr1
GO_CARDIAC_CHAMBER_DEVELOPMENT	GO_CARDIAC_CHAMBER_DEVELOPMENT	112	0.404112	1.66662	0.00116144	0.0298525	0.0237321	4146	tags=48%	list=32%	signal=33%	Dlc1/Myadm/Smad4/Taok1/Eml2/Arfgef1/Met/Arpin/Arhgef2/Tjp1/Svil/Add1/Cgnl1/Phldb2/Mid1ip1/Add3/Stmn1/Cib1/Wasf2/Pick1/Gsn/Mtpn/Ppp1r9a/Hip1r/Pak2/Sptan1/Flii/Arhgef18/Prkcd/Kank1/Bbs4/Lima1/Rdx/Atxn7/Sptbn1/Twf1/Apc/Ssh1/Inpp5k/Capg/Dyrk1a/Arhgap6/Gmfb/Cryab/Plekhh2/Camsap1/F11r/Camsap3/Capza1/Ssh3/Tmod3/Ldlr/Sptbn2/Arap1
GO_DENDRITE_MORPHOGENESIS	GO_DENDRITE_MORPHOGENESIS	112	0.400988	1.65373	0.00116144	0.0298525	0.0237321	2967	tags=38%	list=23%	signal=30%	Flna/Ift81/Smo/Ptch1/Ift43/Dync2h1/Trip11/Cspp1/Trpv4/Ddrgk1/Wdr34/Pam16/Ift122/Inppl1/Evc2/C2cd3/Setbp1/Wdr35/Orc6/Dync2li1/Cul7/Gnptab/Ttc21b/Evc/Nek1/Vac14/Ezh2/Ift172/Ift80/Fgfr3/Cep120/Tapt1/Lbr
GO_NEGATIVE_REGULATION_OF_CYTOSKELETON_ORGANIZATION	GO_NEGATIVE_REGULATION_OF_CYTOSKELETON_ORGANIZATION	112	0.426002	1.75689	0.00116144	0.0298525	0.0237321	3666	tags=48%	list=28%	signal=35%	Taok1/Arhgef2/Mid1ip1/Stmn1/Cib1/Trpv4/Atxn7/Apc/Kif2a/Camsap1/Camsap3/Map1s/Ckap5/Spast/Ttbk2/Clasp1/Camsap2/Hdac6/Spef1/Mid1/Katnb1
GO_HISTONE_METHYLATION	GO_HISTONE_METHYLATION	111	0.455632	1.87639	0.00116279	0.0298525	0.0237321	3349	tags=53%	list=26%	signal=40%	Flnb/Lztr1/Ski/Rras/Ptpn11/Slc25a24/Raf1/Nras/Kras/Rras2/Rasa2/Cbl/Sos2/Braf/Gpc4/Cant1/Manba/Sos1
GO_MULTICELLULAR_ORGANISM_GROWTH	GO_MULTICELLULAR_ORGANISM_GROWTH	113	0.396675	1.63362	0.00116822	0.0298525	0.0237321	4614	tags=54%	list=36%	signal=35%	Notch1/Mmp14/Aak1/Il6st/Synj2bp/Ep300/Llgl2/Zbtb7a/Arrdc1/Ythdf2/Crebbp/Snw1/Tspan15/Akt1/Kat2b/Zmiz1/Yap1/Srebf2/Src/Jag1/Rbpj/Stat3/Arrb1/Prkci/Tgfb2/Adam10/Nfkbia/Poglut1/Epn2/Fbxw7/Maml2/Hif1an/Wwp2/Mettl3
GO_ANTERIOR_POSTERIOR_PATTERN_SPECIFICATION	GO_ANTERIOR_POSTERIOR_PATTERN_SPECIFICATION	108	0.399568	1.63907	0.00117233	0.0298525	0.0237321	2469	tags=31%	list=19%	signal=26%	Csf1r/Nedd4l/Flna/Man1b1/Slc25a24/Ankrd11/Fmr1
GO_NEGATIVE_REGULATION_OF_CELLULAR_RESPONSE_TO_GROWTH_FACTOR_STIMULUS	GO_NEGATIVE_REGULATION_OF_CELLULAR_RESPONSE_TO_GROWTH_FACTOR_STIMULUS	109	0.404486	1.66013	0.00117233	0.0298525	0.0237321	2986	tags=37%	list=23%	signal=28%	Igf1/Foxj1/Itga3/Csf1/Cebpb/Sftpd/Dlc1/Myadm/Notch1/Wnt4/Pde3b/Mmp14/Angpt1/Dag1/Il6st/Mbp/Nfat5/Mia3/Erbb3/Vegfa/Plxnb1/Myo10/Ddr1/Efnb1/Rock2/Flna/Plaur/Plxnb2/Stx4a/Tgm2/Macf1/Pdpn/Tjp1/Adgrg1/Pten/Rras/Rela/Dusp3/Pik3ca/Iqgap1/Erbb2/Ppp3ca/Pkp4/Map4k4/Rock1/Rc3h1/Ythdf2/Gpm6b/Ptpn11/H2-T23/Klf4/Phldb2/Smad3/Efna5/Flot1/Peli1/Sirpa/Cib1/Zfhx3/Sdc4/Twsg1/Zbtb7b/Cask/Akt1/Gsn/Ap3b1/Prkcz/Onecut1…
GO_ORGAN_GROWTH	GO_ORGAN_GROWTH	108	0.402135	1.6496	0.00117233	0.0298525	0.0237321	2859	tags=38%	list=22%	signal=30%	Igf1/Hspg2/Kmt2a/Ep300/Dpm2/Tcf12/Rad21/Setd5/Crebbp/Smarca2/Ppp1r15b/Tcof1/Polr1c/Slc25a24/Nipbl/Stag2/Ankrd11/Smc3/Smc1a/Nsun2/Asxl1/Insr/Pik3c2a/Arid1a/Dock7
GO_NEGATIVE_REGULATION_OF_SUPRAMOLECULAR_FIBER_ORGANIZATION	GO_NEGATIVE_REGULATION_OF_SUPRAMOLECULAR_FIBER_ORGANIZATION	104	0.419697	1.71824	0.00117509	0.0298525	0.0237321	3666	tags=52%	list=28%	signal=38%	Dclk1/Bgn/Angpt1/Hipk1/Rps6kb1/Vegfa/Camk2d/Hipk2/Rock2/Parp1/Nsd1/Csnk1e/Pten/Pik3ca/Mapkapk2/Mark2/Rock1/Tlk1/Hax1/Mknk2/Eif4g1/Tnks1bp1/Stk38/Hsp90aa1/Clk1/Lats2/Ntmt1/Akt1/Prkcz/Gsk3a/Top1/Raf1/Ilk/Akap9/Pak2/Src/Pink1/Mapkap1/Ngf/Mapk3/Prkcd/Mapkapk3/Csnk1a1/Eif2ak3/Cab39/Mapk8/Arrb1/Pdpk1/Tgfbr1/Ikbkb/Dock7/Prkaa2/Prkci/Mapk13/Csnk1g2/Rps6ka3/Tlk2/Wnk1/Ggnbp2/Pkn2/Gsk3b/Ulk1/Mapk1/Inpp5k/Tb…
GO_RHO_PROTEIN_SIGNAL_TRANSDUCTION	GO_RHO_PROTEIN_SIGNAL_TRANSDUCTION	104	0.476131	1.94928	0.00117509	0.0298525	0.0237321	4010	tags=62%	list=31%	signal=43%	Igf1/Csf1/Notch1/Adgrg1/Map4k4/Auts2/Grb2/Src/Ngf/Shoc2/Arrb1/Akap13/Stk19/Shc1/Itpkb/Arhgef3/Lpar6/Kras/F2rl1/Rapgef1/Sos2/Kitl/Notch2/F11r/Lyn/Rac1
GO_ESTABLISHMENT_OF_CELL_POLARITY	GO_ESTABLISHMENT_OF_CELL_POLARITY	110	0.408269	1.67281	0.00117647	0.0298525	0.0237321	2297	tags=36%	list=18%	signal=30%	Igf1/Ptpn13/Angpt1/Erbb3/Plxnb1/Pik3ip1/Pten/Fgfr1/Pik3ca/Hax1/Klf4/Igf1r/Pdgfa/Maz/Ube3a/Stambp/Src/Dab2ip/Mapk3/Insr/Pdgfc/Rgl2/Tgfb2/Mapk1/Pdgfd/Ier3/F2rl1/Cbl/Pik3r1/Nedd4/Gab1/Prr5l/Pip5k1a/Pdgfb/Lyn/Ror1/Tsc2/Ppard/Egfr
GO_EPIDERMAL_GROWTH_FACTOR_RECEPTOR_SIGNALING_PATHWAY	GO_EPIDERMAL_GROWTH_FACTOR_RECEPTOR_SIGNALING_PATHWAY	98	0.403259	1.63894	0.00118624	0.0298525	0.0237321	3859	tags=52%	list=30%	signal=37%	Samd9l/Ptpn11/Nras/Asxl1/Dnmt3a/Nf1/Kras/Setbp1/Cbl
GO_PHOSPHATIDYLINOSITOL_3_KINASE_SIGNALING	GO_PHOSPHATIDYLINOSITOL_3_KINASE_SIGNALING	99	0.426747	1.73496	0.00118624	0.0298525	0.0237321	3841	tags=49%	list=30%	signal=35%	Hspg2/Efnb1/Ptch1/Ptpn11/Syne2/Raf1/Tmem43/Syne1/Emd/Tmco1/Braf/Lmna
GO_REGULATION_OF_CELLULAR_RESPONSE_TO_TRANSFORMING_GROWTH_FACTOR_BETA_STIMULUS	GO_REGULATION_OF_CELLULAR_RESPONSE_TO_TRANSFORMING_GROWTH_FACTOR_BETA_STIMULUS	98	0.479402	1.9484	0.00118624	0.0298525	0.0237321	3323	tags=46%	list=26%	signal=34%	Timp3/Dag1/Smad4/Taok3/Dusp8/Sorl1/Synj2bp/Igbp1/Pten/Camk2n1/Dusp3/Pin1/Qars/Pafah1b1/Cblc/Rnf149/Stk38/Errfi1/Gps2/Klf4/Ash1l/Igf1r/Spry1/Sirpa/Eif3a/Hyal2/Dusp16/Akt1/Ezr/Pink1/Sema6a/Dab2ip/Prkcd/Tnip1/Aida/Arrb1/Ptprj/Lemd2/Mapk8ip1/Marveld3/Nf1/Psmd10/Zmynd11/Spred2/Cyld/Abl1/Csk/Inpp5k/Men1/Cnksr3/Itch/Dusp18/F2rl1/Sirt3/Rapgef1/Foxo1/Ncor1/Wnk2/Fktn
GO_NEURON_MIGRATION	GO_NEURON_MIGRATION	100	0.448891	1.82776	0.00118906	0.0298525	0.0237321	2748	tags=36%	list=21%	signal=29%	Pdlim4/Csf1r/Baiap2/Flna/Cdc42bpg/Parva/Tjp1/Myh9/Cd2ap/Cttn/Hax1/Auts2/Rala/Baiap2l1/Gsn/Dapk3/Grb2/Ccl27a/Ezr/Cdc42bpa/Trpv4/Ptk2b/Mkln1/Dtnbp1/Shc1/Rap2a/Arhgdia/Abl1/Cdc42bpb/Whamm/Gab1/Capn10/Rictor/Pip5k1a/Notch2/F11r/Cxadr/Rhoa/Nedd9
GO_APPENDAGE_DEVELOPMENT	GO_APPENDAGE_DEVELOPMENT	101	0.414229	1.68342	0.0011919	0.0298525	0.0237321	4600	tags=57%	list=35%	signal=37%	Atp2a2/Cflar/Ppp3ca/Errfi1/Smad3/Gsn/Gtf2ird1/Foxo1/Hdac4/Inpp5f/Lmna/Gata6/Ppargc1a/Il15/Camk2g/Ezh2/Mtor
GO_PEPTIDYL_LYSINE_METHYLATION	GO_PEPTIDYL_LYSINE_METHYLATION	97	0.446656	1.80739	0.00119332	0.0298525	0.0237321	3349	tags=51%	list=26%	signal=38%	Jund/Syt7/Edn1/Camk2d/Cpne8/Pkd2/Iqgap1/Add1/Cpne3/Slc25a24/Mef2a/Slc25a23/Junb/Prkaa2/Itpkb/Endog/Clic4/Eef2k/Braf
GO_REGULATION_OF_CELL_MATRIX_ADHESION	GO_REGULATION_OF_CELL_MATRIX_ADHESION	95	0.488818	1.96796	0.00119904	0.0298525	0.0237321	4033	tags=61%	list=31%	signal=42%	Dlc1/Wls/Sgce/Diaph1/Arhgef2/Macf1/Pdpn/Tln1/Fermt2/Cib1/Syne2/Myo6/Hip1r/Src/Ezr/Fermt1/Wwc1/Trpv4/Sh3yl1/Kank1/Atp2b1/Insr/Ptprj/Sptbn1/Spata13/Dnm2/Dpp4/Twf1/Itgb1/Myo1c/Tpm1/Apc/Inpp5k/Myo1d/Them4/Ptprk/Epha2/Atf4/Eps8l2/Vezt/Pip5k1a/Ddx58/Cd44/Coro1c/Rhoa/Rac1/Akt2/Mtmr6/Pde4a/Psd3/Plekha1/Sh2d3c/Nf2/Arhgap44/C2cd5/Piezo1/Eps8
GO_PROTEIN_TYROSINE_KINASE_ACTIVITY	GO_PROTEIN_TYROSINE_KINASE_ACTIVITY	94	0.431863	1.73564	0.00120192	0.0298525	0.0237321	4588	tags=54%	list=35%	signal=35%	Myh14/Myh10/Myo10/Myh9/Myo6/Myo1c/Myo1d/Myo1e/Myo5c/Myo5b
GO_CELL_SUBSTRATE_JUNCTION_ORGANIZATION	GO_CELL_SUBSTRATE_JUNCTION_ORGANIZATION	88	0.501476	1.99771	0.00120482	0.0298525	0.0237321	3538	tags=59%	list=27%	signal=43%	Arf6/Epb41l1/Rock2/Llgl2/Tln1/Rock1/Pafah1b1/Rtkn/Ezr/Pdcd6ip/Trpv4/Ehd2/Rhobtb3/Ikbkb/Rab13/Epb41/Rhoc/Akap11/Rhog/Dlg1/Rhoa/Rac1/Ppp2r3c/Rhoq/Rhob/Strip1/Rac3/Rnd3
GO_GROWTH_FACTOR_BINDING	GO_GROWTH_FACTOR_BINDING	90	0.42506	1.69734	0.00120482	0.0298525	0.0237321	3906	tags=43%	list=30%	signal=30%	Smad4/Rela/Rora/Smad3/Vgll4/Tfam/Ahr/Cdk9/Tead2/Ccnt2/Foxo1/Zbtb17/Creb1
GO_MOTOR_ACTIVITY	GO_MOTOR_ACTIVITY	88	0.448285	1.78581	0.00120482	0.0298525	0.0237321	3422	tags=41%	list=26%	signal=30%	Kdm1a/Ctr9/Huwe1/Wac/Pcgf2/Paf1/Usp22/Trip12/Ring1/Bcor/Cdk9/Ubr2/Ddb1/Ube2a/Rybp/Rnf20/Leo1/Otub1/Bmi1/Cdc73/Pcgf3/Wdr70/Rnf40/Kdm2b/Ube2b/Trim37/Rnf2/Pcgf5/Atxn7l3/Suz12/Rnf8/Dtx3l/Rnf168/Phc1
GO_POSITIVE_REGULATION_OF_CHROMATIN_ORGANIZATION	GO_POSITIVE_REGULATION_OF_CHROMATIN_ORGANIZATION	86	0.426627	1.69289	0.00120482	0.0298525	0.0237321	3349	tags=52%	list=26%	signal=39%	Nedd4l/Smad4/Stag1/Kmt2a/Itgb4/Fras1/Plec/Txnl4a/Ctcf/Upf3b/Efnb1/Flna/Usp9x/Smo/Rad21/Fgfr1/Pik3ca/Setd5/Mecp2/Irf6/Dync2h1/Man1b1/Nipbl/Gja1/Smc3/Smc1a/Nsun2/Flii/Rbpj/Rai1/Wdr34/Sox5/Bcor/Arcn1/Rps6ka3/Deaf1/Sin3a/Slc39a8/Apc/Mapk1/Dmd/Atp6v1b2/Smarcad1/Pak3/Clcf1/Trio/Fgfr2/Nek9/Hcfc1/B3glct/Mad2l2/Ripk4/Sik3/Tbck/Otud6b/Iqsec2/Bcr/Hdac4/Dync2li1/Rhoa/Megf8/Ttc21b/Gpc4/Pigyl/C330007P06Rik/Fan…
GO_REGULATION_OF_EMBRYONIC_DEVELOPMENT	GO_REGULATION_OF_EMBRYONIC_DEVELOPMENT	86	0.44734	1.77509	0.00120482	0.0298525	0.0237321	2736	tags=37%	list=21%	signal=30%	Ptgfr/Dag1/Nfe2l1/Smo/Pten/Ptch1/Klf4/Efna5/Akt1/Klf9/Adcy6/Xrn1/Akap8/Larp1/Lrp6/Atp2b1/Ahr/Prkaa2/Jup/Dnmt3a/Foxo3/Gnb1/Itpr2/Fdx1/Gramd1b/Aifm1/Ctnna1/Cdk4
GO_ACTIN_FILAMENT_BASED_MOVEMENT	GO_ACTIN_FILAMENT_BASED_MOVEMENT	87	0.421806	1.6758	0.00120627	0.0298525	0.0237321	3653	tags=47%	list=28%	signal=34%	Celf1/Fxr1/Kdm1a/Rbm17/Celf2/Srek1/Zbtb7a/Srsf9/Ik/Hnrnpm/Srsf10/Rnps1/Ythdc1/Rbm5/Nsrp1/Cdk13/Fmr1/Slu7/Qk/Rest/Magoh/Sfswap/Rbm25/Sfpq/Mbnl1/Ptbp1/Rbmx/Rbm4b/Srsf4/Dhx9/Ddx17/Mbnl2/Rbfox2/Fxr2/Rsrc1/Dyrk1a/Sf1/Wtap/Tra2b/Rbm15b/Sart3
GO_NUCLEAR_RECEPTOR_BINDING	GO_NUCLEAR_RECEPTOR_BINDING	84	0.433172	1.71625	0.00120627	0.0298525	0.0237321	3293	tags=49%	list=25%	signal=37%	Sema3c/Notch1/Smad4/Vegfa/Parva/Bmpr1a/Nipbl/Ilk/Jag1/Rbpj/Atf2/Cited2/Tgfb2/Fzd1/Smad6/Fgfr2/Sec24b/Nedd4/Zfpm1/Bmpr2
GO_REGULATION_OF_PHOSPHOPROTEIN_PHOSPHATASE_ACTIVITY	GO_REGULATION_OF_PHOSPHOPROTEIN_PHOSPHATASE_ACTIVITY	87	0.408203	1.62176	0.00120627	0.0298525	0.0237321	3215	tags=44%	list=25%	signal=33%	Agrn/Chrnb1/Pcgf2/Pycr2/Sox5/Zmpste24/Iars2/Lmna
GO_POSITIVE_REGULATION_OF_CELL_SUBSTRATE_ADHESION	GO_POSITIVE_REGULATION_OF_CELL_SUBSTRATE_ADHESION	85	0.411908	1.63142	0.00120919	0.0298525	0.0237321	2381	tags=36%	list=18%	signal=30%	Jund/Cebpb/Tacc2/Ets2/Kdm1a/Parp1/Ep300/Nsd1/Brd8/Zbtb7a/Rnf6/Ncor2/Smarca4/Snw1/Nr1h2/Tob2/Med30/Smad3/Tcf7l2/Med13/Taf10/Wipi1/Rarg/Src/Lrif1/Taf7/Nrip1/Ddx54/Asxl1/Tacc1/Rnf14/Stat3/Arrb1/Ncoa1/Trip12/Arid1a/Trim24/Ctbp2/Ppid/Prpf6/Jup/Ncoa2/Rxra/Baz2a/Jmjd1c/Pkn1/Znhit3/Tmf1/Foxp1/Med1/Ncor1/Cnot1/Taf1/Smarcd3/Med16/Hmgn3/Arid5a/Kdm3a/Prmt2
GO_STRESS_FIBER_ASSEMBLY	GO_STRESS_FIBER_ASSEMBLY	85	0.488714	1.93561	0.00120919	0.0298525	0.0237321	3451	tags=53%	list=27%	signal=39%	Igfbp7/Tgfb3/Ltbp4/Crim1/Il6st/Itgb4/Erbb3/Fgfr1/Erbb2/Igf2r/Hax1/Nrd1/Glg1/Vasn/Igf1r/Pdgfa/Twsg1/Hyal2/Furin/Insr/Tgfbr1/Fgfrl1/Rhbdf2/Itga6/Shc1/Cep57/Fgfr4/Fgfr2/Api5/Dusp1/Ltbp3/Col4a1/Pdgfb/Bmpr2/Egfr/Thbs1/Fgfbp1/Rhbdf1/Rps19
GO_ACTIN_CYTOSKELETON_REORGANIZATION	GO_ACTIN_CYTOSKELETON_REORGANIZATION	80	0.432977	1.70726	0.00121212	0.0298525	0.0237321	3520	tags=49%	list=27%	signal=36%	Arid4b/Kmt2a/Ctr9/Setd5/Mecp2/Brd4/Setd2/Arid4a/Setd1b/Pih1d1/Eef2kmt/Atrx/Ogt/Kmt2e/Rtf1/Kmt2d/Tet3/Iws1/Zfp110/Wdr82/Kmt2b/Lmna/Setd1a
GO_GLAND_MORPHOGENESIS	GO_GLAND_MORPHOGENESIS	81	0.425567	1.67768	0.00121507	0.0298525	0.0237321	2903	tags=38%	list=22%	signal=30%	Myh10/Pafah1b1/Dctn1/Dync1h1/Hook3/Syne2/Bin1/Dock7/Sun1/Pcm1/Sun2/Fbxw11
GO_KIDNEY_EPITHELIUM_DEVELOPMENT	GO_KIDNEY_EPITHELIUM_DEVELOPMENT	93	0.431247	1.72595	0.00121507	0.0298525	0.0237321	1613	tags=29%	list=12%	signal=26%	Pah/Nfix/Notch1/Flnb/Upf3b/Arid2/Flna/Usp9x/Ptch1/Gatad2b/Pcnt/Setd5/Ift43/Smarca4/B3gat3/Mecp2/Smarca2/Banf1/Smarcc2/Slc25a24/Dpf2/Stambp/Atrx/Jag1/Trpv4/Rbpj/Kdm5c/Cwc27/Arid1a/Zmpste24/Ift122/Arid1b/Rps6ka3/Mapk1/Evc2/Dmd/Setbp1/Wdr35/Pak3/Fgfr2/Hcfc1/Rab3gap1/Notch2/Dsp/Pigv/Pigs/Iqsec2/Bcr/Lmna/Dync2li1/Ppp2r3c/Smarcd1/Gpc4/Cant1/Evc/Pigyl/C330007P06Rik
GO_NEPHRON_DEVELOPMENT	GO_NEPHRON_DEVELOPMENT	93	0.435703	1.74378	0.00121507	0.0298525	0.0237321	1824	tags=28%	list=14%	signal=24%	Smad4/Kdm1a/Kmt2a/Vegfa/Ctr9/Ruvbl2/Ing2/Mecp2/Brd4/Ctbp1/Auts2/Mier1/Snw1/Zbtb7b/BC004004/Nipbl/Paxbp1/Akap8/Pih1d1/Tpr/Fmr1/Paf1/Pink1/Chtop/Mapk3/Arrb1/Ogt/Glyr1/Cdk9/Kmt2e/Akap8l/Mphosph8/Sin3a/Kat7/Eed/Rtf1/Rnf20/Atf7ip/Rif1/Wdr5/Dnmt1/Rnf40/Gcg/Sart3/Lmna
GO_PLASMA_MEMBRANE_ORGANIZATION	GO_PLASMA_MEMBRANE_ORGANIZATION	79	0.440837	1.73155	0.00121803	0.0298525	0.0237321	2280	tags=38%	list=18%	signal=31%	Ctr9/Gtf2f1/Ruvbl2/Pcif1/Brd4/Scaf1/Ago1/Wac/Rprd1b/Zfp326/Nop58/Smyd2/Paf1/Taf7/Pcf11/Ercc1/Supt4a/Elof1/Ahr/Uri1/Tcf4/Dhx9/Ago2/Wdr43/Rtf1/Leo1/Uvssa/Cdc73/Rprd2
GO_REGULATION_OF_PHOSPHATIDYLINOSITOL_3_KINASE_SIGNALING	GO_REGULATION_OF_PHOSPHATIDYLINOSITOL_3_KINASE_SIGNALING	79	0.435315	1.70986	0.00121803	0.0298525	0.0237321	3829	tags=49%	list=30%	signal=35%	Sema3c/Dag1/Tgm2/Fgfr1/Pdgfa/Lama5/Plxna1/Fgfr2
GO_STEM_CELL_PROLIFERATION	GO_STEM_CELL_PROLIFERATION	79	0.428646	1.68367	0.00121803	0.0298525	0.0237321	3327	tags=42%	list=26%	signal=31%	Hipk1/Hipk2/Fzd5/Efemp1/Phactr4/Rarg/Lrp6/Sp3/Arid1a/Ift122
GO_COLUMNAR_CUBOIDAL_EPITHELIAL_CELL_DIFFERENTIATION	GO_COLUMNAR_CUBOIDAL_EPITHELIAL_CELL_DIFFERENTIATION	77	0.449658	1.76244	0.00122249	0.0298525	0.0237321	2751	tags=44%	list=21%	signal=35%	Llgl2/Numa1/Arhgef2/Htt/Pafah1b1/Dctn1/Spry1/Nsfl1c/Map4/Gja1/Ndel1/Itgb1/Fbxw11
GO_REGULATION_OF_ACTOMYOSIN_STRUCTURE_ORGANIZATION	GO_REGULATION_OF_ACTOMYOSIN_STRUCTURE_ORGANIZATION	77	0.461631	1.80937	0.00122249	0.0298525	0.0237321	2394	tags=42%	list=18%	signal=34%	Cflar/Arhgef2/Birc2/Peli1/Ybx3/Rbck1/Bok/Cyld/Birc3/Ripk1
GO_RUFFLE_MEMBRANE	GO_RUFFLE_MEMBRANE	77	0.438863	1.72013	0.00122249	0.0298525	0.0237321	4010	tags=55%	list=31%	signal=38%	Foxj1/Wnt4/Smad4/Vegfa/Pbx1/Lzts2/Smo/Ptch1/Fgfr1/Pkd2/Smad1/Smad3/Spry1/Sdc4/Ilk/Smad5/Sdc1/Maged1/Lama5
GO_CARDIAC_VENTRICLE_DEVELOPMENT	GO_CARDIAC_VENTRICLE_DEVELOPMENT	78	0.469972	1.8417	0.0012285	0.0298525	0.0237321	3587	tags=50%	list=28%	signal=36%	Wnt4/Dag1/Ski/Txnl4a/Upf3b/Flna/Ahdc1/Fgfr1/Cltc/Huwe1/Ptpn11/Gtf2i/Mplkip/Kdm6a/Baz1b/Ankrd11/Atp6v1a/Gja1/Dcaf17/Fmr1/Ext1/Pycr2/Nsun2/Kdsr/Kdm5c/Gtpbp2/Nkap/Insr/Pomgnt1/Bin1/Rps6ka3/Gtf2ird1/Apc/Clcf1/Kmt2d/Fam20c/Fktn/B3glct/Taf1/Erf/Tet3/Col4a1/Slc16a2/Otud6b/Cul7/Son/Megf8/Tars/Pomt1/Scarf2/Tubgcp2/Ints1/Med12/Nek1/Ocrl/B3galnt2/Mbtps2/Fkrp/Camk2g/Obsl1/Ercc2/Mbd5
GO_REGULATION_OF_ACTIN_FILAMENT_BUNDLE_ASSEMBLY	GO_REGULATION_OF_ACTIN_FILAMENT_BUNDLE_ASSEMBLY	78	0.463115	1.81483	0.0012285	0.0298525	0.0237321	2394	tags=41%	list=18%	signal=34%	Flrt2/Sema3c/Sema3b/Efna5/Pdgfa/Flrt3/Ryk/Sema3f/Sema6a
GO_REGULATION_OF_NOTCH_SIGNALING_PATHWAY	GO_REGULATION_OF_NOTCH_SIGNALING_PATHWAY	76	0.439453	1.71635	0.00123153	0.0298525	0.0237321	3529	tags=45%	list=27%	signal=33%	Csf1/Csf1r/Wnt4/Ddr1/Ptch1/Src/Lrp6/Epha2/Fgfr2/Pml/Med1
GO_CELLULAR_RESPONSE_TO_KETONE	GO_CELLULAR_RESPONSE_TO_KETONE	71	0.429724	1.66319	0.00123457	0.0298525	0.0237321	3010	tags=46%	list=23%	signal=36%	Ski/Keap1/Smo/Rere/Ptch1/Rela/Pik3ca/Erbb2/Yy1/Bmpr1a/Brd4/Kif1b/Ptpn11/Prdm16/Raf1/Msh3/Nf1/Msh2/Apc/Kras/Tsc1/Setbp1
GO_ALTERNATIVE_MRNA_SPLICING_VIA_SPLICEOSOME	GO_ALTERNATIVE_MRNA_SPLICING_VIA_SPLICEOSOME	72	0.438973	1.70041	0.00123609	0.0298525	0.0237321	3322	tags=57%	list=26%	signal=43%	Kmt2a/Flna/Rad21/Ptch1/Pcnt/Setd5/Nipbl/Smc3/Smc1a/Setbp1/Trio/Fgfr2
GO_CEREBRAL_CORTEX_DEVELOPMENT	GO_CEREBRAL_CORTEX_DEVELOPMENT	74	0.436682	1.69979	0.00123609	0.0298525	0.0237321	2502	tags=41%	list=19%	signal=33%	Kmt2a/Flna/Ptch1/Tgif1/Kdm6a/Phf21a/Eif2s3x/Kmt2d/Taf1
GO_FOCAL_ADHESION_ASSEMBLY	GO_FOCAL_ADHESION_ASSEMBLY	72	0.488829	1.89353	0.00123609	0.0298525	0.0237321	3451	tags=58%	list=27%	signal=43%	Foxj1/Cebpb/Sftpd/Erbb2/Rc3h1/Peli1/Sdc4/Twsg1/Zbtb7b/Ndfip1
GO_HISTONE_DEACETYLATION	GO_HISTONE_DEACETYLATION	68	0.430826	1.65937	0.00123609	0.0298525	0.0237321	2609	tags=50%	list=20%	signal=40%	Csf1/Mmp14/Srgap2/Adgrg1/Pafah1b1/Syne2/Zmiz1/Dab2ip/Lamb1/Cers2/Sun1/Tgfb2/Mboat7/Sun2
GO_NEPHRON_EPITHELIUM_DEVELOPMENT	GO_NEPHRON_EPITHELIUM_DEVELOPMENT	68	0.455761	1.75541	0.00123609	0.0298525	0.0237321	1613	tags=29%	list=12%	signal=26%	Sema3c/Tgfb3/Wls/Dag1/Tgm2/Fgfr1/Pdgfa/Twsg1/Lama5/Insr/Pdx1/Tgfb2/Igsf3/Plxna1/Fgfr2
GO_SMAD_BINDING	GO_SMAD_BINDING	68	0.490358	1.88866	0.00123609	0.0298525	0.0237321	3323	tags=54%	list=26%	signal=41%	Irf6/Arhgap29/Ctnnd1/Nfkbia/Evc2/Atp6v1b2/Fgfr2/B3glct/Dlg1/Dync2li1/Rhoa/Dhodh/Evc/Nek1/Fgfr3/Cdh1/Ikbkg
GO_SPROUTING_ANGIOGENESIS	GO_SPROUTING_ANGIOGENESIS	74	0.45376	1.76627	0.00123609	0.0298525	0.0237321	3893	tags=51%	list=30%	signal=36%	Chd3/Nfix/Smad4/Ski/Ctcf/Usp9x/Nsd1/4932438A13Rik/Rere/Phip/Gatad2b/Wdr26/Pcnt/Setd5/Ift43/Yy1/B3gat3/Gtf2i/Kidins220/Man1b1/Baz1b/Slc25a24/Eprs/Prdm16/Dpf2/Atp6v1a/Gja1/Kansl1/Rad50/Trpv4/Kdm5c/Eif2ak3/Rai1/Ogt/Yme1l1/Zmpste24/Fbxo11/Ift122/Zfp148/Gtf2ird1/Sin3a/Slc39a8/Wdr35/Syne1/Herc2/Fktn/Emc1/Pcyt1a/Col4a1/Pigv/Pogz/Iqsec2/Dnajc21/Lmna/Tbc1d23/Son/Tubb4b
GO_MUSCLE_ADAPTATION	GO_MUSCLE_ADAPTATION	70	0.461445	1.78	0.00123916	0.0298525	0.0237321	2163	tags=37%	list=17%	signal=31%	Notch1/Kdm1a/Vegfa/Plxnb2/N4bp2l2/Arhgef2/Smo/Fgfr1/Pafah1b1/Ythdf2/Gja1/Yap1/Pdcd2/Fermt1/Nkap/Sox5/Pim1/Dock7/Nf1/Kat7/Rab10/Zfp36l1/Eml1/Atxn1l/Hmgb2/Fgfr2/Kitl/Smarcd3/Ctnna1/Ltbp3/Ago3/Sart3/Tead3
GO_FORMATION_OF_PRIMARY_GERM_LAYER	GO_FORMATION_OF_PRIMARY_GERM_LAYER	69	0.472283	1.82045	0.00124069	0.0298525	0.0237321	2984	tags=46%	list=23%	signal=36%	Notch1/Wnt4/Mtss1/Smad4/Vegfa/Pbx1/Lzts2/Smo/Ptch1/Pkd2/Wwtr1/Acat1/Yap1/Ilk/Jag1/Maged1/Lama5
GO_STEROID_HORMONE_RECEPTOR_BINDING	GO_STEROID_HORMONE_RECEPTOR_BINDING	64	0.488262	1.85768	0.00125	0.0298525	0.0237321	4749	tags=67%	list=37%	signal=43%	Sema3c/Scx/Notch1/Smad4/Ski/Itgb4/Fras1/Pbx1/Ptch1/Fgfr1/Med31/Tmem107/Bmpr1a/Crebbp/Dync2h1/Nipbl/Kat2b/Asph/Rarg/B9d1/Atrx/Rc3h2/Lrp6/Mbnl1/Pam/Ift122/Itga6/Nr2f2/Prkab1/Tgfb2/Slc39a1/Bax/C2cd3/Ece1/Fgfr2/Med1/Grhl2/Notch2/Bmpr2/Zfp219/Pkdcc/Megf8/Fbxw4/Fzd6/Slc39a3/Sall1/Iqce/Pbx2/Sox4/Rpgrip1l/Rara/Lmbr1/Lrp5/Ift172/Ift80/Znrf3/Bcl2l11/Kremen1
GO_ENDOCRINE_SYSTEM_DEVELOPMENT	GO_ENDOCRINE_SYSTEM_DEVELOPMENT	66	0.473848	1.80953	0.00125628	0.0298525	0.0237321	2681	tags=44%	list=21%	signal=35%	Wasl/Fnbp1l/Syne2/Myo6/Myo1c/Myo1d/Sun2/Myo1e/Myo5c/Myo5b
GO_MESODERM_DEVELOPMENT	GO_MESODERM_DEVELOPMENT	66	0.562774	2.14912	0.00125628	0.0298525	0.0237321	2743	tags=48%	list=21%	signal=38%	Dapk1/Klhl24/Fnta/Dlgap4/Akap9/Src/Pink1/Ptk2b/Shank2/Capn1/Dlg1/Ppargc1a/Mink1/Nptxr/Nlgn2/Lynx1
GO_HEART_GROWTH	GO_HEART_GROWTH	62	0.487456	1.8364	0.00126422	0.0298525	0.0237321	2859	tags=47%	list=22%	signal=37%	Igfbp7/Aqp1/Ptgfr/Nr1d1/Notch1/Pde3b/Insig2/Edn1/Nfkb1/Rps6kb1/Safb2/Cflar/Baiap2/Cdc5l/Rab12/Rock2/Sorl1/Parp1/Pxn/Ep300/Crebrf/Brd8/Nucks1/Grb10/Pten/Nr3c1/Phip/Rela/Zbtb7a/Pik3ca/Vamp2/Rwdd1/Rnf6/Hdac5/Rock1/Ncor2/Smarca4/Mdm2/Calcoco1/Serpinb9/Ppp5c/Ptpn11/Ccnd3/Errfi1/Ahcyl1/Zfp36l2/Zfp106/Igf1r/Efna5/Ptpra/Atp6v0d1/Lats2/Egln2/Strn3/Zbtb7b/Baiap2l1/Eprs/Akt1/Pkm/Kat2b/Ube3a/Prkcz/Gsk3a/Klf9…
GO_PROTEIN_MONOUBIQUITINATION	GO_PROTEIN_MONOUBIQUITINATION	62	0.490517	1.84793	0.00126422	0.0298525	0.0237321	4419	tags=65%	list=34%	signal=43%	Timp3/Myadm/Ptpn13/Tardbp/Sh2d4a/Angpt1/Dag1/Smad4/Ppp1r14b/Calm1/Taok3/Hspb1/Dusp8/Rock2/Sorl1/Parp1/Synj2bp/Pik3ip1/Igbp1/Ctdsp2/Pten/Camk2n1/Dusp3/Iqgap1/Pcif1/Dnajc15/Pin1/Qars/Rock1/Pafah1b1/Farp1/Cblc/Ajuba/Ppp5c/Eif4g1/Rnf149/Wwtr1/Stk38/Ppp1r15b/Errfi1/Gps2/Klf4/Bod1l/Ash1l/Deptor/Igf1r/Spry1/Pdgfa/Sirpa/Cib1/Lats2/Snx6/Eif3a/Hyal2/Dusp16/Akt1/Kat2b/Prkcz/Gsk3a/Sfn/Ilk/Zcchc9/Pak2/Ezr/Pin…
GO_ACTOMYOSIN	GO_ACTOMYOSIN	61	0.521317	1.95647	0.00126904	0.0298525	0.0237321	3554	tags=57%	list=27%	signal=42%	Flrt2/Sema3c/Dclk1/Csf1r/Notch1/Olfm1/Dag1/Myh10/Smad4/Rap1gap/S100a6/Vegfa/Plxnb1/Ddr1/Efnb1/Baiap2/Usp9x/Plxnb2/Klf7/Anapc2/Grb10/Smo/Macf1/Pten/Sema3b/Golga4/Ptch1/Pik3ca/Ppp3cb/Erbb2/Rnf6/Mark2/Lamc2/Pafah1b1/Rab21/Ptprf/Cttn/Svbp/Grb7/Auts2/Ptpn11/Rtn4rl1/Hsp90aa1/Klf4/Nrtn/Efna5/Ptpra/Flot1/Stmn1/Top2b/Pitpna/Map2k1/Flrt3/Siah1a/Grb2/Ryk/Sema3f/Kif3a/Ilk/Efna4/Stk11/Pak2/Src/Ezr/Sema6a/Ext1…
GO_REGULATION_OF_RHO_PROTEIN_SIGNAL_TRANSDUCTION	GO_REGULATION_OF_RHO_PROTEIN_SIGNAL_TRANSDUCTION	59	0.48705	1.81882	0.00127065	0.0298525	0.0237321	3451	tags=58%	list=27%	signal=42%	Csf1/Csf1r/Wnt4/Ddr1/Ptch1/Src/Stat6/Lrp6/Bax/Epha2/Fgfr2/Capn1/Pml/Med1
GO_POSITIVE_REGULATION_OF_OSSIFICATION	GO_POSITIVE_REGULATION_OF_OSSIFICATION	55	0.507851	1.87093	0.00127714	0.0298525	0.0237321	1594	tags=33%	list=12%	signal=29%	Sema3c/Tgfb3/Csf1/Cebpb/Csf1r/Notch1/Wnt4/Dag1/Ddr1/Cflar/Tgm2/Ptch1/Fgfr1/Cul3/Pdgfa/Twsg1/Rarg/Src/Stat6/Lrp6/Lama5/Rxra/Tgfb2/Bax/Plxna1/Epha2/Fgfr2/Capn1/Pml/Med1/Fbxw7
GO_REGULATION_OF_CELL_SUBSTRATE_JUNCTION_ORGANIZATION	GO_REGULATION_OF_CELL_SUBSTRATE_JUNCTION_ORGANIZATION	58	0.506218	1.88059	0.00127877	0.0298525	0.0237321	4033	tags=64%	list=31%	signal=44%	Smad4/Ssbp1/Dhx36/Kdm1a/Kmt2a/Ski/Vegfa/Camk2d/Cenpv/Ctcf/Ylpm1/Parp1/Nsd1/Ctr9/Zfp207/Eid1/Numa1/Rad21/Ruvbl2/Spty2d1/Ing2/Ssrp1/Setd5/Ik/Tlk1/Rnf4/Mecp2/Brd4/Cul3/Ctbp1/Auts2/Mier1/Snw1/Kdm5a/Senp6/Mllt6/Terf1/Upf1/Zbtb7b/BC004004/Nipbl/Tnks2/Xrn1/Paxbp1/Akap8/Pih1d1/Tpr/Fmr1/Paf1/Src/Pink1/Atrx/Chtop/Taf7/Mnat1/Rad50/Map2k7/Mapk3/Cct2/Usp7/Ercc1/Lcmt1/Mapk8/Sfpq/Arrb1/Ogt/Hnrnpd/Anapc1/Ppp1r10…
GO_REGULATION_OF_MUSCLE_ADAPTATION	GO_REGULATION_OF_MUSCLE_ADAPTATION	58	0.488758	1.81573	0.00127877	0.0298525	0.0237321	2163	tags=41%	list=17%	signal=35%	Notch1/Kdm1a/Vegfa/Plxnb2/Arhgef2/Smo/Fgfr1/Pafah1b1/Sox5/Dock7/Nf1/Rab10/Eml1/Fgfr2/Smarcd3/Ctnna1/Tead3/Frs2
GO_RNA_POLYMERASE_BINDING	GO_RNA_POLYMERASE_BINDING	58	0.559771	2.07954	0.00127877	0.0298525	0.0237321	2989	tags=62%	list=23%	signal=48%	Tgfb3/Rbpms/Notch1/Smad4/Gipc1/Hipk2/Parp1/Ep300/Numa1/Ing2/Bmpr1a/Crebbp/Snw1/Twsg1/Ilk/Stk11/Fermt1/Rbpj/Cited2/Neo1/Tgfbr1/Sdcbp/Tgfb2/Men1/Dab2/Cdkn1c/Notch2/Bmpr2/Rnf111/Zc3h3/Pelo/Thbs1/Tgfbr3/Acvr2b/Inhba/Flcn/Tgfb1i1/Acvr1b/Adam17/Jak2/Fgf9/Acvr2a
GO_ACTIN_FILAMENT_BUNDLE	GO_ACTIN_FILAMENT_BUNDLE	56	0.504476	1.85706	0.001287	0.0298525	0.0237321	3554	tags=55%	list=27%	signal=40%	Fgf12/Nedd4l/Myh14/Myh10/Atp2a2/Camk2d/Flna/Parva/Pdpn/Wasl/Myh9/Rock1/Fnbp1l/Wasf2/Syne2/Dsg2/Gja1/Myo6/Akap9/Frmd6/Nos1ap/Tpm4/Bin1/Jup/Myo1c/Tpm1/Pkp2/Wipf2/Limch1/Myo1d/Dmd/Sun2/Myo1e/Myo5c/Dsp/Myo5b/Pde4b/Dlg1/Tpm3/Vim/Rangrf
GO_MUSCLE_HYPERTROPHY	GO_MUSCLE_HYPERTROPHY	57	0.470167	1.73827	0.00128866	0.0298525	0.0237321	1897	tags=39%	list=15%	signal=33%	Flrt2/Wnt4/Vegfa/Agrn/Iqgap1/Map4k4/Rock1/Clstn1/Smad3/Efna5/Flot1/Sdc4/Flrt3/S100a10/Nphp1/Ptprj/Abl1/Tsc1/Epha2/Eef2k/Ptprd/Rac1/Sema4a
GO_REGULATION_OF_HISTONE_METHYLATION	GO_REGULATION_OF_HISTONE_METHYLATION	54	0.523998	1.9203	0.00129366	0.0298525	0.0237321	3349	tags=61%	list=26%	signal=46%	Dlc1/Notch1/Mmp14/Pten/Map4k4/Phldb2/Efna5/Cask/Src/Jag1/Kank1/Rcc2/Nf1/Men1/Pik3r1/Arhgap6/Plet1/Rasa1/Coro1c/Adam15/Rhoa/Thbs1/Nf2/Lgals1/Lrp1/Bcl6/Dmtn/Actn4
GO_REGULATION_OF_CARDIAC_MUSCLE_TISSUE_DEVELOPMENT	GO_REGULATION_OF_CARDIAC_MUSCLE_TISSUE_DEVELOPMENT	53	0.502817	1.83351	0.00129702	0.0298525	0.0237321	4582	tags=66%	list=35%	signal=43%	Pde3b/Insig2/Edn1/Nfkb1/Rps6kb1/Cflar/Baiap2/Cdc5l/Rab12/Rock2/Sorl1/Parp1/Pxn/Nucks1/Grb10/Pten/Phip/Rela/Pik3ca/Vamp2/Hdac5/Rock1/Mdm2/Ptpn11/Ccnd3/Errfi1/Ahcyl1/Zfp106/Igf1r/Ptpra/Atp6v0d1/Zbtb7b/Baiap2l1/Eprs/Akt1/Pkm/Kat2b/Prkcz/Gsk3a/Adcy6/Grb2/Atp6v1a/Src/Uso1/Rangap1/Stat6/Prkcd/Stat3/Kank1/Atp2b1/Eif4ebp1/Crk/Ogt/Insr/Pik3c2a/Pdpk1/Prkar2a/Agtrap/Rab13/Gclc/Gkap1/Ide/Prkci/Ndel1/Arid1b/S…
GO_REGULATION_OF_BIOMINERALIZATION	GO_REGULATION_OF_BIOMINERALIZATION	50	0.489332	1.76922	0.00130039	0.0298525	0.0237321	1845	tags=32%	list=14%	signal=28%	Vegfa/Rock2/Rock1/Add1/Ikbkb/Tnfrsf1a
GO_POSITIVE_REGULATION_OF_ANIMAL_ORGAN_MORPHOGENESIS	GO_POSITIVE_REGULATION_OF_ANIMAL_ORGAN_MORPHOGENESIS	48	0.514744	1.84718	0.0013245	0.0298525	0.0237321	2791	tags=42%	list=22%	signal=33%	Agrn/Rock2/Gna11/Gnaq/Gnb1/Plcb1/Gnai2
GO_NEGATIVE_REGULATION_OF_SMALL_GTPASE_MEDIATED_SIGNAL_TRANSDUCTION	GO_NEGATIVE_REGULATION_OF_SMALL_GTPASE_MEDIATED_SIGNAL_TRANSDUCTION	45	0.597797	2.11818	0.00132802	0.0298525	0.0237321	3412	tags=64%	list=26%	signal=48%	Flrt2/Sema3c/Dclk1/Csf1r/Notch1/Nedd4l/Olfm1/Dag1/Myh10/Smad4/Dhx36/Rap1gap/S100a6/Vegfa/Plxnb1/Tmem106b/Efnb1/Baiap2/Usp9x/Plxnb2/Cux1/Klf7/Anapc2/Grb10/Smo/Macf1/Pten/Rere/Sema3b/Wasl/Golga4/Ptch1/Pik3ca/Ppp3cb/Erbb2/Rnf6/Ppp3ca/Mark2/Lamc2/Pafah1b1/Rab21/Farp1/Cttn/Grb7/Auts2/Ptpn11/Hsp90aa1/Kidins220/Dnm1l/Nrtn/Efna5/Ptpra/Flot1/Stmn1/Top2b/Pitpna/Map2k1/Flrt3/Actr2/Ube3a/Siah1a/Grb2/Ppp1r9a/…
GO_POSITIVE_REGULATION_OF_MRNA_CATABOLIC_PROCESS	GO_POSITIVE_REGULATION_OF_MRNA_CATABOLIC_PROCESS	45	0.507057	1.79666	0.00132802	0.0298525	0.0237321	3039	tags=58%	list=23%	signal=44%	Kdm1a/Kmt2a/Rad21/Wdr26/Setd5/Ift43/Smarca2/Kdm6a/Nipbl/Larp7/Ube3a/Smc3/Pcgf2/Kansl1/Smc1a/Atrx/Tbl1xr1/Ift122/Rps6ka3/Tcf4/Sin3a/Aimp2/Wdr35/Eif2s3x/Kmt2d/B3glct/Ltbp3/Pigs
GO_STRIATED_MUSCLE_CELL_PROLIFERATION	GO_STRIATED_MUSCLE_CELL_PROLIFERATION	44	0.575673	2.03334	0.00132979	0.0298525	0.0237321	2859	tags=57%	list=22%	signal=44%	Foxj1/Amotl2/Arf6/Rock2/Arfgef1/Llgl2/Numa1/Arhgef2/Htt/Myh9/Amotl1/Mark2/Rock1/Pafah1b1/Myo18a/Dctn1/Hsp90aa1/Spry1/Nsfl1c/Gsn/Prkcz/Map4/Gja1/Pard3b/Stk11/Fermt1/Wwc1/Krit1/Ptk2b/Kank1/Gbf1/Crk/Dock7/Snx27/Prkci/Ndel1/Pard3/Itgb1/Gsk3b/Rab10
GO_TRANSCRIPTION_COFACTOR_BINDING	GO_TRANSCRIPTION_COFACTOR_BINDING	44	0.545118	1.92541	0.00132979	0.0298525	0.0237321	4156	tags=68%	list=32%	signal=46%	Arf6/Cdc5l/Pten/Kif1b/Kidins220/Cib1/Akt1/Ube3a/Dync1li2/Ngf/Crk/Pdpk1/Usp8/Micall1/Foxo3/Cbl/Rapgef1/Ehd1/Eef2k/Creb1/Rapgef2
GO_CELL_DIVISION_SITE	GO_CELL_DIVISION_SITE	47	0.507363	1.81129	0.00133333	0.0298525	0.0237321	3897	tags=60%	list=30%	signal=42%	Lztr1/Keap1/Klhl24/Cul3/Tnfaip1/Klhl9/Pef1/Spop/Pdcd6/Kctd13/Kctd10/Arih1/Enc1/Gan/Klhl12/Kctd2/Spopl
GO_MORPHOGENESIS_OF_AN_EPITHELIAL_SHEET	GO_MORPHOGENESIS_OF_AN_EPITHELIAL_SHEET	43	0.534451	1.88549	0.00133333	0.0298525	0.0237321	3893	tags=67%	list=30%	signal=47%	Tgfb3/Nfix/Flnb/Bgn/Lztr1/Ski/Aff4/Flna/Ep300/Tcf12/Ift81/Smo/Pten/Rras/Fgfr1/Pik3ca/Ctbp1/Crebbp/Auts2/Ptpn11/Smad3/Banf1/Slc25a24/Akt1/Nipbl/Stag2/Dync1i2/Raf1/Nras/Jag1/Asxl1/Insr/Cited2/Tgfbr1/Fgfrl1/Zmpste24/Serpinh1/Asxl2/Herc1/P4hb/Apc/Kras/Setbp1/Sms/Itch/Rras2/Rasa2/Cbl/Fgfr2/Fam20c/Sos2/Taf1/Erf/Traf7/Mad2l2/Cdkn1c/Braf/Pdgfb/Slc16a2/Ppp2ca/Lmna/Plod3/Rspry1/Slc29a3/Gnptab/Slc39a13/Cant…
GO_POSITIVE_REGULATION_OF_CELL_MATRIX_ADHESION	GO_POSITIVE_REGULATION_OF_CELL_MATRIX_ADHESION	43	0.537627	1.8967	0.00133333	0.0298525	0.0237321	2381	tags=53%	list=18%	signal=44%	Tgfb3/Csf1r/Hipk1/Plekha7/Vegfa/Rock2/Tjp1/Tln1/Pkp4/Arvcf/Fzd5/Rock1/Add1/Smad3/Dsg2/Gja1/Pak2/Src/Pdcd6ip/Mtdh/Trpv4/Cldn11/Nphp1/Cldn4/Pvr/Ctnnd1/Rdx/Hdac7/Tgfbr1/Ikbkb/Marveld3/Rab13/Prkci/Pard3/Jup/Myo1c/Pkn2/Pkp2/Apc/Tgfb2/Rhoc/Tjp2/Adam10/Csk/F2rl1/Epha2/Crb3/Arl2/Cldn23/Ctnna1/Grhl2/Pof1b/Dsp/Zfp703/F11r/Camsap3/Gnpat/Cxadr/Dlg1/Pard6b/Rhoa/Fbf1/Prkca/Kifc3/Efnb2/Mpp5/Nf2/Srf
GO_RESPONSE_TO_EPIDERMAL_GROWTH_FACTOR	GO_RESPONSE_TO_EPIDERMAL_GROWTH_FACTOR	43	0.525011	1.85219	0.00133333	0.0298525	0.0237321	2791	tags=49%	list=22%	signal=38%	Kidins220/Raf1/Ngf/Mapk3/Gadd45b/Crk/Tgfbr1/Map3k4/Taok2/Map3k1/Lamtor3/Mapk1/Rapgef1/Ripk1/Map3k2/Braf/Map3k12/Frs2/Egfr/Map3k10/Adam9/Ripk2/Eif2ak2/Map3k11/Map3k14/Jak2/Ercc6/Map3k5/Map3k7
GO_RNA_POLYMERASE_CORE_ENZYME_BINDING	GO_RNA_POLYMERASE_CORE_ENZYME_BINDING	43	0.532068	1.87709	0.00133333	0.0298525	0.0237321	2989	tags=60%	list=23%	signal=47%	Dnajb2/Dnajb14/St13/Bag6/Dnajc2/Ppid/Dnajc8/Tsc1/Bax/Stip1/Dnaja3/Creb1/Dnajb12/Dnaja1/Cdkn1b/Stub1/Iqcg/Dnajc10
GO_HISTONE_H3_K9_MODIFICATION	GO_HISTONE_H3_K9_MODIFICATION	41	0.527052	1.83271	0.0013624	0.0298525	0.0237321	3349	tags=51%	list=26%	signal=38%	Jund/Cebpb/Tacc2/Ets2/Kdm1a/Parp1/Ep300/Nsd1/Brd8/Zbtb7a/Rnf6/Ncor2/Smarca4/Ptpn11/Snw1/Nr1h2/Tob2/Med30/Smad3/Tcf7l2/Med13/Taf10/Wipi1/Rarg/Src/Lrif1/Taf7/Nrip1/Ddx54/Asxl1/Tacc1/Rnf14/Stat3/Arrb1/Ncoa1/Trip12/Arid1a/Trim24/Ctbp2/Ppid/Prpf6/Jup/Jak1/Ncoa2/Rxra/Baz2a/Jmjd1c/Pkn1/Znhit3/Tmf1/Foxp1/Med1/Ncor1/Cnot1/Taf1/Smarcd3/Med16/Hmgn3/Arid5a/Kdm3a/Prmt2
GO_REGULATION_OF_MUSCLE_HYPERTROPHY	GO_REGULATION_OF_MUSCLE_HYPERTROPHY	41	0.532933	1.85316	0.0013624	0.0298525	0.0237321	1897	tags=46%	list=15%	signal=40%	Vegfa/Fzd5/Efemp1/Klf4/Ercc1/Bax/Ldha/Myo1e
GO_SPINDLE_LOCALIZATION	GO_SPINDLE_LOCALIZATION	40	0.537254	1.85477	0.00137174	0.0298525	0.0237321	2658	tags=45%	list=21%	signal=36%	Nfix/Smad4/Stag1/Ski/Plec/Ctcf/Ep300/Ahdc1/Rere/Gatad2b/Pik3ca/Bptf/Huwe1/Ctbp1/Crebbp/Kidins220/Dnm1l/Tprkb/Igf1r/Larp7/Ube3a/Prdm16/Wac/Prps1/Gja1/Fmr1/Src/Jag1/Flii/Ngf/Ercc1/Stat3/Tbl1xr1/Las1l/Kdm5c/Rai1/Fbxo11/Kmt2e/Thoc6/Tcf4/Deaf1/Sin3a/Ube2a/Abl1/Mapk1/Cep57/Dhps/Dyrk1a/Pik3r1/Taf1/Iars2/Rab3gap1/Emc1/Tbck/Iqsec2/Bcr/Hdac4/Mapk8ip3/Son/Trrap/Tcf20/Pigyl/Tti2/Ugdh/Extl3/Xrcc4/Exosc2/Ocrl/…
GO_HEART_VALVE_DEVELOPMENT	GO_HEART_VALVE_DEVELOPMENT	39	0.553813	1.90109	0.00137741	0.0298525	0.0237321	3242	tags=51%	list=25%	signal=39%	Tgfb3/Flnb/Flna/Ptch1/Tbl1xr1/Nfia/Rai1/Ube2a
GO_HIPPO_SIGNALING	GO_HIPPO_SIGNALING	38	0.584767	1.99376	0.00138313	0.0298525	0.0237321	4039	tags=74%	list=31%	signal=51%	Flna/Atrx/Ehmt1/Stat3/Bcor/Rhoa/Rab23/Sox4
GO_MESENCHYME_MORPHOGENESIS	GO_MESENCHYME_MORPHOGENESIS	26	0.636551	2.00476	0.00140056	0.0298525	0.0237321	2280	tags=42%	list=18%	signal=35%	Lztr1/Pten/Rras/Ptpn11/Tcof1/Polr1c/Akt1/Raf1/Nras/Pex6/Kras/Setbp1/Esrp1/Rras2/Rasa2/Cbl/Fgfr2/Sos2/Erf
GO_CARDIAC_MUSCLE_CELL_PROLIFERATION	GO_CARDIAC_MUSCLE_CELL_PROLIFERATION	36	0.594373	2.0026	0.00140647	0.0298525	0.0237321	2859	tags=58%	list=22%	signal=46%	Sema3c/Scx/Notch1/Wnt4/Smad4/Rbbp6/Ep300/Smo/Ptch1/Bmpr1a/Smad3/Kdm6a/Rbpj/Lrp6/Ppp2r3a
GO_FACE_DEVELOPMENT	GO_FACE_DEVELOPMENT	32	0.577398	1.90582	0.00140647	0.0298525	0.0237321	1580	tags=50%	list=12%	signal=44%	Timp3/Igf1/Hipk1/Bcl2l1/Dapk1/Erbb3/Cflar/Siva1/Stx4a/Arhgef2/Mal/Pten/Phip/Htt/Rela/Fgfr1/Cttn/Mknk2/Smad3/Birc6/Deptor/Tcf7l2/Faim/Ddx47/Cib1/Hyal2/Akt1/Gsk3a/Rb1cc1/Dapk3/Yap1/Rbck1/Raf1/Gclm/Bok/Pak2/Src/Tmbim1/Bad/Dab2ip/Ngf/Bcl10/Pdpk1/Tgfbr1/Tnfsf12/Tnfrsf1a/Gclc/Itga6/Icam1/Psme3/Nf1/Foxo3/Htra2/Gsk3b/Zmynd11/Cyld/Tgfb2/Bax/Hmgb2/Hspa1a/Wwox/Pml/Pik3r1/Ripk1/Kitl/Ctnna1/Skil/Tnfrsf12a/Bag…
GO_LUNG_ALVEOLUS_DEVELOPMENT	GO_LUNG_ALVEOLUS_DEVELOPMENT	29	0.581141	1.87682	0.00140845	0.0298525	0.0237321	4047	tags=66%	list=31%	signal=45%	Sema3c/Adgrg6/Notch1/Myh10/Smad4/Luzp1/Parva/Smo/Mdm4/Ndst1/Mdm2/Bmpr1a/Ube4b/Ap2b1/Sav1/Egln1/Trip11/Gsk3a/Jag1/Rbpj/Hectd1/Matr3/Cited2/Tgfbr1/Fgfrl1/Dnm2/Arid1a/Zmpste24/Rxra/Tpm1/Pkp2/Tgfb2/Fzd1/Fkbp1a/Smad6/Fgfr2/Tab1/Med1/Smarcd3/Zfpm1/Grhl2/Notch2/Dsp/Bmpr2/Vangl2/Lmo4/Frs2/Sos1/Sall1/Srf/Gata6/Sox4/Dhrs3/Tmem65
GO_REGULATION_OF_EXTRACELLULAR_MATRIX_ORGANIZATION	GO_REGULATION_OF_EXTRACELLULAR_MATRIX_ORGANIZATION	29	0.58	1.87314	0.00140845	0.0298525	0.0237321	2730	tags=45%	list=21%	signal=35%	Nsd1/Ncor2/Snw1/Nr1h2/Rarg/Lrif1/Nrip1/Asxl1/Tacc1/Ncoa1/Ctbp2/Med1/Cnot1/Arid5a/Prmt2
GO_REGULATION_OF_GASTRULATION	GO_REGULATION_OF_GASTRULATION	23	0.644242	1.97328	0.00141044	0.0298525	0.0237321	2730	tags=61%	list=21%	signal=48%	Notch1/Kdm1a/Vegfa/N4bp2l2/Smo/Gja1/Yap1/Pdcd2/Fermt1/Pim1/Nf1/Kat7/Zfp36l1/Atxn1l/Hmgb2/Kitl/Smarcd3/Ctnna1/Ltbp3/Ago3
GO_REGULATION_OF_NECROTIC_CELL_DEATH	GO_REGULATION_OF_NECROTIC_CELL_DEATH	25	0.593838	1.84877	0.00141243	0.0298525	0.0237321	2859	tags=52%	list=22%	signal=41%	Igf1/Sema3c/Scx/Notch1/Flnb/Myh14/Edn1/Myh10/Smad4/Ski/Erbb3/Vegfa/Sorbs2/Cflar/Arid2/Mylk/Luc7l/Ep300/Smo/Pten/Sox6/Ptch1/Fgfr1/Pkd2/Svil/Ppp3ca/Pin1/Zfand5/Csrp2/Smad1/Yy1/Bmpr1a/Ube4b/Smad3/Flot1/Klf5/Sav1/Ybx3/Dsg2/Egln1/Gsk3a/Mtpn/Kdm6b/Gja1/Egr1/Yap1/Ankrd1/Meis1/Vgll4/Rbpj/Mef2a/Usp19/Bcl9l/Akap13/Lemd2/Tgfbr1/Zbtb18/Pim1/Arid1a/Zmpste24/Nr2f2/Bcl9/Nf1/Vamp5/Itgb1/Rxra/Tpm1/Pkp2/Ddx17/Tgfb…
GO_ANDROGEN_RECEPTOR_BINDING	GO_ANDROGEN_RECEPTOR_BINDING	24	0.638917	1.97208	0.00142045	0.0298525	0.0237321	3293	tags=71%	list=25%	signal=53%	Notch1/Angpt1/Cflar/Pkd2/Egr1/Pdgfd/Notch2/Pdgfb
GO_ENDOCARDIAL_CUSHION_DEVELOPMENT	GO_ENDOCARDIAL_CUSHION_DEVELOPMENT	24	0.609605	1.88161	0.00142045	0.0298525	0.0237321	3242	tags=50%	list=25%	signal=38%	Kmt2a/Ehmt2/Nsd1/Kmt2c/Setd5/Setd2/Ash1l/Setd1b/Prdm16/Smyd2/Ehmt1/Eed/Men1/Setd7/Dot1l/Kmt2d/Ash2l/Wdr5/Wdr82/Kmt2b/Ezh1/Setd1a/Setdb1/Suz12/Ezh2/Mecom
GO_MICROTUBULE_ANCHORING	GO_MICROTUBULE_ANCHORING	22	0.61306	1.85179	0.00143678	0.0298525	0.0237321	3258	tags=73%	list=25%	signal=55%	Htt/Pafah1b1/Dync1h1/Hook3/Dync2h1/Dnal4/Dynll1/Tctex1d2/Bicd1
GO_POSITIVE_REGULATION_OF_EMBRYONIC_DEVELOPMENT	GO_POSITIVE_REGULATION_OF_EMBRYONIC_DEVELOPMENT	22	0.58777	1.7754	0.00143678	0.0298525	0.0237321	2730	tags=55%	list=21%	signal=43%	Ctcf/Ep300/Crebbp/Irf6/Arhgap29/Gja1/Evc2/Fgfr2/B3glct/Dlg1/Dync2li1/Vps13b/Evc/Brf1/Nek1/Fgfr3/Cdh1
GO_POSITIVE_REGULATION_OF_POSTTRANSCRIPTIONAL_GENE_SILENCING	GO_POSITIVE_REGULATION_OF_POSTTRANSCRIPTIONAL_GENE_SILENCING	22	0.617147	1.86413	0.00143678	0.0298525	0.0237321	2859	tags=64%	list=22%	signal=50%	Igf1/Itga3/Csf1/Myadm/Wnt4/Angpt1/Dag1/Il6st/Nfat5/Vegfa/Myo10/Efnb1/Flna/Plaur/Stx4a/Tgm2/Pdpn/Tjp1/Adgrg1/Rras/Rela/Pik3ca/Iqgap1/Erbb2/Ppp3ca/Map4k4/Rock1/Ptpn11/H2-T23/Smad3/Flot1/Sirpa/Cib1/Zfhx3/Sdc4/Zbtb7b/Akt1/Ap3b1/Prkcz/Hsd17b12/Grb2/Zmiz1/Plekha2/Ilk/Pak2/Src/S100a10/Fermt1/Rin2/Bad/Bcl10/Ptk2b/Nkap/Crk/Dennd6a/Ptprj/Pdpk1/Cited2/Dnm2/Cxcl12/Itga6/Kifap3/Dpp4/Jup/Icam1/Irak1/Vnn1/Jak1/…
GO_POSITIVE_REGULATION_OF_PROTEIN_AUTOPHOSPHORYLATION	GO_POSITIVE_REGULATION_OF_PROTEIN_AUTOPHOSPHORYLATION	22	0.599695	1.81142	0.00143678	0.0298525	0.0237321	3274	tags=64%	list=25%	signal=48%	Igf1/Notch1/Edn1/Pten/Fgfr1/Pin1/Yy1/Bmpr1a/Sav1/Gsk3a/Gja1/Yap1/Meis1/Vgll4/Rbpj/Tgfbr1/Pim1/Mapk1/Mapk14/Fgfr2/Ripk1
GO_HEAD_MORPHOGENESIS	GO_HEAD_MORPHOGENESIS	21	0.61853	1.85173	0.001443	0.0298525	0.0237321	1575	tags=52%	list=12%	signal=46%	Myrf/Aggf1/Flna/Fgfr1/Arvcf/Yy1/Sec24c/Pld1/Pcgf2/Nr2f2/Rps6ka3/Kras/Jmjd1c
GO_CEREBRAL_CORTEX_RADIALLY_ORIENTED_CELL_MIGRATION	GO_CEREBRAL_CORTEX_RADIALLY_ORIENTED_CELL_MIGRATION	19	0.63881	1.86463	0.00145138	0.0298525	0.0237321	2502	tags=63%	list=19%	signal=51%	Klf6/Pik3ca/Erbb2/Bmpr1a/Stk11/Msh3/Apc/Kras/Cep57/Fgfr2/Irf1
GO_HISTONE_H4_K16_ACETYLATION	GO_HISTONE_H4_K16_ACETYLATION	20	0.611333	1.80967	0.00145138	0.0298525	0.0237321	1845	tags=65%	list=14%	signal=56%	Ehmt2/Setd5/Ash1l/Prdm16/Ehmt1
GO_INSULIN_LIKE_GROWTH_FACTOR_RECEPTOR_SIGNALING_PATHWAY	GO_INSULIN_LIKE_GROWTH_FACTOR_RECEPTOR_SIGNALING_PATHWAY	20	0.592654	1.75437	0.00145138	0.0298525	0.0237321	2786	tags=55%	list=21%	signal=43%	Dag1/Glis3/Pten/Akt1/Gnaq/Pomgnt1/Fgfr2/Fktn/Pomt1/Ocrl/Fkrp
GO_LAMININ_BINDING	GO_LAMININ_BINDING	19	0.647144	1.88896	0.00145138	0.0298525	0.0237321	2135	tags=53%	list=16%	signal=44%	Srgap2/Adgrg1/Pafah1b1/Syne2/Zmiz1/Dab2ip/Lamb1/Cxcl12/Dixdc1/Ndel1/Sun1/Mboat7/Sun2/Arl13b
GO_POSITIVE_REGULATION_OF_MUSCLE_HYPERTROPHY	GO_POSITIVE_REGULATION_OF_MUSCLE_HYPERTROPHY	20	0.641365	1.89857	0.00145138	0.0298525	0.0237321	1897	tags=60%	list=15%	signal=51%	Rps6kb1/Sorl1/Nucks1/Grb10/Rela/Ptpn11/Ccnd3/Zbtb7b/Baiap2l1/Prkcz/Gsk3a/Src/Uso1/Prkcd/Kank1/Atp2b1/Ogt/Gkap1/Sesn3/Myo1c/Inpp5k/Tsc1/Opa1/Ncoa5/Pik3r1/Esrra/Gnai2/Cdk4/Tns2
GO_ENDOCARDIAL_CUSHION_MORPHOGENESIS	GO_ENDOCARDIAL_CUSHION_MORPHOGENESIS	17	0.690192	1.9435	0.00146628	0.0298525	0.0237321	2280	tags=47%	list=18%	signal=39%	Cflar/Arhgef2/Birc2/Peli1/Ybx3/Rbck1/Bok/Birc3/Ripk1
GO_POSITIVE_REGULATION_OF_TRANSCRIPTION_OF_NOTCH_RECEPTOR_TARGET	GO_POSITIVE_REGULATION_OF_TRANSCRIPTION_OF_NOTCH_RECEPTOR_TARGET	17	0.673243	1.89577	0.00146628	0.0298525	0.0237321	1518	tags=47%	list=12%	signal=42%	Fgf12/Hspg2/Adgrg6/Fxr1/Kmt2a/Erbb3/Agrn/Pex19/Rad21/Ppp3ca/Setd5/Cltc/Ctbp1/Tsfm/Dnm1l/Nipbl/Ccdc174/Atp6v1a/Smc3/Gle1/Smc1a/Trpv4/Flii/Usp7/Rai1/Fgfrl1/Dnm2/Bin1/Zmpste24/Bicd2/Slc25a1/Deaf1/Trak1/Ppm1b/Gfpt1/Wwox/Nek9/Aars/Syne1/Herc2/Nup88/B3glct/Tmco1/Tbck/Exosc9/Pigs/Iqsec2/Lmna/Slc25a19/Tpm3/Vps13b
GO_CELL_CELL_ADHESION_MEDIATED_BY_CADHERIN	GO_CELL_CELL_ADHESION_MEDIATED_BY_CADHERIN	16	0.697186	1.93897	0.00147059	0.0298525	0.0237321	2963	tags=56%	list=23%	signal=43%	Smad4/Kmt2a/Ctr9/Mecp2/Brd4/Auts2/Snw1/Paxbp1/Paf1/Chtop/Ogt/Kmt2e/Eed/Rtf1/Rnf20/Rif1/Wdr5/Dnmt1/Gcg/Lmna
GO_MESODERMAL_CELL_DIFFERENTIATION	GO_MESODERMAL_CELL_DIFFERENTIATION	16	0.734045	2.04148	0.00147059	0.0298525	0.0237321	2694	tags=69%	list=21%	signal=55%	Notch1/Rock2/Rock1/Jag1/Rbpj/Tnfrsf1a/Tgfb2/Smad6/Notch2/Bmpr2
GO_REGULATION_OF_METALLOPEPTIDASE_ACTIVITY	GO_REGULATION_OF_METALLOPEPTIDASE_ACTIVITY	16	0.684659	1.90413	0.00147059	0.0298525	0.0237321	2576	tags=69%	list=20%	signal=55%	Edn1/Pkd2/Hsp90aa1/Klf4/Smad3/Akt1/Ddah2/Nos1ap/Ptk2b/Insr/Dnm2/Icam1/Foxo3
GO_DYNEIN_COMPLEX_BINDING	GO_DYNEIN_COMPLEX_BINDING	18	0.669055	1.91572	0.00147711	0.0298525	0.0237321	2517	tags=56%	list=19%	signal=45%	Chmp4c/Arf6/Vps4b/Rala/Exoc4/Birc6/Usp3/Pdcd6ip/Tsg101/Mical3/Exoc1/Capg/Ist1
GO_REGULATION_OF_DNA_METHYLATION	GO_REGULATION_OF_DNA_METHYLATION	18	0.653755	1.87192	0.00147711	0.0298525	0.0237321	3069	tags=67%	list=24%	signal=51%	Syt7/Mecp2/Gpm6b/Pick1/Pink1/Dtnbp1/Cxcl12/Mapk15/Nisch
GO_SERTOLI_CELL_DEVELOPMENT	GO_SERTOLI_CELL_DEVELOPMENT	13	0.70263	1.84818	0.00147711	0.0298525	0.0237321	2191	tags=62%	list=17%	signal=51%	Synj2bp/Dnm1l/Cluh/Mef2a/Trak1/Msto1/Opa1
GO_FLUID_TRANSPORT	GO_FLUID_TRANSPORT	12	0.724142	1.86669	0.00149031	0.0299028	0.023772	1114	tags=50%	list=9%	signal=46%	Bicc1/Tgfb3/Bgn/Smad4/Mylk/Pcnt/Pkd2/Smad3/Ganab
GO_MICROTUBULE_ANCHORING_AT_MICROTUBULE_ORGANIZING_CENTER	GO_MICROTUBULE_ANCHORING_AT_MICROTUBULE_ORGANIZING_CENTER	12	0.775794	1.99984	0.00149031	0.0299028	0.023772	2857	tags=92%	list=22%	signal=72%	Ski/Vegfa/Camk2d/Tbl1x/Ing2/Hdac5/Ctbp1/Mier1/Kdm5a/Sirt7/Mta3/Zbtb7b/BC004004/Nipbl/Suds3/Akap8/Pink1/Rest/Rcor3/Tbl1xr1/Mta1/Mapk8/Sfpq/Morf4l2/Hdac7/Msl3/Akap8l/Rcor1/Sin3a/Baz2a/Elk4/Znhit1/Smarcad1/Sirt3
GO_REGULATION_OF_CELL_CELL_ADHESION_MEDIATED_BY_CADHERIN	GO_REGULATION_OF_CELL_CELL_ADHESION_MEDIATED_BY_CADHERIN	12	0.710042	1.83034	0.00149031	0.0299028	0.023772	2963	tags=58%	list=23%	signal=45%	Thoc2/Setd2/Cpsf6/Tpr/Nsun2/Rbm26/Supt6/Rbm27/Akap8l/Dhx9/Nup153
GO_MICROTUBULE_ANCHORING_AT_CENTROSOME	GO_MICROTUBULE_ANCHORING_AT_CENTROSOME	10	0.774834	1.88957	0.00152207	0.0303218	0.0241052	2857	tags=90%	list=22%	signal=70%	Flrt2/Sema3c/Dclk1/Csf1r/Notch1/Nedd4l/Olfm1/Myh14/Dag1/Myh10/Smad4/Taok1/Ssbp1/Dhx36/Rap1gap/Srgap2/S100a6/Bcl2l1/Taok3/Vegfa/Plxnb1/Ddr1/Tmem106b/Efnb1/Baiap2/Usp9x/Arpin/Plxnb2/Cux1/Klf7/Anapc2/Grb10/Smo/Macf1/Pdpn/Pten/Rere/Sema3b/Wasl/Golga4/Ptch1/Pik3ca/Ppp3cb/Iqgap1/Erbb2/Rnf6/Ppp3ca/Mark2/Map4k4/Lamc2/Rock1/Pafah1b1/Rab21/Farp1/Cttn/Grb7/Auts2/Ptpn11/Hsp90aa1/Kidins220/Dnm1l/Nrtn/Efna5/Pt…
GO_REGULATION_OF_SYNAPSE_MATURATION	GO_REGULATION_OF_SYNAPSE_MATURATION	10	0.761455	1.85694	0.00152207	0.0303218	0.0241052	1412	tags=40%	list=11%	signal=36%	Flnb/Flna/Gatad2b/Setd5/B3gat3/Smarca2
GO_REGULATION_OF_URINE_VOLUME	GO_REGULATION_OF_URINE_VOLUME	10	0.768275	1.87358	0.00152207	0.0303218	0.0241052	2950	tags=80%	list=23%	signal=62%	Notch1/Vegfa/Rock2/Rock1/Add1/Vezf1/Jag1/Ikbkb/Tnfrsf1a
GO_CELL_PROJECTION_ASSEMBLY	GO_CELL_PROJECTION_ASSEMBLY	472	0.305374	1.42129	0.00203252	0.0403676	0.0320914	4833	tags=49%	list=37%	signal=32%	Tgfb3/Ski/Cflar/Zbtb7a/Pin1/Glg1/Vasn/Smad3/Spry1/Snx6/Prdm16/Onecut1/Bcl9l/Veph1/Pdpk1/Tgfbr1/Dnm2/Bambi/Eid2/Smurf2/Spred2/Hspa1a/Smad6/Zfp451/Skil/Ppm1a/Stub1
GO_EPITHELIAL_CELL_DIFFERENTIATION	GO_EPITHELIAL_CELL_DIFFERENTIATION	403	0.307818	1.41948	0.00205761	0.0403676	0.0320914	3637	tags=40%	list=28%	signal=29%	Hspg2/Edn1/Stag1/Kdm1a/Kmt2a/Ski/Il6st/Fras1/Hmgb3/Upf3b/Flna/Usp9x/Ep300/Dpm2/Rad21/Pten/Gatad2b/Fgfr1/Wdr26/Bptf/Setd5/Itgb6/Ift43/Crebbp/Smarca2/Ptpn11/Gtf2i/Irf6/Arhgap29/Tcof1/Smad3/Banf1/Kdm6a/Baz1b/Polr1c/Map2k1/Nipbl/Larp7/Ube3a/Ankrd11/Plcb4/Gja1/Smc3/Asph/Pcgf2/Kansl1/Smc1a/Atrx/Tbl1xr1/Tab2/Las1l/Kdm5c/Rai1/Insr/Sox5/Bcor/Dock7/Zmpste24/Ift122/Thoc6/Dnmt3a/Rps6ka3/Tcf4/Gtf2ird1/Sin3a/P…
GO_POSITIVE_REGULATION_OF_CELLULAR_COMPONENT_BIOGENESIS	GO_POSITIVE_REGULATION_OF_CELLULAR_COMPONENT_BIOGENESIS	401	0.309525	1.42727	0.00205761	0.0403676	0.0320914	3323	tags=36%	list=26%	signal=28%	Dag1/Plec/Sorbs2/Csrp2/Asph/Tpm4/Tpm1/Dmd/Krt19
GO_CELL_GROWTH	GO_CELL_GROWTH	358	0.318983	1.45944	0.002079	0.0403676	0.0320914	3493	tags=39%	list=27%	signal=29%	Ndrg1/Adgrg6/Dag1/Ski/Erbb3/Rela/Erbb2/Akt1/Ilk/Aldh3a2/Arhgef10/Ngf/Nab1/Pard3/Sod1/Nf1
GO_MOLECULAR_TRANSDUCER_ACTIVITY	GO_MOLECULAR_TRANSDUCER_ACTIVITY	357	0.31776	1.45373	0.002079	0.0403676	0.0320914	3971	tags=35%	list=31%	signal=25%	Ccnd2/Nfix/Flnb/Kmt2a/Ski/Efnb1/Flna/Usp9x/Ptch1/Fgfr1/Arvcf/Ift43/Yy1/Sec24c/Ddhd2/Etfdh/Kdm6b/Ankrd11/Gja1/Nras/Smc1a/Atrx/Nsun2/Tbl1xr1/Dock7/Zmpste24/Ift122/Zfp148/Rps6ka3/Tlk2/Kras/C2cd3/Jmjd1c/Atp6v1b2/Wdr35/Cdk10/Fgfr2/Pik3r1/Arl3/Kitl/Erf/Ube3b/Notch2/Pura
GO_SPINDLE	GO_SPINDLE	308	0.32891	1.49096	0.00209864	0.0403676	0.0320914	5095	tags=50%	list=39%	signal=31%	Igf1/Tgfb3/Scx/Slc38a10/Bgn/Ets2/Insig2/Mmp14/Edn1/Ski/Plxnb1/Pbx1/Ep300/Gna11/Sox6/Sbds/Ano6/Rela/Fgfr1/Bbx/Zfand5/Pafah1b1/Smad1/Ndst1/Bmpr1a/Efemp1/Ptpn11/Creb3l2/Setd2/Glg1/Itgb8/Tcof1/Ash1l/Smad3/Etl4/Wasf2/Hyal2/Nipbl/Trip11/Thra/Ankrd11/Ryk/Gja1/Wdr48/Rarg/Pcgf2/Foxn3/Src/Smad5/Ext1/Trpv4/Ddrgk1/Meis1/Asxl1/Mapk3/Lrp6/Eif2ak3/Slc9b2/Rai1/Hspb11/Akap13/Pdgfc/Sox5/Tgfbr1/Fgfrl1/Sp3/Zmpste24/…
GO_PHOSPHOLIPID_BINDING	GO_PHOSPHOLIPID_BINDING	311	0.326656	1.47895	0.00210748	0.0403676	0.0320914	4100	tags=45%	list=32%	signal=31%	Kmt2a/Ehmt2/Ctcf/Parp1/Pik3ca/Mecp2/Pick1/Gsk3a/Atrx/Ehmt1/Mbd2/Zmpste24/Kmt2e/Dnmt3a/Mphosph8/Mbd3/Baz2a/Atf7ip/Mbd1/Dnmt1/Tet3/Grhl2/Prmt5/Gatad2a
GO_NEGATIVE_REGULATION_OF_HYDROLASE_ACTIVITY	GO_NEGATIVE_REGULATION_OF_HYDROLASE_ACTIVITY	267	0.334481	1.50312	0.00211416	0.0403676	0.0320914	3274	tags=37%	list=25%	signal=28%	Adgrg6/Smad4/Kdm1a/Kmt2a/Aff4/Pbx1/Glis3/Ctcf/Upf3b/Usp9x/Dpm2/Arhgef2/Rad21/Gatad2b/Bptf/Setd5/Ift43/Cltc/Mettl5/Huwe1/Mecp2/Ppp1r15b/Irf6/Igf1r/Med13/Man1b1/Smarcc2/Slc25a24/Nipbl/Stag2/Ap3b1/Wac/Atic/Ankrd11/Dpf2/Cdk13/Smc3/Pcgf2/Smc1a/Atrx/Ext1/Pycr2/Pmm2/Tbl1xr1/Nfia/Las1l/Kdm5c/Rai1/Zbtb18/Arid1b/Rps6ka3/Lmbrd1/Qrich1/Mapk1/Dmd/Setbp1/Kat6a/Pak3/Cdk10/Dyrk1a/Herc2/Hcfc1/B3glct/Taf1/Taf6/Ube…
GO_TRANSCRIPTION_REGULATOR_COMPLEX	GO_TRANSCRIPTION_REGULATOR_COMPLEX	298	0.336736	1.52086	0.00211416	0.0403676	0.0320914	3354	tags=44%	list=26%	signal=33%	Tgfb3/Cebpb/Notch1/St14/Insig2/Mmp14/Edn1/Hipk1/Kmt2a/Vegfa/Pbx1/Hipk2/Arid2/Tead1/Rbbp6/Smo/Ptch1/Fgfr1/Pkd2/Bptf/Fzd5/Ndst1/Bmpr1a/Efemp1/Setd2/Smad3/Birc6/Pdgfa/Kdm6a/Map2k1/Akt1/Nipbl/Egln1/Phactr4/Grb2/Yap1/Wdr48/Rarg/Myo6/Pcgf2/Tshz1/Epn1/Rad23b/Mapk3/Rbpj/Ercc1/Lrp6/Bbs4/Ncoa1/Plcd3/Pdgfc/Cited2/Cc2d2a/Tgfbr1/Mbd2/Sp3/Arid1a/Junb/Pbx3/Ift122/Nr2f2/Celsr1/Sod1/Tead2/Ggnbp2/Cep290/Mbd3/Tgfb2…
GO_REPRODUCTIVE_SYSTEM_DEVELOPMENT	GO_REPRODUCTIVE_SYSTEM_DEVELOPMENT	277	0.328715	1.48009	0.0021164	0.0403676	0.0320914	3981	tags=44%	list=31%	signal=31%	Pde3b/Insig2/Rps6kb1/Cflar/Baiap2/Rab12/Sorl1/Parp1/Nucks1/Grb10/Pten/Phip/Rela/Pik3ca/Vamp2/Hdac5/Ptpn11/Ccnd3/Errfi1/Zfp106/Igf1r/Ptpra/Atp6v0d1/Zbtb7b/Baiap2l1/Eprs/Akt1/Pkm/Kat2b/Prkcz/Gsk3a/Grb2/Atp6v1a/Src/Uso1/Prkcd/Kank1/Atp2b1/Eif4ebp1/Ogt/Insr/Pik3c2a/Pdpk1/Rab13/Gclc/Gkap1/Ide/Prkci/Ndel1/Shc1/Stxbp4/Sesn3/Myo1c/Foxo3/Gsk3b/Apc/Rab10/Atp6v1d/Inpp5k/Tsc1/Opa1/Syap1/Ncoa5/Sp1/Atp6v1b2/Zf…
GO_NUCLEOSIDE_TRIPHOSPHATASE_REGULATOR_ACTIVITY	GO_NUCLEOSIDE_TRIPHOSPHATASE_REGULATOR_ACTIVITY	264	0.341645	1.5325	0.00212089	0.0403676	0.0320914	3879	tags=42%	list=30%	signal=30%	Tardbp/Dhx36/Rc3h1/Zfp36l2/Upf1/Hnrnpd/Zfp36l1/Zfp36
GO_POSITIVE_REGULATION_OF_CELL_CYCLE	GO_POSITIVE_REGULATION_OF_CELL_CYCLE	283	0.327512	1.47245	0.00212314	0.0403676	0.0320914	3718	tags=42%	list=29%	signal=30%	Itga3/St14/Lztr1/Stag1/Kdm1a/Fras1/Wdr26/Pcnt/Itgb6/Yy1/Smarca2/Banf1/Kdm6a/Man1b1/Map2k1/Larp7/Stag2/Dcaf17/Rin2/Nsun2/Shoc2/Gtpbp2/Anapc1/Cwc27/Zmpste24/Jup/Herc1/Nf1/Sin3a/Pex6/Lpar6/Kras/Sms/Wdr35/Kmt2d/Sos2/Tmco1/Ube3b/Ripk4/Braf/Dsp/Hdac4/Dnajc21/Lmna/Son/Megf8/Gnptab/Ppp2r3c/Brf1/Sos1/Kank2/Lrp1/Vac14/Ttc7/Meis2/Mbtps2/Nfib/Cdh3/Kremen1/Ccnk
GO_MYELOID_CELL_DIFFERENTIATION	GO_MYELOID_CELL_DIFFERENTIATION	282	0.324493	1.45857	0.0021254	0.0403676	0.0320914	4391	tags=49%	list=34%	signal=33%	Lztr1/Rras/Ptpn11/Raf1/Nras/Kras/Esrp1/Rras2/Rasa2/Cbl/Fgfr2/Sos2
GO_REGULATION_OF_MRNA_METABOLIC_PROCESS	GO_REGULATION_OF_MRNA_METABOLIC_PROCESS	288	0.331921	1.4927	0.00212766	0.0403676	0.0320914	3225	tags=44%	list=25%	signal=34%	Flnb/Lztr1/Smad4/Kmt2a/Aff4/Flna/Tcf12/Rad21/Rras/Ptch1/Fgfr1/Pcnt/Setd5/B3gat3/Ctbp1/Ptpn11/Gtf2i/Baz1b/Nipbl/Dnal4/Ankrd11/Smc3/Raf1/Nras/Kansl1/Smc1a/Ext1/Vangl1/Sox5/Fgfrl1/Bcor/Gtf2ird1/Apc/Kras/Evc2/Setbp1/Rras2/Rasa2/Cbl/Fgfr2
GO_RESPONSE_TO_STEROID_HORMONE	GO_RESPONSE_TO_STEROID_HORMONE	226	0.340929	1.50977	0.00214592	0.0404349	0.0321449	3293	tags=41%	list=25%	signal=31%	Kif1b/Dync1h1/Dync2h1/Kif1c/Kif3a/Kif3b/Kif5b/Dync2li1/Kif16b/Kifc3
GO_STRESS_ACTIVATED_PROTEIN_KINASE_SIGNALING_CASCADE	GO_STRESS_ACTIVATED_PROTEIN_KINASE_SIGNALING_CASCADE	226	0.341006	1.51011	0.00214592	0.0404349	0.0321449	3678	tags=44%	list=28%	signal=32%	Tgfb3/Notch1/Smad4/Mylk/Smad3/Tgfbr1/Tgfb2/Smad6
GO_POSITIVE_REGULATION_OF_PROTEIN_SERINE_THREONINE_KINASE_ACTIVITY	GO_POSITIVE_REGULATION_OF_PROTEIN_SERINE_THREONINE_KINASE_ACTIVITY	250	0.33535	1.49232	0.00214823	0.0404349	0.0321449	3855	tags=40%	list=30%	signal=29%	Ndrg1/Lztr1/Rap1gap/Srgap2/Sh3bp4/Arhgap1/Diaph1/Rock2/Sorl1/Cdc42ep5/Flna/Llgl2/Arhgef2/Iqgap1/Cdc42ep1/Rasgrp3/Arhgef19/Rock1/Arhgef12/Farp1/Tbc1d14/Arhgef5/Arhgef1/Exoc4/Tnpo3/Tnfaip1/Errfi1/Lsm2/Dnm1l/Cib1/Strn3/Rtkn/Ybx3/Anxa9/Dapk3/Arhgef28/Arhgef17/Kif3a/Sike1/Pak2/Rin2/Rangap1/Mapkap1/Arhgef10/Gga1/Adprh/Arhgef18/Cdc42se1/Dennd1b/Arhgef16/Rhobtb3/Akap13/Dennd6a/Mical3/Spryd3/Rabgap1/Spata…
GO_PATTERN_SPECIFICATION_PROCESS	GO_PATTERN_SPECIFICATION_PROCESS	247	0.338386	1.50499	0.00215054	0.0404349	0.0321449	4512	tags=43%	list=35%	signal=29%	Tgfb3/Calm1/Pten/Acad9/Dtna/Gtf2i/Acadl/Baz1b/Syne2/Akt1/Dsg2/Akap9/Nos1ap/Lrp6/Tmem43/Jup/Gtf2ird1/Cpt1a/Pkp2/Clcf1/Dnajc19/Syne1/Emd/Gnai2/Dsp/Lmna/Ldlr
GO_UBIQUITIN_LIKE_PROTEIN_LIGASE_ACTIVITY	GO_UBIQUITIN_LIKE_PROTEIN_LIGASE_ACTIVITY	224	0.327023	1.44516	0.0021645	0.0405154	0.0322089	4595	tags=52%	list=35%	signal=34%	Igf1/Mmp14/Lztr1/Stag1/Atp2a2/Kmt2a/Itgb4/Thoc2/Plec/Hpgd/Ctcf/Arid2/Efnb1/Ep300/Pex19/Tcf12/Rad21/Pten/Rras/Ptch1/Pik3ca/Setd5/Lamc2/Smarca4/Yy1/Ctbp1/Crebbp/Auts2/Ptpn11/Gtf2i/Irf6/Cib1/Kdm6a/Smarcc2/Baz1b/Slc25a24/Map2k1/Akt1/Nipbl/Gsn/Ankrd11/Dpf2/Gja1/Smc3/Raf1/Nras/Kansl1/Gle1/Smc1a/Fermt1/Rin2/Atrx/Ext1/Asxl1/Ehmt1/Stat3/Nfkb2/Tbl1xr1/Kdsr/Shoc2/Fgfrl1/Xpc/Arid1a/Bcor/Zmpste24/Rhbdf2/Cd151…
GO_EPITHELIAL_TUBE_MORPHOGENESIS	GO_EPITHELIAL_TUBE_MORPHOGENESIS	220	0.328983	1.45183	0.00217155	0.0405511	0.0322372	4151	tags=41%	list=32%	signal=29%	Igf1/Itga3/Hspg2/Nfix/Wnt4/Lztr1/Kdm1a/Kmt2a/Itgb4/Klhl24/Fras1/Plec/Hpgd/Efnb1/Ep300/Nsd1/Pex19/Dpm2/Tcf12/Rad21/Rere/Rras/Pcnt/Setd5/Itgb6/Lamc2/Smarca4/Huwe1/B3gat3/Ctbp1/Crebbp/Smarca2/Ptpn11/Setd2/Ppp1r15b/Tcof1/Igf1r/Mplkip/Smarcc2/Polr1c/Slc25a24/Map2k1/Nipbl/Stag2/Ankrd11/Dpf2/Smc3/Raf1/Pcgf2/Nras/Smc1a/Rin2/Ext1/Nsun2/Asxl1/Tbl1xr1/Shoc2/Insr/Pik3c2a/Cwc27/Fgfrl1/Arid1a/Dock7/Zmpste24/Ac…
GO_MUSCLE_CELL_DIFFERENTIATION	GO_MUSCLE_CELL_DIFFERENTIATION	219	0.330221	1.45583	0.00217865	0.0405511	0.0322372	2956	tags=33%	list=23%	signal=26%	Notch1/Mga/Smo/Sox6/Ptch1/Fgfr1/Bmpr1a/Rbpj/Itgb1/Foxa2/Apc/Tenm4/Esrp1/Nkx6-1
GO_PROTEIN_POLYMERIZATION	GO_PROTEIN_POLYMERIZATION	216	0.335751	1.47891	0.00218579	0.0405511	0.0322372	3769	tags=44%	list=29%	signal=31%	Igf1/Notch1/Edn1/Sorbs2/Arid2/Smo/Pten/Fgfr1/Pin1/Smad1/Yy1/Bmpr1a/Ptpn11/Lats2/Wwc2/Sav1/Akt1/Ybx3/Ube3a/Gsk3a/Gja1/Yap1/Rarg/Wwc1/Meis1/Vgll4/Rbpj/Akap13/Tgfbr1/Pim1/Zmpste24/Sod1/Col27a1/Rxra/Tgfb2/Tenm4/Mapk1/Mapk14/Fgfr2/Pdlim5/Ripk1
GO_TISSUE_MIGRATION	GO_TISSUE_MIGRATION	216	0.333116	1.4673	0.00218579	0.0405511	0.0322372	3893	tags=44%	list=30%	signal=31%	Itga3/Lage3/Kmt2a/Thoc2/Flna/Nsd1/Mbtps1/Rad21/Pten/Phip/Ptch1/Setd5/Itgb6/Mecp2/Gtf2i/Setd2/Ppp1r15b/Tprkb/Mplkip/Kdm6a/Man1b1/Baz1b/Map2k1/Cask/Akt1/Nipbl/Kdm6b/Ankrd11/Dpf2/Atp6v1a/Smc3/Fmr1/Kansl1/Agpat2/Smc1a/Pycr2/Jag1/Pmm2/Tbl1xr1/Shoc2/Kdm5c/Insr/Cwc27/Rbmx/Yme1l1/Zmpste24/Gtf2ird1/Herc1/Sin3a/Ube2a/Eed/Kras/Atp6v1b2/Pak3/Znhit3/Cbl/Dyrk1a/Trio/Eif2s3x/Fgfr2/Kmt2d/Pik3r1/Taf1/Rab3gap1/Set…
GO_CONNECTIVE_TISSUE_DEVELOPMENT	GO_CONNECTIVE_TISSUE_DEVELOPMENT	158	0.369769	1.58994	0.0022173	0.0408744	0.0324943	3497	tags=37%	list=27%	signal=27%	Tgfb3/Hspg2/Nfix/Notch1/Ltbp4/Myrf/Flnb/Mmp14/Smad4/Kdm1a/Kmt2a/Aff4/Txnl4a/Ctcf/Upf3b/Arid2/Aggf1/Usp9x/Ep300/Nsd1/Pex19/Rad21/Pten/Rere/Fgfr1/Pcnt/Arvcf/Setd5/Yy1/B3gat3/Bmpr1a/Ctbp1/Crebbp/Sec24c/Auts2/Ptpn11/Gtf2i/Tsfm/Igf1r/Kdm6a/Baz1b/Slc25a24/Pld1/Map2k1/Nipbl/Larp7/Atic/Cdk13/Stambp/Atp6v1a/Gja1/Smc3/Raf1/Pcgf2/Kansl1/Smc1a/Jag1/Asxl1/Chd4/Shoc2/Rai1/Nkap/Hspa9/Insr/Cited2/Tgfbr1/Fgfrl1/B…
GO_POSITIVE_REGULATION_OF_DNA_BINDING_TRANSCRIPTION_FACTOR_ACTIVITY	GO_POSITIVE_REGULATION_OF_DNA_BINDING_TRANSCRIPTION_FACTOR_ACTIVITY	184	0.339737	1.47772	0.00221976	0.0408744	0.0324943	2878	tags=33%	list=22%	signal=26%	Notch1/Aak1/Il6st/Ep300/Crebbp/Snw1/Kat2b/Zmiz1/Yap1/Src/Jag1/Rbpj/Stat3/Prkci/Tgfb2/Poglut1/Epn2
GO_CHROMATIN_REMODELING	GO_CHROMATIN_REMODELING	162	0.369625	1.59051	0.00223714	0.0408744	0.0324943	3316	tags=41%	list=26%	signal=31%	Igf1/Pdlim4/Scx/Notch1/Flnb/Wnt4/Mmp14/Myh14/Dag1/Edn1/Myh10/Smad4/Fxr1/Atp2a2/Kdm1a/Ski/Sgce/Erbb3/Vegfa/Sorbs2/Cflar/Mylk/Luc7l/Ep300/Tcf12/Smo/Ddit3/Pten/Sox6/Tcf3/Fgfr1/Myh9/Svil/Ppp3ca/Hdac5/Pin1/Rora/Csrp2/Ankrd17/Mdm2/Yy1/Mecp2/Bmpr1a/Spag9/Myof/Ube4b/Smad3/Tcf7l2/Flot1/Klf5/Zfhx3/Sav1/Chrnb1/Akt1/Ybx3/Egln1/Pdlim1/Gsk3a/Mtpn/Kdm6b/Paxbp1/Gja1/Egr1/Yap1/Ilk/Epc1/Ankrd1/Jag1/Sdc1/Flii/Frg1/…
GO_MESENCHYMAL_CELL_DIFFERENTIATION	GO_MESENCHYMAL_CELL_DIFFERENTIATION	149	0.37829	1.61658	0.00224719	0.0408744	0.0324943	3478	tags=40%	list=27%	signal=29%	Lztr1/Smo/Rras/Ptch1/Fgfr1/Pik3ca/Ptpn11/Gtf2i/Baz1b/Akt1/Flrt3/Dnal4/Rnf216/Raf1/Dcaf17/Nras/Pmm2/Rbm28/Las1l/Zmpste24/Map3k1/Gtf2ird1/Foxa2/Kras/Men1/Rras2/Rasa2/Cbl/Sra1/Herc2/Sos2/Traf7/Rab3gap1/Braf/Pdgfb/Pnpla6/Lmna/Bap1/Hs6st1/Sos1/Nf2/Polg/Wdr11
GO_PROTEIN_KINASE_B_SIGNALING	GO_PROTEIN_KINASE_B_SIGNALING	149	0.373862	1.59765	0.00224719	0.0408744	0.0324943	4608	tags=50%	list=36%	signal=33%	Smad4/Parp1/Smad1/Smad3/Eid2/Fkbp1a/Smad6/Ppm1a
GO_CARDIAC_MUSCLE_TISSUE_DEVELOPMENT	GO_CARDIAC_MUSCLE_TISSUE_DEVELOPMENT	128	0.385677	1.61778	0.00226244	0.0408852	0.0325029	2980	tags=39%	list=23%	signal=30%	Fras1/Ep300/Fgfr1/Yy1/Crebbp/Tcof1/Slc25a24/Smc3/Bcl10/Cd151/Pex6/Kras/Birc3/Igsf3/Kat6a/Foxp1/Fgfr2/Taf1/Tet3
GO_CELLULAR_RESPONSE_TO_INORGANIC_SUBSTANCE	GO_CELLULAR_RESPONSE_TO_INORGANIC_SUBSTANCE	130	0.375839	1.5777	0.00227015	0.040936	0.0325432	2980	tags=37%	list=23%	signal=29%	Hspg2/Nfix/Flnb/Mmp14/Ski/Il6st/Aff4/Hpgd/Glis3/Ctcf/Arid2/Efnb1/Flna/Ep300/Nsd1/Pex19/Tcf12/Smo/Ahdc1/Pten/Rere/Ptch1/Fgfr1/Pcnt/Ppp3ca/Arvcf/Ift43/Huwe1/Yy1/Crebbp/Sec24c/Setd2/Smad3/Banf1/Mplkip/Slc25a24/Akt1/Prdm16/Thra/Ankrd11/Dpf2/Atp6v1a/Smc3/Smg9/Kansl1/Nsun2/Ddrgk1/Asxl1/Usp7/Ercc1/Stat3/Chd4/Cwc27/Pdx1/Tgfbr1/Pam16/Zmpste24/Ift122/Rps6ka3/Tlk2/Wnk1/Herc1/P4hb/Slc39a8/Kras/Jmjd1c/Setbp1/…
GO_EXTRINSIC_COMPONENT_OF_PLASMA_MEMBRANE	GO_EXTRINSIC_COMPONENT_OF_PLASMA_MEMBRANE	105	0.389832	1.59713	0.00235018	0.0419767	0.0333705	2950	tags=35%	list=23%	signal=27%	Shroom3/Dlc1/Cttnbp2/Myadm/Flnb/Myh10/Arf6/Gipc1/Myo10/Flna/Pxn/Cltb/Llgl2/Numa1/Actr1a/Wasl/Pkd2/Myh9/Lamc2/Pafah1b1/Fnbp1l/Cttn/Hax1/Dctn1/Ctbp1/Fchsd1/Dync1h1/Exoc4/Phldb2/Fermt2/Add3/Flot1/Rtkn/Gsn/Actr2/Prkcz/Ppp1r9a/Exoc3/Asph/Pard3b/Myo6/Hip1r/Ezr/Trpv4/Ndfip1/Sptan1/Ptk2b/Mkln1/Trip10/Rhobtb3/Akap13/Ctnnd1/Rdx/Lasp1/Mical3/Agtrap/Sptbn1/Ctbp2/Epb41/Pard3/Arfip2/Exoc1/Trak1/Itpr2/Maea/Marc…
GO_INSULIN_RECEPTOR_SIGNALING_PATHWAY	GO_INSULIN_RECEPTOR_SIGNALING_PATHWAY	110	0.387085	1.58601	0.00235294	0.0419767	0.0333705	3796	tags=52%	list=29%	signal=37%	Timp3/Igf1/Bcl2l1/Cflar/Stx4a/Arhgef2/Mal/Pten/Phip/Htt/Rela/Fgfr1/Cttn/Birc6/Deptor/Tcf7l2/Faim/Hyal2/Akt1/Rb1cc1/Dapk3/Yap1/Rbck1/Raf1/Gclm/Pak2/Src/Tmbim1/Bcl10/Tgfbr1/Tnfsf12/Gclc/Itga6/Icam1/Psme3/Nf1/Htra2/Gsk3b/Zmynd11/Cyld/Hmgb2/Hspa1a/Wwox/Pml/Ripk1/Ctnna1/Skil/Tnfrsf12a/Stk4/Ddx3x/Lmna
GO_REGULATION_OF_CELL_DIVISION	GO_REGULATION_OF_CELL_DIVISION	106	0.386662	1.5832	0.00235294	0.0419767	0.0333705	3957	tags=43%	list=31%	signal=30%	Pah/Nfix/Notch1/Flnb/Bgn/Wnt4/Lztr1/Smad4/Kdm1a/Kmt2a/Ski/Aff4/Stx16/Upf3b/Arid2/Efnb1/Lztfl1/Flna/Usp9x/Tcf12/Ift81/Mbtps1/Rad21/Pten/Rere/Rras/Ptch1/Fgfr1/Pcnt/Pik3ca/Fto/Ppp3ca/Setd5/Itgb6/Ift43/Smarca4/Huwe1/Mecp2/Ctbp1/Smarca2/Ptpn11/Dync2h1/Kdm6a/Smarcc2/Slc25a24/Map2k1/Cask/Akt1/Nipbl/Prdm16/Trip11/Cspp1/Dpf2/Stambp/Gja1/Smc3/Raf1/Smarcd2/Nras/Smc1a/Gon4l/Rin2/Atrx/Ext1/Bbip1/Jag1/Nsun2/Tr…
GO_REGULATION_OF_PROTEIN_DEPHOSPHORYLATION	GO_REGULATION_OF_PROTEIN_DEPHOSPHORYLATION	106	0.392696	1.60791	0.00235294	0.0419767	0.0333705	2767	tags=40%	list=21%	signal=31%	Myrf/Tmem107/Ctbp1/Cspp1/B9d1/Cc2d2a/Fgfrl1/B9d2/Cep290/Tmem216
GO_SIGNAL_TRANSDUCTION_IN_RESPONSE_TO_DNA_DAMAGE	GO_SIGNAL_TRANSDUCTION_IN_RESPONSE_TO_DNA_DAMAGE	103	0.395906	1.61858	0.00235294	0.0419767	0.0333705	3470	tags=46%	list=27%	signal=34%	Plscr2/Ano6/Plscr3
GO_NEGATIVE_REGULATION_OF_PROTEIN_CONTAINING_COMPLEX_ASSEMBLY	GO_NEGATIVE_REGULATION_OF_PROTEIN_CONTAINING_COMPLEX_ASSEMBLY	100	0.395534	1.6105	0.00237812	0.0422296	0.0335716	3661	tags=49%	list=28%	signal=35%	Igf1/Lztr1/Stag1/Kmt2a/Thoc2/Ctcf/Arid2/Ep300/Pex19/Tcf12/Rad21/Rras/Setd5/Smarca4/Yy1/Ctbp1/Crebbp/Auts2/Ptpn11/Gtf2i/Kdm6a/Smarcc2/Baz1b/Slc25a24/Map2k1/Nipbl/Ankrd11/Dpf2/Smc3/Raf1/Nras/Gle1/Smc1a/Rin2/Atrx/Ext1/Asxl1/Ehmt1/Tbl1xr1/Shoc2/Fgfrl1/Arid1a/Bcor/Ift122/Asxl2/Arid1b/Rps6ka3/Tcf4/Gtf2ird1/Sin3a/Pex6/Apc/Pex16/Kras/Setbp1/Atp6v1b2/Smarcad1/Cdk10/Rras2/Pex14/Rasa2/Cbl/Foxp1/Fgfr2/Kmt2d/…
GO_EPITHELIAL_TO_MESENCHYMAL_TRANSITION	GO_EPITHELIAL_TO_MESENCHYMAL_TRANSITION	101	0.391401	1.59065	0.00238379	0.0422296	0.0335716	3403	tags=43%	list=26%	signal=32%	Nfix/Flnb/Ski/Il6st/Glis3/Ctcf/Efnb1/Flna/Nsd1/Tcf12/Smo/Ahdc1/Pten/Fgfr1/Pcnt/Ppp3ca/Arvcf/Ift43/Huwe1/Yy1/Sec24c/Setd2/Smad3/Mplkip/Slc25a24/Akt1/Dpf2/Nsun2/Stat3/Cwc27/Tgfbr1/Ift122/Tlk2/P4hb/Slc39a8/Kras/Jmjd1c/Kat6a/Wdr35/Smad6/Fgfr2/B3glct/Erf/Tmco1/Orc6/Atr/Rspry1/Son/Megf8/Gnptab/Tars/Kptn/Rreb1/Scarf2/Rab23/Extl3/Med12
GO_RESPONSE_TO_FIBROBLAST_GROWTH_FACTOR	GO_RESPONSE_TO_FIBROBLAST_GROWTH_FACTOR	97	0.402924	1.63043	0.00238663	0.0422296	0.0335716	3870	tags=51%	list=30%	signal=36%	Flrt2/Ahnak/Pdlim4/Shroom3/Ndrg1/Myadm/Notch1/Ppl/Amotl2/Dag1/Atp2a2/Plekha7/Klhl24/Vegfa/Baiap2/Flna/Pxn/Arhgef2/Tjp1/Tln1/Pkd2/Myh9/Cd2ap/Iqgap1/Amotl1/Cdc42ep1/Ppp3ca/Pkp4/Arvcf/Fzd5/Slc5a1/Magi3/Add1/Ajuba/Tnks1bp1/Cgnl1/Ash1l/Slc2a2/Efna5/Add3/Limd1/Flot1/Wasf2/Sav1/Cask/Baiap2l1/Akt1/Flrt3/Ybx3/Dsg2/Pdlim1/Prkcz/Grb2/Gja1/Pard3b/Ilk/Cgn/Pak2/Ubn1/Pdcd6ip/Mtdh/Mpdz/Cdc42bpa/Jag1/Trpv4/Frmd6/…
GO_CELLULAR_RESPONSE_TO_LIGHT_STIMULUS	GO_CELLULAR_RESPONSE_TO_LIGHT_STIMULUS	86	0.398381	1.58081	0.00240964	0.0422296	0.0335716	3813	tags=50%	list=29%	signal=36%	Pah/Notch1/Myrf/Dtna/Stag2/Ankrd11/Gja1/Nr2f2/Zfp148/Cdk8/Smad6/B3glct/Traf7
GO_MACROMOLECULE_DEACYLATION	GO_MACROMOLECULE_DEACYLATION	96	0.394945	1.59109	0.00240964	0.0422296	0.0335716	2611	tags=45%	list=20%	signal=36%	Gipc1/Cenpv/Svil/Pkp4/Cul3/Cspp1/Pkn2/Kif3b/Cdc14b/Rhoa/Prkce
GO_REGULATION_OF_MRNA_SPLICING_VIA_SPLICEOSOME	GO_REGULATION_OF_MRNA_SPLICING_VIA_SPLICEOSOME	93	0.403899	1.61649	0.00243013	0.0422873	0.0336174	3414	tags=53%	list=26%	signal=39%	Ahnak/Celf1/Fxr1/Slc38a2/Clk4/Rbm17/Srpk1/Celf2/Polr2a/Srek1/Zbtb7a/Srsf9/Hnrnph1/Tia1/Ik/BC005624/Cdk12/Prpf19/Snw1/Srsf10/Rnps1/Ythdc1/Clk1/Rbm5/Nsrp1/Larp7/Rbmxl1/Ptbp3/Pcbp4/Zfp326/Fmr1/Qk/Rest/Hnrnph3/Magoh/Snrnp70/Sfswap/Rbm25/Mbnl1/Ptbp1/Rbmx/Rbm4b/Srsf4/Ddx17/Tra2a/Mbnl2/U2af2/Grsf1/Rbfox2/Clk3/Fxr2/Esrp1/Hnrnpll/Dyrk1a/Hspa1a/Pik3r1/Sf1/Mettl16/Wtap/Srpk2/Tra2b/Rbm15b/Sart3
GO_NEGATIVE_REGULATION_OF_DEPHOSPHORYLATION	GO_NEGATIVE_REGULATION_OF_DEPHOSPHORYLATION	79	0.41235	1.61966	0.00243605	0.0422873	0.0336174	3258	tags=42%	list=25%	signal=31%	Ptgfr/Edn1/Yy1/Akt1/Adcy6/Akap8/Prkaa2/Gnb1
GO_REGULATION_OF_MUSCLE_ORGAN_DEVELOPMENT	GO_REGULATION_OF_MUSCLE_ORGAN_DEVELOPMENT	82	0.411343	1.6231	0.00243605	0.0422873	0.0336174	4582	tags=56%	list=35%	signal=36%	Sema3c/Notch1/Wls/Ets2/Hipk1/Smad4/Ski/Pbx1/Hipk2/Ssbp3/Ep300/Smo/Ddit3/Bptf/Fzd5/Yy1/Bmpr1a/Smad3/Kdm6a/Rarg/Pcgf2/Tshz1/Rbpj/Lrp6/Tgfbr1/Ring1/Pbx3/Nr2f2/Celsr1/Scmh1/Celsr2/Foxa2/Grsf1/Poglut1
GO_ATPASE_COMPLEX	GO_ATPASE_COMPLEX	71	0.414763	1.60528	0.00246914	0.0423002	0.0336277	2298	tags=46%	list=18%	signal=38%	Igf1/Notch1/Edn1/Smo/Fgfr1/Pin1/Bmpr1a/Akt1/Ybx3/Yap1/Rbpj/Pim1/Mapk1/Mapk14/Fgfr2
GO_POSITIVE_REGULATION_OF_MRNA_METABOLIC_PROCESS	GO_POSITIVE_REGULATION_OF_MRNA_METABOLIC_PROCESS	71	0.417725	1.61675	0.00246914	0.0423002	0.0336277	3039	tags=49%	list=23%	signal=38%	Adgrg6/Lztr1/Pex19/Rere/Rras/Bptf/Huwe1/Smarca2/Ptpn11/Igf1r/Slc25a24/Map2k1/Larp7/Stag2/Ankrd11/Atp6v1a/Raf1/Dcaf17/Nras/Agpat2/Pycr2/Jag1/Eif2ak3/Rai1/Serpinh1/Zfp148/Herc1/Kras/Cep57/Cdk10/Rras2/Pex14/Rasa2/Cbl/Pik3r1/Sos2/Braf/Notch2/Orc6
GO_CYTOSKELETON_DEPENDENT_CYTOKINESIS	GO_CYTOSKELETON_DEPENDENT_CYTOKINESIS	72	0.416252	1.6124	0.00247219	0.0423002	0.0336277	3795	tags=46%	list=29%	signal=33%	Irf3/Trim56/Yy1/Ptpn11/Flot1/Sirpa/Rnf216/Polr3d/Riok3/Dhx9/Relb/Cactin/Ppm1b/Tbk1/Hmgb2/Irf1/Polr3f/Ptprs/Ddx58/Ddx3x/Traf3/Mavs/Tlr3
GO_POSITIVE_REGULATION_OF_TRANSMEMBRANE_RECEPTOR_PROTEIN_SERINE_THREONINE_KINASE_SIGNALING_PATHWAY	GO_POSITIVE_REGULATION_OF_TRANSMEMBRANE_RECEPTOR_PROTEIN_SERINE_THREONINE_KINASE_SIGNALING_PATHWAY	72	0.433039	1.67742	0.00247219	0.0423002	0.0336277	5015	tags=58%	list=39%	signal=36%	Igf1/Angpt1/Erbb3/Plxnb1/Fgfr1/Pik3ca/Hax1/Igf1r/Pdgfa/Maz/Ube3a/Src/Insr/Pdgfc/Rgl2/Tgfb2/Pdgfd/F2rl1/Cbl/Pik3r1/Nedd4/Gab1/Prr5l/Pdgfb/Lyn/Ror1
GO_BETA_CATENIN_BINDING	GO_BETA_CATENIN_BINDING	70	0.425283	1.64051	0.00247832	0.0423185	0.0336423	3267	tags=44%	list=25%	signal=33%	Ep300/Crebbp/Phf14/Kansl2/Kansl1l/Kat2b/Phf20/Taf10/Epc1/Kansl1/Naa50/Usp22/Ncoa1/Ogt/Atf2/Msl3/Kansl3/Epc2/Cdyl/Clock/Kat7/Atat1/Kat6a/Taf12/Brd1/Taf1/Wdr5
GO_CELLULAR_RESPONSE_TO_ALCOHOL	GO_CELLULAR_RESPONSE_TO_ALCOHOL	64	0.447523	1.70268	0.0025	0.0425152	0.0337987	3010	tags=44%	list=23%	signal=34%	Syt7/Myh14/Myh10/Mbp/Dapk1/Camk2d/Myo10/Mylk/Tjp1/Pcnt/Myh9/Mapkapk2/Vamp2/Ppp3cb/Iqgap1/Ppp3ca/Ndufaf4/Add1/Mknk2/Add3/Eea1/Strn3/Cask/Akt1/Strn4/Myo6/Trpv4/Sptan1/Mapkapk3/Atp2b1/Sptbn1/Epb41/Ubr4/Itpkb/Myo1c/Marcks/Spa17/Plcb1/Myo1d/Ewsr1/Ppp3r1/Myo1e/Myo5c/Eef2k/Pcyt1a/Myo5b/Unc13b/Camsap1/Camsap3/Iqcg
GO_CYTOPLASMIC_STRESS_GRANULE	GO_CYTOPLASMIC_STRESS_GRANULE	63	0.454761	1.71936	0.00253165	0.0427285	0.0339682	2987	tags=54%	list=23%	signal=42%	Sema3c/Fgf12/Nfix/Kdm1a/Kmt2a/Ski/Aff4/Arid2/Flna/Ep300/Smo/Rere/Gatad2b/Fgfr1/Wdr26/Pik3ca/Arvcf/Setd5/Chd8/Mecp2/Bmpr1a/Coq2/Crebbp/Sec24c/Eif4g1/Gtf2i/Ddhd2/Nrtn/Cpox/Med13/Baz1b/Ube3a/Prdm16/Wac/Thra/Dpf2/Pcgf2/Pink1/Atrx/Hivep2/Flii/Stat6/Bcl10/Usp7/Rai1/Vangl1/Tnfrsf1a/Tcf4/Gtf2ird1/Tlk2/Deaf1/Htra2/Alad/Foxa2/Ube2a/Msh2/Apc/Abl1/Pex16/Kras/Birc3/Pccb/Dnajc13/Dhps/Jmjd1c/Gigyf2/Foxp1/Ece1/T…
GO_MESONEPHROS_DEVELOPMENT	GO_MESONEPHROS_DEVELOPMENT	61	0.450391	1.69029	0.00253807	0.0427285	0.0339682	1613	tags=31%	list=12%	signal=27%	Foxj1/Cebpb/Sftpd/Dlc1/Myadm/Notch1/Pde3b/Mmp14/Angpt1/Mbp/Mia3/Erbb3/Vegfa/Plxnb1/Plxnb2/Pten/Dusp3/Erbb2/Map4k4/Rc3h1/Ythdf2/Ptpn11/Klf4/Phldb2/Efna5/Peli1/Sdc4/Twsg1/Zbtb7b/Cask/Akt1/Src/Sema6a/Jag1/Trpv4/Ndfip1/Rc3h2/Prkcd/Kank1/Rdx/Rcc2/Cxcl12/Wnk1/Nf1/Arhgdia/Abl1/Adam10/Men1/Plxna1/Irf1/Pik3r1/Socs6/Arhgap6/Mad2l2/Dusp1/Plet1/Zfp703/Rasa1/Dlg1/Coro1c/Adam15/Rhoa
GO_BASAL_TRANSCRIPTION_MACHINERY_BINDING	GO_BASAL_TRANSCRIPTION_MACHINERY_BINDING	55	0.459089	1.69129	0.00255428	0.042829	0.0340481	2989	tags=53%	list=23%	signal=41%	Arhgef2/Ing2/Actr2/Sox5/Dock7/Pard3/Golga2/Rab10
GO_MICROTUBULE_MOTOR_ACTIVITY	GO_MICROTUBULE_MOTOR_ACTIVITY	56	0.461322	1.6982	0.002574	0.0430734	0.0342424	3422	tags=38%	list=26%	signal=28%	Rad21/Ruvbl2/Mau2/Setd2/Chmp7/Nipbl/Pih1d1/Lemd2/Msh2/Wapl
GO_ACTIVATING_TRANSCRIPTION_FACTOR_BINDING	GO_ACTIVATING_TRANSCRIPTION_FACTOR_BINDING	53	0.473595	1.72695	0.00259403	0.0430906	0.034256	3991	tags=58%	list=31%	signal=41%	Itga3/Csf1/Myadm/Wnt4/Dag1/Vegfa/Flna/Rras/Iqgap1/Map4k4/Rock1/Smad3/Cib1/Sdc4/Prkcz/Hsd17b12/Plekha2/Ilk/S100a10/Fermt1/Rin2/Ptk2b/Crk/Ptprj/Dnm2/Itga6/Jup/P4hb/Gsk3b/Abl1/Tsc1
GO_TRANSMEMBRANE_RECEPTOR_PROTEIN_KINASE_ACTIVITY	GO_TRANSMEMBRANE_RECEPTOR_PROTEIN_KINASE_ACTIVITY	53	0.474444	1.73005	0.00259403	0.0430906	0.034256	3242	tags=40%	list=25%	signal=30%	Vegfa/Tjp1/Smad1/Klf4/Cib1/Pkm/Hdac7/Pik3c2a/Pdpk1/Jak1/Abl1
GO_NEGATIVE_REGULATION_OF_ERK1_AND_ERK2_CASCADE	GO_NEGATIVE_REGULATION_OF_ERK1_AND_ERK2_CASCADE	50	0.475797	1.72028	0.00260078	0.0430906	0.034256	3342	tags=54%	list=26%	signal=40%	Foxj1/Wnt4/Fras1/Smo/Pkd2
GO_CARDIAC_VENTRICLE_MORPHOGENESIS	GO_CARDIAC_VENTRICLE_MORPHOGENESIS	42	0.503243	1.75963	0.00269542	0.0444544	0.0353402	3157	tags=45%	list=24%	signal=34%	Flrt2/Fgf12/Wnt4/Cdc5l/Polr2a/Gtf2f1/Fgfr1/Hnrnph1/Iqgap1/Ndst1/Tia1/Hnrnpm/Ptpn11/Zfp36l2/Polr2c/Spry1/Hyal2/Flrt3/Polr2j/Grb2/Gclm/Mapk3/Shoc2/Ptbp1/Fgfrl1/Gclc/Spred2/Mapk1/Cep57/Rbfox2/Fgfr4/Esrp1/Zfp36l1/Cbl/Zfp36/Polr2i/Fgfr2/Fam20c/Polr2b/Cd44/Kif16b/Polr2k/Hyal1/Frs2/Gtf2f2/Dstyk/Thbs1/Fgfbp1/Rab14
GO_CELLULAR_RESPONSE_TO_CORTICOSTEROID_STIMULUS	GO_CELLULAR_RESPONSE_TO_CORTICOSTEROID_STIMULUS	41	0.498119	1.7321	0.0027248	0.0444544	0.0353402	3002	tags=54%	list=23%	signal=41%	Cd14/Slc6a6/Hebp2/Cflar/Irf3/Arhgef2/Birc2/Dnm1l/Peli1/Bnip3/Ybx3/Rbck1/Bok/Trpm7/Tmem123/Cyld/Birc3/Bax
GO_NEGATIVE_REGULATION_OF_STRESS_ACTIVATED_PROTEIN_KINASE_SIGNALING_CASCADE	GO_NEGATIVE_REGULATION_OF_STRESS_ACTIVATED_PROTEIN_KINASE_SIGNALING_CASCADE	40	0.50164	1.73182	0.00274348	0.0444544	0.0353402	4273	tags=70%	list=33%	signal=47%	Igf1/Parp1/Ep300/Nsd1/Ddit3/Zbtb7a/Klf4/Ddrgk1/Zmpste24/Sin3a/Lamtor5/Dot1l/Taf1/Fbxw7/Mad2l2
GO_POSITIVE_REGULATION_OF_EPITHELIAL_TO_MESENCHYMAL_TRANSITION	GO_POSITIVE_REGULATION_OF_EPITHELIAL_TO_MESENCHYMAL_TRANSITION	37	0.520638	1.7738	0.00275103	0.0444544	0.0353402	2280	tags=41%	list=18%	signal=34%	Hspg2/Trim3/Eml2/Vps4b/Ppp2cb/Baiap2/Synj2bp/Tbl1x/Ep300/Polr2a/Numa1/Cd2ap/Snf8/Erbb2/Calcoco1/Yeats4/Ctbp1/Banf1/Mid1ip1/Top2b/Cib1/Map2k1/Nipbl/Pick1/Siah1a/Sae1/Dapk3/Ppp1r9a/Yap1/Srebf2/Foxn3/Ift46/Src/Ezr/Vps36/Mpdz/Sdc1/Mif4gd/Bcam/Bcl10/Usp7/Ercc1/Ptk2b/Epb41/Tcf4/Sash1/Myo1c/Ago2/Pex6/Msh2/Prrc2c/Magi1/Abl1/Pex16/Csk/Sp1/Stip1/Atf4/Slc9a3r2/Atxn2/Cep250/Dab2/Pias4/Itgb3bp/Pex26/Ppp2ca/To…
GO_CLEAVAGE_FURROW	GO_CLEAVAGE_FURROW	39	0.516456	1.77285	0.00275482	0.0444544	0.0353402	3871	tags=62%	list=30%	signal=43%	Hspg2/Flnb/Efnb1/Flna/Ptch1/Fgfr1/Pcnt/Tk2/Ptpn11/Tnpo3/Dnm1l/Syne2/Trip11/Raf1/Ext1/Trpv4/Frg1/Bin1/Tmem43/Bicd2/Inppl1/Gfpt1/Smchd1/Opa1/Poglut1/Wdr35/Syne1/Emd/Tmco1/Ripk4/Braf/Lmna/Cul7/Gnptab/Tpm3
GO_MESODERM_MORPHOGENESIS	GO_MESODERM_MORPHOGENESIS	39	0.541265	1.85802	0.00275482	0.0444544	0.0353402	2743	tags=51%	list=21%	signal=41%	Kmt2a/Ep300/Brd8/Ruvbl2/Yeats4/Ctbp1/Auts2/Jade1/Kansl2/Kansl1l/Msl2/Phf20/Pih1d1/Epc1/Kansl1/Naa50/Usp22/Taf7/Msl1/Ep400/Morf4l2/Arrb1/Ncoa1/Ogt/Msl3/Kansl3/Zmpste24/Apbb1/Kat7/Kat6a/Hcfc1/Wdr5/Iws1/Jade2
GO_PROTEIN_KINASE_A_BINDING	GO_PROTEIN_KINASE_A_BINDING	38	0.519385	1.77084	0.00276625	0.0444544	0.0353402	2937	tags=55%	list=23%	signal=43%	Fras1/Ep300/Yy1/Crebbp/Tcof1/Smc3/Cd151/Igsf3/Kat6a/Fgfr2/Taf1/Tet3
GO_REGULATION_OF_PROTEIN_DEACETYLATION	GO_REGULATION_OF_PROTEIN_DEACETYLATION	38	0.511446	1.74377	0.00276625	0.0444544	0.0353402	2611	tags=53%	list=20%	signal=42%	Edn1/Nfkb1/Rela/Raf1/Ankrd1/Nfkbia/Dmd/Mapk14/Fos/Slc9a1
GO_TRANSMEMBRANE_RECEPTOR_PROTEIN_TYROSINE_KINASE_ACTIVITY	GO_TRANSMEMBRANE_RECEPTOR_PROTEIN_TYROSINE_KINASE_ACTIVITY	38	0.524613	1.78866	0.00276625	0.0444544	0.0353402	2694	tags=42%	list=21%	signal=33%	Foxj1/Tacc2/Chd3/Chmp4c/Ninl/Dag1/Xiap/Stag1/Calm1/Taok1/Eml2/Srgap2/Vps4b/Rock2/Flna/Met/Llgl2/Lzts2/Zfp207/Numa1/Arhgef2/Chmp3/Sbds/Htt/Chmp2b/Pcnt/Pkd2/Myh9/Dctn6/Mark2/Rock1/Pafah1b1/Cltc/Rassf7/Clip1/Rnf4/Mecp2/Dctn1/Dync1h1/Hook3/Senp6/Setd2/Slain2/Phldb2/Efna5/Mid1ip1/Spry1/Gcc2/Stmn1/Cib1/Cep19/Tbcel/Ntmt1/Syne2/Nsfl1c/Kat2b/Mtcl1/Stag2/Prkcz/Map4/Gja1/Dync1li2/Kif3a/Smc3/Pard3b/Tpr/Akap9…
GO_ERBB2_SIGNALING_PATHWAY	GO_ERBB2_SIGNALING_PATHWAY	26	0.585901	1.84524	0.00280112	0.0444544	0.0353402	3829	tags=73%	list=30%	signal=52%	Notch1/Ltbp4/Bgn/Wnt4/Lztr1/Aggf1/Rras/Dgcr6/Fgfr1/Ift43/Ptpn11/Gtf2i/Baz1b/Itpr1/Dgcr2/Raf1/Nras/Jag1/Rbpj/Tgfbr1/Bcor/Gtf2ird1/Ube2a/Kras/Rras2/Rasa2/Cbl/B3glct/Sos2/Kitl/Skiv2l/Braf/Notch2/Bmpr2/Lmna
GO_MICROTUBULE_DEPOLYMERIZATION	GO_MICROTUBULE_DEPOLYMERIZATION	31	0.523992	1.71834	0.00280505	0.0444544	0.0353402	5537	tags=68%	list=43%	signal=39%	Sema3c/Bgn/Tgm2/Mdm2/Tmbim1/Jag1/Rbpj/Bax/Abr/Epas1/Bmpr2/Bcr
GO_MYOSIN_COMPLEX	GO_MYOSIN_COMPLEX	31	0.541268	1.77499	0.00280505	0.0444544	0.0353402	3234	tags=52%	list=25%	signal=39%	Notch1/N4bp2l2/Cdk12/Zfp36l2/Cdk13/Yap1/Jag1/Rest/Stat3/Hspa9
GO_NEGATIVE_REGULATION_OF_CELL_MATRIX_ADHESION	GO_NEGATIVE_REGULATION_OF_CELL_MATRIX_ADHESION	29	0.546293	1.76428	0.0028169	0.0444544	0.0353402	4475	tags=72%	list=35%	signal=48%	Bicc1/Notch1/Myrf/Mmp14/Smad4/Ski/Aggf1/Flna/Fgfr1/Pkd2/Arvcf/Yy1/B3gat3/Sec24c/Ptpn11/Gtf2i/Smad3/Ganab/Baz1b/Pld1/Gja1/Raf1/Fmr1/Pcgf2/Tab2/Tgfbr1/Bcor/Nr2f2/Rps6ka3/Gtf2ird1/Tgfb2/Kras/Jmjd1c/Ltbp3/Braf/Lmna/Slc29a3/Gnptab/Tpm3/Vps13b/Brf1/Rreb1/Polg/Extl3/Gata6/Med12
GO_CARDIAC_MUSCLE_TISSUE_MORPHOGENESIS	GO_CARDIAC_MUSCLE_TISSUE_MORPHOGENESIS	33	0.546827	1.80736	0.00282087	0.0444544	0.0353402	3157	tags=52%	list=24%	signal=39%	Dlc1/Dag1/Ctr9/Blnk/Fgfr1/Src/Arhgap5/Trpv4/Crk/Afap1/Inppl1/Abl1
GO_HISTONE_H3_K9_METHYLATION	GO_HISTONE_H3_K9_METHYLATION	33	0.543826	1.79744	0.00282087	0.0444544	0.0353402	3349	tags=52%	list=26%	signal=38%	Nfkb1/Cltc/Abcc5/Pdgfb/Hyal1/Ap2a1
GO_RNA_DESTABILIZATION	GO_RNA_DESTABILIZATION	30	0.567507	1.84413	0.00283688	0.0444544	0.0353402	3861	tags=70%	list=30%	signal=49%	Mmp14/Hpgd/Flna/Banf1/Zmpste24/Atl3/Wnk1/Notch2/Lmna
GO_STEM_CELL_DIVISION	GO_STEM_CELL_DIVISION	30	0.537139	1.74545	0.00283688	0.0444544	0.0353402	3327	tags=60%	list=26%	signal=45%	Flnb/Lztr1/Kmt2a/Flna/Tcf12/Rad21/Rras/Fgfr1/Setd5/B3gat3/Ctbp1/Ptpn11/Gtf2i/Baz1b/Nipbl/Smc3/Raf1/Nras/Smc1a/Fgfrl1/Bcor/Gtf2ird1/Apc/Kras/Evc2/Setbp1/Rras2/Rasa2/Cbl/Fgfr2/Sos2
GO_ACTIN_DEPENDENT_ATPASE_ACTIVITY	GO_ACTIN_DEPENDENT_ATPASE_ACTIVITY	15	0.646136	1.78979	0.0028777	0.0444544	0.0353402	3217	tags=67%	list=25%	signal=50%	Igf1/Notch1/Edn1/Smad4/Erbb3/Luc7l/Pten/Sox6/Fgfr1/Pin1/Yy1/Bmpr1a/Smad3/Flot1/Sav1/Ybx3/Gsk3a/Mtpn/Gja1/Yap1/Meis1/Vgll4/Rbpj/Usp19/Tgfbr1/Pim1/Ddx17/Mapk1/Mapk14/Fgfr2/Ripk1/Creb1/Cxadr/Hdac4/Nr1d2/Frs2/Efnb2/Arrb2/Gata6/Hmgcr/G6pdx/Erbb4/Cdon/Tgfbr3/Jarid2/Mtor
GO_HISTONE_DEUBIQUITINATION	GO_HISTONE_DEUBIQUITINATION	21	0.588332	1.76132	0.002886	0.0444544	0.0353402	4419	tags=86%	list=34%	signal=57%	Aqp1/Cflar/Egln1/Crk/Hnrnpd/Dnm2/Foxo1/Aifm1
GO_LYSINE_ACETYLATED_HISTONE_BINDING	GO_LYSINE_ACETYLATED_HISTONE_BINDING	21	0.580819	1.73883	0.002886	0.0444544	0.0353402	3025	tags=71%	list=23%	signal=55%	Myrf/Tmem107/Ctbp1/Cspp1/B9d1/Cc2d2a/Fgfrl1/B9d2/Cep290/Wdr35/Tmem216/Megf8/Gpc4/Rab23/Rpgrip1l/Rfwd3/Cdon/Tmem67
GO_GTP_RHO_BINDING	GO_GTP_RHO_BINDING	19	0.603814	1.76248	0.00290276	0.0444544	0.0353402	2631	tags=68%	list=20%	signal=55%	Pdlim4/Csf1r/Sh2d4a/Trpc4ap/Cdc5l/Met/Pxn/Gtf2f1/Igbp1/Ppp3cb/Iqgap1/Erbb2/Ppp6r3/Bod1l/Smad3/Carhsp1/Sirpa/Strn3/Akt1/Strn4/Ap3b1/Phactr4/Grb2/Ppp1r9a/Kif3a/Bad/Dab2ip/Sh3yl1/Bod1/Map2k7/Stat6/Mapk3/Stat3/Shoc2/Eif2ak3/Eif4ebp1/Ensa/Mvp/Kifap3/Sbf2/Ppp1r16a/Pard3/Jup/Sod1/Wnk1/Jak1/Anapc5/Ppp1r11/Anapc4/Mapk1/Csk/Tbk1/Mapk14/Ppp3r1/Foxo1/Cry2/Pik3r1/Akap11/Cttnbp2nl/Slc9a3r2/Stau1/Anapc7/Smg5/Cd…
GO_NEGATIVE_REGULATION_OF_RHO_PROTEIN_SIGNAL_TRANSDUCTION	GO_NEGATIVE_REGULATION_OF_RHO_PROTEIN_SIGNAL_TRANSDUCTION	19	0.60715	1.77222	0.00290276	0.0444544	0.0353402	4608	tags=79%	list=36%	signal=51%	Ppp1r14b/Calm1/Rock2/Igbp1/Htt/Rock1/Ppp2r5e/B3gat3/Ppp6r3/Ppp1r15b/Bod1l/Phactr4/Ppp4r2/Ppp2r5a/Bod1/Shoc2/Ppp1r12a/Ensa/Phactr2/Ppp1r10/Tiprl/Ikbkb/Ppp2r3a/Uri1/Ppp2r3d/Ppp1r2/Ppp1r16a/Ppp4r1/Ppp1r11/Gsk3b/Tsc1/Fkbp1a/Fam122a/Cry2/Ppp2r2d/Gnai2/Set/Cabin1
GO_REGULATION_OF_SMAD_PROTEIN_SIGNAL_TRANSDUCTION	GO_REGULATION_OF_SMAD_PROTEIN_SIGNAL_TRANSDUCTION	19	0.608321	1.77564	0.00290276	0.0444544	0.0353402	1775	tags=47%	list=14%	signal=41%	Notch1/Aak1/Ncor2/Cul3/Snw1/Jag1/Sned1/Kctd10
GO_RESPONSE_TO_ANGIOTENSIN	GO_RESPONSE_TO_ANGIOTENSIN	17	0.633693	1.78441	0.00293255	0.0444544	0.0353402	1981	tags=59%	list=15%	signal=50%	Igf1/Pde3b/Insig2/Edn1/Nfkb1/Rps6kb1/Cflar/Baiap2/Cdc5l/Rab12/Rock2/Sorl1/Parp1/Pxn/Nucks1/Grb10/Arhgef2/Pten/Phip/Rela/Pik3ca/Vamp2/Hdac5/Rock1/Mdm2/Ptpn11/Klf3/Ccnd3/Errfi1/Ahcyl1/Klf4/Zfp106/Igf1r/Ptpra/Atp6v0d1/Klf5/Snx6/Zbtb7b/Baiap2l1/Eprs/Akt1/Pkm/Kat2b/Prkcz/Gsk3a/Adcy6/Grb2/Atp6v1a/Gja1/Src/Uso1/Rangap1/Stat6/Prkcd/Stat3/Kank1/Atp2b1/Eif4ebp1/Crk/Ogt/Insr/Pik3c2a/Pdpk1/Prkar2a/Agtrap/Akr…
GO_SERTOLI_CELL_DIFFERENTIATION	GO_SERTOLI_CELL_DIFFERENTIATION	17	0.658726	1.8549	0.00293255	0.0444544	0.0353402	2191	tags=59%	list=17%	signal=49%	Ahnak/Atp2a2/S100a6/Iqgap1/Anxa11/Ezr
GO_POSITIVE_REGULATION_OF_EXTRACELLULAR_MATRIX_ORGANIZATION	GO_POSITIVE_REGULATION_OF_EXTRACELLULAR_MATRIX_ORGANIZATION	14	0.656449	1.77753	0.00293686	0.0444544	0.0353402	1097	tags=43%	list=8%	signal=39%	Tgfb3/Cebpb/Wnt4/Ano6/Bmpr1a/Gpm6b/Smad3/Atp2b1/Atf4/Fam20c/Bmpr2/Pkdcc
GO_PULMONARY_VALVE_DEVELOPMENT	GO_PULMONARY_VALVE_DEVELOPMENT	14	0.661217	1.79044	0.00293686	0.0444544	0.0353402	3925	tags=64%	list=30%	signal=45%	Irf6/Arhgap29/Evc2/Fgfr2/B3glct/Dlg1/Dync2li1/Evc/Nek1/Fgfr3/Cdh1
GO_SYNAPSE_MATURATION	GO_SYNAPSE_MATURATION	16	0.665198	1.85	0.00294118	0.0444544	0.0353402	1570	tags=38%	list=12%	signal=33%	Ctr9/Wac/Pcgf2/Paf1/Ring1/Bcor/Ddb1/Rybp/Rnf20/Leo1/Bmi1/Cdc73/Pcgf3/Rnf40/Kdm2b/Trim37/Rnf2/Pcgf5/Atxn7l3/Dtx3l/Rnf168
GO_GLUCOCORTICOID_RECEPTOR_BINDING	GO_GLUCOCORTICOID_RECEPTOR_BINDING	13	0.689416	1.81343	0.00295421	0.0444544	0.0353402	1532	tags=54%	list=12%	signal=48%	Sh2d4a/Ppp1r14b/Rock2/Iqgap1/Pcif1/Rock1/Farp1/Bod1l/Zcchc9/Bod1/Ensa/Phactr2/Ppp1r10/Tiprl/Ikbkb/Uri1/Rbm26/Ppp1r2/Wnk1/Ppp1r11/Gsk3b/Tgfb2/Inpp5k/Myo1d/Fkbp1a/Marf1/Fam122a/Cry2/Gnai2/Set/Cd2bp2/Cabin1/Camsap3
GO_REGULATION_OF_HIPPO_SIGNALING	GO_REGULATION_OF_HIPPO_SIGNALING	13	0.657494	1.72946	0.00295421	0.0444544	0.0353402	4039	tags=92%	list=31%	signal=64%	Igf1/Notch1/Edn1/Myh10/Smad4/Erbb3/Vegfa/Sorbs2/Arid2/Pten/Sox6/Fgfr1/Pin1/Smad1/Yy1/Bmpr1a/Ube4b/Sav1/Dsg2/Egln1/Gsk3a/Kdm6b/Gja1/Yap1/Ankrd1/Meis1/Vgll4/Rbpj/Mef2a/Akap13/Tgfbr1/Pim1/Arid1a/Zmpste24/Itgb1/Rxra/Tpm1/Pkp2/Tgfb2/Tenm4/Mapk1/Tsc1/Fkbp1a/Mapk14/Fgfr2/Pdlim5/Med1/Ripk1/Zfpm1/Creb1
GO_INVADOPODIUM	GO_INVADOPODIUM	12	0.690807	1.78076	0.00298063	0.0444544	0.0353402	2135	tags=67%	list=16%	signal=56%	Vegfa/Pten/Pdgfa/Ptprj/Pdgfc/Pdgfd/Pdgfb/Lyn
GO_POSITIVE_REGULATION_OF_SMAD_PROTEIN_SIGNAL_TRANSDUCTION	GO_POSITIVE_REGULATION_OF_SMAD_PROTEIN_SIGNAL_TRANSDUCTION	12	0.666696	1.7186	0.00298063	0.0444544	0.0353402	1754	tags=50%	list=14%	signal=43%	Wnt4/Arf6/Vegfa/Dusp3/Iqgap1/Map4k4/Rock1/Smad3/Sdc4/S100a10/Ptprj/Abl1/Tsc1
GO_REGULATION_OF_RNA_POLYMERASE_II_REGULATORY_REGION_SEQUENCE_SPECIFIC_DNA_BINDING	GO_REGULATION_OF_RNA_POLYMERASE_II_REGULATORY_REGION_SEQUENCE_SPECIFIC_DNA_BINDING	12	0.691279	1.78197	0.00298063	0.0444544	0.0353402	2903	tags=67%	list=22%	signal=52%	Pah/Hspg2/Nfix/Lztr1/Edn1/Fras1/Pbx1/Ep300/Rras/Arvcf/Sec24c/Ptpn11/Map2k1/Nipbl/Cspp1/Plcb4/Raf1/Nras/Kansl1/Pycr2/Bcor/Dock7/Tcf4/Nf1/Gnb1/Kras/Jmjd1c/Setbp1/Sms/Rras2/Rasa2/Cbl/Dyrk1a/Foxp1/Fgfr2/Sos2/Taf1/Cdkn1c/Braf/Slc16a2/Pigv/Pigs/Pex5/Ppp2r3c/Gpc4/Pigyl/Sos1/Rreb1/Sall1/Med12/Dis3l2/Specc1l/Cpt2/Comt
GO_TISSUE_MORPHOGENESIS	GO_TISSUE_MORPHOGENESIS	442	0.304118	1.40883	0.00307692	0.0449295	0.035718	3917	tags=39%	list=30%	signal=28%	Cebpb/Notch1/Wnt4/Fgfr1/Pafah1b1/Myo6/B9d1/Jag1/Rbpj/Sod1/Abl1/Esrp1/Sec24b/Fam20c
GO_POSITIVE_REGULATION_OF_NERVOUS_SYSTEM_DEVELOPMENT	GO_POSITIVE_REGULATION_OF_NERVOUS_SYSTEM_DEVELOPMENT	348	0.30617	1.39966	0.00311203	0.0452883	0.0360032	3579	tags=35%	list=28%	signal=26%	Chmp4c/Myh10/Snx18/Vps4b/Rock2/Lzts2/Chmp3/Chmp2b/Rock1/Mitd1/Stmn1/Chmp7/Rtkn/Actr2/Stambp/Pdcd6ip/Bbs4/Sptbn1/Usp8/Klhdc8b/Apc/Rhoc/Ist1/Arl3/Dctn3/Rasa1/Chmp4b/Cul7/Rhoa/Son/Rhob/Snx33/Chmp6
GO_UBIQUITIN_LIKE_PROTEIN_TRANSFERASE_ACTIVITY	GO_UBIQUITIN_LIKE_PROTEIN_TRANSFERASE_ACTIVITY	354	0.30811	1.40822	0.00312175	0.0452883	0.0360032	3503	tags=41%	list=27%	signal=31%	Ubtf/Plec/Tmem106b/Chmp2b/Fgfr1/Arvcf/Sec24c/Smarca2/Tcof1/Polr1c/Atrx/Ehmt1/Rai1/Tcf4/Kras/Jmjd1c
GO_REGULATION_OF_APOPTOTIC_SIGNALING_PATHWAY	GO_REGULATION_OF_APOPTOTIC_SIGNALING_PATHWAY	319	0.309698	1.40707	0.00313808	0.0452883	0.0360032	2992	tags=35%	list=23%	signal=28%	Myadm/Eml2/Sorl1/Arfgef1/Ep300/Arhgef2/Svil/Dnajc15/Add1/Birc2/Add3/Stmn1/Gsn/Prkcz/Mtpn/Thra/Raf1/Hip1r/Src/Sptan1/Flii/Prkcd/Kank1/Bbs4/Aida/Lcmt1/Eif4ebp1/Riok3/Rdx/Sptbn1/Twf1/Gsk3b/Ulk1/Ssh1/Capg/Dyrk1a/Smad6/Impact/Cryab/Ppm1a/Ddx3x/Capza1/Tfip11/Pex5/Ssh3/Tmod3/Lmo4/Hsf1/Sptbn2
GO_RESPONSE_TO_PEPTIDE_HORMONE	GO_RESPONSE_TO_PEPTIDE_HORMONE	318	0.316442	1.43793	0.00313808	0.0452883	0.0360032	3796	tags=42%	list=29%	signal=31%	Timp3/Myadm/Ptpn13/Tardbp/Angpt1/Dag1/Smad4/Calm1/Taok3/Hspb1/Dusp8/Sorl1/Synj2bp/Pik3ip1/Igbp1/Ctdsp2/Pten/Camk2n1/Dusp3/Dnajc15/Pin1/Qars/Pafah1b1/Cblc/Ajuba/Ppp5c/Eif4g1/Rnf149/Wwtr1/Stk38/Ppp1r15b/Errfi1/Gps2/Klf4/Ash1l/Deptor/Igf1r/Spry1/Sirpa/Cib1/Lats2/Snx6/Eif3a/Hyal2/Dusp16/Akt1/Kat2b/Prkcz/Sfn/Ilk/Pak2/Ezr/Pink1/Sema6a/Ppp2r5a/Dnajc3/Taf7/Dab2ip/Srcin1/Ctdsp1/Parp14/Prkcd/Stat3/Tnip1/Lr…
GO_RNA_SPLICING_VIA_TRANSESTERIFICATION_REACTIONS	GO_RNA_SPLICING_VIA_TRANSESTERIFICATION_REACTIONS	319	0.316503	1.43798	0.00313808	0.0452883	0.0360032	3483	tags=46%	list=27%	signal=35%	Dag1/Siva1/Itgb5/Itgb6/Scarb2/Hyal2/Pvr/Ide/Dpp4/Icam1/Itgb1/Epha2/Hspa1a/Slc20a2/Npc1/F11r/Cxadr/Ldlr/Xpr1/Efnb2/Egfr
GO_LEUKOCYTE_DIFFERENTIATION	GO_LEUKOCYTE_DIFFERENTIATION	314	0.309542	1.40476	0.00314465	0.0452883	0.0360032	3565	tags=35%	list=28%	signal=26%	Igf1/Foxj1/Cebpb/Sftpd/Myadm/Notch1/Wnt4/Il6st/Mbp/Nfat5/Mia3/Vegfa/Myo10/Efnb1/Plaur/Pdpn/Tjp1/Rela/Dusp3/Pik3ca/Erbb2/Rc3h1/Ythdf2/Ptpn11/H2-T23/Klf4/Efna5/Flot1/Peli1/Sirpa/Sdc4/Twsg1/Zbtb7b/Akt1/Ap3b1/Prkcz/Grb2/Zmiz1/Pak2/Src/Bad/Jag1/Trpv4/Ndfip1/Bcl10/Rc3h2/Prkcd/Nkap/Dennd6a/Rdx/Pdpk1/Cited2/Cxcl12/Itga6/Kifap3/Dpp4/Icam1/Irak1/Wnk1/Vnn1/Jak1/Celsr2/Itpkb/Foxa2/Cyld/Magi1/Abl1/Csk/Pak3/Ma…
GO_MALE_GAMETE_GENERATION	GO_MALE_GAMETE_GENERATION	300	0.323317	1.46142	0.00316456	0.0452883	0.0360032	4598	tags=44%	list=35%	signal=29%	Ndrg1/Lztr1/Rap1gap/Srgap2/Sh3bp4/Arhgap1/Diaph1/Rock2/Sorl1/Cdc42ep5/Arfgef1/Flna/Llgl2/Arhgef2/Golga4/Gapvd1/Iqgap1/Cdc42ep1/Rasgrp3/Arhgef19/Rock1/Aimp1/Arhgef12/Farp1/Fnbp1l/Tbc1d14/Arhgef5/Arhgef1/Exoc4/Tnpo3/Tnfaip1/Errfi1/Hsp90aa1/Lsm2/Dnm1l/Cib1/Bnip3/Strn3/Rtkn/Eprs/Ybx3/Anxa9/Dapk3/Arhgef28/Arhgef17/Ppp1r9a/Kif3a/Sike1/Preb/Pak2/Rin2/Rangap1/Mapkap1/Arhgef10/Gga1/Adprh/Arhgef18/Cdc42se1…
GO_REGULATION_OF_SYSTEM_PROCESS	GO_REGULATION_OF_SYSTEM_PROCESS	300	0.320263	1.44761	0.00316456	0.0452883	0.0360032	3349	tags=33%	list=26%	signal=25%	Tgfb3/Acer3/Flna/Usp9x/Rad21/Rere/Pik3ca/Setd5/Ptprf/Smarca2/Igf1r/Med13/Man1b1/Slc25a24/Stag2/Ap3b1/Ankrd11/Atp6v1a/Smc3/Smc1a/Pycr2/Nsun2/Tbl1xr1/Kdm5c/Rai1/Zbtb18/Thoc6/Zfp148/Sin3a/Qrich1/Mapk1/Sms/Wdr35/Cdk10/Dyrk1a/Ube3b/Bcr/Son/Ap3d1/Trrap/Ppp2r3c/C330007P06Rik/Cog1/Tubgcp2/Ugdh/Med12/Sumf1/Dis3l2/Specc1l/Meis2
GO_ACTIN_BINDING	GO_ACTIN_BINDING	296	0.317375	1.43242	0.0031746	0.0452883	0.0360032	3518	tags=36%	list=27%	signal=27%	Foxj1/Notch1/Glis2/Wnt4/Mtss1/Smo/Ptch1/Iqgap1/Wwtr1/Yap1/Jag1/Asxl1
GO_METHYLATION	GO_METHYLATION	268	0.319675	1.43569	0.00318134	0.0452883	0.0360032	3394	tags=38%	list=26%	signal=29%	Nfix/Edn1/Kmt2a/Efnb1/Flna/Usp9x/Tcf12/Smo/Macf1/Pten/Pkd2/Pik3ca/Yy1/Ctbp1/Akt1/Plcb4/Smc3/Nras/Smc1a/Ctnnd1/Sox5/Fgfrl1/Sin3a/Kras/Mapk1/Sms/Trio/Fgfr2/Erf/Mad2l2/Set/Atr/Bcr/Rhoa/Son
GO_MICROTUBULE_BASED_MOVEMENT	GO_MICROTUBULE_BASED_MOVEMENT	257	0.323952	1.45015	0.00320171	0.0453894	0.0360836	3428	tags=35%	list=26%	signal=26%	Pah/Itgb4/Plec/Fgfr1/Yy1/Dync2h1/Wdr34/Itga6/Wdr35/Fgfr2
GO_NEGATIVE_REGULATION_OF_IMMUNE_SYSTEM_PROCESS	GO_NEGATIVE_REGULATION_OF_IMMUNE_SYSTEM_PROCESS	249	0.323845	1.44246	0.00321543	0.0453894	0.0360836	4704	tags=46%	list=36%	signal=30%	Dlc1/Ppp1r14b/Calm1/Rock2/Sppl3/Igbp1/Htt/Pin1/Rock1/Ppp2r5e/B3gat3/Ppp6r3/Ppp1r15b/Bod1l/Phactr4/Ppp4r2/Pink1/Ppp2r5a/Bod1/Prkcd/Shoc2/Ppp1r12a/Ensa/Phactr2/Ptbp1/Ppp1r10/Tiprl/Ikbkb/Ppp2r3a/Uri1/Ppp2r3d/Ppp1r2/Ppp1r16a/Sympk/Ppp4r1/Ppp1r11/Gsk3b/Tsc1/Fkbp1a/Fam122a/Cry2/Ppp2r2d
GO_OSSIFICATION	GO_OSSIFICATION	249	0.326739	1.45534	0.00321543	0.0453894	0.0360836	2751	tags=31%	list=21%	signal=25%	Notch1/Ski/Rere/Gtf2i/Baz1b/Prdm16/Gtf2ird1/Smad6
GO_CANONICAL_WNT_SIGNALING_PATHWAY	GO_CANONICAL_WNT_SIGNALING_PATHWAY	251	0.320466	1.42741	0.00321888	0.0453894	0.0360836	3274	tags=39%	list=25%	signal=30%	Tgfb3/Ccnd2/Notch1/Chmp4c/Sde2/Brcc3/Myh10/Stag1/Calm1/Arf6/Snx18/Bcl2l1/Babam1/Vps4b/Vegfa/Gipc1/Cenpv/Thoc2/Txnl4a/Cep164/Rock2/Arl8a/Usp9x/Llgl2/Lzts2/Zfp207/Fzr1/Numa1/Anapc2/Arhgef2/Rad21/Nr3c1/Wasl/Chmp3/Ptch1/Chmp2b/Fgfr1/Ing2/Myh9/Prpf40a/Cd2ap/Mau2/Svil/Pin1/Pkp4/Rock1/Pafah1b1/Cltc/Mitd1/Dctn1/Cul3/Reep3/Dync1h1/Rala/Wwtr1/Ccnd3/Setd2/Zfp36l2/Birc6/Mplkip/Pdgfa/Stmn1/Terf1/Cib1/Lats2/Ch…
GO_PROTEIN_LOCALIZATION_TO_CELL_PERIPHERY	GO_PROTEIN_LOCALIZATION_TO_CELL_PERIPHERY	250	0.322405	1.43471	0.00322234	0.0453894	0.0360836	4198	tags=48%	list=32%	signal=33%	Nfix/Wnt4/Stag1/Kdm1a/Kmt2a/Aff4/Ctcf/Rad21/Phip/Fgfr1/Bptf/Setd5/Ppp1r15b/Igf1r/Med13/Slc25a24/Nipbl/Wac/Ankrd11/Smc3/Smc1a/Nsun2/Flii/Asxl1/Erlin2/Ehmt1/Rai1/Hspa9/Insr/Dock7/Arid1b/Deaf1/Ube2a/Klf13/Smchd1/Setbp1/Atp6v1b2/Sms/Cdk10/Trio/B3glct/Taf1/Tmco1/Taf6/Rab3gap1/Notch2/Tbck/Iqsec2/Gns
GO_PROTEIN_DEPHOSPHORYLATION	GO_PROTEIN_DEPHOSPHORYLATION	246	0.329553	1.46569	0.00322928	0.0454107	0.0361005	3633	tags=41%	list=28%	signal=30%	Foxj1/Dlc1/Aldh1a1/Wnt4/Agap1/Snx18/Rap1gap/Srgap2/Plxnb1/Arhgap1/Agrn/Arfgef1/Llgl2/Rabep1/Gapvd1/Iqgap1/Erbb2/Rasgrp3/Pin1/Pkp4/Map4k4/Zc3h15/Arhgef19/Arhgef12/Tbc1d14/Arhgef5/Arhgef1/Errfi1/Arhgap29/Dnm1l/Arfgap2/Ralgapa2/Git2/Stard13/Preb/Smap1/S100a10/Arhgap5/Rin2/Rangap1/Arhgef10/Adprh/Dab2ip/Ptk2b/Dennd1b/Gnaq/Arhgef16/Arrb1/Crk/Smap2/Arap2/Rabgap1/Rcc2/Dock7/Itga6/Ndel1/Lars/Evi5/Icam1/Ar…
GO_ENZYME_INHIBITOR_ACTIVITY	GO_ENZYME_INHIBITOR_ACTIVITY	223	0.324554	1.43381	0.00324675	0.0455798	0.036235	3383	tags=35%	list=26%	signal=26%	Kmt2a/Ehmt2/Ctcf/Parp1/Usp9x/Pik3ca/Fto/Mecp2/Pick1/Gsk3a/Atrx/Usp7/Ehmt1/Mbd2/Zmpste24/Kmt2e/Dnmt3a/Mphosph8/Mbd3/Baz2a/Tdg/Atf7ip/Apobec3/Alkbh1/Mbd1/Dnmt1/Tet3/Grhl2/Prmt5/Gatad2a
GO_RESPONSE_TO_INSULIN	GO_RESPONSE_TO_INSULIN	219	0.328829	1.44969	0.00326797	0.0458009	0.0364107	3796	tags=45%	list=29%	signal=33%	Dlc1/Sh2d4a/Ppp1r14b/Calm1/Rock2/Sppl3/Igbp1/Htt/Iqgap1/Pcif1/Pin1/Rock1/Ppp2r5e/Farp1/B3gat3/Ppp6r3/Ppp1r15b/Bod1l/Smad3/Phactr4/Ppp4r2/Zcchc9/Src/Pink1/Ppp2r5a/Bod1/Prkcd/Shoc2/Ppp1r12a/Ensa/Phactr2/Ptbp1/Ppp1r10/Tiprl/Ikbkb/Ppp2r3a/Uri1/Ppp2r3d/Rbm26/Ppp1r2/Ppp1r16a/Wnk1/Sympk/Ppp4r1/Ppp1r11/Gsk3b/Tgfb2/Inpp5k/Tsc1/Myo1d/Fkbp1a/Marf1/Fam122a/Cry2/Ppp2r2d/Smg6/Gnai2/Set/Cd2bp2/Smg5/Cabin1/Camsa…
GO_NEGATIVE_REGULATION_OF_KINASE_ACTIVITY	GO_NEGATIVE_REGULATION_OF_KINASE_ACTIVITY	198	0.338152	1.48344	0.00327869	0.0458742	0.036469	3795	tags=46%	list=29%	signal=33%	Safb2/Ep300/Zbtb7a/Rwdd1/Rnf6/Ncor2/Smarca4/Ube3a/Zmiz1/Rnf14/Arid1a/Ddx17/Tmf1/Foxp1/Ncor1/Dab2/Kdm3a/Prmt2/Daxx/Rhoa
GO_REGULATION_OF_PROTEIN_POLYMERIZATION	GO_REGULATION_OF_PROTEIN_POLYMERIZATION	165	0.346568	1.49332	0.00333333	0.0465609	0.0370149	3769	tags=47%	list=29%	signal=34%	Brcc3/Taok1/Taok3/Babam1/Fzr1/Foxn3/Taok2/Uimc1/Rint1/Cdc14b/Topbp1/Cdkn1a/Syf2
GO_KINASE_REGULATOR_ACTIVITY	GO_KINASE_REGULATOR_ACTIVITY	161	0.355013	1.52709	0.00334821	0.0466908	0.0371182	3335	tags=42%	list=26%	signal=32%	Chd3/Ino80b/Brd8/Chrac1/Ruvbl2/Gatad2b/Zbtb7a/Hmgxb4/Bptf/Rbbp7/Smarca4/Pbrm1/Yy1/0610010K14Rik/Smarca2/Smarca5/Smarcc2/Mta3/Dpf2/Smarcd2/Gon4l/Ss18/Rfc1/Phf10/Ep400/Rsf1/Chd4/Mta1/Uchl5/Arid1a/Arid1b/Mbd3/Znhit1
GO_RESPONSE_TO_KETONE	GO_RESPONSE_TO_KETONE	133	0.371151	1.56418	0.003367	0.0467193	0.0371408	3010	tags=41%	list=23%	signal=31%	Ski/Pten/Fgfr1/Pik3ca/Bmpr1a/Ppp1r15b/Slc2a2/Igf1r/Slc25a24/Akt1/Atp6v1a/Agpat2/Pmm2/Rbm28/Tbl1xr1/Insr/Zmpste24
GO_MAINTENANCE_OF_CELL_NUMBER	GO_MAINTENANCE_OF_CELL_NUMBER	124	0.377646	1.56983	0.00344828	0.0474535	0.0377245	4103	tags=56%	list=32%	signal=38%	Notch1/Mmp14/Smad4/Ssbp3/Itgb5/Ctr9/Bptf/Mmp15/Bmpr1a/Setd2/Lamc1/Smad3/Onecut1/Paf1/Ext1/Lamb1/Rtf1/Zfp36l1/Leo1/Cdc73/Dusp1/Kif16b/Col4a2/Pelo/Gata6/Med12
GO_REGULATION_OF_PHOSPHATASE_ACTIVITY	GO_REGULATION_OF_PHOSPHATASE_ACTIVITY	125	0.385304	1.60423	0.00344828	0.0474535	0.0377245	3258	tags=40%	list=25%	signal=30%	Aqp1/Scx/Dag1/Slc38a2/Nfkb1/Ptpn11/Bnip3/Akt1/Mtpn/Gja1/Ankrd1/Bad/Mapk3/Bcl10/Mapk8/Tnfrsf1a/Gclc/Map3k1/Irf1/Bag3/Map3k2/F11r/Hdac4/Rac1/Tlr3/Gadd45a/Egfr/Casp8ap2/Piezo1/Slc9a1/Mmp7/Myd88/Casp4
GO_MORPHOGENESIS_OF_A_BRANCHING_STRUCTURE	GO_MORPHOGENESIS_OF_A_BRANCHING_STRUCTURE	122	0.380466	1.57893	0.00346821	0.0476494	0.0378802	3325	tags=37%	list=26%	signal=28%	Nfix/Smad4/Ski/Txnl4a/Upf3b/Flna/Nsd1/Pten/Rere/Ptch1/Rnf13/Fgfr1/Huwe1/Yy1/Chd8/Bmpr1a/Ptpn11/Gtf2i/Chd1/Setd2/Dnm1l/Tprkb/Man1b1/Baz1b/Slc25a24/Ube3a/Stag2/Prdm16/Kdm6b/Ankrd11/Gja1/Raf1/Fmr1/Pcgf2/Kansl1/Agpat2/Atrx/Nsun2/Pmm2/Flii/Ehmt1/Nfia/Kdm5c/Rai1/Insr/Coa6/Thoc6/Arid1b/Zfp148/Dnmt3a/Rps6ka3/Gtf2ird1/Tlk2/Herc1/Deaf1/Apc/Msto1/Aimp2/Abl1/Gfpt1/Mapk1/Men1/Setbp1/Sms/Itch/Cdk10/Foxp1/Trio/…
GO_CARTILAGE_DEVELOPMENT	GO_CARTILAGE_DEVELOPMENT	108	0.385801	1.5826	0.003517	0.0481616	0.0382874	3493	tags=36%	list=27%	signal=27%	Csf1/Cebpb/Kmt2a/Hmgb3/Ep300/Tnrc6b/Ctr9/Tnrc6c/Kmt2c/Dpy30/Hax1/Crebbp/Tob2/Cib1/Kat2b/Ago1/Acin1/Rarg/Purb/Paf1/Smap1/Tcta/Ldb1/Jag1/Ndfip1/Meis1/Stat3/Ptk2b/Slc9b2/Hspa9/Tnrc6a/Kmt2e/Itpkb/Klf10/Nf1/Sin3a/Foxo3/Kat7/Klf13/Nfkbia/Rbfox2/Zfp36l1/Leo1/Mapk14/Brd1/Foxp1/Hmgb2/Hspa1a/Zfp36/Kmt2d/Pik3r1/Med1/Cnot4/Ash2l/Ripk1/Cdc73/Kitl/Fbxw7/Esrra/Wdr5/Zfpm1/Creb1/Ago3/Notch2/Kmt2b/Tfe3/Lyn/Senp1/A…
GO_CELLULAR_GLUCOSE_HOMEOSTASIS	GO_CELLULAR_GLUCOSE_HOMEOSTASIS	108	0.380713	1.56173	0.003517	0.0481616	0.0382874	4173	tags=52%	list=32%	signal=35%	Scx/Sox6/Rela/Fgfr1/Bmpr1a/Efemp1/Ptpn11/Creb3l2/Glg1/Smad3/Trip11/Rarg/Eif2ak3/Sox5/Tgfbr1/Serpinh1/Col27a1/Mapk14/Ltbp3/Mef2d/Bmpr2/Mex3c/Zfp219/Pkdcc
GO_PALLIUM_DEVELOPMENT	GO_PALLIUM_DEVELOPMENT	103	0.391541	1.60073	0.00352941	0.0481739	0.0382972	2502	tags=35%	list=19%	signal=28%	Tgfb3/Smad4/Mylk/Smad3/Stat3/Pdx1/Tgfbr1/Tgfb2/Myo5b/Stx3
GO_CELL_CELL_JUNCTION_ASSEMBLY	GO_CELL_CELL_JUNCTION_ASSEMBLY	98	0.38158	1.55083	0.00355872	0.0484117	0.0384863	3443	tags=44%	list=27%	signal=32%	Agrn/Gna11/Rela/Stat3/Gnaq/Gnb1/Plcb1/Gnai2
GO_CELLULAR_RESPONSE_TO_CARBOHYDRATE_STIMULUS	GO_CELLULAR_RESPONSE_TO_CARBOHYDRATE_STIMULUS	101	0.389833	1.58427	0.00357568	0.0484117	0.0384863	4550	tags=56%	list=35%	signal=37%	Pah/Notch1/Mmp14/Pex19/Rai1/Bcor/Nr2f2/Ube2a
GO_MITOTIC_SPINDLE_ORGANIZATION	GO_MITOTIC_SPINDLE_ORGANIZATION	95	0.390088	1.57047	0.00359712	0.0484117	0.0384863	2816	tags=34%	list=22%	signal=27%	Ahnak/Pdlim4/Shroom3/Dlc1/Cttnbp2/Myadm/Flnb/Myh14/Myh10/Mtss1/Dapk1/Npm3/Keap1/Myo10/Sorbs2/Baiap2/Mylk/Rab22a/Flna/Pxn/Parva/Llgl2/Ablim1/Arhgef2/Macf1/Tjp1/Actr1a/Wasl/Pkd2/Myh9/Cd2ap/Dctn6/Iqgap1/Svil/Mark2/Myo18a/Cttn/Add1/Hax1/Arhgef5/Fchsd1/Auts2/Cgnl1/Rhou/Fermt2/Flot1/Kansl2/Wasf2/Rtkn/Cask/Baiap2l1/Kat2b/Gsn/Actr2/Pdlim1/Prkcz/Mtpn/Dapk3/Ppp1r9a/Lpp/Myo6/Ilk/Cgn/Src/Ezr/Pdcd6ip/Cdc42bpa…
GO_REGULATION_OF_PROTEIN_LOCALIZATION_TO_CELL_PERIPHERY	GO_REGULATION_OF_PROTEIN_LOCALIZATION_TO_CELL_PERIPHERY	94	0.387908	1.55899	0.00360577	0.0484117	0.0384863	4185	tags=55%	list=32%	signal=38%	Celf1/Zc3h7b/Fxr1/Cnot6l/Pum1/Tnrc6b/Polr2a/Tnrc6c/Pum2/Sox6/Ppp3ca/Hdac5/Dpy30/Smad1/Ncor2/Mecp2/Ajuba/Ctbp1/Mier1/Eif4g1/Smad3/Polr2c/Limd1/Map2k1/Ago1/Mrpl44/Polr2j/Cnot3/Tpr/Fmr1/Pcgf2/Srrt/Cnot6/Wtip/Stat3/Helz/Tnrc6a/Morf4l2/Msl3/Ipo8/Zmpste24/Ubr2/Scmh1/Dhx9/Sin3a/Cnot8/Ago2/Ddx17/Nup153/Eed/Nup54/Ranbp2/Smchd1/Drosha/Nup37/Cnot10/Gigyf2/Marf1/Rif1/Zfp36/Zc3h7a/Dot1l/Polr2i/Kmt2d/Ncor1/Rae…
GO_REGULATION_OF_DNA_BINDING	GO_REGULATION_OF_DNA_BINDING	89	0.397039	1.58678	0.00361011	0.0484117	0.0384863	2963	tags=38%	list=23%	signal=30%	Notch1/Jag1/Tgfb2/Smad6/Notch2/Nfatc1
GO_NEGATIVE_REGULATION_OF_TRANSMEMBRANE_RECEPTOR_PROTEIN_SERINE_THREONINE_KINASE_SIGNALING_PATHWAY	GO_NEGATIVE_REGULATION_OF_TRANSMEMBRANE_RECEPTOR_PROTEIN_SERINE_THREONINE_KINASE_SIGNALING_PATHWAY	88	0.390667	1.55628	0.00361446	0.0484117	0.0384863	3129	tags=36%	list=24%	signal=28%	Sema3c/Shroom3/Csf1r/Dlc1/Myadm/Nedd4l/Olfm1/Myh14/Dag1/Myh10/Dhx36/Sh3d19/Vegfa/Plxnb1/Myo10/Diaph1/Baiap2/Cdc42ep5/Flna/Arpin/Parva/Plxnb2/Cux1/Anapc2/Macf1/Pdpn/Pten/Sema3b/Golga4/Phip/Myh9/Prpf40a/Cdc42ep1/Rnf6/Ppp3ca/Mark2/Pafah1b1/Rab21/Cttn/Zranb1/Dnm1l/Rhou/Fermt2/Efna5/Limd1/Cib1/Map2k1/Actr2/Ube3a/Dapk3/Ppp1r9a/Ryk/Sema3f/Caprin1/Ilk/Stk11/Pak2/Src/Ezr/Sema6a/S100a10/Srcin1/Wtip/Ngf/Arh…
GO_RAS_GUANYL_NUCLEOTIDE_EXCHANGE_FACTOR_ACTIVITY	GO_RAS_GUANYL_NUCLEOTIDE_EXCHANGE_FACTOR_ACTIVITY	96	0.384932	1.55075	0.00361446	0.0484117	0.0384863	5065	tags=56%	list=39%	signal=35%	Numa1/Arhgef2/Htt/Pafah1b1/Dctn1/Spry1/Nsfl1c/Gja1/Ndel1/Itgb1/Fbxw11/Kpnb1
GO_CARDIAC_SEPTUM_DEVELOPMENT	GO_CARDIAC_SEPTUM_DEVELOPMENT	80	0.4034	1.59064	0.00363636	0.0484117	0.0384863	4364	tags=50%	list=34%	signal=33%	Wnt4/Itgb4/Nr3c1/Kdm5c/Apc
GO_PLASMA_MEMBRANE_SIGNALING_RECEPTOR_COMPLEX	GO_PLASMA_MEMBRANE_SIGNALING_RECEPTOR_COMPLEX	80	0.398337	1.57067	0.00363636	0.0484117	0.0384863	2177	tags=31%	list=17%	signal=26%	Igf1/Angpt1/Dag1/Erbb3/Arfgef1/Met/Ddit3/Pten/Rras/Fgfr1/Pik3ca/Erbb2/Hax1/Ptpn11/Hsp90aa1/Klf4/Tcf7l2/Igf1r/Pdgfa/Cib1/Maz/Hyal2/Akt1/Btc/Grb2/Ilk/Stk11/Src/Pink1/Mtdh/Insr/Ptprj/Lemd2/Tgfbr1/Hbegf/Itgb1/Sesn3/Inpp5k/Them4/Fgfr4/Pdcd6/Zfp36l1/Epha2/Rapgef1/Fgfr2/Pik3r1/Rhog/F3/Gab1/Kitl/Rictor/Pdgfb/Dlg1/Inpp5f/Rac1/Frs2/Rps6kb2/Tsc2/Tgfa/Osbpl8/Egfr/Thbs1/Plekha1/Arrb2/Pkhd1/Rnf41/Setx/Erbb4/Ph…
GO_CARDIAC_CHAMBER_MORPHOGENESIS	GO_CARDIAC_CHAMBER_MORPHOGENESIS	81	0.401667	1.58346	0.0036452	0.0484117	0.0384863	3325	tags=41%	list=26%	signal=30%	Anxa3/Aqp1/Hspg2/Notch1/Wnt4/Pde3b/Hipk1/Pdcl3/Hspb1/Vegfa/Hipk2/Cflar/Rock2/Aggf1/Synj2bp/Tjp1/Rras/Erbb2/Hdac5/Rock1/Smad1/Mecp2/Gtf2i/Klf4/Itgb8/Cib1/Glul/Pkm/Ago1/Egln1/Stard13/Egr1/Sema6a/Rin2/Mtdh/Dab2ip/Epn1/Krit1/Card10/Stat3/Ptk2b/Hgs/Hdac7/Pik3c2a/Pdpk1/Atf2/Tnfsf12/Sod2/Jup/Sash1/Jak1/Nf1/Itgb1/Ago2/Tgfb2/Abl1/Adam10/C3/Sp1/Pdgfd/Pdcd6/Pak4/Epha2/Vegfb/Epn2/Pml/F3/Gab1/Fbxw7/Nfe2l2/Dnm…
GO_CHROMATIN_ORGANIZATION_INVOLVED_IN_REGULATION_OF_TRANSCRIPTION	GO_CHROMATIN_ORGANIZATION_INVOLVED_IN_REGULATION_OF_TRANSCRIPTION	81	0.397402	1.56665	0.0036452	0.0484117	0.0384863	3012	tags=43%	list=23%	signal=33%	Aqp1/Tgfb3/Tuft1/Csf1/Edn1/Smo/Nfic/Bmpr1a/Ankrd11/Src/Sdc1/Lrp6/Lama5/Atf2/Lamb1/Bcor/Pam/Itga6/Tgfb2/Bax/Foxo1/Fgfr2/Fam20c/Ctnna1
GO_POSITIVE_REGULATION_OF_CELL_JUNCTION_ASSEMBLY	GO_POSITIVE_REGULATION_OF_CELL_JUNCTION_ASSEMBLY	61	0.44646	1.67554	0.00380711	0.050402	0.0400685	3478	tags=38%	list=27%	signal=28%	Hipk2/Ep300/Tcf3/Crebbp/Gtf2i/Smad3/Ldb1/Atf2/Sin3a/Ncor1/Nfe2l2/Mad2l2/Zfpm1/Creb1/Exosc9/Trp53bp1/Rbl2/Bhlhe40/Fos
GO_RENAL_TUBULE_DEVELOPMENT	GO_RENAL_TUBULE_DEVELOPMENT	56	0.457346	1.68357	0.003861	0.0510348	0.0405715	1613	tags=30%	list=12%	signal=27%	Tgfb3/Notch1/Olfm1/Dag1/Smad4/Pdpn/Pten/Glipr2/Wwtr1/Vasn/Phldb2/Smad3/Tcf7l2/Spry1/Dab2ip/Jag1/Bcl9l/Pofut2/Tgfbr1/Bambi/Sdcbp/Foxa2/Spred2/Tgfb2/Phldb1/Mad2l2/Dab2/Zfp703/Ppp2ca
GO_CORTICAL_CYTOSKELETON_ORGANIZATION	GO_CORTICAL_CYTOSKELETON_ORGANIZATION	51	0.469334	1.70345	0.00388601	0.0512843	0.0407699	4026	tags=55%	list=31%	signal=38%	Igf1/Stag1/Atp2a2/Kmt2a/Itgb4/Thoc2/Plec/Hpgd/Ctcf/Arid2/Ep300/Pex19/Tcf12/Rad21/Pten/Ptch1/Pik3ca/Setd5/Lamc2/Smarca4/Yy1/Ctbp1/Crebbp/Auts2/Cib1/Smarcc2/Slc25a24/Map2k1/Akt1/Nipbl/Ankrd11/Dpf2/Gja1/Smc3/Gle1/Smc1a/Fermt1/Rin2/Atrx/Ext1/Asxl1/Ehmt1/Tbl1xr1/Kdsr/Shoc2/Fgfrl1/Arid1a/Bcor/Rhbdf2/Ift122/Asxl2/Arid1b/Rps6ka3/Tcf4/Sin3a/Pex6/Apc/Pex16/Kras/Setbp1/Atp6v1b2/Smarcad1/Cdk10/Pex14/Foxp1/Fg…
GO_HISTONE_H3_K4_METHYLATION	GO_HISTONE_H3_K4_METHYLATION	46	0.486072	1.73126	0.00398406	0.0520854	0.0414067	3292	tags=54%	list=25%	signal=41%	Vegfa/Ddr1/Iqgap1/Igf1r/Src/Mapk3/Ptk2b/Insr/Abl1/Dyrk1a/Tnk1/Lyn
GO_HISTONE_UBIQUITINATION	GO_HISTONE_UBIQUITINATION	45	0.480696	1.70326	0.00398406	0.0520854	0.0414067	4823	tags=76%	list=37%	signal=48%	Kmt2c/Dpy30/Kdm6a/Kdm6b/Kmt2d/Ash2l/Wdr5/Paxip1
GO_NEGATIVE_REGULATION_OF_CELL_SUBSTRATE_ADHESION	GO_NEGATIVE_REGULATION_OF_CELL_SUBSTRATE_ADHESION	46	0.470424	1.67553	0.00398406	0.0520854	0.0414067	4659	tags=61%	list=36%	signal=39%	Wls/Ets2/Smad4/Ski/Ddit3/Fzd5/Kdm6a/Lrp6/Foxa2
GO_OUTFLOW_TRACT_MORPHOGENESIS	GO_OUTFLOW_TRACT_MORPHOGENESIS	46	0.477441	1.70052	0.00398406	0.0520854	0.0414067	3242	tags=43%	list=25%	signal=33%	Igf1/Sema3c/Csf1/Dclk1/Notch1/Nedd4l/Olfm1/Dag1/Edn1/Smad4/Vegfa/Sorbs2/Agrn/Ddr1/Cflar/Arid2/Rbbp6/Usp9x/Ep300/Ctr9/Lzts2/Anapc2/Smo/Gpd2/Macf1/Pten/Sema3b/Golga4/Sbds/Ptch1/Fgfr1/Pik3ca/Ppp3cb/Iqgap1/Fto/Rnf6/Ppp3ca/Pin1/Pafah1b1/Smad1/Rab21/Cttn/Add1/Yy1/Bmpr1a/Auts2/Ptpn11/Prpf19/Wwtr1/Hsp90aa1/Smad3/Efna5/Spry1/Klf5/Gpat4/Lats2/Kdm6a/Wwc2/Sav1/Akt1/Nipbl/Pkm/Flrt3/Ybx3/Gsn/Ube3a/Prkcz/Gsk3a/…
GO_POSITIVE_REGULATION_OF_CELL_DIVISION	GO_POSITIVE_REGULATION_OF_CELL_DIVISION	46	0.468614	1.66908	0.00398406	0.0520854	0.0414067	3718	tags=50%	list=29%	signal=36%	Notch1/Myh10/Vegfa/Arid2/Ndst1/Setd2/Ap2b1/Dync2h1/Tgfbr1/Dnm2/Smad6/Vegfb/Tab1/Sec24b
GO_POSITIVE_REGULATION_OF_SMALL_GTPASE_MEDIATED_SIGNAL_TRANSDUCTION	GO_POSITIVE_REGULATION_OF_SMALL_GTPASE_MEDIATED_SIGNAL_TRANSDUCTION	46	0.480603	1.71178	0.00398406	0.0520854	0.0414067	3451	tags=57%	list=27%	signal=42%	Igf1/Sema3c/Tgfb3/Shroom3/Cebpb/Scx/Dlc1/Notch1/St14/Celf1/Mmp14/Angpt1/Edn1/Myh10/Smad4/Akirin2/Ski/Bcl2l1/Keap1/Vegfa/Thoc2/Pbx1/Luzp1/Man2a1/Ssbp3/Rbbp6/Ep300/Plxnb2/Ctr9/Smo/Sox6/Sbds/Ptch1/Fgfr1/Pkd2/Myh9/Tmem107/Bptf/Zfand5/Fzd5/Ndst1/Mafg/Add1/Chd8/Bmpr1a/Cul3/Prpf19/Rala/Setd2/Tcof1/Kidins220/Rrp7a/Smad3/Birc6/Etl4/Kdm6a/Sdc4/Map2k1/Akt1/Nsrp1/Nipbl/Ybx3/Pef1/Egln1/Furin/Phactr4/Cnot3/Ank…
GO_CELLULAR_RESPONSE_TO_CALCIUM_ION	GO_CELLULAR_RESPONSE_TO_CALCIUM_ION	47	0.478002	1.70647	0.004	0.0522122	0.0415075	3095	tags=40%	list=24%	signal=31%	Edn1/Pkd2/Hsp90aa1/Klf4/Smad3/Akt1/Ddah2/Grb2/Nos1ap/Prkcd/Ptk2b/Insr/Dnm2/Nqo2/Icam1/Sod1/Foxo3/Mapk14/F2rl1/Sirt3/Ripk1/Nfe2l2/Gnai2/Pdgfb/Cdkn1a/Hdac4/Klf2/Gadd45a/Nnt/Egfr/Thbs1/Rnf41/Xdh/Zfp13/Mtor/Ticam1/Tmem106a/Jak2/Ddah1/Tgfbr2/Tspo/Zc3h12a
GO_CELL_CELL_SIGNALING_BY_WNT	GO_CELL_CELL_SIGNALING_BY_WNT	394	0.30164	1.38828	0.00411946	0.052822	0.0419923	3241	tags=38%	list=25%	signal=29%	Anxa3/Tns1/Sema3c/Itga3/Notch1/Amotl2/Angpt1/Edn1/Arf6/Srgap2/Mia3/Hspb1/Vegfa/Gipc1/Cenpv/Efnb1/Rock2/Synj2bp/Met/Pxn/Smo/Macf1/Pten/Sema3b/Rras/Fgfr1/Myh9/Mcc/Pik3ca/Iqgap1/Amotl1/Hdac5/Map4k4/Zfand5/Pafah1b1/Svbp/Glipr2/Mecp2/Ptpn11/Klf4/Nrtn/Cib1/Sdc4/Wasf2/Glul/Hyal2/Akt1/Pdlim1/Stard13/Phactr4/Sema3f/Gja1/Pdxdc1/Ilk/Src/Sema6a/Fermt1/Capn7/Rin2/Lgals8/Dab2ip/Krit1/Card10/Ptk2b/Kank1/Lama5/H…
GO_NEUROBLAST_PROLIFERATION	GO_NEUROBLAST_PROLIFERATION	39	0.488464	1.67677	0.00413223	0.052822	0.0419923	3587	tags=46%	list=28%	signal=33%	Ski/Vegfa/Camk2d/Fnta/Flna/Tbl1x/Ep300/Abhd17c/Ing2/Hdac5/Ctbp1/Mier1/Kdm5a/Abhd16a/Sirt7/Mta3/Zbtb7b/BC004004/Nipbl/Suds3/Akap8/Pink1/Bex4/Rest/Rcor3/Tbl1xr1/Mta1/Mapk8/Sfpq/Morf4l2/Hdac7/Msl3/Prkaa2/Akap8l/Rcor1/Sin3a/Baz2a/Spred2/Elk4/Znhit1/Smarcad1/Sirt3/Dyrk1a
GO_REGULATION_OF_PROTEIN_AUTOPHOSPHORYLATION	GO_REGULATION_OF_PROTEIN_AUTOPHOSPHORYLATION	39	0.488365	1.67643	0.00413223	0.052822	0.0419923	3496	tags=56%	list=27%	signal=41%	Flnb/Itgb4/Fras1/Plec/Arid2/Flna/Ep300/Ptch1/Pik3ca/Arvcf/Smarca4/Crebbp/Sec24c/Ptpn11/Gtf2i/Irf6/Smarcc2/Baz1b/Cspp1/Dpf2/Raf1/Nsun2/Vangl1/Pomgnt1/Arid1a/Arid1b/Gtf2ird1/Nf1/Cep290/Jmjd1c/Setbp1/Nek9/Tmem216/Fktn/B3glct/Mad2l2/Braf/Vangl2/Cul7/Slc25a19/Smarcd1/Pomt1/Rreb1/Fancl/Fance/Snrpb/Rab23/Sc5d/Sox4/B3galnt2/Rfwd3/Bms1/Comt/Fkrp
GO_DENDRITIC_TREE	GO_DENDRITIC_TREE	381	0.305162	1.4004	0.00415369	0.052822	0.0419923	3348	tags=35%	list=26%	signal=26%	Sema3c/Notch1/Myh10/Smad4/Luzp1/Parva/Smo/Mdm4/Ndst1/Mdm2/Bmpr1a/Ap2b1/Sav1/Egln1/Trip11/Jag1/Rbpj/Hectd1/Matr3/Cited2/Tgfbr1/Fgfrl1/Dnm2/Tgfb2/Fzd1/Smad6/Fgfr2/Tab1/Zfpm1/Notch2/Bmpr2/Vangl2/Lmo4/Frs2/Sall1/Gata6/Sox4/Dhrs3/Rara/Tgfbr3
GO_CALCIUM_DEPENDENT_PHOSPHOLIPID_BINDING	GO_CALCIUM_DEPENDENT_PHOSPHOLIPID_BINDING	27	0.557118	1.7781	0.00416089	0.052822	0.0419923	1462	tags=26%	list=11%	signal=23%	Chd3/Ino80b/Npm3/Cenpv/Hmgb3/Vps72/Chrac1/Ruvbl2/Rere/Gatad1/Spty2d1/Gatad2b/Zbtb7a/Znfx1/Bptf/Hdac5/Rbbp7/Smarca4/Pbrm1/Chd8/Baz2b/Smarca2/Kdm5a/Chd1/Smarca5/Kdm6a/Smarcc2/Baz1b/Kat2b/Kdm6b/Top1/Pih1d1/Tpr/Smarcd2/Atrx/Nasp/Rsf1/Chd4/Kdm5c/Tfam/Mbd2/Arid1a/Arid1b/Dnmt3a/Scmh1/Mphosph8/Mbd3/Baz2a/Znhit1/Smchd1/Kdm4a/Phf2/Cbx3/Smarcad1/Atf7ip/Hmgb2/Hcfc1/Smarcd3/Dnmt1/Itgb3bp/Psme4/Mysm1/Smarcc1/D…
GO_WNT_SIGNALING_PATHWAY_CALCIUM_MODULATING_PATHWAY	GO_WNT_SIGNALING_PATHWAY_CALCIUM_MODULATING_PATHWAY	27	0.559196	1.78473	0.00416089	0.052822	0.0419923	3925	tags=63%	list=30%	signal=44%	Pah/Tgfb3/Hspg2/Nfix/Ltbp4/Wnt4/Acer3/Smad4/Kmt2a/Ski/Aff4/Txnl4a/Pbx1/Glis3/Ctcf/Upf3b/Arid2/Flna/Usp9x/Nsd1/Dpm2/Ift81/Arhgef2/Rad21/Pten/Rere/Phip/Ptch1/Gatad2b/Fgfr1/Pik3ca/Bptf/Arvcf/Setd5/Cltc/Ptprf/Smarca4/Huwe1/Pdha1/Mecp2/Ap4s1/Ctbp1/Sec24c/Auts2/Smarca2/Gtf2i/Ppp1r15b/Dync2h1/Igf1r/Tgif1/Med13/Man1b1/Smarcc2/Baz1b/Slc25a24/Map2k1/Cask/Nipbl/Larp7/Stag2/Prdm16/Trip11/Ap3b1/Ankrd11/Dpf2/C…
GO_POSITIVE_REGULATION_OF_CELL_DEVELOPMENT	GO_POSITIVE_REGULATION_OF_CELL_DEVELOPMENT	364	0.30825	1.4118	0.00416233	0.052822	0.0419923	3579	tags=37%	list=28%	signal=27%	Igf1/Erbb3/Sppl3/Cib1/Ptbp1
GO_MONOAMINE_TRANSPORT	GO_MONOAMINE_TRANSPORT	31	0.506119	1.65973	0.00420757	0.052822	0.0419923	2222	tags=29%	list=17%	signal=24%	Hspg2/Sod3/Bgn/Wnt4/Mmp14/Dag1/Agrn/Golim4/Pdgfa/Sdc4/Furin/Sdc1/Ngf
GO_NUCLEAR_TRANSPORT	GO_NUCLEAR_TRANSPORT	306	0.307553	1.39244	0.00421053	0.052822	0.0419923	3367	tags=41%	list=26%	signal=31%	Igf1/Tgfb3/Cebpb/Notch1/St14/Angpt1/Edn1/Myh10/Smad4/Bcl2l1/Keap1/Vegfa/Thoc2/Man2a1/Rbbp6/Ctr9/Smo/Sox6/Sbds/Ptch1/Fgfr1/Pkd2/Myh9/Bptf/Zfand5/Fzd5/Mafg/Add1/Chd8/Bmpr1a/Cul3/Prpf19/Setd2/Kidins220/Rrp7a/Smad3/Birc6/Kdm6a/Map2k1/Akt1/Nsrp1/Ybx3/Egln1/Furin/Cnot3/Ankrd11/Grb2/Smim14/Cir1/Zmiz1/B9d1/Pcgf2/Smg9/Chtop/Nsun2/Epn1/Rbpj/Nasp/Tbl1xr1/Ncoa1/Mbnl1/Plcd3/Gins4/Tgfbr1/Sp3/Bcor/Junb/Ndel1/Su…
GO_BODY_MORPHOGENESIS	GO_BODY_MORPHOGENESIS	32	0.516446	1.70464	0.00421941	0.052822	0.0419923	1922	tags=44%	list=15%	signal=37%	Igf1/Pah/Nfix/Flnb/Lztr1/Smad4/Stag1/Kdm1a/Kmt2a/Ski/Ctcf/Upf3b/Arid2/Efnb1/Flna/Pum1/Usp9x/Ep300/4932438A13Rik/Rad21/Pten/Rere/Rras/Phip/Fgfr1/Pcnt/Rnf6/Bptf/Setd5/Ift43/Pafah1b1/Huwe1/Mecp2/Crebbp/Ptpn11/Gtf2i/Ppp1r15b/Igf1r/Man1b1/Baz1b/Map2k1/Akt1/Nipbl/Ube3a/Stag2/Prdm16/Kdm6b/Rnf216/Ankrd11/Dpf2/Cdk13/Stambp/Gja1/Smc3/Raf1/Pcgf2/Nras/Smc1a/Gon4l/Atrx/Jag1/Nsun2/Trpv4/Flii/Usp7/Kdm5c/Rai1/Ci…
GO_NEGATIVE_CHEMOTAXIS	GO_NEGATIVE_CHEMOTAXIS	32	0.511334	1.68776	0.00421941	0.052822	0.0419923	1318	tags=28%	list=10%	signal=25%	Hspg2/Nedd4l/Flnb/Kmt2a/Ski/Arid2/Flna/Ep300/Rad21/Setd5/Smarca4/B3gat3/Crebbp/Smarcc2/Nipbl/Dpf2/Smc3/Smc1a/Ext1/Asxl1/Ercc1/Arid1a/Arid1b/Col27a1
GO_POSITIVE_REGULATION_OF_CARDIAC_MUSCLE_TISSUE_DEVELOPMENT	GO_POSITIVE_REGULATION_OF_CARDIAC_MUSCLE_TISSUE_DEVELOPMENT	29	0.524529	1.69399	0.00422535	0.052822	0.0419923	4582	tags=69%	list=35%	signal=45%	Nr1d1/Cd14/Xiap/Pum1/Sec14l1/Pum2/Ankrd17/Gps2/Birc2/Ubqln1/Flot1/Peli1/Pja2/Dab2ip/Lbp/Riok3/Pdpk1/Cactin/Birc3/F2rl1/Hspa1a/Irf1/Gramd4/Ptprs/Wdfy1/Ddx3x/Lyn/Appl1/Tlr3/Arrb2/Lrrc14/Nploc4/Tspan6/Zcchc3/Otud4/Tirap/Nlrx1/Ticam1
GO_REGULATION_OF_CELLULAR_COMPONENT_SIZE	GO_REGULATION_OF_CELLULAR_COMPONENT_SIZE	280	0.314582	1.41655	0.00422833	0.052822	0.0419923	3535	tags=42%	list=27%	signal=31%	Smad4/Kmt2a/Ctcf/Ep300/Brd8/Eid1/Ruvbl2/Setd5/Yeats4/Mecp2/Ctbp1/Crebbp/Auts2/Jade1/Phf14/Kansl2/Kansl1l/Kat2b/Msl2/Phf20/Phf20l1/Dpf2/Taf10/Pih1d1/Pcgf2/Epc1/Kansl1/Naa50/Usp22/Ldb1/Taf7/Msl1/Bag6/Phf10/Mapk3/Ep400/Rsf1/Morf4l2/Arrb1/Ncoa1/Ogt/Atf2/Msl3/Kansl3/Glyr1/Zmpste24/Prkaa2/Epc2/Cdyl/Clock/Sin3a/Mbd3/Apbb1/Kat7/Atat1/Kat6a/Taf12/Brd1/Zfp451/Hcfc1/Taf1/Wdr5/Taf6/Iws1/Jade2/Set
GO_NEGATIVE_REGULATION_OF_ACTIN_FILAMENT_BUNDLE_ASSEMBLY	GO_NEGATIVE_REGULATION_OF_ACTIN_FILAMENT_BUNDLE_ASSEMBLY	23	0.578576	1.77215	0.00423131	0.052822	0.0419923	4083	tags=65%	list=31%	signal=45%	Igf1/Aqp1/Cebpb/Pde3b/Insig2/Edn1/Kdm1a/Bcl2l1/Nfkb1/Rps6kb1/Sh3bp4/Diaph1/Agrn/Cflar/Baiap2/Cdc5l/Rab12/Rock2/Sorl1/Parp1/Flna/Pxn/Nucks1/Grb10/Irf3/Arhgef2/Pten/Gna11/Phip/Rela/Pkd2/Pik3ca/Vamp2/Hdac5/Rock1/Mdm2/Ptpn11/Klf3/Ccnd3/Errfi1/Ahcyl1/Klf4/Zfp106/Igf1r/Ptpra/Flot1/Atp6v0d1/Klf5/Snx6/Zbtb7b/Baiap2l1/Eprs/Akt1/Pkm/Kat2b/Actr2/Prkcz/Gsk3a/Adcy6/Grb2/Xrn1/Atp6v1a/Gja1/Egr1/Gclm/Fmr1/Akap9/…
GO_NEGATIVE_REGULATION_OF_T_CELL_PROLIFERATION	GO_NEGATIVE_REGULATION_OF_T_CELL_PROLIFERATION	33	0.509903	1.68532	0.00423131	0.052822	0.0419923	1445	tags=30%	list=11%	signal=27%	Arid2/Flna/Pten/Bmpr1a/Fmr1/Src/Atrx
GO_POSITIVE_REGULATION_OF_DNA_TEMPLATED_TRANSCRIPTION_ELONGATION	GO_POSITIVE_REGULATION_OF_DNA_TEMPLATED_TRANSCRIPTION_ELONGATION	25	0.564953	1.75884	0.00423729	0.052822	0.0419923	3367	tags=68%	list=26%	signal=50%	Nsd1/Setd5/Brd4/Setd2/Ash1l/Smyd2/Bcor
GO_CORTICAL_ACTIN_CYTOSKELETON_ORGANIZATION	GO_CORTICAL_ACTIN_CYTOSKELETON_ORGANIZATION	34	0.506022	1.68643	0.00424929	0.052822	0.0419923	1954	tags=38%	list=15%	signal=33%	Pah/Notch1/Myrf/Mmp14/Ski/Pex19/Rere/Ptch1/Dgcr6/Fgfr1/Arvcf/Sec24c/Gtf2i/Tgif1/Baz1b/Prdm16/Dgcr2/Gja1/Jag1/Rbpj/Ehmt1/Chd4/Tab2/Rai1/Cited2/Bcor/Zmpste24/Arid1b/Nr2f2/Gtf2ird1/Ube2a/Jmjd1c/Cdk8/Fktn/Traf7/Mad2l2/Skiv2l/Braf/Notch2/Lmna/Megf8/Rbm10/Gpc4/Rreb1/Dgcr8/Fancl/Sall1/Fance/Rab23/Gata6/Specc1l/Vac14/Rfwd3/Cdon/Comt
GO_ANIMAL_ORGAN_FORMATION	GO_ANIMAL_ORGAN_FORMATION	30	0.516632	1.67881	0.00425532	0.052822	0.0419923	2909	tags=43%	list=22%	signal=34%	Hspg2/Dag1/Kmt2a/Hmgb3/Ctcf/Rad21/Tmem107/Setd5/Mplkip/Kdm6a/Nipbl/Cspp1/Gja1/Smc3/B9d1/Smc1a/Jag1/Flii/Tbl1xr1/Rai1/Cc2d2a/Pomgnt1/Bcor/B9d2/Deaf1/Cep290/Kras/Slc16a12/Tmem216/Kmt2d/Fktn/B3glct/Rab3gap1/Ube3b/Col4a1/Iqsec2/Tars/Pomt1/Rab23/Sc5d/Rab3gap2/Tubb5/Rpgrip1l/B3galnt2/Fkrp/Tmem67/Ercc2
GO_ESTABLISHMENT_OF_SPINDLE_ORIENTATION	GO_ESTABLISHMENT_OF_SPINDLE_ORIENTATION	30	0.520208	1.69043	0.00425532	0.052822	0.0419923	2517	tags=43%	list=19%	signal=35%	Notch1/Dag1/Phldb2/Smad3
GO_FOREBRAIN_CELL_MIGRATION	GO_FOREBRAIN_CELL_MIGRATION	30	0.51178	1.66304	0.00425532	0.052822	0.0419923	2598	tags=47%	list=20%	signal=37%	Igf1/Zfp462/Kdm1a/Ski/Hipk2/Parp1/Ep300/Nsd1/Plaur/Smo/Ddit3/Zbtb7a/Mau2/Sumo3/Klf4/Nipbl/Cebpg/Taf10/Ddrgk1/Ngf/Rsf1/Mapk8/Pdx1/Zmpste24/Acd/Sin3a/Nfkbia/Lamtor5/Hmgb2/Wapl/Dot1l/Taf1/Fbxw7/Mad2l2
GO_MAMMARY_GLAND_MORPHOGENESIS	GO_MAMMARY_GLAND_MORPHOGENESIS	30	0.516452	1.67822	0.00425532	0.052822	0.0419923	2791	tags=47%	list=22%	signal=37%	Pum2/Atxn2l/G3bp2/Grb7/Dync1h1/G3bp1/Ddx6/Prkaa2/Ubap2l/Prrc2c/Bicd1/Csde1/Atxn2/Ddx3x/Rps23
GO_POSITIVE_REGULATION_OF_ORGAN_GROWTH	GO_POSITIVE_REGULATION_OF_ORGAN_GROWTH	30	0.504317	1.63879	0.00425532	0.052822	0.0419923	2694	tags=50%	list=21%	signal=40%	Ski/Flna/Ep300/Crebbp/Nipbl/Asxl1/Ercc1/Arid1b/Col27a1/Notch2/Atr/Scarf2/Exoc6b/Extl3
GO_RESPONSE_TO_INTERLEUKIN_6	GO_RESPONSE_TO_INTERLEUKIN_6	30	0.496777	1.61429	0.00425532	0.052822	0.0419923	2859	tags=50%	list=22%	signal=39%	Igf1/Tgfb3/Ccnd2/Csf1/Csf1r/Zfp91/Angpt1/Dag1/Edn1/Calm1/Taok1/Taok3/Erbb3/Vegfa/Prkag1/Avpi1/Fgfr1/Pkd2/Pik3ca/Mapkapk2/Iqgap1/Erbb2/Mark2/Map4k4/Fzd5/Map4k3/Ajuba/Arhgef5/Ptpn11/Ccnd3/Spag9/Hsp90aa1/Kidins220/Efna5/Tom1l1/Pdgfa/Cib1/Cops8/Sdc4/Map2k1/Akt1/Higd1a/Prkcz/Gprc5b/Adcy6/Btc/Ppp1r9a/Egr1/Raf1/Ilk/Pih1d1/Stk11/Pak2/Src/Pink1/Mapkap1/Mnat1/Dab2ip/Srcin1/Gprc5c/Map2k7/Card10/Ngf/Mapk3/Pr…
GO_SH2_DOMAIN_BINDING	GO_SH2_DOMAIN_BINDING	30	0.50021	1.62545	0.00425532	0.052822	0.0419923	2321	tags=40%	list=18%	signal=33%	Adgrg6/Smad4/Kdm1a/Kmt2a/Aff4/Txnl4a/Pbx1/Glis3/Ctcf/Upf3b/Usp9x/Dpm2/Arhgef2/Rad21/Phip/Gatad2b/Bptf/Setd5/Ift43/Cltc/Mettl5/Huwe1/Mecp2/Smarca2/Ppp1r15b/Irf6/Igf1r/Med13/Man1b1/Smarcc2/Slc25a24/Nipbl/Stag2/Ap3b1/Wac/Atic/Ankrd11/Dpf2/Cdk13/Gja1/Smc3/Fmr1/Pcgf2/Smc1a/Atrx/Ext1/Pycr2/Jag1/Pmm2/Ddrgk1/Tbl1xr1/Nfia/Shoc2/Las1l/Kdm5c/Eif2ak3/Rai1/Cited2/Zbtb18/Zmpste24/Thoc6/Arid1b/Rps6ka3/Nf1/Sin3a…
GO_BHLH_TRANSCRIPTION_FACTOR_BINDING	GO_BHLH_TRANSCRIPTION_FACTOR_BINDING	24	0.579751	1.78946	0.00426136	0.052822	0.0419923	908	tags=38%	list=7%	signal=35%	Lztr1/Pbx1/Rras/Ptpn11/Map2k1/Raf1/Nras/Tcf4/Kras/Sms/Rras2/Rasa2/Cbl/Dyrk1a/Fgfr2/Sos2/Taf1/Braf/Pigv/Pigs/Pigyl/Sos1
GO_MUSCLE_SYSTEM_PROCESS	GO_MUSCLE_SYSTEM_PROCESS	234	0.323793	1.43947	0.00428265	0.0530074	0.0421397	2237	tags=26%	list=17%	signal=22%	Ep300/Yy1/Crebbp/Tcof1/Smc3/Cd151/Igsf3/Kat6a/Fgfr2/Taf1/Tet3
GO_NEURON_TO_NEURON_SYNAPSE	GO_NEURON_TO_NEURON_SYNAPSE	237	0.317215	1.40837	0.00430107	0.0530783	0.0421961	3917	tags=37%	list=30%	signal=26%	Hspg2/Nfix/Wnt4/Mmp14/Kmt2a/Ski/Aff4/Arid2/Lztfl1/Flna/Ep300/Smo/Rad21/Pten/Rere/Nr3c1/Setd5/Smarca4/Crebbp/Setd2/Irf6/Kdm6a/Smarcc2/Slc25a24/Akt1/Nipbl/Prdm16/Wac/Dpf2/Gja1/Smc3/Smarcd2/Nras/Agpat2/Smc1a/Rin2/Bbip1/Asxl1/Nphp1/Kdsr/Bbs4/Insr/Arid1a/Usp8/Map3k1/Arid1b/Cep290/Ube2a/Aimp2/Fgfr2/H6pd/Kmt2d/Taf1/Taf6/Rab3gap1/Arsb/Notch2/Tbck/Gns/Lmna/Ccdc28b
GO_EMBRYONIC_EYE_MORPHOGENESIS	GO_EMBRYONIC_EYE_MORPHOGENESIS	21	0.564803	1.69089	0.004329	0.0531876	0.042283	1922	tags=48%	list=15%	signal=41%	Nr1d1/Klf7/Stx4a/Pik3ca/Ppp3cb/Ppp3ca/Smarca4/Jagn1/Igf1r/Efna5/Raf1/Gclm/Pim3/Pih1d1/Sidt2/Bad/Slc29a1/Slc9b2/Arrb1/Pdx1/Gclc/Prkaa2/Mapk13/Icam1/Stxbp4/Sin3a/Foxo3/Foxa2/Opa1/Men1/Endog/Ndufaf2/Wdr35/Zfp36l1/Cdk16/Hmgn3/Pck2/Eny2/Kif5b/Oxct1/Tra2b/Unc13b/Gcg/Rac1/Prkce/Srf/Polg/Lgals1/Lrp1/Hmgcr/Sox4/Ccdc186/Ppargc1a/Zbtb20/Lrp5/Pla2g6/Mlxipl
GO_TRANSCRIPTION_COACTIVATOR_ACTIVITY	GO_TRANSCRIPTION_COACTIVATOR_ACTIVITY	223	0.321956	1.42233	0.004329	0.0531876	0.042283	3294	tags=44%	list=25%	signal=33%	Il6st/Flna/Blnk/Tcf3/Wdr26/Bptf/Setd2/Jagn1/Irf6/Arhgap29/Kdm6a/Dpf2/Smarcd2/Nfkb2/Bcor/Relb/Gas8/Lrba/Foxp1/Tpp2/Kmt2d/Pcyt1a/Dlg1/Rac1/Gnptab/Hyal1/Spag1/Ccdc114/Mlxipl/Fgfr3/Cdh1/Lbr/Usb1
GO_LYMPHOCYTE_DIFFERENTIATION	GO_LYMPHOCYTE_DIFFERENTIATION	207	0.325527	1.43427	0.0043431	0.0532046	0.0422965	4624	tags=44%	list=36%	signal=29%	Pah/Hspg2/Ltbp4/Kmt2a/Ski/Aff4/Glis3/Ctcf/Upf3b/Usp9x/Nsd1/Ift81/Arhgef2/Rad21/Pten/Rere/Phip/Ptch1/Fgfr1/Arvcf/Setd5/Cltc/Huwe1/Pdha1/Mecp2/Sec24c/Smarca2/Gtf2i/Ppp1r15b/Dync2h1/Igf1r/Baz1b/Slc25a24/Map2k1/Cask/Nipbl/Stag2/Prdm16/Trip11/Ap3b1/Ankrd11/Atp6v1a/Gja1/Smc3/Nras/Smc1a/Rin2/Ext1/Pycr2/Pmm2/Rai1/Wdr34/Trappc4/Pdx1/Trip12/Bcor/Fbxo11/Arid1b/Rps6ka3/Gtf2ird1/Inppl1/Sin3a/Apc/Eed/Kras/Dmd/…
GO_PROTEIN_KINASE_A_REGULATORY_SUBUNIT_BINDING	GO_PROTEIN_KINASE_A_REGULATORY_SUBUNIT_BINDING	19	0.596882	1.74225	0.00435414	0.0532618	0.0423419	2937	tags=74%	list=23%	signal=57%	Ltbp4/Wnt4/Lztr1/Rras/Fgfr1/Ift43/Ptpn11/Gtf2i/Baz1b/Raf1/Nras/Jag1/Bcor/Gtf2ird1/Ube2a/Kras/Rras2/Rasa2/Cbl/Sos2/Skiv2l/Notch2
GO_NEGATIVE_REGULATION_OF_PROTEOLYSIS	GO_NEGATIVE_REGULATION_OF_PROTEOLYSIS	200	0.331546	1.4566	0.00437158	0.0533193	0.0423877	2496	tags=30%	list=19%	signal=25%	Chd3/Kdm1a/Ahdc1/Wdr26/Pnpla2/Huwe1/Yy1/Dync1h1/Tnpo3/Stag2/Dpf2/Cdk13/Atp6v1a/Dync1i2/Erlin2/Rai1/Cwc27/Pcyt2/Fbxl3/Fbxo11/Kmt2e/Zfp148/Slc25a1/Mboat7/Dhps/Foxp1/Trio/Abca2/Herc2/Trim2/Set/Ppp2ca/Mapk8ip3/Ndufa1/Trrap/Smarcd1/Tcf20/Kptn/Cog1/Tango2/Pacs2/Reps1/Mrps14/Brpf1/Ppp2r5d
GO_INSULIN_LIKE_GROWTH_FACTOR_BINDING	GO_INSULIN_LIKE_GROWTH_FACTOR_BINDING	17	0.611959	1.7232	0.00439883	0.0534956	0.0425278	1923	tags=41%	list=15%	signal=35%	Adgrg6/Ep300/Dhps/Slc25a20/Lmna
GO_PROTEIN_COMPLEX_INVOLVED_IN_CELL_ADHESION	GO_PROTEIN_COMPLEX_INVOLVED_IN_CELL_ADHESION	17	0.613473	1.72747	0.00439883	0.0534956	0.0425278	2135	tags=47%	list=16%	signal=39%	Scx/Bgn/Edn1/Sox6/Rela/Fgfr1/Smad1/Bmpr1a/Efemp1/Ptpn11/Creb3l2/Glg1/Itgb8/Smad3/Hyal2/Trip11/Thra/Rarg/Smad5/Trpv4/Ddrgk1/Mapk3/Lrp6/Eif2ak3/Sox5/Tgfbr1/Zmpste24/Serpinh1/Col27a1/Mapk14/Esrra/Ltbp3/Mef2d/Bmpr2/Mex3c/Zfp219/Cd44/Pkdcc/Hyal1
GO_DEVELOPMENTAL_INDUCTION	GO_DEVELOPMENTAL_INDUCTION	16	0.639013	1.77718	0.00441176	0.0534974	0.0425293	872	tags=38%	list=7%	signal=35%	Ndrg1/Syt7/Chmp4c/Myrf/Tardbp/Get4/Tor1aip1/Myh10/Mtss1/Atp2a2/Vps4b/Mia3/Ctdnep1/Stx16/Plscr2/Baiap2/Rab22a/Arfgef1/Tmed3/Numa1/Stx4a/Pten/Wasl/Chmp3/Htt/Ano6/Sec31a/Chmp2b/Myh9/Snf8/Pafah1b1/Myo18a/Syngr2/Fnbp1l/Huwe1/Dctn1/Sec61a1/Reep3/Ubl4a/Pacsin3/Hook3/Myof/Jagn1/Dync2h1/Banf1/Scarb2/Gcc2/Flot1/Chmp7/Tmed7/Rtn3/Rab5b/Map2k1/Baiap2l1/Akt1/Nsfl1c/Plscr3/Gorasp2/Gsn/Trip11/Ap3b1/Ywhaz/Lman1/T…
GO_TELENCEPHALON_GLIAL_CELL_MIGRATION	GO_TELENCEPHALON_GLIAL_CELL_MIGRATION	16	0.634086	1.76348	0.00441176	0.0534974	0.0425293	2502	tags=62%	list=19%	signal=50%	Foxj1/Ctcf/Ep300/Pten/Bmpr1a/Crebbp/Chd1/Kdm6a/Stk11/Kansl1/Atrx/Tbl1xr1/Zmpste24/Arid1b/Tcf4/Gas8/Lrba/Foxp1/Kmt2d/Atp11a/Emc1/Dsp/Dpp9/Rpgr/Spag1/Ccdc114/Med12/Rab3gap2/Rsph1/Rsph3a/Ttc12/Ezh2/Ttc25/Dnaaf2
GO_CALCIUM_DEPENDENT_PROTEIN_KINASE_ACTIVITY	GO_CALCIUM_DEPENDENT_PROTEIN_KINASE_ACTIVITY	18	0.605694	1.7343	0.00443131	0.0535019	0.0425328	4158	tags=78%	list=32%	signal=53%	Timp3/Myadm/Ptpn13/Tardbp/Angpt1/Dag1/Smad4/Ppp1r14b/Calm1/Trim44/Kdm1a/Ski/Taok3/Hspb1/Dusp8/Rock2/Sorl1/Synj2bp/Igbp1/Ctdsp2/Pten/Camk2n1/Rela/Dusp3/Pin1/Qars/Rock1/Pafah1b1/Cblc/Svbp/Rnf4/Ctbp1/Ppp5c/Usp4/Eif4g1/Kdm5a/Rnf149/Wwtr1/Mllt6/Stk38/Ppp1r15b/Errfi1/Gps2/Klf4/Bod1l/Ash1l/Deptor/Igf1r/Spry1/Sirpa/Cib1/Oxr1/Lats2/Snx6/Sirt7/Eif3a/Hyal2/Dusp16/Akt1/Kat2b/Prkcz/Sfn/Ilk/Pih1d1/Pak2/Ezr/Pin…
GO_GUANYL_NUCLEOTIDE_EXCHANGE_FACTOR_ACTIVITY	GO_GUANYL_NUCLEOTIDE_EXCHANGE_FACTOR_ACTIVITY	172	0.337651	1.45947	0.00445931	0.0536336	0.0426375	5065	tags=53%	list=39%	signal=33%	Pten/Sav1/Gja1/Meis1/Vgll4/Ripk1/Cxadr
GO_RECEPTOR_MEDIATED_ENDOCYTOSIS	GO_RECEPTOR_MEDIATED_ENDOCYTOSIS	172	0.337309	1.45799	0.00445931	0.0536336	0.0426375	4031	tags=42%	list=31%	signal=30%	Itga3/Smad4/Nsd1/Gatad2b/Pcnt/Ift43/Mecp2/Ppp1r15b/Map2k1/Gja1/Dcaf17/Nsun2/Ift122/Sin3a/Lpar6/Eed/Kras/Wdr35/Cbl/Braf/Gnptab/Brf1/Suox/Med12/Ocrl/Suz12/Ezh2/Slc7a7/Cdh3/Ercc2
GO_REGULATION_OF_PROTEIN_BINDING	GO_REGULATION_OF_PROTEIN_BINDING	161	0.34715	1.49327	0.00446429	0.0536336	0.0426375	3499	tags=42%	list=27%	signal=31%	Tgfb3/Nfix/Kmt2a/Ski/Il6st/Nsd1/Pex19/Ift81/Pten/Ift43/Yy1/Setd2/Smad3/Man1b1/Akt1/Kdm6b/Prps1/Raf1/Smc1a/Atrx/Jag1/Tab2/Cited2/Ift122/Kmt2e/Arcn1/Inppl1/Pex6/Pex16/Kras/Cep57/Atp6v1b2/Wdr35/Itch/Pex14/Fgfr2/Tmem216/Herc2/Fktn/Erf/Mad2l2/Arsb/Pex26/Braf/Notch2/Snap29/Cul7/Pex5/Kptn/Fancl/Fance/Trim37/Exoc6b/Ints1/Gata6/Dis3l2/Ppp2r5d/Vac14/Pi4ka/Rfwd3
GO_POSITIVE_REGULATION_OF_CYTOSKELETON_ORGANIZATION	GO_POSITIVE_REGULATION_OF_CYTOSKELETON_ORGANIZATION	168	0.341924	1.47571	0.00446927	0.0536336	0.0426375	3451	tags=42%	list=27%	signal=31%	Aqp1/Sde2/Calm1/Dhx36/Kdm1a/Fnta/Parp1/Ep300/Ruvbl2/Mdm2/Yy1/Crebbp/Hyal2/Fmr1/Stk11/Usp47/Ercc1/Nmt2/Xpc/Ppid/Mapk13/Gnb1/Ddb1/Pold3/Cdc25a/Bax/Ptprk/Atf4/Cry2/Pik3r1/Metap1/Nedd4/Taf1/Impact/Bmf/Cdkn1a/Atr/Akt2/Hyal1/Mettl3/N4bp1/Noc2l/Rhno1
GO_DEVELOPMENTAL_CELL_GROWTH	GO_DEVELOPMENTAL_CELL_GROWTH	167	0.3385	1.4593	0.00447427	0.0536336	0.0426375	3552	tags=40%	list=27%	signal=29%	Kdm1a/Kmt2a/Aff4/Ctcf/Ep300/Rad21/Setd5/Ctbp1/Crebbp/Auts2/Smarca2/Igf1r/Kdm6a/Nipbl/Stag2/Cspp1/Ankrd11/Smc3/B9d1/Smc1a/Ehmt1/Nphp1/Hspa9/Cc2d2a/Fgfrl1/Bcor/Asxl2/Rps6ka3/Sin3a/Cep290/Mapk1/Arl13b/Trio/Tmem216/Kmt2d/Fam20c/Arl3/Tmem138/Tmco1/Taf6/Tbck/Otud6b/Pigv/Pigs/Bcr/Hdac4/Cep104/Rac1/Megf8/Trrap/Ppp2r3c/Rps23/Pigyl/Tctn1/Rpgrip1l/Specc1l/Meis2/Camk2g/Tmem67/Tctn3/Mbd5/Cep120/Nelfa/Armc9/Fr…
GO_CELL_CHEMOTAXIS	GO_CELL_CHEMOTAXIS	144	0.359502	1.53037	0.00448431	0.0536769	0.042672	3342	tags=35%	list=26%	signal=27%	Igf1/Ccnd2/Itga3/Chd3/Nfix/Flnb/Kdm1a/Ski/Upf3b/Flna/Usp9x/Nsd1/Ift81/Mbtps1/B3gat3/Dync1h1/Setd2/Kidins220/Cask/Larp7/Trip11/Wac/Kdm6b/Atic/Dpf2/Raf1/Smg9/Nras/Gle1/Pmm2/Asxl1/Stat3/Shoc2/Gpaa1/Pam16/Zbtb18/Zmpste24/Serpinh1/Kmt2e/Rps6ka3/Col27a1/Herc1/Setbp1/Foxp1/Pik3r1/B3glct/Taf1/Iars2/Erf/Skiv2l/Cdkn1c/Braf/Pura/Gns/Lmna/Son/Pex5/Trrap/Kptn/Gpc4
GO_DNA_BINDING_BENDING	GO_DNA_BINDING_BENDING	11	0.699624	1.76241	0.00453172	0.0539	0.0428493	2629	tags=55%	list=20%	signal=44%	Kmt2a/Ehmt2/Nsd1/Kmt2c/Setd5/Setd2/Ash1l/Setd1b/Prdm16/Smyd2/Eef2kmt/Ehmt1/Eed/Men1/Setd7/Dot1l/Kmt2d/Ash2l/Wdr5/Wdr82/Kmt2b/Ezh1
GO_ENDOCARDIAL_CUSHION_FORMATION	GO_ENDOCARDIAL_CUSHION_FORMATION	11	0.70195	1.76827	0.00453172	0.0539	0.0428493	2280	tags=55%	list=18%	signal=45%	Notch1/Hook3/Srrt/Ss18/Jag1/Rest/Foxo3/Pcm1/Foxo1
GO_POSITIVE_REGULATION_OF_TRANSCRIPTION_ELONGATION_FROM_RNA_POLYMERASE_II_PROMOTER	GO_POSITIVE_REGULATION_OF_TRANSCRIPTION_ELONGATION_FROM_RNA_POLYMERASE_II_PROMOTER	11	0.695967	1.7532	0.00453172	0.0539	0.0428493	3332	tags=91%	list=26%	signal=68%	Aqp1/Cflar/Crk/Hnrnpd/Dnm2/Foxo1/Aifm1
GO_VENTRICULAR_TRABECULA_MYOCARDIUM_MORPHOGENESIS	GO_VENTRICULAR_TRABECULA_MYOCARDIUM_MORPHOGENESIS	11	0.708146	1.78388	0.00453172	0.0539	0.0428493	2791	tags=64%	list=22%	signal=50%	Foxj1/Sema3c/Notch1/Wls/Ets2/Edn1/Hipk1/Smad4/Ski/Pbx1/Hipk2/Ssbp3/Ep300/Smo/Ddit3/Adgrg1/Ptch1/Fgfr1/Tmem107/Bptf/Fzd5/Yy1/Bmpr1a/Dync2h1/Smad3/Spry1/Kdm6a/Sema3f/Rarg/Pcgf2/Tshz1/Rbpj/Lrp6/Aida/Hspb11/Cited2/Tgfbr1/Ring1/Pbx3/Ift122/Nr2f2/Celsr1/Scmh1/Celsr2/Foxa2/Eed/Grsf1/Prkacb/C3/Poglut1/Nkx6-1/Arl13b/Smad6/Fgfr2/Mllt3/Bmi1/Smarcd3/Notch2/Dzip1l/Tra2b/Bmpr2/Vangl2/Megf8/Frs2/Ttc21b/Kdm2b/Nl…
GO_NEURON_PROJECTION_EXTENSION	GO_NEURON_PROJECTION_EXTENSION	127	0.375058	1.56892	0.00454546	0.0539458	0.0428857	3552	tags=40%	list=27%	signal=29%	Celf1/Celf2/Luc7l/Srsf9/Srsf10/Luc7l2/Ythdc1/Slu7/Sf3a3/Sfswap/Rbmx/Sf3a2/Isy1/Luc7l3/Sf1/Psip1
GO_G_PROTEIN_COUPLED_ACETYLCHOLINE_RECEPTOR_SIGNALING_PATHWAY	GO_G_PROTEIN_COUPLED_ACETYLCHOLINE_RECEPTOR_SIGNALING_PATHWAY	10	0.730423	1.78126	0.00456621	0.0540389	0.0429597	2950	tags=60%	list=23%	signal=46%	Celf1/Txnl4a/Srpk1/Celf2/Luc7l/Srsf9/Prpf19/Srsf10/Scaf11/Luc7l2/Ythdc1/Rbm5/Slu7/Sf3a3/Sfswap/Rbmx/Sf3a2/Snrpd1/Isy1/Prpf6/Luc7l3/Zrsr2/Snrnp200/Gemin6/Sf1/Psip1
GO_APICAL_JUNCTION_COMPLEX	GO_APICAL_JUNCTION_COMPLEX	112	0.377114	1.55527	0.00464576	0.0548252	0.0435848	3865	tags=52%	list=30%	signal=37%	Sema3c/Csf1/Notch1/Wnt4/St14/Mmp14/Dag1/Edn1/Smad4/Vegfa/Pbx1/Ddr1/Met/Smo/Tgm2/Rere/Ptch1/Fgfr1/Pkd2/Fzd5/Setd2/Spry1/Pdgfa/Grb2/Yap1/Ilk/Src/Maged1/Lrp6/Lama5/Celsr1/Rxra/Abl1/Kras/Plxna1/Epha2/Fgfr2/Pml/Med1/Clic4/Grhl2/Col4a1/Stk4/Dlg1/Vangl2
GO_MALE_SEX_DIFFERENTIATION	GO_MALE_SEX_DIFFERENTIATION	105	0.383638	1.57175	0.00470035	0.0553007	0.0439628	2944	tags=40%	list=23%	signal=31%	Ifngr1/Rock2/Rela/Gsk3a/Picalm/Sp1/Abca2
GO_STEROID_HORMONE_MEDIATED_SIGNALING_PATHWAY	GO_STEROID_HORMONE_MEDIATED_SIGNALING_PATHWAY	103	0.383884	1.56943	0.00470588	0.0553007	0.0439628	3990	tags=52%	list=31%	signal=37%	Pah/Itgb4/Plec/Rere/Ptch1/Fgfr1/Yy1/Dync2h1/Tgif1/Wdr34/Itga6/Sin3a/Cep57/Wdr35/Fgfr2/Smarcd1/Fancl/Sall1/Dis3l2/Ttc7/Rfwd3/Cdon/Ift80/Tctn3
GO_REGULATION_OF_EPITHELIAL_CELL_DIFFERENTIATION	GO_REGULATION_OF_EPITHELIAL_CELL_DIFFERENTIATION	91	0.38019	1.52094	0.00483092	0.0566111	0.0450045	3572	tags=44%	list=28%	signal=32%	Adgrg6/Smad4/Kdm1a/Kmt2a/Aff4/Pbx1/Glis3/Ctcf/Upf3b/Usp9x/Dpm2/Arhgef2/Rad21/Ptch1/Gatad2b/Fgfr1/Wdr26/Bptf/Setd5/Ift43/Cltc/Mettl5/Ier3ip1/Huwe1/Yy1/Mecp2/Ap4s1/Ppp1r15b/Irf6/Igf1r/Tgif1/Med13/Man1b1/Smarcc2/Slc25a24/Nipbl/Stag2/Ap3b1/Wac/Atic/Ankrd11/Dpf2/Cdk13/Smc3/Pcgf2/Smc1a/Atrx/Ext1/Pycr2/Nsun2/Pmm2/Flii/Ehmt1/Tbl1xr1/Nfia/Las1l/Kdm5c/Rai1/Zbtb18/Thoc6/Arid1b/Rps6ka3/Deaf1/Apc/Lmbrd1/Qrich…
GO_REGULATION_OF_SIGNALING_RECEPTOR_ACTIVITY	GO_REGULATION_OF_SIGNALING_RECEPTOR_ACTIVITY	78	0.403582	1.58153	0.004914	0.0572639	0.0455235	2982	tags=33%	list=23%	signal=26%	Ep300/Crebbp/Dnm1l/Med13/Cspp1/Opa1
GO_REGULATION_OF_ORGAN_GROWTH	GO_REGULATION_OF_ORGAN_GROWTH	64	0.430643	1.63846	0.005	0.0579432	0.0460636	2859	tags=44%	list=22%	signal=34%	Arf6/Pten/Map4k4/Fermt1/Hbegf/Iqsec1/Ppard/Epb41l4b/Adam9/Mtor/Mapre2
GO_MITOTIC_CYTOKINESIS	GO_MITOTIC_CYTOKINESIS	62	0.435307	1.63994	0.00505689	0.0585214	0.0465232	3795	tags=48%	list=29%	signal=34%	Pah/Nfix/Adgrg6/Flnb/Kdm1a/Kmt2a/Ski/Aff4/Fras1/Plec/Txnl4a/Pbx1/Ctcf/Upf3b/Arid2/Usp9x/Nsd1/Pex19/4932438A13Rik/Rad21/Pten/Rere/Phip/Ptch1/Gatad2b/Dgcr6/Fgfr1/Wdr26/Pcnt/Fto/Bptf/Setd5/Ift43/Pafah1b1/Prpf8/Ptprf/Smarca4/Ier3ip1/Pdha1/Mecp2/Auts2/Smarca2/Setd2/Ppp1r15b/Igf1r/Tgif1/Mplkip/Kdm6a/Smarcc2/Map2k1/Cask/Akt1/Nipbl/Trip11/Prps1/Atic/Cspp1/Ankrd11/Dgcr2/Atp6v1a/Gja1/Dync1i2/Smc3/B9d1/Smg9…
GO_NEGATIVE_REGULATION_OF_CELL_POPULATION_PROLIFERATION	GO_NEGATIVE_REGULATION_OF_CELL_POPULATION_PROLIFERATION	451	0.301675	1.39836	0.00512821	0.0590202	0.0469198	4396	tags=45%	list=34%	signal=31%	Vegfa/Fnta/Ing2/Ctbp1/Zbtb7b/BC004004/Nipbl/Akap8/Pink1/Akap8l/Dyrk1a
GO_SOMITE_DEVELOPMENT	GO_SOMITE_DEVELOPMENT	54	0.455067	1.66769	0.00517464	0.0593475	0.0471799	1826	tags=28%	list=14%	signal=24%	Cxcl16/Mia3/Wasl/Akt1/Ccl27a/Lrch1/Ptk2b/Crk/Cxcl12/Icam1/Wnk1/Adam10/Spns2/Cd99l2/F11r/Oxsr1/Rhoa/Cklf
GO_REGULATION_OF_ANATOMICAL_STRUCTURE_SIZE	GO_REGULATION_OF_ANATOMICAL_STRUCTURE_SIZE	342	0.299759	1.36941	0.00518672	0.0593475	0.0471799	3535	tags=39%	list=27%	signal=29%	Arid2/Tmem107/Rnf6/Setd5/Smarca4/Ppp1r15b/Dync2h1/Smarcc2/Cspp1/Dpf2/B9d1/Wdr34/Cc2d2a/Arid1a/Arid1b/B9d2/Cep290/Evc2/C2cd3/Wwox/Tmem216/Dync2li1/Pigh/Smarcd1/Ttc21b/Evc/Sall1/Extl3/Sc5d/Nek1/Sox4/Rpgrip1l/Lmbr1/Ift172/Tmem67/Ift80/Cep120/Lbr
GO_LYMPHOCYTE_ACTIVATION	GO_LYMPHOCYTE_ACTIVATION	381	0.304783	1.39866	0.00519211	0.0593475	0.0471799	4391	tags=41%	list=34%	signal=28%	Kmt2a/Ctr9/Arid4a/Setd1b/Ogt/Kmt2e/Rtf1/Kmt2d/Tet3/Wdr82/Kmt2b/Setd1a
GO_NECROTIC_CELL_DEATH	GO_NECROTIC_CELL_DEATH	45	0.460115	1.63033	0.00531209	0.0604692	0.0480717	2416	tags=40%	list=19%	signal=33%	Ahnak/Tardbp/Celf1/Fxr1/Kdm1a/Prpf38b/Slc38a2/Ddx46/Thoc2/Txnl4a/Clk4/Rbm17/Srpk1/Upf3b/Cdc5l/Celf2/Zranb2/Lsm3/Luc7l/Polr2a/Gtf2f1/Dhx15/Papola/Zc3h13/Srek1/Zbtb7a/Prpf40a/Srsf9/Hnrnph1/Alyref/Prpf8/Tia1/Ik/BC005624/Hnrnpm/Cdk12/Arl6ip4/Usp4/Fam98b/Wbp4/Prpf19/Snw1/Zmat5/Srsf10/Rnps1/Scaf11/Luc7l2/Lsm2/Polr2c/Lsm8/Ythdc1/Gemin7/Ddx47/Clk1/Scaf1/Rbm5/Zcrb1/Nsrp1/Larp7/Srek1ip1/Acin1/Polr2j/Cwc15/…
GO_REGULATION_OF_HEART_GROWTH	GO_REGULATION_OF_HEART_GROWTH	45	0.469495	1.66357	0.00531209	0.0604692	0.0480717	2859	tags=47%	list=22%	signal=37%	Itga3/Il18r1/Il6st/Itgb4/Erbb3/Itgb5/Synj2bp/Erbb2/Itgb6/Bmpr1a/Birc2/Itgb8/Igf1r/Chrnb1/Il10rb/Ptk2b/Insr/Tgfbr1/Ikbkb/Itga9/Itga6/Shank2/Itgb1/Sdcbp/Htra2
GO_ACTIVATION_OF_MAPKK_ACTIVITY	GO_ACTIVATION_OF_MAPKK_ACTIVITY	44	0.47336	1.67196	0.00531915	0.0604692	0.0480717	5317	tags=66%	list=41%	signal=39%	Notch1/Cflar/Egr1/Pdgfd/Pdgfb
GO_MUSCLE_ORGAN_MORPHOGENESIS	GO_MUSCLE_ORGAN_MORPHOGENESIS	44	0.468914	1.65625	0.00531915	0.0604692	0.0480717	3325	tags=45%	list=26%	signal=34%	Tacc2/Chmp4c/Xiap/Stag1/Vps4b/Flna/Zfp207/Numa1/Sbds/Chmp2b/Pcnt/Dctn6/Cltc/Mecp2/Dctn1/Dync1h1/Stmn1/Stag2/Map4/Smc3/Tpr/Smc1a/Arhgef10/Tacc1/Msto1/Golga2/Kif3b/Sun2/Eml1/Hspa1a/Kpnb1/Rae1
GO_REGULATION_OF_CELL_MORPHOGENESIS_INVOLVED_IN_DIFFERENTIATION	GO_REGULATION_OF_CELL_MORPHOGENESIS_INVOLVED_IN_DIFFERENTIATION	225	0.319108	1.41202	0.00538793	0.061168	0.0486272	3520	tags=38%	list=27%	signal=28%	Igf1/Csf1r/Angpt1/Hipk1/Il6st/Pdcl3/Erbb3/Vegfa/Clk4/Ddr1/Hipk2/Met/Arhgef2/Fgfr1/Iqgap1/Erbb2/Cblc/Hax1/Efemp1/Ptpn11/Errfi1/Igf1r/Efna5/Pdgfa/Clk1/Snx6/Baz1b/Hyal2/Map2k1/Prkcz/Gprc5b/Btc/Ryk/Pak2/Src/Srcin1/Map2k7/Parp14/Mapk3/Prkcd/Stat3/Ptk2b/Tsg101/Insr/Ptprj/Pdgfc/Mvp/Tnfrsf1a/Hbegf/Twf1/Icam1/Shc1/Socs4/Ggnbp2/Jak1/Abl1/Csk/Clk3/Fgfr4/Pdgfd/Epha2/Cbl/Dyrk1a/Lrrk1/Clcf1/Fgfr2/Kitl/Arl2bp/F…
GO_NEGATIVE_REGULATION_OF_TRANSFERASE_ACTIVITY	GO_NEGATIVE_REGULATION_OF_TRANSFERASE_ACTIVITY	223	0.320373	1.41533	0.00541126	0.0613496	0.0487715	3795	tags=43%	list=29%	signal=31%	Notch1/Hspb1/Vegfa/Met/Fgfr1
GO_RESPONSE_TO_NERVE_GROWTH_FACTOR	GO_RESPONSE_TO_NERVE_GROWTH_FACTOR	41	0.481032	1.67268	0.00544959	0.0616172	0.0489843	3120	tags=51%	list=24%	signal=39%	Myh9/Cib1/Jup/Sun1/Nup153/Sun2/Pdcd6/Slc9a3r2
GO_PEPTIDYL_LYSINE_TRIMETHYLATION	GO_PEPTIDYL_LYSINE_TRIMETHYLATION	38	0.496774	1.69375	0.0055325	0.0620705	0.0493446	3626	tags=61%	list=28%	signal=44%	Pah/Tgfb3/Nfix/Notch1/Myrf/Nedd4l/Mmp14/Smad4/Ski/Aff4/Hpgd/Ctcf/Mylk/Aggf1/Flna/Usp9x/Ep300/Nsd1/Pex19/Igbp1/Pten/Rere/Ptch1/Dgcr6/Fgfr1/Pcnt/Fto/Bptf/Arvcf/Dtna/Bmpr1a/Crebbp/Sec24c/Ptpn11/Gtf2i/Tsfm/Setd2/Tcof1/Smad3/Tgif1/Baz1b/Polr1c/Slc25a24/Map2k1/Prdm16/Trip11/Dgcr2/Gja1/Smc3/Pcgf2/Gon4l/Jag1/Rbpj/Ehmt1/Chd4/Tab2/Rai1/Cited2/Tgfbr1/Bcor/Zmpste24/Thoc6/Arid1b/Nr2f2/Zfp148/Dnmt3a/Gtf2ird1/U…
GO_MIDBODY	GO_MIDBODY	155	0.354496	1.52346	0.00554324	0.0620705	0.0493446	3610	tags=41%	list=28%	signal=30%	Tgfb3/Nfix/Nedd4l/Flnb/Bgn/Lztr1/Kdm1a/Kmt2a/Ski/Upf3b/Arid2/Efnb1/Flna/Usp9x/Ep300/Nsd1/Pten/Rras/Phip/Ptch1/Pcnt/Pik3ca/Arvcf/Ift43/Smarca4/Yy1/Crebbp/Sec24c/Ptpn11/Gtf2i/Kdm6a/Man1b1/Smarcc2/Baz1b/Ube3a/Trip11/Kdm6b/Dpf2/Cdk13/Raf1/Nras/Kansl1/Smc1a/Rin2/Ext1/Pycr2/Nsun2/Ddrgk1/Stat3/Tab2/Gtpbp2/Tgfbr1/Arid1a/Ift122/Arid1b/Dnmt3a/Rps6ka3/Gtf2ird1/Tlk2/P4hb/Sin3a/Slc39a8/Tgfb2/Eed/Kras/Mapk1/Jm…
GO_SEX_DIFFERENTIATION	GO_SEX_DIFFERENTIATION	166	0.338766	1.46166	0.00555556	0.0620705	0.0493446	2944	tags=34%	list=23%	signal=26%	Cxcl16/Ptgfr/Adgrg6/Itpr3/Pde3b/Edn1/Calm1/Cish/Plxnb1/Gipc1/Hpgd/Agrn/Adgra3/Fnta/Rock2/Sorl1/Flna/Met/Arhgef2/Smo/Tgm2/Adgrg1/Gna11/Pik3ca/Fzd5/Arhgef19/Rock1/Arhgef12/Igf2r/Arhgef5/Arhgef1/Ahcyl1/Tm2d1/Stmn1/Wasf2/Akt1/Pick1/Git2/Gsk3a/Gprc5b/Adcy6/Arhgef17/Plcb4/Ccl27a/Src/Ezr/Gprasp1/Prkd3/Ackr3/Gprc5c/Arhgef18/Ptk2b/Gnaq/Arhgef16/Arrb1/Akap13/Insr/Nmt2/Agtrap/Dnm2/Plce1/Cxcl12/Mgrn1/Pard3/C…
GO_INTERACTION_WITH_HOST	GO_INTERACTION_WITH_HOST	156	0.35106	1.50593	0.00556793	0.0620705	0.0493446	3863	tags=48%	list=30%	signal=34%	Tgfb3/Smad4/Mylk/Smad3/Tgfbr1/Tgfb2
GO_EXOCRINE_SYSTEM_DEVELOPMENT	GO_EXOCRINE_SYSTEM_DEVELOPMENT	35	0.500084	1.6844	0.00560224	0.0620705	0.0493446	2694	tags=43%	list=21%	signal=34%	Tgfb3/Ccnd2/Notch1/Bgn/Lztr1/Smad4/Ski/Ctcf/Hadha/Flna/Dtna/Gtf2i/Smad3/Baz1b/Pld1/Prdm16/Ankrd11/Gja1/Raf1/Nkap/Sox5/Nr2f2/Zfp148/Dnmt3a/Rps6ka3/Gtf2ird1/Ndufaf3/Surf1/Tpm1/Ube2a
GO_GLIAL_CELL_MIGRATION	GO_GLIAL_CELL_MIGRATION	35	0.499965	1.684	0.00560224	0.0620705	0.0493446	2502	tags=40%	list=19%	signal=32%	Igf1/Notch1/Edn1/Fgfr1/Pin1/Bmpr1a/Yap1/Rbpj/Pim1/Mapk1/Mapk14/Fgfr2
GO_POSITIVE_REGULATION_OF_CELLULAR_RESPONSE_TO_TRANSFORMING_GROWTH_FACTOR_BETA_STIMULUS	GO_POSITIVE_REGULATION_OF_CELLULAR_RESPONSE_TO_TRANSFORMING_GROWTH_FACTOR_BETA_STIMULUS	26	0.550493	1.73373	0.00560224	0.0620705	0.0493446	4885	tags=77%	list=38%	signal=48%	Sema3c/Edn1/Smad4/Efnb1/Smo/Sema3b/Bmpr1a/Tcof1/Nrtn/Pef1/Phactr4/Sema3f/Sema6a/Jag1/Mapk3/Lrp6/Lama5
GO_POSITIVE_REGULATION_OF_NITRIC_OXIDE_METABOLIC_PROCESS	GO_POSITIVE_REGULATION_OF_NITRIC_OXIDE_METABOLIC_PROCESS	26	0.547825	1.72533	0.00560224	0.0620705	0.0493446	2010	tags=46%	list=16%	signal=39%	Kif1b/Kif1c/Kif3a/Kif3b/Kif5b/Kif16b
GO_TRANSPORT_ALONG_MICROTUBULE	GO_TRANSPORT_ALONG_MICROTUBULE	142	0.355322	1.5099	0.00561798	0.0620705	0.0493446	3664	tags=48%	list=28%	signal=35%	Limd1/Ago1/Ddx6/Tnrc6a/Dhx9/Ago2/Dicer1/Ago3/Snd1/Tarbp2/Dcp2
GO_CUL3_RING_UBIQUITIN_LIGASE_COMPLEX	GO_CUL3_RING_UBIQUITIN_LIGASE_COMPLEX	32	0.506386	1.67143	0.00562588	0.0620705	0.0493446	3689	tags=53%	list=28%	signal=38%	Igf1/Tgfb3/Zfp91/Angpt1/Taok1/Taok3/Vegfa/Avpi1/Pik3ca/Mapkapk2/Mark2/Map4k4/Map4k3/Ptpn11/Spag9/Kidins220/Efna5/Tom1l1/Cops8/Map2k1/Akt1/Prkcz/Gprc5b/Adcy6/Raf1/Stk11/Pak2/Src/Pink1/Mapkap1/Dab2ip/Gprc5c/Map2k7/Card10/Ngf/Mapk3/Prkcd/Mapkapk3/Ptk2b/Tab2/Gadd45b/Cab39/Arrb1/Crk/Pak6/Insr/Pdgfc/Pdpk1/Prkar2a/Tgfbr1/Map3k4/Plce1/Taok2/Map3k1/Irak1/Sod1/Shc1/Wnk1/Lamtor3/Kars/Tgfb2/Abl1/Prkacb/Mapk1…
GO_HSP70_PROTEIN_BINDING	GO_HSP70_PROTEIN_BINDING	32	0.506576	1.67206	0.00562588	0.0620705	0.0493446	3568	tags=56%	list=28%	signal=41%	Igf1/Pah/Fgf12/Hspg2/Kmt2a/Upf3b/Arid2/Usp9x/Ep300/Rad21/Rere/Phip/Pcnt/Pik3ca/Ppp3ca/Arvcf/Setd5/Aimp1/Cltc/Ndst1/Yy1/Clip1/Mecp2/Bmpr1a/Crebbp/Sec24c/Auts2/Gtf2i/Med13/Man1b1/Cic/Baz1b/Nipbl/Ube3a/Stag2/Wac/Glrx5/Atp6v1a/Nop56/Dync1i2/Smc3/Fmr1/Pcgf2/Ezr/Pink1/Smc1a/Nsun2/Flii/Usp7/Gnaq/Rai1/Nkap/Sox5/Auh/Fbxo11/Rps6ka3/Gtf2ird1/Tlk2/Deaf1/Sin3a/Htra2/Trak1/Msh2/Kras/Mapk1/Mboat7/Tsc1/Dmd/Jmjd1…
GO_REGULATION_OF_NEUROTRANSMITTER_RECEPTOR_ACTIVITY	GO_REGULATION_OF_NEUROTRANSMITTER_RECEPTOR_ACTIVITY	32	0.509926	1.68312	0.00562588	0.0620705	0.0493446	4436	tags=50%	list=34%	signal=33%	Rock2/Tjp1/Fzd5/Rock1/Gja1/Pak2/Pdcd6ip/Mtdh/Cldn11/Nphp1/Cldn4/Ikbkb/Marveld3/Rab13/Prkci/Pard3/Myo1c/Pkn2/Apc/Rhoc/Epha2/Crb3/Arl2/Cldn23/Ctnna1/Grhl2/Pof1b/F11r/Dlg1/Pard6b/Rhoa/Fbf1
GO_CELLULAR_RESPONSE_TO_RADIATION	GO_CELLULAR_RESPONSE_TO_RADIATION	135	0.36617	1.54547	0.00563063	0.0620705	0.0493446	3860	tags=46%	list=30%	signal=33%	Hspb1/Vegfa/Baiap2/Rock2/Pxn/Grb10/Pik3ca/Mapkapk2/Rock1/Myof/Hsp90aa1/Wasf2/Pak2/Src/Dab2ip/Shb/Mapkapk3/Ptk2b/Hgs/Crk/Pdcd6/Mapk14/Vegfb/Epn2/Cyfip1/Pik3r1/Nedd4/Nck2
GO_POSITIVE_REGULATION_OF_HISTONE_METHYLATION	GO_POSITIVE_REGULATION_OF_HISTONE_METHYLATION	34	0.498372	1.66093	0.00566572	0.0623751	0.0495868	3349	tags=59%	list=26%	signal=44%	Angpt1/Vegfa/Pick1/Fmr1/Arrb1/Insr
GO_ESTABLISHMENT_OF_MITOTIC_SPINDLE_LOCALIZATION	GO_ESTABLISHMENT_OF_MITOTIC_SPINDLE_LOCALIZATION	30	0.491834	1.59823	0.00567376	0.0623815	0.0495919	2658	tags=40%	list=21%	signal=32%	Flnb/Bgn/Lztr1/Kmt2a/Ski/Aff4/Flna/Ep300/Ift81/Rad21/Rras/Fgfr1/Pcnt/Setd5/B3gat3/Ctbp1/Crebbp/Ptpn11/Gtf2i/Dync2h1/Banf1/Baz1b/Map2k1/Nipbl/Trip11/Smc3/Raf1/Nras/Smc1a/Ext1/Jag1/Asxl1/Ercc1/Rai1/Fgfrl1/Bcor/Arid1b/Gtf2ird1/Col27a1/Apc/Kras/Setbp1/Rras2/Rasa2/Cbl/Trio/Fgfr2/Sos2/Mad2l2/Braf/Notch2/Atr/Cul7/Dhodh/Rbm10/Cant1/Sos1/Fancl/Scarf2/Fance/Rps19/Exoc6b/Extl3/Rab3gap2/Rfwd3/Lmbr1/Obsl1/Tme…
GO_RESPONSE_TO_INTERFERON_GAMMA	GO_RESPONSE_TO_INTERFERON_GAMMA	117	0.371121	1.54078	0.00572082	0.0628164	0.0499377	2791	tags=33%	list=22%	signal=26%	Sertad2/Cenpv/Znfx1/Hdac5/Dpy30/Mecp2/Ctbp1/Mier1/Smarca5/Zmiz1/Tpr/Pcgf2/Zmiz2/Elof1/Morf4l2/Msl3/Mbd2/Arid1a/Ubr2/Arid1b/Dnmt3a/Mphosph8/Sin3a/Mbd3/Baz2a/Eed/Smchd1/Phf2/Atf7ip/Rif1/Dot1l/Kmt2d/Bmi1/Dnmt1/Sertad1
GO_POSITIVE_REGULATION_OF_PROTEIN_MODIFICATION_BY_SMALL_PROTEIN_CONJUGATION_OR_REMOVAL	GO_POSITIVE_REGULATION_OF_PROTEIN_MODIFICATION_BY_SMALL_PROTEIN_CONJUGATION_OR_REMOVAL	116	0.375548	1.5592	0.00573394	0.062878	0.0499866	3356	tags=46%	list=26%	signal=34%	Pah/Hspg2/Chd3/Ltbp4/Flnb/Kdm1a/Kmt2a/Ski/Fras1/Txnl4a/Pbx1/Arid2/Efnb1/Flna/Pum1/Usp9x/Ep300/Pex19/Rad21/Rere/Ptch1/Gatad2b/Fgfr1/Pcnt/Bptf/Arvcf/Setd5/Prpf8/Smarca4/Pdha1/Ap4s1/Ctbp1/Crebbp/Sec24c/Auts2/Ptpn11/Gtf2i/Tcof1/Igf1r/Kdm6a/Med13/Man1b1/Smarcc2/Glul/Baz1b/Polr1c/Cask/Larp7/Stag2/Prdm16/Ap3b1/Kdm6b/Dpf2/Cdk13/Atp6v1a/Gja1/Raf1/Smg9/Topors/Nras/Smc1a/Atrx/Hivep2/Ext1/Nsun2/Flii/Asxl1/Ar…
GO_REGULATION_OF_HEART_MORPHOGENESIS	GO_REGULATION_OF_HEART_MORPHOGENESIS	22	0.573008	1.73081	0.00574713	0.0629401	0.0500359	2280	tags=41%	list=18%	signal=34%	Anxa3/Itga3/Syt7/Olfm1/Myh14/Aak1/Dag1/Myh10/Fxr1/Dhx36/Mbp/Slc38a2/Hspb1/Klhl24/Flna/Arl8a/Usp9x/Ptch1/Htt/Iqgap1/Rnf6/Fzd5/Pafah1b1/Rab21/Cttn/Fam168b/Dtna/Dctn1/Kif1b/Auts2/Rab27b/Dync1h1/Exoc4/Hsp90aa1/Nrtn/Igf1r/Atp6v0d1/Cib1/Glul/Eea1/Flrt3/Kif1c/Ap1s1/Ap3b1/Prkcz/Gsk3a/Mtpn/Gars/Map4/Blvrb/Ppp1r9a/Exoc3/Kif3a/Ilk/Tprgl/Fmr1/Pink1/Sema6a/Rangap1/Dab2ip/Srcin1/Trpv4/Hnrnpr/Ngf/Cldn11/Ptk2b/A…
GO_NUCLEAR_MIGRATION	GO_NUCLEAR_MIGRATION	20	0.574417	1.70039	0.00580551	0.0630938	0.0501582	2517	tags=55%	list=19%	signal=44%	Kmt2a/Rad21/Setd5/Nipbl/Smc3/Smc1a/Bcor
GO_FIBRILLAR_CENTER	GO_FIBRILLAR_CENTER	113	0.375253	1.5454	0.00584112	0.0633066	0.0503273	3189	tags=42%	list=25%	signal=32%	Igf1/Csf1/Smo/Ptch1/Pik3ca/Fto/Gpat4/Nipbl/Tnks2/Ezr/Stat3/Bbs4/Rai1/Zmpste24/Sod1/Htra2/Creb1/Cdk4/Stat5a/Sgpl1/Hsf1/Fxn
GO_NEGATIVE_REGULATION_OF_CELL_CELL_ADHESION	GO_NEGATIVE_REGULATION_OF_CELL_CELL_ADHESION	110	0.367226	1.50464	0.00588235	0.0635887	0.0505516	2052	tags=24%	list=16%	signal=20%	Bicc1/Hspg2/Kmt2a/Itgb4/Aff4/Plec/Pbx1/Mylk/Flna/Nsd1/Rad21/Rere/Tmem107/Bptf/Ppp3ca/Arvcf/Setd5/Mettl5/Yy1/Sec24c/Gtf2i/Setd2/Kdm6a/Baz1b/Pld1/Cask/Nipbl/Cspp1/Stambp/Smc3/B9d1/Stk11/Kansl1/Smc1a/Atrx/Ext1/Pycr2/Nrip1/Jag1/Flii/Asxl1/Ehmt1/Chd4/Nfia/Rai1/Hspa9/Vangl1/Cc2d2a/Bcor/Zmpste24/Itga6/Trim8/Gtf2ird1/B9d2/Ndufaf3/Deaf1/Cep290/Pex6/Ube2a/Kras/Evc2/Jmjd1c/Setbp1/Fgfr2/Tmem216/Kmt2d/Fam20c/…
GO_PROTEIN_KINASE_C_ACTIVITY	GO_PROTEIN_KINASE_C_ACTIVITY	12	0.638815	1.64673	0.00596125	0.0639459	0.0508356	4158	tags=83%	list=32%	signal=57%	Igf1/Calm1/Erbb3/Sppl3/Htt/Pkd2/Cib1
GO_SMAD_PROTEIN_COMPLEX_ASSEMBLY	GO_SMAD_PROTEIN_COMPLEX_ASSEMBLY	12	0.638502	1.64592	0.00596125	0.0639459	0.0508356	3129	tags=67%	list=24%	signal=51%	Flna/Fgfr1/Pld1/Pcgf2/Kras
GO_AXON_EXTENSION	GO_AXON_EXTENSION	96	0.378792	1.52601	0.0060241	0.0642574	0.0510832	3478	tags=43%	list=27%	signal=31%	Arhgef2/Fgfr1/Sox5/Dock7/Rab10/Fgfr2/Tead3
GO_INTRACELLULAR_LIGAND_GATED_ION_CHANNEL_ACTIVITY	GO_INTRACELLULAR_LIGAND_GATED_ION_CHANNEL_ACTIVITY	11	0.689521	1.73696	0.0060423	0.0642574	0.0510832	2189	tags=45%	list=17%	signal=38%	Dync1h1/Syne2/Trpv4/Hnrnpdl/Tmem43/Syne1/Emd/Lmna
GO_APPENDAGE_MORPHOGENESIS	GO_APPENDAGE_MORPHOGENESIS	80	0.387583	1.52827	0.00606061	0.0642574	0.0510832	5134	tags=59%	list=40%	signal=36%	Atp2a2/Kdm1a/Sorl1/Met/Csnk1e/Gtf2f1/Ruvbl2/Dnajb2/Pin1/Rock1/Ptprf/Mitd1/Stmn1/Akt1/Mapk3/Prkcd/Mapk8/Dtnbp1/Sympk/Gsk3b/Golga2/Bax/Tdg/Pex14/Ifit2/Zfpm1/Dab2/Pdgfb/Cdkn1a/Stub1/Adam15/Tfip11/Usp33
GO_FILOPODIUM	GO_FILOPODIUM	80	0.390313	1.53903	0.00606061	0.0642574	0.0510832	2474	tags=39%	list=19%	signal=32%	Nr1d1/Klf7/Stx4a/Nucks1/Pik3ca/Ppp3cb/Ppp3ca/Smarca4/Jagn1/Igf1r/Efna5/Raf1/Gclm/Pim3/Pih1d1/Sidt2/Bad/Slc29a1/Slc9b2/Arrb1/Pdx1/Gclc/Prkaa2/Icam1/Stxbp4/Sin3a/Foxo3/Foxa2/Opa1/Men1/Endog/Stxbp3/Ndufaf2/Wdr35/Foxo1/Pik3r1/Foxk1/Cdk16/Hmgn3/Pck2/Eny2/Kif5b/Oxct1/Tra2b/Unc13b/Gcg/Rac1/Prkce/Srf/Polg/Lgals1/Lrp1/Hmgcr/Sox4/Ccdc186/Ppargc1a
GO_POSITIVE_REGULATION_OF_CHEMOTAXIS	GO_POSITIVE_REGULATION_OF_CHEMOTAXIS	80	0.388957	1.53369	0.00606061	0.0642574	0.0510832	3461	tags=40%	list=27%	signal=30%	Igf1/Flnb/Lztr1/Stag1/Kdm1a/Kmt2a/Ski/Ctcf/Efnb1/Ep300/Rad21/Pten/Rere/Rras/Pcnt/Setd5/Ift43/Pafah1b1/Mecp2/Crebbp/Ptpn11/Gtf2i/Man1b1/Baz1b/Akt1/Nipbl/Ube3a/Stag2/Prdm16/Kdm6b/Rnf216/Ankrd11/Gja1/Smc3/Raf1/Nras/Smc1a/Gon4l/Atrx/Jag1/Nsun2/Trpv4/Flii/Usp7/Rai1/Cited2/Bcor/Ift122/Arid1b/Wipi2/Tcf4/Gtf2ird1/Deaf1/Klf13/Abl1/Kras/Mapk1/Nup37/Evc2/Cep57/Dhps/Wdr35/Rras2/Rasa2/Cbl/Trio/Fgfr2/Tmem216/B…
GO_DYNACTIN_BINDING	GO_DYNACTIN_BINDING	10	0.7099	1.73122	0.00608828	0.0642574	0.0510832	2289	tags=80%	list=18%	signal=66%	Flnb/Bgn/Stag1/Flna/Pcnt/Huwe1/B3gat3/Ptpn11/Syne2/Nipbl/Smc3/Smc1a/Trpv4/Erlin2/Pik3c2a/Tmem43/Slc39a8/Clcf1/Fgfr2/Syne1/Emd/B3glct/Pcyt1a/Sik3/Atr/Lmna/Plod3/Rspry1/Slc29a3/Tpm3/Ppp2r3c/Pigyl/Scarf2/Snrpb/Extl3/Med12/Opa3/Cpt2/Ezh2/Mecom/Fgfr3
GO_REGULATION_OF_POSITIVE_CHEMOTAXIS	GO_REGULATION_OF_POSITIVE_CHEMOTAXIS	10	0.722855	1.76281	0.00608828	0.0642574	0.0510832	2867	tags=60%	list=22%	signal=47%	Anxa3/Cxcl16/Igf1/Sema3c/Itga3/Csf1/Csf1r/Myadm/Notch1/Mmp14/Angpt1/Edn1/Arf6/Mia3/Hspb1/Vegfa/Diaph1/Mylk/Rock2/Flna/Met/Stx4a/Arhgef2/Smo/Pdpn/Tjp1/Sema3b/Rras/Ano6/Fgfr1/Iqgap1/Amotl1/Ppp3ca/Map4k4/Lamc2/Mdm2/Glipr2/Cpne3/Grb7/Spag9/Dnm1l/Smad3/Igf1r/Pdgfa/Stmn1/Cib1/Maz/Syne2/Akt1/Nipbl/Onecut1/Dapk3/Sema3f/Ccl27a/Ilk/Stk11/Src/Sema6a/Capn7/Rin2/Dab2ip/Trpv4/Ackr3/Ddrgk1/Nos1ap/Mapk3/Stat3/Pt…
GO_SEMINIFEROUS_TUBULE_DEVELOPMENT	GO_SEMINIFEROUS_TUBULE_DEVELOPMENT	10	0.705562	1.72064	0.00608828	0.0642574	0.0510832	1365	tags=50%	list=11%	signal=45%	Flnb/Flna/Ep300/Crebbp
GO_FIBROBLAST_GROWTH_FACTOR_RECEPTOR_SIGNALING_PATHWAY	GO_FIBROBLAST_GROWTH_FACTOR_RECEPTOR_SIGNALING_PATHWAY	79	0.395522	1.55356	0.00609013	0.0642574	0.0510832	3870	tags=51%	list=30%	signal=36%	Smad4/Pten/Sox6/Yy1/Sav1/Gsk3a/Gja1/Meis1/Vgll4
GO_MULTICELLULAR_ORGANISMAL_SIGNALING	GO_MULTICELLULAR_ORGANISMAL_SIGNALING	79	0.38728	1.52119	0.00609013	0.0642574	0.0510832	2237	tags=32%	list=17%	signal=26%	Sema3c/Plxnb1/Flna/Met/Plxnb2/Sema3b/Sema3f/Sema6a/Arhgdia/Plxna1
GO_REGULATION_OF_CELL_PROJECTION_ORGANIZATION	GO_REGULATION_OF_CELL_PROJECTION_ORGANIZATION	500	0.290103	1.35279	0.00611621	0.0644513	0.0512373	3683	tags=36%	list=28%	signal=27%	Cebpb/Ubtf/Ruvbl2/Nr3c1/Rela/Smarca4/Ago1/Pih1d1/Rest/Klf10/Ago2/Baz2a/Pou2f1/Foxp1/Zbtb17/Nrf1/Taf1/Kdm3a/Snapc3/Drap1
GO_REGULATION_OF_EPITHELIAL_TO_MESENCHYMAL_TRANSITION	GO_REGULATION_OF_EPITHELIAL_TO_MESENCHYMAL_TRANSITION	68	0.414293	1.59569	0.00618047	0.0648833	0.0515808	3197	tags=43%	list=25%	signal=32%	Igf1/Flnb/Bgn/Smad4/Flna/Ptpn11/Igf1r/Map2k1/Ankrd11/Atrx/Trpv4/Pdx1/Bcor/Ift122/Sin3a/Clcf1/Fgfr2/Pik3r1/Herc2
GO_POSITIVE_REGULATION_OF_CATABOLIC_PROCESS	GO_POSITIVE_REGULATION_OF_CATABOLIC_PROCESS	376	0.296283	1.3597	0.00623053	0.0652451	0.0518684	3143	tags=35%	list=24%	signal=27%	Igf1/Jund/Cebpb/Wnt4/Il6st/Smad1/Bmpr1a/Ilk/Smad5/Jag1
GO_NEGATIVE_REGULATION_OF_CELLULAR_RESPONSE_TO_TRANSFORMING_GROWTH_FACTOR_BETA_STIMULUS	GO_NEGATIVE_REGULATION_OF_CELLULAR_RESPONSE_TO_TRANSFORMING_GROWTH_FACTOR_BETA_STIMULUS	66	0.434048	1.65755	0.00628141	0.0655318	0.0520964	3323	tags=41%	list=26%	signal=31%	Zc3h7b/Pum1/Pum2/Rc3h1/Mecp2/Ago1/Fmr1/Matr3/Mbd2/Dhx9/Ago2/Zc3h7a/Dicer1/Ago3/Ddx21/Rbm10/Tarbp2/Sox4
GO_POSITIVE_REGULATION_OF_PHOSPHATIDYLINOSITOL_3_KINASE_SIGNALING	GO_POSITIVE_REGULATION_OF_PHOSPHATIDYLINOSITOL_3_KINASE_SIGNALING	54	0.447102	1.6385	0.0064683	0.0670636	0.0533141	3554	tags=48%	list=27%	signal=35%	Dnm1l/Tmcc1/Dnm2/Sh3glb1/Opa1/Coro1c/Chmp4b/Slc25a46
GO_REGULATION_OF_CELLULAR_RESPONSE_TO_INSULIN_STIMULUS	GO_REGULATION_OF_CELLULAR_RESPONSE_TO_INSULIN_STIMULUS	53	0.456097	1.66314	0.00648508	0.0670713	0.0533202	3103	tags=55%	list=24%	signal=42%	Pah/Tgfb3/Ccnd2/Hspg2/Nfix/Notch1/Ltbp4/Myrf/Flnb/Wnt4/Mmp14/Lztr1/Smad4/Kdm1a/Kmt2a/Ski/Erbb3/Aff4/Txnl4a/Ctcf/Upf3b/Arid2/Aggf1/Flna/Usp9x/Ep300/Nsd1/Pex19/Ift81/Igbp1/Rad21/Pten/Rere/Dgcr6/Fgfr1/Wdr26/Pcnt/Pik3ca/Fto/Arvcf/Setd5/Pdha1/Yy1/B3gat3/Dtna/Bmpr1a/Ctbp1/Crebbp/Sec24c/Auts2/Ptpn11/Gtf2i/Tsfm/Setd2/Igf1r/Mplkip/Kdm6a/Baz1b/Slc25a24/Pld1/Map2k1/Cask/Nipbl/Larp7/Ccdc174/Stag2/Prdm16/Atic…
GO_CELL_PROJECTION_MEMBRANE	GO_CELL_PROJECTION_MEMBRANE	216	0.316789	1.39539	0.00655738	0.0676241	0.0537597	4222	tags=41%	list=33%	signal=28%	Sema3c/Tgfb3/Dag1/Tgm2/Fgfr1/Pdgfa/Twsg1/Lama5/Tgfb2/Plxna1/Fgfr2
GO_POSITIVE_REGULATION_OF_DNA_METABOLIC_PROCESS	GO_POSITIVE_REGULATION_OF_DNA_METABOLIC_PROCESS	157	0.350015	1.50364	0.00665188	0.0682063	0.0542225	5188	tags=57%	list=40%	signal=35%	Sema3c/Notch1/Bmpr1a/Jag1/Tgfb2/Smarcd3
GO_POSITIVE_REGULATION_OF_GROWTH	GO_POSITIVE_REGULATION_OF_GROWTH	176	0.335893	1.4546	0.00665188	0.0682063	0.0542225	4086	tags=43%	list=32%	signal=30%	Tgfb3/Notch1/Ski/Hipk2/Sorl1/Zbtb7a/Pin1/Glg1/Vasn/Smad3/Spry1/Snx6/Twsg1/Prdm16/Onecut1/Bcl9l/Veph1/Lemd2/Pdpk1/Tgfbr1/Dnm2/Bambi/Eid2/Smurf2/Spred2/Abl1/Fzd1/Hspa1a/Smad6/Zfp451/Skil/Ppm1a
GO_SKIN_DEVELOPMENT	GO_SKIN_DEVELOPMENT	166	0.336271	1.45089	0.00666667	0.0682742	0.0542764	4231	tags=46%	list=33%	signal=32%	Atp2a2/Ogdh/Irf6/Tcof1/Msh2/Fgfr2
GO_ENDOTHELIAL_CELL_MIGRATION	GO_ENDOTHELIAL_CELL_MIGRATION	153	0.35203	1.50623	0.00671892	0.0685576	0.0545018	3893	tags=44%	list=30%	signal=31%	Csf1/Csf1r/Trpv4/Mapk3/Kars/Mapk1/Mapk14
GO_PRI_MIRNA_TRANSCRIPTION_BY_RNA_POLYMERASE_II	GO_PRI_MIRNA_TRANSCRIPTION_BY_RNA_POLYMERASE_II	40	0.476429	1.64478	0.00685871	0.0694424	0.0552052	3991	tags=57%	list=31%	signal=40%	Nfix/Flnb/Fras1/Plec/Txnl4a/Ptch1/Dgcr6/Pcnt/Mecp2/Tgif1/Prps1/Ankrd11/Dgcr2/Gja1/Nsun2/Cwc27/Zmpste24/Sin3a/Ube2a/Mapk1/Smchd1/Atp6v1b2/Phf21a/Trio/Pik3r1/Taf6/Ripk4/Bcr/Hdac4/Lmna
GO_REGULATION_OF_CHEMOTAXIS	GO_REGULATION_OF_CHEMOTAXIS	123	0.362256	1.50689	0.00688863	0.0694424	0.0552052	3478	tags=37%	list=27%	signal=28%	Aqp1/Cflar/Stat6/Crk/Hnrnpd/Dnm2/Foxo1/Aifm1
GO_NEGATIVE_REGULATION_OF_BINDING	GO_NEGATIVE_REGULATION_OF_BINDING	118	0.369222	1.53155	0.00690449	0.0695185	0.0552656	3499	tags=41%	list=27%	signal=30%	Aqp1/Cflar/Nr3c1/Errfi1/Eif4ebp1/Usp8/Icam1/Cbx3/Fbxo32/Foxo1/Pck2
GO_POSITIVE_REGULATION_OF_NOTCH_SIGNALING_PATHWAY	GO_POSITIVE_REGULATION_OF_NOTCH_SIGNALING_PATHWAY	38	0.483215	1.64752	0.00691563	0.069547	0.0552883	2676	tags=45%	list=21%	signal=36%	Itga3/Itgb4/Itgb5/Flna/Tln1/Myh9/Itgb6/Cul3/Ptpn11/Itgb8/Fermt2/Phactr4/Ilk/Src/Fermt1/Ptk2b/Lama5/Itga9/Rcc2/Itga6/Itgb1/Zyx/Abl1/Adam10
GO_NEURON_SPINE	GO_NEURON_SPINE	112	0.372532	1.53638	0.00696864	0.069912	0.0555785	3451	tags=39%	list=27%	signal=29%	Csf1/Csf1r/Ndrg1/Nr1d1/Adgrg6/Notch1/Myrf/Ifngr1/Mmp14/Dag1/Srgap2/Ski/Il6st/Erbb3/Nfe2l1/Smo/Adgrg1/Pten/Sox6/Rela/Erbb2/Pafah1b1/Ptpn11/Prpf19/Bnip3/Map2k1/Syne2/Akt1/Pick1/Gsn/Zmiz1/Ilk/Bok/Arhgef10/Dab2ip/Mapk3/Stat3/Ptk2b/Slc45a3/Lamb1/Bin1/Nab1/Prkci/Cers2/Pard3/Sod1/Eif2b2/Nf1/Ufl1/Sun1/Tgfb2/Eed/Abl1/Tenm4/Kras/Mapk1/Mboat7/Csk/Sun2/Nkx6-1/Clcf1/Abca2/Mbd1/Dicer1/Creb1/Prmt5/Bace2/Lyn/Rho…
GO_HISTONE_LYSINE_N_METHYLTRANSFERASE_ACTIVITY	GO_HISTONE_LYSINE_N_METHYLTRANSFERASE_ACTIVITY	36	0.494258	1.66529	0.00703235	0.0703989	0.0559655	4561	tags=72%	list=35%	signal=47%	Igf1/Notch1/Edn1/Erbb3/Fgfr1/Pin1/Bmpr1a/Flot1/Yap1/Rbpj/Pim1/Mapk1/Mapk14/Fgfr2/Creb1/Efnb2/Arrb2/Gata6/Hmgcr/Ppargc1a/Erbb4/Cdon/Tgfbr3/Mtor/Mtm1/Fgf9/Ctnnb1
GO_ACTININ_BINDING	GO_ACTININ_BINDING	23	0.553999	1.69687	0.00705219	0.0704125	0.0559763	2781	tags=43%	list=21%	signal=34%	Igf1/Tgfb3/Edn1/Taok1/Taok3/Vegfa/Avpi1/Fgfr1/Mapkapk2/Iqgap1/Erbb2/Fzd5/Map4k3/Ajuba/Arhgef5/Ptpn11/Spag9/Kidins220/Pdgfa/Map2k1/Raf1/Ilk/Src/Dab2ip/Map2k7/Ngf/Mapk3/Maged1/Mapkapk3/Ptk2b/Tab2/Gadd45b/Arrb1/Crk/Akap13/Insr/Pdgfc/Tgfbr1/Map3k4/Plce1/Taok2/Map3k1/Irak1/Sod1/Shc1/Lamtor3/Sash1/Kars/Kras/Mapk1/Csk/Pdgfd/Pak3/Pkn1/Mapk14/Rapgef1/Tab1/Ripk1/Kitl/Traf7/Map3k2/Braf/Pdgfb/Daxx/Vangl2/Map…
GO_POSITIVE_REGULATION_OF_REACTIVE_OXYGEN_SPECIES_BIOSYNTHETIC_PROCESS	GO_POSITIVE_REGULATION_OF_REACTIVE_OXYGEN_SPECIES_BIOSYNTHETIC_PROCESS	33	0.502432	1.66063	0.00705219	0.0704125	0.0559763	2163	tags=39%	list=17%	signal=33%	Pah/Nfix/Ski/Thoc2/Ep300/Rere/Gatad2b/Vamp2/Kmt2c/Crebbp/Smarcc2/Cask/Nipbl/Larp7/Prdm16/Fmr1/Atrx/Flii/Usp7/Rai1/Sox5/Bcor/Kmt2e/Trim8/Rps6ka3/Tcf4/Deaf1/Tsc1/Trio/Herc2/Tmco1/Pogz/Iqsec2/Gls/Vps13a
GO_STRIATED_MUSCLE_ADAPTATION	GO_STRIATED_MUSCLE_ADAPTATION	25	0.548266	1.70689	0.00706215	0.0704279	0.0559886	4582	tags=68%	list=35%	signal=44%	Igf1/Aqp1/S100a6/Pdgfa/Btc/Zmiz1/Pdgfc/Dhx9/Pdgfd/Wapl/Pml/Bmi1/Cdk4/Pdgfb/Cdkn1a/Cdk6/Fosl2/Egfr/Myc/Ctc1/Anxa2/Rnaseh2b/Jun/Fn1/Gas6
GO_RNA_POLYMERASE_II_ACTIVATING_TRANSCRIPTION_FACTOR_BINDING	GO_RNA_POLYMERASE_II_ACTIVATING_TRANSCRIPTION_FACTOR_BINDING	30	0.491212	1.5962	0.0070922	0.0706434	0.0561599	3991	tags=63%	list=31%	signal=44%	Igf1/Akt1/Prkcz/Src/Pink1/Mapkap1/Insr/Pdpk1
GO_REGULATION_OF_HISTONE_DEACETYLATION	GO_REGULATION_OF_HISTONE_DEACETYLATION	24	0.554111	1.71032	0.00710227	0.0706596	0.0561728	2298	tags=58%	list=18%	signal=48%	Hipk1/Rock2/Tjp1/Tln1/Pkp4/Arvcf/Fzd5/Rock1/Gja1/Pak2/Pdcd6ip/Mtdh/Trpv4/Cldn11/Nphp1/Cldn4/Ctnnd1/Hdac7/Ikbkb/Marveld3/Rab13/Prkci/Pard3/Jup/Myo1c/Pkn2/Pkp2/Apc/Rhoc/Epha2/Crb3/Arl2/Cldn23/Ctnna1/Grhl2/Pof1b/Zfp703/F11r/Gnpat/Dlg1/Pard6b/Rhoa/Fbf1
GO_LIPID_BINDING	GO_LIPID_BINDING	498	0.28771	1.34248	0.00712106	0.0707623	0.0562545	3227	tags=32%	list=25%	signal=25%	Aqp1/Edn1/Cflar/Nr3c1/Errfi1/Eif4ebp1/Usp8/Icam1/Foxo3/Cbx3/Fbxo32/Foxo1/Pck2
GO_CHEMOREPELLENT_ACTIVITY	GO_CHEMOREPELLENT_ACTIVITY	22	0.558718	1.68765	0.00718391	0.0708818	0.0563494	1944	tags=36%	list=15%	signal=31%	Chd3/Akirin2/Ski/Tbl1x/N4bp2l2/Gatad2b/Zbtb7a/Rbbp7/Cbx5/Ncor2/Ctbp1/Mier1/Gps2/Arid4a/Mta3/Prdm16/Spen/Rest/Rbpj/Chd4/Tbl1xr1/Mta1/Sp3/Ctbp2/Rcor1/Etv3/Sin3a/Mbd3/Relb/Sp1/Ncor1/Zfpm1/Gatad2a/Drap1/Lin37/Hdac4
GO_MAMMARY_GLAND_DUCT_MORPHOGENESIS	GO_MAMMARY_GLAND_DUCT_MORPHOGENESIS	22	0.558346	1.68652	0.00718391	0.0708818	0.0563494	2791	tags=50%	list=22%	signal=39%	Notch1/Vegfa/Arid2/Setd2/Tgfbr1/Sec24b
GO_REGULATION_OF_VESICLE_MEDIATED_TRANSPORT	GO_REGULATION_OF_VESICLE_MEDIATED_TRANSPORT	360	0.293547	1.34335	0.00728408	0.0713093	0.0566893	3636	tags=38%	list=28%	signal=28%	Notch1/Smad4/Bmpr1a/Ube4b/Dsg2/Rbpj/Tgfbr1/Zmpste24/Rxra/Tpm1/Pkp2/Tgfb2/Fkbp1a/Fgfr2/Med1/Dsp
GO_CARDIOCYTE_DIFFERENTIATION	GO_CARDIOCYTE_DIFFERENTIATION	83	0.384029	1.51778	0.00730816	0.0713093	0.0566893	2381	tags=35%	list=18%	signal=29%	Tgfb3/Ltbp4/Vasn/Twsg1/Hyal2/Tgfbr1
GO_OMEGA_PEPTIDASE_ACTIVITY	GO_OMEGA_PEPTIDASE_ACTIVITY	83	0.386216	1.52643	0.00730816	0.0713093	0.0566893	3698	tags=48%	list=29%	signal=35%	Smad4/Kmt2a/Txnl4a/Usp9x/Tmem107/Bptf/Huwe1/Auts2/Smarca2/Slc25a24/Larp7/Cdk13/Gja1/Smc1a/Rbpj/Chd4/Zmpste24/Thoc6/Zfp148/Kras/Cep57/B3glct/Mad2l2/Ube3b/Lmna/Polr1a/Rbm10/Fancl/Fance/Ugdh/Exosc2/Tubb5
GO_REGULATION_OF_POSTTRANSCRIPTIONAL_GENE_SILENCING	GO_REGULATION_OF_POSTTRANSCRIPTIONAL_GENE_SILENCING	82	0.387981	1.53092	0.00730816	0.0713093	0.0566893	3123	tags=41%	list=24%	signal=32%	Fras1/Tmem107/Cspp1/B9d1/Cc2d2a/B9d2/Cep290/Tmem216
GO_B_CELL_DIFFERENTIATION	GO_B_CELL_DIFFERENTIATION	77	0.392886	1.53992	0.00733496	0.0713093	0.0566893	2786	tags=38%	list=21%	signal=30%	Igf1/Zfp462/Angpt1/Smad4/Atp2a2/Kdm1a/Ski/Ppp2cb/Hipk2/Sorl1/Parp1/Met/Sppl3/Ep300/Nsd1/Pex19/Plaur/Csnk1e/Nucks1/Gtf2f1/Smo/Ddit3/Ruvbl2/Dnajb2/Cyp2d22/Zbtb7a/Mau2/Ppp3ca/Hdac5/Pin1/Mark2/Rock1/Ptprf/Mitd1/Add1/Sumo3/Eif4g1/Klf4/Smad3/Tcf7l2/Flot1/Stmn1/Pbxip1/Akt1/Nipbl/Cebpg/Taf10/Fmr1/Hip1r/Src/S100a10/Aktip/Ddrgk1/Ngf/Mapk3/Prkcd/Rsf1/Csnk1a1/Mapk8/Arrb1/Crk/Dtnbp1/Pdx1/Tgfbr1/Mbd2/Zmpste24/…
GO_COSTAMERE	GO_COSTAMERE	16	0.611655	1.7011	0.00735294	0.0713093	0.0566893	1252	tags=44%	list=10%	signal=40%	Nfix/Notch1/Flnb/Bgn/Mmp14/Lztr1/Kmt2a/Ski/Aff4/Stx16/Hpgd/Flna/Usp9x/Ep300/Nsd1/Tcf12/Ift81/Smo/Rad21/Pten/Rras/Ptch1/Gatad2b/Fgfr1/Pcnt/Bptf/Setd5/B3gat3/Mecp2/Bmpr1a/Ctbp1/Crebbp/Smarca2/Ptpn11/Gtf2i/Dync2h1/Banf1/Baz1b/Slc25a24/Map2k1/Akt1/Nipbl/Trip11/Cspp1/Smc3/Raf1/Nras/Smc1a/Fermt1/Ext1/Pycr2/Jag1/Nsun2/Trpv4/Asxl1/Rbpj/Ercc1/Cwc27/Fgfrl1/Fbxl3/Bcor/Zmpste24/Ift122/Arid1b/Atl3/Dnmt3a/Rps6…
GO_HAIR_FOLLICLE_MATURATION	GO_HAIR_FOLLICLE_MATURATION	13	0.640624	1.68508	0.00738552	0.0713093	0.0566893	2428	tags=54%	list=19%	signal=44%	Chrac1/Hmgxb4/Bptf/0610010K14Rik/Smarca5/Rsf1
GO_NEGATIVE_REGULATION_OF_EXTRINSIC_APOPTOTIC_SIGNALING_PATHWAY	GO_NEGATIVE_REGULATION_OF_EXTRINSIC_APOPTOTIC_SIGNALING_PATHWAY	76	0.400936	1.56592	0.00738916	0.0713093	0.0566893	2944	tags=38%	list=23%	signal=30%	Arhgef2/Tjp1/Svil/Cttn/Arhgef5/Rhou/Gsn/Actr2/Src
GO_NEGATIVE_REGULATION_OF_PROTEIN_BINDING	GO_NEGATIVE_REGULATION_OF_PROTEIN_BINDING	76	0.399838	1.56163	0.00738916	0.0713093	0.0566893	3499	tags=43%	list=27%	signal=32%	Ptch1/Fgfr1/Tmem107/Huwe1/Tgif1/Cspp1/B9d1/Cc2d2a/Pomgnt1/B9d2/Cep290/Foxa2/Cep57/C2cd3/Tmem216/Fktn/L1cam/Pomt1/Rpgrip1l/B3galnt2/Cdon/Fkrp/Tmem67/Fgfr3
GO_REGULATION_OF_PROTEIN_LOCALIZATION_TO_PLASMA_MEMBRANE	GO_REGULATION_OF_PROTEIN_LOCALIZATION_TO_PLASMA_MEMBRANE	76	0.399947	1.56206	0.00738916	0.0713093	0.0566893	4185	tags=57%	list=32%	signal=39%	Igf1/Grb10/Phip/Ptpn11/Igf1r/Snx1/Src/Pdpk1/Shc1/Lmbrd1/Pik3r1
GO_SARCOLEMMA	GO_SARCOLEMMA	76	0.399897	1.56186	0.00738916	0.0713093	0.0566893	1815	tags=28%	list=14%	signal=24%	Nfix/Edn1/Fxr1/Ski/Agrn/Ep300/Ahdc1/Crebbp/Plcb4/Pcgf2/Trpv4/Arcn1/Slc25a1
GO_INTEGRIN_MEDIATED_SIGNALING_PATHWAY	GO_INTEGRIN_MEDIATED_SIGNALING_PATHWAY	71	0.40112	1.55248	0.00740741	0.0713269	0.0567033	2362	tags=34%	list=18%	signal=28%	Fzr1/Pten/Pin1/Topors/Pink1/Dcun1d1/Arrdc4/Rab1a/Golga2/Bmi1/Fbxw7/Cdc14b/Axin1/Stub1/Ube2s
GO_POSITIVE_REGULATION_OF_CELL_PROJECTION_ORGANIZATION	GO_POSITIVE_REGULATION_OF_CELL_PROJECTION_ORGANIZATION	283	0.302781	1.36126	0.007431	0.0713776	0.0567436	3761	tags=37%	list=29%	signal=27%	Aqp1/Sde2/Calm1/Dhx36/Kdm1a/Bcl2l1/Fnta/Parp1/Ep300/Nucks1/Ruvbl2/Mdm2/Yy1/Crebbp/Tnks1bp1/Hyal2/Nipbl/Grb2/Egr1/Yap1/Fmr1/Stk11/Usp47/Ercc1/Nmt2/Dnm2/Xpc/Zmpste24/Ppid/Mapk13/Tlk2/Clock/Gnb1/Ddb1/Pold3/Cdc25a/Bax/Ptprk/Mapk14/Atf4/Cry2/Pik3r1/Metap1/Nedd4/Taf1/Impact/Cryab/Bmf/Cdkn1a/Atr/Xrcc6/Akt2/Hyal1/Mettl3/Xrcc5/N4bp1/Hsf1/Gadd45a/Rhob/Noc2l/Rhno1/Trp53bp1
GO_POSITIVE_REGULATION_OF_REACTIVE_OXYGEN_SPECIES_METABOLIC_PROCESS	GO_POSITIVE_REGULATION_OF_REACTIVE_OXYGEN_SPECIES_METABOLIC_PROCESS	67	0.414853	1.59194	0.0074813	0.0714976	0.056839	5219	tags=63%	list=40%	signal=38%	Igf1/Foxj1/Cebpb/Sftpd/Myadm/Notch1/Wnt4/Il6st/Mbp/Plekha7/Nfat5/Mia3/Hspb1/Vegfa/Myo10/Efnb1/Baiap2/Itgb5/Synj2bp/Flna/Plaur/Parva/Plxnb2/Pdpn/Tjp1/Tln1/Rela/Myh9/Dusp3/Pik3ca/Cd2ap/Cdc42ep1/Erbb2/Pkp4/Arvcf/Rock1/Ptprf/Rc3h1/Ythdf2/Ajuba/Ptpn11/H2-T23/Clstn1/Klf4/Efna5/Flot1/Peli1/Sirpa/Sdc4/Twsg1/Zbtb7b/Baiap2l1/Akt1/Flrt3/Dsg2/Anxa9/Ap3b1/Pdlim1/Prkcz/Grb2/Zmiz1/Lpp/Ilk/Pak2/Src/Ezr/Bad/Jag1/…
GO_CHROMOSOME_SEGREGATION	GO_CHROMOSOME_SEGREGATION	239	0.310855	1.38276	0.00749465	0.0714976	0.056839	3029	tags=29%	list=23%	signal=23%	Ppp1r14b/Rock2/Rock1/Bod1l/Bod1/Ensa/Phactr2/Ppp1r10/Tiprl/Ikbkb/Uri1/Ppp1r2/Ppp1r11/Gsk3b/Fkbp1a/Fam122a/Cry2/Gnai2/Set/Cabin1/Ppp1r15a
GO_REGULATION_OF_PATTERN_RECOGNITION_RECEPTOR_SIGNALING_PATHWAY	GO_REGULATION_OF_PATTERN_RECOGNITION_RECEPTOR_SIGNALING_PATHWAY	64	0.417622	1.58892	0.0075	0.0714976	0.056839	4711	tags=59%	list=36%	signal=38%	St14/Lztr1/Aff4/Usp9x/Map2k1/Cdk13/Gja1/Raf1/Nras/Jup/Kras/Sos2/Ripk4/Gan/Braf/Son/Sos1
GO_PROTEIN_CONTAINING_COMPLEX_LOCALIZATION	GO_PROTEIN_CONTAINING_COMPLEX_LOCALIZATION	241	0.313441	1.39494	0.00750268	0.0714976	0.056839	3732	tags=45%	list=29%	signal=33%	Dtna/Fchsd1/Kif1b/Chrnb1
GO_ODONTOGENESIS	GO_ODONTOGENESIS	66	0.41806	1.59649	0.00753769	0.0717495	0.0570393	2944	tags=36%	list=23%	signal=28%	Igf1/Foxj1/Tgfb3/Itga3/Notch1/Arid4b/Wnt4/Celf1/Edn1/Smad4/Dhx36/Bcl2l1/Fam50a/Ctdnep1/Aff4/Hpgd/Srpk1/Pum1/Usp9x/Zscan2/Crebrf/Ncaph2/Ift81/Ube2q1/Pten/Actr1a/Prkag1/Ing2/Xrn2/Spin1/Pafah1b1/Smad1/Ncor2/Igf2r/Yy1/Ythdf2/Mea1/Smarca2/Ptpn11/Kdm5a/Tob2/Ash1l/Pafah1b3/Arid4a/Morn2/Cib1/Slc4a2/Akt1/Mycbp/Larp7/Phc2/Ybx3/Pick1/Gorasp2/Dsg2/Siah1a/Nme5/Thra/Zmiz1/Gja1/Egr1/Wdr48/Alkbh5/Stk11/Src/Atrx/…
GO_DNA_METHYLATION_OR_DEMETHYLATION	GO_DNA_METHYLATION_OR_DEMETHYLATION	63	0.425043	1.607	0.00759494	0.0721303	0.057342	3124	tags=48%	list=24%	signal=36%	Tgfb3/Wnt4/Rock2/Flna/Pxn/Arhgef5/Smad3/Sdc4/S100a10/Arhgef10/Tgfbr1/Arhgef10l/Synpo/Tpm1/Abl1/Rhoc/Tsc1/Limch1
GO_HISTONE_H4_ACETYLATION	GO_HISTONE_H4_ACETYLATION	63	0.430937	1.62928	0.00759494	0.0721303	0.057342	3074	tags=54%	list=24%	signal=41%	Flrt2/Srgap2/Flna/Plxnb2/Arhgef2/Adgrg1/Nipbl/Sema6a/Dab2ip/Stat3
GO_PROTEIN_MACROMOLECULE_ADAPTOR_ACTIVITY	GO_PROTEIN_MACROMOLECULE_ADAPTOR_ACTIVITY	192	0.326288	1.42989	0.00765027	0.0724913	0.057629	3465	tags=43%	list=27%	signal=32%	Cebpb/Mmp14/Smad4/Bcl2l1/Vegfa/Ube3a/Src/Arrb1/Icam1/Sod1/Eif2b2/Foxo3/Bax/Kitl/Ctnna1/Kmt2b/Zfp830/Immp2l/Arrb2
GO_NUCLEAR_EXPORT	GO_NUCLEAR_EXPORT	185	0.330721	1.44019	0.00775194	0.0732887	0.0582629	3367	tags=43%	list=26%	signal=32%	Tgfb3/Csf1r/Ltbp4/Ifngr1/Il18r1/Il6st/Pdpn/Hax1/Vasn/Twsg1/Hyal2/Plp2/Ackr3/Csf2ra/Tgfbr1/Tnfrsf1a
GO_PERIPHERAL_NERVOUS_SYSTEM_DEVELOPMENT	GO_PERIPHERAL_NERVOUS_SYSTEM_DEVELOPMENT	50	0.458177	1.65658	0.00780234	0.0735989	0.0585095	2133	tags=32%	list=16%	signal=27%	Tgfb3/Hspg2/Nfix/Nedd4l/Flnb/Bgn/Wnt4/Dag1/Edn1/Smad4/Stag1/Kmt2a/Fras1/Txnl4a/Ctcf/Arid2/Efnb1/Flna/Usp9x/Smo/Igbp1/Rad21/Rere/Ptch1/Dgcr6/Fgfr1/Wdr26/Kmt2c/Tmem107/Fto/Ppp3ca/Arvcf/Setd5/Smarca4/B3gat3/Ctbp1/Sec24c/Ptpn11/Irf6/Arhgap29/Tcof1/Dync2h1/Smad3/Tgif1/Kdm6a/Smarcc2/Polr1c/Map2k1/Cask/Nipbl/Flrt3/Stag2/Cspp1/Ankrd11/Dpf2/Dgcr2/Plcb4/Stambp/Gja1/Yap1/Smc3/B9d1/Smg9/Kansl1/Smc1a/Atrx/Nsu…
GO_CONTRACTILE_FIBER	GO_CONTRACTILE_FIBER	137	0.353493	1.49275	0.00791855	0.074527	0.0592473	3518	tags=40%	list=27%	signal=30%	Anxa3/Brcc3/Dhx36/Kdm1a/Kmt2a/Babam1/Arid2/Ylpm1/Parp1/Usp9x/Nucks1/Pik3ca/Wrnip1/Alyref/Ptges3/Mecp2/Gtf2i/Setd2/Hsp90aa1/Klf4/Terf1/Upf1/Sirt7/Akt1/Cebpg/Actr2/Wdr18/Gsk3a/Tnks2/Ppp4r2/Xrn1/Gja1/Src/Ankrd1/Chtf8/Atrx/Rad50/Ndfip1/Map2k7/Stat6/Dnajc2/Mapk3/Cct2/Prkcd/Usp7/Ercc1/Ptk2b/Hnrnpd/Ppp1r10/Pam16/Map3k4/Mbd2/Msh3/Trip12/Zmpste24/Cdk9/Acd/Tcp1/Supt6/Naf1/Dhx9/Mphosph8/Mbd3/Xrcc1/Apbb1/Map…
GO_CELLULAR_RESPONSE_TO_REACTIVE_OXYGEN_SPECIES	GO_CELLULAR_RESPONSE_TO_REACTIVE_OXYGEN_SPECIES	123	0.348181	1.44834	0.00803674	0.0754696	0.0599966	4277	tags=49%	list=33%	signal=33%	Notch1/Rock2/Rock1/Jag1/Rbpj/Tnfrsf1a/Smad6/Bmpr2/Nfatc1
GO_NEGATIVE_REGULATION_OF_PEPTIDASE_ACTIVITY	GO_NEGATIVE_REGULATION_OF_PEPTIDASE_ACTIVITY	124	0.356258	1.48092	0.00804598	0.0754716	0.0599983	2496	tags=32%	list=19%	signal=26%	Angpt1/Xiap/Trim44/Kdm1a/Ctr9/Fzr1/Dnajb2/Pten/Rela/Pin1/Svbp/Huwe1/Rnf4/Cul3/Usp4/Gps2/Birc2/Hsp90aa1/Dnm1l/Ubqln1/Peli1/Sirt7/Pttg1ip/Akt1/Ube3a/Pef1/Sae1/Gsk3a/Ube2i/Zmiz1/Egr1/Wdr48/Phf23/Topors/Pink1/Ubxn2a/Dcun1d1/Ndfip1/Bcl10/Herpud1/Tnip1/Mta1/Arrb1/Ogt/Arrdc4/Rab1a/Tgfbr1/Trip12/Nmi/Gclc/Cdk9/Mycbp2/Sash1/Psmd10/Ufl1/U2af2/Golga2/Aimp2/Abl1/Birc3/Fkbp1a/Pdcd6/Itch/Rnf20/Hspa1a/Otub1/Ube2…
GO_CENTROSOME	GO_CENTROSOME	490	0.288931	1.34722	0.00813835	0.0761784	0.0605601	4754	tags=47%	list=37%	signal=31%	Igf1/Wnt4/Smad4/Kmt2a/Ski/Aff4/Stx16/Thoc2/Cep164/Upf3b/Lztfl1/Usp9x/Ep300/Nsd1/Smo/Rad21/Pten/Rere/Phip/Ptch1/Fgfr1/Pcnt/Pik3ca/Fto/Bptf/Arvcf/Setd5/Prpf8/Huwe1/Mecp2/Ap4s1/Crebbp/Sec24c/Gtf2i/Setd2/Kidins220/Igf1r/Kdm6a/Man1b1/Cep19/Baz1b/Syne2/Akt1/Nipbl/Flrt3/Ube3a/Prdm16/Thra/Smc3/Fmr1/Topors/Smc1a/Atrx/Bbip1/Flii/Arhgef18/Usp7/Ehmt1/Nphp1/Bbs4/Las1l/Rai1/Wdr34/Nkap/Rbmx/Pdx1/Pomgnt1/Dnm2/Tr…
GO_CELL_DIFFERENTIATION_INVOLVED_IN_KIDNEY_DEVELOPMENT	GO_CELL_DIFFERENTIATION_INVOLVED_IN_KIDNEY_DEVELOPMENT	39	0.468915	1.60966	0.00826446	0.0770889	0.061284	1482	tags=31%	list=11%	signal=27%	Dlc1/Mmp14/Rock2/Pten/Rock1/Phldb2/Src/Ikbkb/Rcc2
GO_BLOOD_VESSEL_REMODELING	GO_BLOOD_VESSEL_REMODELING	28	0.506933	1.62603	0.00840336	0.0782101	0.0621753	3291	tags=43%	list=25%	signal=32%	Hspg2/Nfix/Dag1/Lztr1/Edn1/Kmt2a/Ski/Aff4/Fras1/Ctcf/Arid2/Lztfl1/Flna/Usp9x/Nsd1/Pex19/4932438A13Rik/Mbtps1/Rad21/Rere/Rras/Fgfr1/Tmem107/Qars/Setd5/Huwe1/Yy1/Ptpn11/Gtf2i/Kdm6a/Baz1b/Slc25a24/Map2k1/Nipbl/Prdm16/Ap3b1/Wac/Cspp1/Dpf2/Cdk13/Plcb4/Tmem165/Smc3/Raf1/B9d1/Smg9/Nras/Gle1/Smc1a/Atrx/Ext1/Bbip1/Mpdz/Nsun2/Trpv4/Asxl1/Ercc1/Nphp1/Tbl1xr1/Bbs4/Shoc2/Rai1/Sox5/Cc2d2a/Pomgnt1/Bcor/Fbxo11/A…
GO_POSITIVE_REGULATION_OF_PRI_MIRNA_TRANSCRIPTION_BY_RNA_POLYMERASE_II	GO_POSITIVE_REGULATION_OF_PRI_MIRNA_TRANSCRIPTION_BY_RNA_POLYMERASE_II	28	0.505781	1.62233	0.00840336	0.0782101	0.0621753	3991	tags=68%	list=31%	signal=47%	Kdm1a/Fto/Kdm5a/Kdm2a/Kdm6a/Kdm6b/Alkbh5/Kdm5c/Kdm4a/Jmjd1c/Phf2/Kdm7a/Alkbh1/Kdm3a/Alkbh2/Kdm2b/Kdm3b
GO_MICROTUBULE_POLYMERIZATION_OR_DEPOLYMERIZATION	GO_MICROTUBULE_POLYMERIZATION_OR_DEPOLYMERIZATION	87	0.379242	1.5067	0.00844391	0.0782222	0.0621849	5181	tags=55%	list=40%	signal=33%	Tnpo1/Kpna4/Nup153/Nfkbia/Kpnb1/Ipo5/Nup214/Ipo4/Brap/Kpna3/Kpna6/Pom121/Tnpo2
GO_NUCLEUS_LOCALIZATION	GO_NUCLEUS_LOCALIZATION	23	0.552375	1.6919	0.00846262	0.0782222	0.0621849	2517	tags=52%	list=19%	signal=42%	Itga3/Dag1/Fxr1/Arf6/Myo10/Baiap2/Ube2k/Pdpn/Ube2q1/Farp1/Dync1h1/Cib1/Syne2/Ppp1r9a/Myo6/Osbpl3/Fmr1/Ezr/Srcin1/Trpv4/Enah/Rdx/Spata13/Itga6/Twf1/Inppl1/Itgb1/Apbb1/Fat1/Dmd/Fxr2
GO_FLEMMING_BODY	GO_FLEMMING_BODY	25	0.533196	1.65997	0.00847458	0.0782222	0.0621849	2548	tags=52%	list=20%	signal=42%	Hspg2/Dag1/Kmt2a/Hmgb3/Ctcf/Rad21/Tmem107/Setd5/Gtf2i/Mplkip/Kdm6a/Baz1b/Nipbl/Cspp1/Gja1/Smc3/B9d1/Smc1a/Jag1/Flii/Tbl1xr1/Rai1/Cc2d2a/Pomgnt1/Bcor/Gtf2ird1/B9d2/Deaf1/Cep290/Kras/Slc16a12/Fgfr2/Tmem216/Kmt2d/Pik3r1/Fktn/B3glct/Rab3gap1/Ube3b/Col4a1/Ppp2ca/Iqsec2/Gnptab/Tars/Pomt1/Rab23/Sc5d/Rab3gap2/Tubb5/Rpgrip1l/B3galnt2
GO_RETINOIC_ACID_RECEPTOR_BINDING	GO_RETINOIC_ACID_RECEPTOR_BINDING	25	0.53528	1.66646	0.00847458	0.0782222	0.0621849	3162	tags=60%	list=24%	signal=45%	Notch1/H2-T23/Kdm6b/Rbpj/Icam1/C3/Hmgb2/Notch2
GO_RESPONSE_TO_OXYGEN_LEVELS	GO_RESPONSE_TO_OXYGEN_LEVELS	290	0.301558	1.35839	0.00848356	0.0782222	0.0621849	3409	tags=38%	list=26%	signal=28%	Efnb1/Pik3ca/Ptpn11/Akt1/Grb2/Pak2/Src/Pdpk1/Dpp4/Csk/Pak3/Pik3r1/Lyn/Rac1/Efnb2/Lgals1
GO_CELL_FATE_SPECIFICATION	GO_CELL_FATE_SPECIFICATION	34	0.495024	1.64977	0.00849858	0.0782222	0.0621849	2563	tags=41%	list=20%	signal=33%	Notch1/Kdm1a/Vegfa/Smo
GO_REGULATION_OF_ENDOTHELIAL_CELL_DIFFERENTIATION	GO_REGULATION_OF_ENDOTHELIAL_CELL_DIFFERENTIATION	24	0.537352	1.65859	0.00852273	0.0782222	0.0621849	1791	tags=38%	list=14%	signal=32%	Flrt2/Itga3/Ndrg1/Cttnbp2/Dag1/Myh10/Dhx36/Arf6/Plxnb1/Agrn/Fnta/Baiap2/Col4a5/Plxnb2/Anapc2/Abhd17c/Pten/Wasl/Chmp2b/Erbb2/Pin1/Setd5/Fzd5/Pafah1b1/Farp1/Ptprf/Cttn/Mecp2/Dctn1/Eif4g1/Clstn1/Dnm1l/Igf1r/Efna5/Wasf2/Chrnb1/Flrt3/Pick1/Actr2/Ube3a/Egln1/Ywhaz/Ppp1r9a/Ryk/Sema3f/Caprin1/Dab2ip/Srcin1/Nos1ap/Rest/Nfia/Insr/Tanc1/Zmynd8/Ctbp2/Shank2/Synpo/Ppfibp1/Abl1/Fzd1/Ssh1/Adam10/Tsc1/Opa1/C3/Tu…
GO_REGULATION_OF_MICROTUBULE_DEPOLYMERIZATION	GO_REGULATION_OF_MICROTUBULE_DEPOLYMERIZATION	24	0.536533	1.65606	0.00852273	0.0782222	0.0621849	5537	tags=75%	list=43%	signal=43%	Igf1/Hspg2/Nfix/Dag1/Kmt2a/Ski/Erbb3/Aff4/Col4a5/Hadha/Tead1/Usp9x/Nsd1/Ahdc1/Rad21/Pten/Rere/Htt/Zfp644/Wdr26/Pik3ca/Bptf/Setd5/Ift43/Huwe1/Ptpn11/Gtf2i/Mplkip/Vars/Baz1b/Polr1c/Map2k1/Cask/Akt1/Nipbl/Ube3a/Wac/Cspp1/Ankrd11/Atp6v1a/Gja1/Smc3/Aldh3a2/Nras/Gle1/Smc1a/Rin2/Atrx/Jag1/Nsun2/Pmm2/Flii/Asxl1/Usp7/Gpaa1/Kdm5c/Gtpbp2/Rai1/Sox5/Pomgnt1/Yme1l1/Trnt1/P4ha2/Ift122/Thoc6/Arid1b/Arcn1/Tcf4/Gt…
GO_TRANSCRIPTION_COACTIVATOR_BINDING	GO_TRANSCRIPTION_COACTIVATOR_BINDING	24	0.551394	1.70193	0.00852273	0.0782222	0.0621849	2980	tags=54%	list=23%	signal=42%	Pten/Camk2n1/Lats2/Kat2b/Nr2f2/Hexim1/Ipo7/Apc/Men1/Ipo5/Cdkn1c/Cdkn1a/Cdkn1b/Lats1
GO_REGULATION_OF_CATION_CHANNEL_ACTIVITY	GO_REGULATION_OF_CATION_CHANNEL_ACTIVITY	82	0.380708	1.50222	0.00852619	0.0782222	0.0621849	3317	tags=32%	list=26%	signal=24%	Nr1d1/Notch1/Ifngr1/Il6st/Smo/Sox6/Ptpn11/Prpf19/Map2k1/Mapk3/Stat3/Bin1/Nf1/Abl1/Kras/Mapk1/Clcf1/Mbd1/Bace2/Cdk6/Ldlr/Ror1/Vim/Ttc21b/Egfr/Lrp1
GO_REGULATION_OF_ERBB_SIGNALING_PATHWAY	GO_REGULATION_OF_ERBB_SIGNALING_PATHWAY	77	0.388856	1.52413	0.00855746	0.0783372	0.0622764	3859	tags=49%	list=30%	signal=35%	Igf1/Tgfb3/Syt7/Npepps/Wnt4/Edn1/Smad4/Ssbp1/Dhx36/Kdm1a/Arf6/Kmt2a/Vps4b/Cnot6l/Vegfa/Baiap2/Rock2/Cdc42ep5/Flna/Met/Pxn/Plaur/Arpin/Ctr9/Numa1/Rad21/Ruvbl2/Trp53bp2/Wasl/Phip/Htt/Ing2/Cdc42ep1/Fam162a/Fzd5/Cttn/G3bp2/Huwe1/Hax1/Clip1/Mecp2/Brd4/Dctn1/Cul3/Arhgef5/Ctbp1/Fchsd1/Auts2/Mier1/Snw1/Dync1h1/G3bp1/Ddhd2/Slain2/Dnm1l/Smad3/Rhou/Terf1/Bnip3/Sdc4/Wasf2/Zbtb7b/BC004004/Baiap2l1/Nipbl/Nsfl1…
GO_REGULATION_OF_LYMPHOCYTE_ACTIVATION	GO_REGULATION_OF_LYMPHOCYTE_ACTIVATION	237	0.309448	1.37388	0.00860215	0.0786603	0.0625332	4711	tags=43%	list=36%	signal=28%	Kdm1a/Mecp2/Pih1d1/Atrx/Rif1/Setd7/Dnmt1/Kdm3a/Zfp110/Lmna
GO_MICROFILAMENT_MOTOR_ACTIVITY	GO_MICROFILAMENT_MOTOR_ACTIVITY	15	0.61546	1.70482	0.00863309	0.0787711	0.0626213	3217	tags=67%	list=25%	signal=50%	Nfix/Kdm6a/Slc25a24/Cspp1
GO_POSITIVE_REGULATION_OF_CARDIAC_MUSCLE_CELL_PROLIFERATION	GO_POSITIVE_REGULATION_OF_CARDIAC_MUSCLE_CELL_PROLIFERATION	15	0.62321	1.72629	0.00863309	0.0787711	0.0626213	4364	tags=80%	list=34%	signal=53%	Wnt4/Kdm1a/Efnb1/Nsd1/Rere/Setd2/Stag2/Tbl1xr1/Cwc27/Thoc6/Sin3a/Pex6/Atp6v1b2
GO_P_BODY	GO_P_BODY	72	0.39333	1.5236	0.00865266	0.0787778	0.0626266	3059	tags=49%	list=24%	signal=37%	Hspg2/Nfix/Ltbp4/Aff4/Ep300/Ahdc1/Pcnt/Arvcf/Crebbp/Sec24c/Kansl1/Apc/Jmjd1c/Setbp1/Kat6a/Fgfr2/Ube3b/Orc6/Hdac4/Lmna/Vps13b/Brf1/Rreb1/Scarf2/Sox4/Wrn/Meis2/Comt/Tctn3/Kat6b/Hira/Chd7
GO_REGULATION_OF_NERVOUS_SYSTEM_PROCESS	GO_REGULATION_OF_NERVOUS_SYSTEM_PROCESS	72	0.393673	1.52493	0.00865266	0.0787778	0.0626266	2337	tags=28%	list=18%	signal=23%	Flnb/Lztr1/Ski/Rras/Ptpn11/Slc25a24/Raf1/Nras/Kras/Rras2/Rasa2/Cbl/B3glct/Sos2/Cdkn1c/Braf/Tbck/Gnptab/Ppp2r3c/Gpc4/Cant1/Manba/Sos1/Dis3l2/Specc1l/Ezh2/Mtor/Hnrnpa1/Xylt1/Chst14/Mras/Atp7a
GO_VASCULAR_ENDOTHELIAL_GROWTH_FACTOR_RECEPTOR_SIGNALING_PATHWAY	GO_VASCULAR_ENDOTHELIAL_GROWTH_FACTOR_RECEPTOR_SIGNALING_PATHWAY	69	0.406512	1.56693	0.00868486	0.0789149	0.0627356	2982	tags=41%	list=23%	signal=31%	Kmt2a/Fras1/Pten/Fgfr1/Pafah1b1/Smarca4/Chd8/Mecp2/Ppp1r15b/Dync2h1/Man1b1/Larp7/Stambp/Asph/Stat3/Tbl1xr1/Rai1/Wdr34/Insr/Pam16/Arid1a/Rps6ka3/Sin3a/Qrich1/Cep57/Atp6v1b2/Wdr35/Clcf1/Tmco1/Skiv2l/Notch2/Otud6b
GO_CHONDROCYTE_DIFFERENTIATION	GO_CHONDROCYTE_DIFFERENTIATION	65	0.420295	1.60243	0.00873908	0.0789149	0.0627356	3439	tags=37%	list=27%	signal=27%	Rela/Vezf1/Bcl10/Ptk2b/Lbp/Zfp148/Itgb1/Lgals3bp
GO_MICROTUBULE_BINDING	GO_MICROTUBULE_BINDING	200	0.322121	1.41519	0.00874317	0.0789149	0.0627356	5309	tags=49%	list=41%	signal=29%	Csf1/Csf1r/Edn1/Hspb1/Vegfa/Met/Stx4a/Ano6/Fgfr1/Dnm1l/Smad3/Ccl27a/Trpv4/Mapk3/Ptk2b/Lbp/Cxcl12/Wnk1/Kars/Mapk1/Adam10/Pdgfd/Mapk14/F2rl1/Vegfb/F3/Pdgfb/Stx3/Bmpr2/Oxsr1/Rac1/Megf8
GO_PROTEIN_LOCALIZATION_TO_PLASMA_MEMBRANE	GO_PROTEIN_LOCALIZATION_TO_PLASMA_MEMBRANE	212	0.316821	1.39535	0.00874317	0.0789149	0.0627356	4198	tags=49%	list=32%	signal=33%	Cxcl16/Foxj1/Itga3/Csf1/Sftpd/Csf1r/Mmp14/Angpt1/Edn1/Mia3/Vegfa/Wasl/Sbds/Ano6/Myh9/Pik3ca/Rock1/Aimp1/Arhgef5/Grb7/Ptpn11/Jagn1/Glg1/Dnm1l/Sirpa/Sdc4/Akt1/Grb2/Ccl27a/Src/Lrch1/Trpv4/Sdc1/Mapk3/Ptk2b/Lbp/Gbf1/Crk/Itga9/Cxcl12/Itga6/Dpp4/Icam1/Shc1/Wnk1/Kars/Itgb1/Tgfb2/Plcb1/Mapk1/Adam10/Abr/Pdgfd/Spns2/Mapk14/F2rl1/Vegfb/Atp1b3/Pik3r1/Rhog/Cd99l2/Pros1/Kitl/Dusp1/Pdgfb/F11r/Oxsr1/Cxadr/Pde4b/B…
GO_EXTRINSIC_COMPONENT_OF_MEMBRANE	GO_EXTRINSIC_COMPONENT_OF_MEMBRANE	197	0.324763	1.42394	0.00875273	0.0789161	0.0627365	4751	tags=51%	list=37%	signal=33%	Nfkb1/Arhgef1/Kdm6a/Nras/Prkcd/Stat3/Nfkb2/Tnfsf12/Kras/Tpp2/Kmt2d
GO_MIRNA_MEDIATED_INHIBITION_OF_TRANSLATION	GO_MIRNA_MEDIATED_INHIBITION_OF_TRANSLATION	13	0.63497	1.67021	0.00886263	0.0794787	0.0631838	3059	tags=69%	list=24%	signal=53%	Jund/Syt7/Itpr3/Edn1/Calm1/Camk2d/Cpne8/Sec31a/Pkd2/Iqgap1/Ppp3ca/Add1/Cpne3/Ahcyl1/Slc25a24/Pef1/Anxa11/Bad/Mnat1/Sdc1/Mef2a/Ptk2b/Hnrnpd/Slc25a23/Junb/Prkaa2/Itpkb/Endog/Pdcd6/Clic4/Nedd4/Eef2k/Dusp1/Braf/Sparc
GO_POST_EMBRYONIC_ANIMAL_ORGAN_DEVELOPMENT	GO_POST_EMBRYONIC_ANIMAL_ORGAN_DEVELOPMENT	13	0.635365	1.67125	0.00886263	0.0794787	0.0631838	2697	tags=62%	list=21%	signal=49%	Kansl2/Kansl1l/Phf20/Kansl1/Naa50/Usp22/Ogt/Msl3/Kansl3
GO_REGULATION_OF_PROGRAMMED_NECROTIC_CELL_DEATH	GO_REGULATION_OF_PROGRAMMED_NECROTIC_CELL_DEATH	18	0.59043	1.6906	0.00886263	0.0794787	0.0631838	2859	tags=56%	list=22%	signal=43%	Hmgb3/Yy1/Msh2/Abl1/Men1/Hmgb2
GO_CELLULAR_RESPONSE_TO_MECHANICAL_STIMULUS	GO_CELLULAR_RESPONSE_TO_MECHANICAL_STIMULUS	61	0.42721	1.6033	0.00888325	0.0795437	0.0632354	4309	tags=54%	list=33%	signal=36%	Tgfb3/Ccnd2/Itga3/Hspg2/Chd3/Nfix/Adgrg6/Ltbp4/Lage3/Flnb/Bgn/Lztr1/Smad4/Kdm1a/Kmt2a/Ski/Aff4/Fras1/Thoc2/Txnl4a/Ctcf/Efnb1/Mylk/Flna/Nsd1/Tcf12/4932438A13Rik/Blnk/Smo/Ahdc1/Pten/Rere/Rras/Phip/Tcf3/Ptch1/Gatad2b/Fgfr1/Pik3ca/Tmem107/Bptf/Ppp3ca/Arvcf/Ift43/Pafah1b1/Chd8/B3gat3/Bmpr1a/Ap4s1/Ctbp1/Sec24c/Auts2/Ptpn11/Setd2/Tcof1/Smad3/Tprkb/Mplkip/Med13/Man1b1/Polr1c/Slc25a24/Map2k1/Cask/Akt1/Wac…
GO_PROTEIN_ACETYLATION	GO_PROTEIN_ACETYLATION	165	0.334609	1.44179	0.00888889	0.0795437	0.0632354	3077	tags=42%	list=24%	signal=33%	Zfp462/Atp2a2/Kdm1a/Sorl1/Met/Pex19/Csnk1e/Gtf2f1/Smo/Ddit3/Ruvbl2/Dnajb2/Cyp2d22/Ppp3ca/Pin1/Rock1/Ptprf/Mitd1/Sumo3/Stmn1/Akt1/Mapk3/Prkcd/Rsf1/Mapk8/Dtnbp1/Sympk/Sin3a/Gsk3b/Golga2/Mepce/Nfkbia/Bax/Tdg/Pex14/Wapl/Ifit2/Taf1/Fbxw7/Mad2l2/Zfpm1/Dab2/Pdgfb/Cdkn1a/Stub1/Adam15/Tfip11/Usp33
GO_NEURAL_CREST_CELL_DIFFERENTIATION	GO_NEURAL_CREST_CELL_DIFFERENTIATION	60	0.419393	1.56791	0.0089172	0.0795584	0.0632472	1613	tags=28%	list=12%	signal=25%	Igf1/Ccnd2/Wnt4/Edn1/Vps4b/Cnot6l/Gipc1/Cenpv/Pbx1/Rock2/Ep300/Numa1/Rad21/Phip/Mdm4/Fgfr1/Pkd2/Svil/Pkp4/Ankrd17/Mdm2/Wiz/Mecp2/Brd4/Cul3/Eif4g1/Dync1h1/Tnks1bp1/Ccnd3/Mta3/Akt1/Nipbl/Nsfl1c/Pcbp4/Btc/Cspp1/Cnot3/Sfn/Tpr/Paf1/Atrx/Cnot6/Dab2ip/Ddrgk1/Usp19/Sfpq/Rdx/Insr/Rcc2/Mybbp1a/Kmt2e/Stxbp4/Tfdp2/Sin3a/Anapc5/Cnot8/Pkn2/Mapk15/Cdc25a/Plcb1/Anapc4/Mepce/Bax/Cnot10/Kif3b/Cdk10/Ube2e2/Pml/Zbtb…
GO_KIDNEY_MORPHOGENESIS	GO_KIDNEY_MORPHOGENESIS	55	0.436815	1.60923	0.00893997	0.0795753	0.0632606	1845	tags=29%	list=14%	signal=25%	Bicc1/Arid2/Fgfr1/Pkd2/Ganab/Nras/Kras/Fgfr2/Dnajc19/Son/Nek1/Ppp2r5d/Xpnpep3
GO_TELENCEPHALON_DEVELOPMENT	GO_TELENCEPHALON_DEVELOPMENT	150	0.349719	1.4955	0.00899887	0.0796082	0.0632867	2598	tags=31%	list=20%	signal=25%	Nfix/Mmp14/Smad4/Ep300/Nsd1/Nr3c1/Pcnt/Ctbp1/Crebbp/Gtf2i/Setd2/Kdm6a/Baz1b/Cask/Stk11/Nras/Agpat2/Flii/Usp7/Rai1/Insr/Fgfrl1/Trim8/Gtf2ird1/Deaf1/Kras/Tsc1/Men1/H6pd/Kmt2d/Herc2/Ddx3x/Iqsec2/Lmna/Tsc2/Nnt/Pigp/Fos/Tango2/Rab23
GO_NOTCH_SIGNALING_PATHWAY	GO_NOTCH_SIGNALING_PATHWAY	136	0.352193	1.4871	0.00904977	0.0796082	0.0632867	3957	tags=43%	list=31%	signal=30%	Sorl1/Pnpla2/Ddhd2/Aadac/Mgll
GO_PLASMA_MEMBRANE_PHOSPHOLIPID_SCRAMBLING	GO_PLASMA_MEMBRANE_PHOSPHOLIPID_SCRAMBLING	11	0.652664	1.64412	0.00906344	0.0796082	0.0632867	1036	tags=27%	list=8%	signal=25%	Kmt2a/Rad21/Setd5/Gtf2i/Baz1b/Nipbl/Smc3/Smc1a/Gtf2ird1/Cep57
GO_REGULATION_OF_DEACETYLASE_ACTIVITY	GO_REGULATION_OF_DEACETYLASE_ACTIVITY	11	0.683373	1.72147	0.00906344	0.0796082	0.0632867	1652	tags=64%	list=13%	signal=56%	Foxj1/Tgfb3/Hspg2/Nfix/Flnb/Lztr1/Kmt2a/Ski/Hpgd/Upf3b/Arid2/Efnb1/Flna/Met/Ep300/Igbp1/Rad21/Pten/Rras/Ptch1/Pik3ca/Setd5/Ift43/Huwe1/Mecp2/Crebbp/Ptpn11/Gtf2i/Ppp1r15b/Smad3/Igf1r/Baz1b/Map2k1/Syne2/Akt1/Nipbl/Kdm6b/Smc3/Raf1/Fmr1/Pcgf2/Nras/Kansl1/Smc1a/Nsun2/Shoc2/Kdm5c/Nkap/Tgfbr1/Bcor/Ift122/Tmem43/Rps6ka3/Gtf2ird1/Inppl1/Nf1/Gnb1/Msto1/Gas8/Abl1/Kras/Sms/Wdr35/Rras2/Rasa2/Cbl/Dyrk1a/Trio/F…
GO_RESPONSE_TO_MUSCLE_STRETCH	GO_RESPONSE_TO_MUSCLE_STRETCH	11	0.646015	1.62737	0.00906344	0.0796082	0.0632867	4029	tags=91%	list=31%	signal=63%	Glis3/Pkd2/Tmem107/Arvcf/Ift43/Sec24c/Etfdh/Dync2h1/Ganab/Trip11/Tsc1/Jmjd1c/Wdr35/Cdc73/Skiv2l/Dzip1l/Pex5/Tsc2/Vhl/Rreb1/Pkhd1/Nek1/Cpt2/Comt
GO_AXIS_SPECIFICATION	GO_AXIS_SPECIFICATION	51	0.439788	1.59622	0.00906736	0.0796082	0.0632867	2638	tags=37%	list=20%	signal=30%	Notch1/Smad4/Glis3/Tnpo3/Dguok/Krit1/Rbpj/Cc2d2a/Tcf4/Tjp2/Itch/Pkhd1/Rpgrip1l/Gbe1/Pigm/Tmem67/Mlxipl
GO_PEPTIDE_LYSINE_N_ACETYLTRANSFERASE_ACTIVITY	GO_PEPTIDE_LYSINE_N_ACETYLTRANSFERASE_ACTIVITY	51	0.450823	1.63627	0.00906736	0.0796082	0.0632867	2934	tags=53%	list=23%	signal=41%	Igf1/Sema3c/Csf1/Notch1/Nedd4l/Olfm1/Edn1/Vegfa/Agrn/Anapc2/Smo/Macf1/Pten/Sema3b/Golga4/Ptch1/Fgfr1/Pik3ca/Fto/Rnf6/Pin1/Pafah1b1/Rab21/Cttn/Yy1/Bmpr1a/Efna5/Gpat4/Lats2/Wwc2/Sav1/Akt1/Nipbl/Ybx3/Gsk3a/Tnks2/Ryk/Sema3f/Gja1/Yap1/Ilk/Ezr/Sema6a/Wwc1/Meis1/Ngf/Vgll4/Rbpj/Stat3/Bbs4/Rai1/Insr/Tgfbr1/Dnm2/Pim1/Zmpste24/Cxcl12/Ndel1/Sod1/Trim46/Sin3a/Htra2/Gsk3b/Plcb1/Abl1/Ifrd1/Mapk1/Zfyve27/Ist1/Nk…
GO_VENTRICULAR_SEPTUM_DEVELOPMENT	GO_VENTRICULAR_SEPTUM_DEVELOPMENT	49	0.449796	1.62432	0.00911458	0.0799389	0.0635497	3587	tags=51%	list=28%	signal=37%	Tgfb3/Wnt4/Ano6/Nbr1/Bmpr1a/Gpm6b/Smad3/Sgms2/Ptk2b/Atp2b1/Bcor/Zmpste24/Fam20c/Ltbp3/Bmpr2/Pkdcc/Txlng
GO_POSITIVE_REGULATION_OF_MITOTIC_CELL_CYCLE	GO_POSITIVE_REGULATION_OF_MITOTIC_CELL_CYCLE	119	0.355988	1.47922	0.00915332	0.080027	0.0636197	3695	tags=46%	list=29%	signal=33%	Mylk/Smo/Ptch1/Pkd2/Zfand5
GO_SKELETAL_SYSTEM_MORPHOGENESIS	GO_SKELETAL_SYSTEM_MORPHOGENESIS	119	0.354407	1.47265	0.00915332	0.080027	0.0636197	4484	tags=45%	list=35%	signal=29%	Hspb1/Ift22/Ift81/Ift43/Ssna1/Rab27b/Dync2h1/Trip11/Kif3a/Ift46/Dynll1/Wdr34/Sfpq/Hspb11/Tctex1d2/Ift122/Tnpo1/Kifap3/Pcm1/Kif3b/Wdr35/Ift74/Ift88/Arl3/Bag3/Kif5b/Pura/Ttc30b/Camsap3/Mapk8ip3/Dync2li1/Rpgr/Ttc21b
GO_POLYMERIC_CYTOSKELETAL_FIBER	GO_POLYMERIC_CYTOSKELETAL_FIBER	466	0.285163	1.32574	0.00916497	0.0800432	0.0636326	4477	tags=41%	list=35%	signal=28%	Sema3c/Notch1/Smad4/Parva/Smo/Mdm2/Bmpr1a/Sav1/Egln1/Jag1/Rbpj/Cited2/Tgfbr1/Fgfrl1/Tgfb2/Fzd1/Smad6/Fgfr2/Zfpm1/Notch2/Bmpr2/Vangl2
GO_CELLULAR_COMPONENT_DISASSEMBLY	GO_CELLULAR_COMPONENT_DISASSEMBLY	447	0.288976	1.33922	0.00923077	0.0803682	0.0638909	3714	tags=42%	list=29%	signal=31%	Sema3c/Notch1/Smad4/Ski/Fras1/Pbx1/Ptch1/Fgfr1/Tmem107/Bmpr1a/Crebbp/Dync2h1/Nipbl/Asph/Rarg/B9d1/Atrx/Lrp6/Mbnl1/Ift122/Tgfb2/Bax/C2cd3/Ece1/Fgfr2/Med1/Grhl2/Notch2/Zfp219/Pkdcc/Megf8/Fbxw4/Fzd6/Sall1/Iqce/Pbx2/Sox4/Rpgrip1l/Lmbr1/Lrp5/Bcl2l11/Traf3ip1/Chd7/Rdh10/Fgf9/Ctnnb1/Intu
GO_DNA_METHYLATION	GO_DNA_METHYLATION	48	0.460942	1.65411	0.00927152	0.0805304	0.0640199	3124	tags=50%	list=24%	signal=38%	Nars/Ccl27a/Stat3/Cnih4
GO_RESPONSE_TO_BMP	GO_RESPONSE_TO_BMP	99	0.367162	1.49271	0.00948992	0.0815217	0.0648079	3242	tags=33%	list=25%	signal=25%	Sema3c/Dclk1/Olfm1/Vegfa/Usp9x/Anapc2/Macf1/Sema3b/Golga4/Ppp3cb/Rnf6/Pafah1b1/Rab21/Cttn/Auts2/Hsp90aa1/Ryk/Sema3f/Ilk/Sema6a/Dnm2/Cxcl12/Ndel1/Trim46/Itgb1/Sin3a/Gsk3b/Ulk1/Abl1/Ifrd1/Zfyve27/Nkx6-1/Cyfip1/Tnfrsf12a/Raph1/Ulk2/Ptprs/Bmpr2/L1cam/Megf8/Sema4a
GO_CHROMOSOMAL_REGION	GO_CHROMOSOMAL_REGION	281	0.302819	1.3624	0.0095339	0.0817563	0.0649944	3304	tags=34%	list=25%	signal=26%	Taok1/Dnajb2/Chmp2b/Dctn1/Atp2b1
GO_REGULATION_OF_INTRACELLULAR_TRANSPORT	GO_REGULATION_OF_INTRACELLULAR_TRANSPORT	290	0.299908	1.35096	0.00954401	0.0817563	0.0649944	3133	tags=39%	list=24%	signal=30%	Igf1/Sema3c/Edn1/Dhx36/Pin1
GO_NUCLEOSOME_ORGANIZATION	GO_NUCLEOSOME_ORGANIZATION	94	0.371476	1.49295	0.00961539	0.0821064	0.0652728	3332	tags=39%	list=26%	signal=29%	Flnb/Bgn/Stag1/Flna/Pcnt/Huwe1/Nipbl/Clcf1/Fgfr2/Rspry1/Ppp2r3c/Med12/Opa3/Ezh2/Fgfr3
GO_INTRACELLULAR_STEROID_HORMONE_RECEPTOR_SIGNALING_PATHWAY	GO_INTRACELLULAR_STEROID_HORMONE_RECEPTOR_SIGNALING_PATHWAY	88	0.375499	1.49586	0.00963855	0.0821064	0.0652728	3406	tags=48%	list=26%	signal=35%	Syt7/Atp2a2/Rab3gap1/Unc13b
GO_RESPONSE_TO_CALCIUM_ION	GO_RESPONSE_TO_CALCIUM_ION	86	0.386005	1.5317	0.00963855	0.0821064	0.0652728	3098	tags=41%	list=24%	signal=31%	Igf1/Hspg2/Nfix/Flnb/Lztr1/Kmt2a/Flna/Ep300/Nsd1/Rad21/Pten/Rras/Sbds/Ptch1/Rnf13/Fgfr1/Pcnt/Setd5/Itgb6/Smarca4/Huwe1/B3gat3/Mecp2/Ctbp1/Crebbp/Smarca2/Ptpn11/Gtf2i/Setd2/Ppp1r15b/Igf1r/Scarb2/Mplkip/Baz1b/Slc25a24/Nipbl/Flrt3/Thra/Ankrd11/mt-Atp8/Gja1/Smc3/Raf1/Dcaf17/Fmr1/Pcgf2/Nras/Agpat2/Smc1a/Atrx/Ext1/Nsun2/Trpv4/Rbm28/Tab2/Shoc2/Eif2ak3/Insr/Pik3c2a/Pam16/Fgfrl1/Xpc/Arid1a/Map3k1/Asxl2/Ar…
GO_MUSCLE_CELL_DEVELOPMENT	GO_MUSCLE_CELL_DEVELOPMENT	93	0.369651	1.47943	0.00972054	0.0824865	0.065575	1845	tags=28%	list=14%	signal=24%	Notch1/Flnb/Kdm1a/Itgb4/Aff4/Plec/Arid2/Nsd1/Rere/Fgfr1/Fto/Ift43/Lamc2/Smarca4/Gtf2i/Mplkip/Smarcc2/Baz1b/Slc25a24/Cask/Dpf2/Stambp/Nsun2/Rbpj/Shoc2/Cwc27/Arid1a/Zmpste24/Ift122/Itga6/Arid1b/Trim8/Jup/Rps6ka3/Gtf2ird1/Inppl1/Apc/Eed/Mapk1/Evc2/Atp6v1b2/Smarcad1/Fgfr2/Grhl2/Ripk4/Notch2/Dsp/Pigv/Bcr/Dnajc21/Lmna/Dync2li1/Trrap/Smarcd1/Tars/Gpc4/Evc/Pigyl/Pigp/Sox4/Telo2/Ctc1/Ppp2r5d/Vac14/Mbtps2/…
GO_UROGENITAL_SYSTEM_DEVELOPMENT	GO_UROGENITAL_SYSTEM_DEVELOPMENT	223	0.312516	1.38062	0.00974026	0.0825702	0.0656414	3325	tags=32%	list=26%	signal=24%	Usp9x/Rere/Dgcr6/Arvcf/Huwe1/Yy1/Ap4s1/Sec24c/Stag2/Wac/Dgcr2/Atp6v1a/Dync1i2/Smc3/Fmr1/Kansl1/Ext1/Pycr2/Mpdz/Rbmx/Sox5/Dock7/C2cd3/Jmjd1c/Atp6v1b2/Sms/Dyrk1a/Ece1/Taf1/Ltbp3/Braf/Tbck/Pigv/Kmt2b/Tbc1d23/Cul7/Trrap/Smarcd1/Ap4m1/Tcf20/Pigyl/Slc25a46/Rreb1/Dgcr8/Tubgcp2/Ints1/Extl3/Sc5d/Med12
GO_NEGATIVE_REGULATION_OF_CELLULAR_COMPONENT_MOVEMENT	GO_NEGATIVE_REGULATION_OF_CELLULAR_COMPONENT_MOVEMENT	207	0.31775	1.40001	0.00977199	0.0827553	0.0657886	2540	tags=30%	list=20%	signal=24%	Pah/Kmt2a/Sgce/Tmem106b/Rad21/Chmp2b/Gatad2b/Setd5/Auts2/Gtf2i/Baz1b/Nipbl/Ube3a/Dpf2/Smc3/Fmr1/Smc1a/Usp7/Ehmt1/Arid1b/Gtf2ird1/Tlk2/Ube2a/Mapk1/Trio/Pank2/Pogz/Bcr/Hdac4/Trrap/Tcf20/Ywhag
GO_ANDROGEN_RECEPTOR_SIGNALING_PATHWAY	GO_ANDROGEN_RECEPTOR_SIGNALING_PATHWAY	35	0.476792	1.60594	0.00980392	0.082858	0.0658703	3406	tags=57%	list=26%	signal=42%	Bicc1/Pkd2/Tmem107/Ganab/Cspp1/B9d1/Sec63/Cc2d2a/Ift122/B9d2/Cep290/Tsc1/Tmem216/Dzip1l/Tsc2/Ttc21b/Extl3/Pkhd1/Rpgrip1l/Lrp5/Tmem67
GO_EXTRACELLULAR_MATRIX_STRUCTURAL_CONSTITUENT	GO_EXTRACELLULAR_MATRIX_STRUCTURAL_CONSTITUENT	70	0.404464	1.5602	0.00991326	0.0834449	0.0663368	799	tags=17%	list=6%	signal=16%	Itga3/Hspg2/Flnb/Ski/Agrn/Upf3b/Flna/Ift81/Sbds/Pcnt/Ift43/B3gat3/Dync2h1/Trip11/Cspp1/Pcgf2/Trpv4/Asxl1/Wdr34/Pik3c2a/Tctex1d2/Pam16/Bcor/Serpinh1/Ift122/Inppl1/Evc2/Wdr35/Fgfr2/Nek9/Fam20c/Tmco1/Orc6/Dnajc21/Lmna/Dync2li1/Gnptab/Tpm3/Ttc21b/Cant1/Evc/Rps19/Snrpb/Crtap/Nek1/Gba/Mbtps2/Zbtb20/Ift172/Ift80/Fgfr3/Mtor/Cep120/Tapt1/Lbr
GO_REGULATION_OF_STRESS_ACTIVATED_PROTEIN_KINASE_SIGNALING_CASCADE	GO_REGULATION_OF_STRESS_ACTIVATED_PROTEIN_KINASE_SIGNALING_CASCADE	176	0.327239	1.41712	0.00997783	0.0836518	0.0665013	3678	tags=43%	list=28%	signal=31%	Atp2a2/Cflar/Ppp3ca/Gtf2ird1/Ppargc1a/Il15/Camk2g/Mtor
GO_TRANSCRIPTION_COREPRESSOR_ACTIVITY	GO_TRANSCRIPTION_COREPRESSOR_ACTIVITY	155	0.341573	1.46792	0.00997783	0.0836518	0.0665013	3316	tags=48%	list=26%	signal=36%	Calm1/Taok1/Erbb3/Pik3ca/Iqgap1/Mark2/Efna5/Tom1l1/Map2k1/Gprc5b/Stk11/Pak2/Mnat1/Gprc5c/Bcl10/Cab39/Ccnt1/Wnk1/Lamtor3/Ccnt2/Etaa1/Tab1/Stk4/Cdkn1a/Ddx3x/Daxx/Mob1b/Cab39l/Cks1b/Dusp19/Ccnk/Parp16/Strada/Prkag2/Rplp1/Gas6/Ercc6/Madd
GO_SPINDLE_POLE	GO_SPINDLE_POLE	144	0.34368	1.46301	0.0100897	0.0844204	0.0671123	3748	tags=38%	list=29%	signal=27%	Sftpd/Edn1/Man2a1/Fto/Zfand5/Ndst1/Mecp2/Kdm6a/Ap3b1/Ywhaz/Mtg2/Pbx3
GO_PHOSPHATIDYLINOSITOL_METABOLIC_PROCESS	GO_PHOSPHATIDYLINOSITOL_METABOLIC_PROCESS	133	0.34958	1.47327	0.010101	0.0844307	0.0671205	4670	tags=52%	list=36%	signal=34%	Plec/Agrn/Upf3b/Dgcr6/Pcnt/Arvcf/Sec24c/Irf6/Arhgap29/Dgcr2/Dync1i2/Kansl1/Shoc2/Matr3/Zmpste24/Slc25a1/Sin3a/Ppm1b/Jmjd1c/Sms/Spg7/Herc2/Bag3/Iqsec2/Dlg1/Lmna/Tpm3/Rreb1/Dgcr8/Snrpb/Med12
GO_ACTIN_BASED_CELL_PROJECTION	GO_ACTIN_BASED_CELL_PROJECTION	151	0.342325	1.46318	0.0101237	0.0844375	0.067126	3401	tags=38%	list=26%	signal=29%	Smo/Akt1/Gsk3a/Onecut1/Sidt2/Bad/Eif2ak3/Pdpk1/Pdx1/Clock/Gsk3b/Foxa2/Men1/Nkx6-1/Foxo1
GO_MRNA_TRANSPORT	GO_MRNA_TRANSPORT	135	0.348313	1.4701	0.0101351	0.0844375	0.067126	4089	tags=52%	list=32%	signal=36%	Flnb/Arvcf/Sec24c/Jmjd1c/Sik3/Notch2/Rreb1/Comt/Hira
GO_APICAL_JUNCTION_ASSEMBLY	GO_APICAL_JUNCTION_ASSEMBLY	61	0.41762	1.56731	0.0101523	0.0844375	0.067126	3443	tags=52%	list=27%	signal=39%	Fgf12/Itpr3/Myh14/Calm1/Atp2a2/Slc4a3/Camk2d/Flna/Fxyd3/Pafah1b1/Ahcyl1/Dsg2/Itpr1/Gja1/Asph/Fmr1/Akap9/Mef2a/Atp2b1/Bin1/Zmpste24/Jup/Sod1/Itpr2/Pkp2
GO_TRANSCRIPTION_REPRESSOR_COMPLEX	GO_TRANSCRIPTION_REPRESSOR_COMPLEX	61	0.413073	1.55024	0.0101523	0.0844375	0.067126	3316	tags=59%	list=26%	signal=44%	Foxj1/Cebpb/Notch1/Keap1/Vegfa/Rock2/4932438A13Rik/Numa1/Klf7/Smo/Ptch1/Rock1/Mafg/Add1/Vezf1/Wwtr1/Errfi1/Spry1/Gsk3a/Sfn/Yap1/Bad/Jag1/Ikbkb/Tnfrsf1a/Clock/Gsk3b/Spred2/Esrp1/Zfp36l1/Nkx6-1/Zfp36/Med1/Grhl2/Prkx/F11r/Cdkn1b/Sgpp1/Maff/Foxj2
GO_APOPTOTIC_SIGNALING_PATHWAY	GO_APOPTOTIC_SIGNALING_PATHWAY	469	0.284961	1.32575	0.0101729	0.0845083	0.0671822	3381	tags=36%	list=26%	signal=28%	Notch1/Smad4/Cflar/Sox6/Hdac5/Yy1/Gsk3a
GO_NEGATIVE_REGULATION_OF_NEURON_DEATH	GO_NEGATIVE_REGULATION_OF_NEURON_DEATH	136	0.348829	1.47289	0.010181	0.0845083	0.0671822	2772	tags=36%	list=21%	signal=29%	Jund/Cebpb/Scx/Chd3/Tle3/Tcea1/Smad4/Kdm1a/Akirin2/Ski/Nfat5/Pbx1/Hipk2/Ssbp3/Tead1/Parp1/Tbl1x/Ep300/Tcf12/N4bp2l2/Gtf2f1/Ddit3/Tcf3/Rela/Gatad2b/Zbtb7a/Med31/Ing2/Snf8/Rbbp7/Cbx5/Smad1/Ncor2/Yy1/Hax1/Ajuba/Ctbp1/Crebbp/Mier1/Wwtr1/Gps2/Klf4/Atf1/Smad3/Arid4a/Tcf7l2/Limd1/Klf5/Zfhx3/Mta3/Hyal2/Prdm16/Pdlim1/Taf10/Spen/Yap1/Rarg/Ankrd1/Ldb1/Smad5/Taf7/Mnat1/Naa15/Wtip/Meis1/Rest/Rbpj/Mef2a/Stat3/…
GO_REGULATION_OF_UBIQUITIN_DEPENDENT_PROTEIN_CATABOLIC_PROCESS	GO_REGULATION_OF_UBIQUITIN_DEPENDENT_PROTEIN_CATABOLIC_PROCESS	134	0.356353	1.49949	0.0101925	0.0845202	0.0671917	3368	tags=42%	list=26%	signal=31%	Aqp1/Prdx5/Xiap/Vegfa/Cflar/Plaur/Igbp1/Mdm2/Serpinb9/Birc2/Klf4/Akt1/Sfn/Raf1/Pih1d1/Pak2/Src/Usp47/Ngf/Herpud1/Arrb1
GO_REGULATION_OF_NEURON_DIFFERENTIATION	GO_REGULATION_OF_NEURON_DIFFERENTIATION	447	0.285979	1.32533	0.0102564	0.0846092	0.0672624	3406	tags=33%	list=26%	signal=25%	Pah/Flnb/Kmt2a/Flna/Usp9x/Ep300/Nsd1/Smo/Rad21/Pten/Ptch1/Fgfr1/Pcnt/Bptf/Setd5/B3gat3/Bmpr1a/Crebbp/Nipbl/Smc3/Smc1a/Pycr2/Nsun2/Bcor/Inppl1/Sin3a/Eed/Setbp1/Atp6v1b2/Trio/Fgfr2/Mad2l2/Otud6b/Megf8/Ppp2r3c/Gpc4/Cant1/Fancl/Sall1/Fance/Rps19/Rab23/Exosc2/Med12/Sumf1/Vac14/Rfwd3/Meis2/Lmbr1/Suz12/Ezh2
GO_ATRIOVENTRICULAR_VALVE_DEVELOPMENT	GO_ATRIOVENTRICULAR_VALVE_DEVELOPMENT	17	0.591723	1.66622	0.0102639	0.0846092	0.0672624	3242	tags=59%	list=25%	signal=44%	Lztr1/Ptpn14/Pten/Rras/Pik3ca/Ptpn11/Map2k1/Akt1/Raf1/Nras/Pmm2/Inppl1/Kras/Tsc1/Rras2/Rasa2/Cbl/Sos2/Dnmt1/Ephb4/Braf
GO_REGULATION_OF_RAC_PROTEIN_SIGNAL_TRANSDUCTION	GO_REGULATION_OF_RAC_PROTEIN_SIGNAL_TRANSDUCTION	17	0.59223	1.66765	0.0102639	0.0846092	0.0672624	2353	tags=53%	list=18%	signal=43%	Pcgf2/Trip12/Ring1/Bcor/Ubr2/Ddb1/Ube2a/Rybp/Otub1/Bmi1/Pcgf3/Kdm2b/Ube2b/Trim37/Rnf2/Pcgf5/Rnf8/Dtx3l/Rnf168
GO_POSITIVE_REGULATION_OF_CELL_MORPHOGENESIS_INVOLVED_IN_DIFFERENTIATION	GO_POSITIVE_REGULATION_OF_CELL_MORPHOGENESIS_INVOLVED_IN_DIFFERENTIATION	117	0.35875	1.48942	0.0102975	0.0848022	0.0674159	3921	tags=45%	list=30%	signal=32%	Bicc1/Notch1/Mmp14/Smad4/Ski/Flna/Pkd2/B3gat3/Ptpn11/Gtf2i/Smad3/Ganab/Baz1b/Pld1/Gja1/Raf1/Fmr1/Pcgf2/Tab2/Tgfbr1/Bcor/Rps6ka3/Gtf2ird1/Tgfb2/Kras/Ltbp3/Braf/Lmna/Slc29a3/Gnptab/Tpm3/Vps13b/Brf1/Polg/Extl3/Med12/Gba
GO_MICROTUBULE_ASSOCIATED_COMPLEX	GO_MICROTUBULE_ASSOCIATED_COMPLEX	125	0.350957	1.46122	0.0103448	0.0850046	0.0675767	3422	tags=35%	list=26%	signal=26%	Nfix/Wnt4/Smad4/Txnl4a/Ctcf/Upf3b/Arid2/Phip/Ptch1/Gatad2b/Fgfr1/Bptf/Arvcf/Smarca4/Huwe1/Ap4s1/Ctbp1/Sec24c/Auts2/Ppp1r15b/Tgif1/Man1b1/Smarcc2/Larp7/Stag2/Dpf2/Cdk13/Nsun2/Flii/Erlin2/Ercc1/Tab2/Rai1/Nkap/Fgfrl1/Arid1a/Dock7/Arid1b/Tcf4/Deaf1/Apc/Jmjd1c/Setbp1/Sms/Phf21a/Rab3gap1/Emc1/Ireb2/Ube3b/Ppp2ca/Pigv/Pogz/Iqsec2/Mapk8ip3/Son/Trrap/Vps13b/Smarcd1/Ap4m1/Pigyl/Rreb1/Med12/Sox4/Rab3gap2/Brp…
GO_SPLICEOSOMAL_COMPLEX_ASSEMBLY	GO_SPLICEOSOMAL_COMPLEX_ASSEMBLY	51	0.435211	1.57961	0.0103627	0.0850046	0.0675767	2876	tags=51%	list=22%	signal=40%	Arid4b/Smad4/Kdm1a/Kmt2a/Ehmt2/Ctcf/Ep300/Nsd1/Ctr9/Brd8/Eid1/Tgm2/Ruvbl2/Rela/Kmt2c/Setd5/Dpy30/Mdm2/Sumo3/Yeats4/Rnf4/Mecp2/Brd4/Ctbp1/Crebbp/Auts2/Snw1/Senp6/Setd2/Mllt6/Jade1/Ash1l/Phf14/Arid4a/Kansl2/Kansl1l/Kdm6a/Sirt7/Setd1b/Kat2b/Msl2/Prdm16/Sae1/Phf20/Glrx5/Phf20l1/Ube2i/Dpf2/Zmiz1/Smyd2/Egr1/Taf10/Pih1d1/Tpr/Pcgf2/Epc1/Topors/Kansl1/Naa50/Usp22/Rangap1/Eef2kmt/Atrx/Ldb1/Taf7/Msl1/Bag6/P…
GO_POSITIVE_REGULATION_OF_DEVELOPMENTAL_GROWTH	GO_POSITIVE_REGULATION_OF_DEVELOPMENTAL_GROWTH	111	0.356233	1.46705	0.0104651	0.085593	0.0680445	4409	tags=46%	list=34%	signal=31%	Nr1d1/Klf7/Stx4a/Nucks1/Ptch1/Pik3ca/Ppp3cb/Ppp3ca/Smarca4/Ptpn11/Jagn1/Tcf7l2/Igf1r/Efna5/Akt1/Plscr3/Raf1/Gclm/Pim3/Pih1d1/Stk11/Sidt2/Bad/Trpv4/Slc29a1/Bckdk/Stat3/Slc9b2/Arrb1/Insr/Pdx1/Gclc/Prkaa2/Icam1/Stxbp4/Sin3a/Sesn3/Foxo3/Foxa2/Inpp5k/Opa1/Ncoa5/Men1/Endog/Stxbp3/Ndufaf2/Fgfr4/Wdr35/Foxo1/Cry2/Pik3r1/Pdk1/Foxk1/Cdk16/Hmgn3/Pck2/Bace2/Eny2/Kif5b/Cyb5r4/Oxct1/Tra2b/Unc13b/Gcg/Rph3al
GO_CELLULAR_RESPONSE_TO_CHEMICAL_STRESS	GO_CELLULAR_RESPONSE_TO_CHEMICAL_STRESS	272	0.295225	1.32741	0.0105708	0.0863467	0.0686437	3075	tags=35%	list=24%	signal=27%	Igf1/Sema3c/Notch1/Edn1/Myh10/Smad4/Dhx36/Vegfa/Sorbs2/Sox6/Pin1/Yy1/Spry1/Gsk3a/Kdm6b/Jag1/Mapk3/Rest/Rbpj/Mef2a/Akap13/Arid1a/Zmpste24/Itgb1/Rxra/Tgfb2/Tenm4/Mapk1/Tsc1
GO_NUCLEUS_ORGANIZATION	GO_NUCLEUS_ORGANIZATION	107	0.354183	1.44966	0.0105882	0.0863467	0.0686437	3639	tags=46%	list=28%	signal=33%	Hspg2/Nfix/Wdr26/Kmt2c/Ift43/Mecp2/Ap4s1/Smarca2/Gtf2i/Igf1r/Man1b1/Baz1b/Slc25a24/Smg9/Nras/Kansl1/Rin2/Atrx/Ehmt1/Ercc1/Tbl1xr1/Rai1/Pomgnt1/Dock7/Fbxo11/Ift122/Rps6ka3/Gtf2ird1/Qrich1/Sms/Wdr35
GO_POSITIVE_REGULATION_OF_CELLULAR_PROTEIN_LOCALIZATION	GO_POSITIVE_REGULATION_OF_CELLULAR_PROTEIN_LOCALIZATION	271	0.300126	1.34837	0.0106157	0.0864865	0.0687549	3767	tags=42%	list=29%	signal=31%	Csf1r/Arf6/Plekha7/Tjp1/Dctn1/Ctbp2/F2rl1/Camsap3/Dlg1/Kifc3/Nlgn2/Rassf8/Ophn1/Pard6a/Dlg3
GO_HISTONE_METHYLTRANSFERASE_ACTIVITY_H3_K9_SPECIFIC	GO_HISTONE_METHYLTRANSFERASE_ACTIVITY_H3_K9_SPECIFIC	10	0.681682	1.6624	0.0106545	0.0865576	0.0688113	1525	tags=50%	list=12%	signal=44%	Arhgef2/Farp1/Spata13/Prex2/Eps8l2/Eps8/Eps8l1
GO_REGULATION_OF_ENDOTHELIAL_CELL_DEVELOPMENT	GO_REGULATION_OF_ENDOTHELIAL_CELL_DEVELOPMENT	10	0.686731	1.67472	0.0106545	0.0865576	0.0688113	1791	tags=60%	list=14%	signal=52%	Dgcr6/Cpox/Dgcr2/Dgcr8/Impa1/Tbp/Pla2g6
GO_REGULATION_OF_STEM_CELL_PROLIFERATION	GO_REGULATION_OF_STEM_CELL_PROLIFERATION	43	0.472309	1.66626	0.0106667	0.0865576	0.0688113	3059	tags=47%	list=24%	signal=36%	Mfge8/Sftpd/Ano6/Myo18a/Sirpa/Ptprj/Dnm2/Sod1/Lyar/Lman2/C3/Abr/F2rl1/Rapgef1/Rab31/Bcr
GO_RESPONSE_TO_ACID_CHEMICAL	GO_RESPONSE_TO_ACID_CHEMICAL	99	0.362689	1.47452	0.0106762	0.0865576	0.0688113	4454	tags=51%	list=34%	signal=33%	Itga3/Kmt2a/Aff4/Stx16/Nsd1/Pten/Phip/Ppp1r15b/Akt1/Kdm6b/Ankrd11/Plcb4/Nras/Smc1a/Ddrgk1/Cc2d2a/Pam16/Zbtb18/Usp8/Dnmt3a/Pex6/Eed/Eif2s3x/B3glct/Ltbp3/Pigv/Hdac4/Mapk8ip3/Lmna/Iars/Cant1/Pigyl/Crtap/Zbtb24/Rpgrip1l/Dis3l2/Specc1l/Brpf1/Tecpr2/Suz12/Ezh2/Tmem67/Trappc9/Ctnnd2/Sim1
GO_INTERFERON_BETA_PRODUCTION	GO_INTERFERON_BETA_PRODUCTION	42	0.468063	1.63662	0.0107817	0.0870755	0.0692231	3509	tags=55%	list=27%	signal=40%	Ski/Fgfr1/Arvcf/Sec24c/Slc25a24/Fermt1/P4hb/Jmjd1c/Fgfr2/Fam20c/Erf/Pex5/Megf8/Rreb1/Rab23/Comt/Fgfr3
GO_POSITIVE_REGULATION_OF_PROTEIN_KINASE_B_SIGNALING	GO_POSITIVE_REGULATION_OF_PROTEIN_KINASE_B_SIGNALING	92	0.369975	1.48059	0.0108959	0.0879131	0.0698889	3917	tags=45%	list=30%	signal=31%	Flrt2/Bet1l/Stx16/Sorbs2/Baiap2/Cux1/Stx4a/Blnk/Pcnt/Myh9/Vamp2/Iqgap1/Cbx5/Arrdc1/Dlgap4/G3bp2/Magi3/Ptpn11/Eif4g1/Spag9/St13/Ap2b1/Cib1/Wwc2/Sav1/Map2k1/Flrt3/Pef1/Rb1cc1/Ppp4r2/Ap1m1/Hip1r/Stx6/Akap9/Tex261/Wwc1/Dab2ip/Rad50/Ice1/Stx7/Card10/Herpud1/Arrb1/Crk/Arrdc4/Akap13/Anapc1/Vti1b/Mapk8ip1/Lamtor1/Ap2a2/Bicd2/Cdyl/Jup/Shank2/Shc1/Lamtor3/Sash1/Psmg3/Sdcbp/Ddb1/Pold3/Bfar/Pkp2/Sun1/Nup153/…
GO_DISTAL_AXON	GO_DISTAL_AXON	192	0.32359	1.41806	0.010929	0.088095	0.0700336	3610	tags=38%	list=28%	signal=27%	Flnb/Ctcf/Upf3b/Arid2/Usp9x/Gatad2b/Bptf/Ptprf/Mecp2/Igf1r/Kdm6a/Cask/Atp6v1a/Nras/Atrx/Tbl1xr1/Gpaa1/Las1l/Bcor/Dock7/Asxl2/Arid1b/Rps6ka3/Tlk2/Apc/Qrich1/Dmd/Setbp1/Kat6a/Pak3/Cdk10/Foxp1/Phf21a/Eif2s3x/Tmem216/Aifm1/Hcfc1/Taf1/Nacc1/Ppp2ca/Pigv/Pogz/Iqsec2
GO_EXOGENOUS_PROTEIN_BINDING	GO_EXOGENOUS_PROTEIN_BINDING	40	0.466788	1.6115	0.0109739	0.0882874	0.0701865	3829	tags=52%	list=30%	signal=37%	Arpin/Pdpn/Src/Kank1/Arhgef7/Cd44/Coro1c/Rreb1
GO_REGULATION_OF_NITRIC_OXIDE_BIOSYNTHETIC_PROCESS	GO_REGULATION_OF_NITRIC_OXIDE_BIOSYNTHETIC_PROCESS	40	0.472296	1.63051	0.0109739	0.0882874	0.0701865	2010	tags=35%	list=16%	signal=30%	Hspg2/Nfix/Ltbp4/Flnb/Edn1/Smad4/Aff4/Fras1/Flna/Ep300/Ahdc1/Pcnt/Arvcf/Lamc2/Crebbp/Sec24c/Dync2h1/Kansl1/Fermt1/Wdr34/Matr3/Apc/Kras/C2cd3/Jmjd1c/Setbp1/Kat6a/Wdr35/Fgfr2/Ltbp3/Ube3b/Orc6/Hdac4/Lmna/Vps13b/Brf1/Rreb1/Scarf2/Extl3/Nek1/Sox4/Wrn/Specc1l/Meis2/Comt/Ift80/Tctn3
GO_DENDRITE_DEVELOPMENT	GO_DENDRITE_DEVELOPMENT	189	0.326309	1.4239	0.0110011	0.0884209	0.0702927	2982	tags=32%	list=23%	signal=25%	Igf1/Dlc1/Myadm/Vat1/Smad4/Taok1/Kdm1a/Eml2/Ski/Bcl2l1/Arfgef1/Parp1/Met/Arpin/Zfp207/Arhgef2/Rad21/Tjp1/Svil/Ik/Huwe1/Add1/Ctbp1/Kdm5a/Mllt6/Cgnl1/Dnm1l/Phldb2/Mid1ip1/Add3/Tom1l1/Stmn1/Terf1/Cib1/Bnip3/Wasf2/Akt1/Pick1/Kat2b/Gsn/Higd1a/Tnks2/Mtpn/Map4/Ppp1r9a/Lman1/Xrn1/Pih1d1/Bok/Tpr/Hip1r/Phf23/Parl/Pak2/Src/Pink1/Atrx/Taf7/Mnat1/Rad50/Sptan1/Flii/Arhgef18/Prkcd/Ercc1/Kank1/Bbs4/Lima1/Lcmt1/P…
GO_REGULATION_OF_ORGANELLE_ASSEMBLY	GO_REGULATION_OF_ORGANELLE_ASSEMBLY	157	0.337238	1.44875	0.0110865	0.088755	0.0705582	3508	tags=40%	list=27%	signal=30%	Edn1/Taok1/Taok3/Nfkb1/Vegfa/Hipk2/Cdc42ep5/Igbp1/Rnf13/Dusp3/Mapkapk2/Map4k4/Qars/Fzd5/Nbr1/Pafah1b1/Magi3/Map4k3/Arhgef5/Tnfrsf19/Spag9/Gps2/Zfp622/Igf1r/Sirpa/Map2k1/Akt1/Rb1cc1/Pja2/Pak2/Ezr/Pink1/Dab2ip/Trpv4/Map2k7/Mapk3/Ptk2b/Tab2/Aida/Gadd45b/Mapk8/Pak6/Dtnbp1/Mapk8ip1/Map3k4/Ikbkb/Marveld3/Akr1b3/Zmpste24/Taok2/Mapk13/Irak1/Sash1/Kars/Sdcbp/Zmynd11/Rap2a/Kat7/Cyld/Tgfb2/Plcb1/Mapk1/Men1/…
GO_HISTONE_MONOUBIQUITINATION	GO_HISTONE_MONOUBIQUITINATION	27	0.507558	1.61993	0.0110957	0.088755	0.0705582	4775	tags=78%	list=37%	signal=49%	Hspb1/Arl8a/Ift22/Ift81/Htt/Ift43/Pafah1b1/Rab21/Ssna1/Kif1b/Rab27b/Dync1h1/Dync2h1/Syne2/Kif1c/Trip11/Ap3b1/Prkcz/Dync1i2/Kif3a/Stk11/Ift46/Rab6a/Dynll1/Wdr34/Sfpq/Hspb11/Dtnbp1/Rab1a/Tctex1d2/Ift122/Tnpo1/Kifap3/Bicd2/Ndel1/Sod1/Trim46/Uxt/Trak1/Sun1/Bicd1/Pcm1/Opa1/Kif3b/Sun2/Wdr35/Fbxw11/Spg7/Ift74/Arhgap21/Pex14/Ift88/Arl3/Ap3s2/Kif13a/Bag3/Fyco1/Kif5b/Copg2/Pura/Ttc30b/Camsap3/Mapk8ip3/Dync…
GO_POSITIVE_REGULATION_OF_BIOMINERALIZATION	GO_POSITIVE_REGULATION_OF_BIOMINERALIZATION	27	0.507916	1.62107	0.0110957	0.088755	0.0705582	3439	tags=44%	list=27%	signal=33%	Smo/Mdm4/Mdm2/Tgfb2/Zfpm1/Notch2/Bmpr2/Sox4
GO_CELLULAR_RESPONSE_TO_UV	GO_CELLULAR_RESPONSE_TO_UV	69	0.397055	1.53048	0.0111663	0.089234	0.0709391	4477	tags=59%	list=35%	signal=39%	Anxa3/Igfbp7/Aqp1/Tgfb3/Nr1d1/Notch1/Edn1/Safb2/Cflar/Parp1/Ep300/Crebrf/Nr3c1/Rela/Zbtb7a/Rwdd1/Rnf6/Rbbp7/Ncor2/Smarca4/Mdm2/Calcoco1/Ppp5c/Errfi1/Zfp36l2/Egln2/Strn3/Dsg2/Ube3a/Klf9/Zmiz1/Yap1/Src/Bad/Taf7/Sdc1/Ddrgk1/Ddx54/Rest/Rnf14/Cldn4/Atp2b1/Eif4ebp1/Ncoa1/Rxrb/Akap13/Pdx1/Arid1a/Safb/Pam/Uri1/Usp8/Icam1/Ncoa2/Clock/Rxra/Foxo3/Alad/Ufl1/Kctd6/Ddx17/Tgfb2/Kras/Rbfox2/Pdcd7/Cbx3/Fbxo32/Zfp…
GO_NEGATIVE_REGULATION_OF_CELL_DIFFERENTIATION	GO_NEGATIVE_REGULATION_OF_CELL_DIFFERENTIATION	452	0.283155	1.31341	0.011236	0.0895125	0.0711604	3158	tags=32%	list=24%	signal=25%	Vps4b/Numa1/Pafah1b1/Clip1/Dctn1/Dync1h1/Hook3/Slain2/Cib1/Ezr/Trpv4/Limk2/Pcm1/Hook2/Kpnb1/Slk/Hook1/Camsap1/Camsap3/Dlg1/Rhoa/Tubgcp3/Fign/Tubgcp2/Cep126/Katnal1/Tubgcp5/Ift172/Cep120/Dst/Spast/Clasp1/Camsap2/Tubg1
GO_REGULATION_OF_CELL_SIZE	GO_REGULATION_OF_CELL_SIZE	139	0.339958	1.43852	0.0112613	0.0895125	0.0711604	3535	tags=45%	list=27%	signal=33%	Rad21/Mau2/Nipbl/Naa50/Smc1a/Chtf8/Atrx/Bod1
GO_NEUROEPITHELIAL_CELL_DIFFERENTIATION	GO_NEUROEPITHELIAL_CELL_DIFFERENTIATION	33	0.488332	1.61403	0.0112835	0.0895125	0.0711604	2751	tags=42%	list=21%	signal=34%	Taok1/Eml2/Met/Numa1/Arhgef2/Clip1/Mecp2/Dctn1/Slain2/Mid1ip1/Stmn1/Cib1/Akap9/Trpv4/Atxn7/Apc/Abl1/Dyrk1a/Hspa1a/Arl2/Camsap1/Camsap3/Cdkn1b/Rac1/Gas2l1/Rangrf/Map1s/Ckap5/Mapre3/Cdk5rap2/Spast/Ttbk2/Mapre2/Clasp1/Camsap2/Hdac6/Spef1
GO_REGULATION_OF_TRANSCRIPTION_REGULATORY_REGION_DNA_BINDING	GO_REGULATION_OF_TRANSCRIPTION_REGULATORY_REGION_DNA_BINDING	33	0.493121	1.62985	0.0112835	0.0895125	0.0711604	2963	tags=45%	list=23%	signal=35%	Tgfb3/Nfix/Lage3/Smad4/Kdm1a/Kmt2a/Ski/Upf3b/Mylk/Flna/Pum1/Usp9x/Phip/Ptch1/Gatad2b/Arvcf/Huwe1/Yy1/Sec24c/Smad3/Gja1/Pcgf2/Kansl1/Smc1a/Atrx/Hivep2/Pycr2/Pmm2/Asxl1/Chd4/Kdsr/Las1l/Kdm5c/Nkap/Sox5/Tgfbr1/Bin1/Fbxo11/Kmt2e/Lars/Rps6ka3/Tcf4/Inppl1/Wnk1/Herc1/Sin3a/Tgfb2/Eed/Abl1/Mapk1/Jmjd1c/Sms/Smarcad1/Znhit3/Ece1/Trio/Eif2s3x/Fgfr2/Iars2/Ube3b/Otud6b/Pigv/Bcr/Stub1/Trp53rka/Son/Slc39a13/Vps13…
GO_POSITIVE_REGULATION_OF_CELL_CELL_ADHESION	GO_POSITIVE_REGULATION_OF_CELL_CELL_ADHESION	140	0.342113	1.44807	0.0112867	0.0895125	0.0711604	4391	tags=46%	list=34%	signal=31%	Adgrg6/Notch1/Plxnb1/Bmpr1a/Ube4b/Egln1/Rbpj/Tgfbr1/Tgfb2/Fkbp1a/Med1/Rhoa/Sos1/Slc40a1/Srf
GO_REGULATION_OF_RESPONSE_TO_OXIDATIVE_STRESS	GO_REGULATION_OF_RESPONSE_TO_OXIDATIVE_STRESS	66	0.397729	1.51885	0.0113065	0.089585	0.0712181	2921	tags=39%	list=23%	signal=31%	Xiap/Numa1/Ano6/Irf2bp2/Ptpn11/Map2k1/Lman1/Stat3/Tbl1xr1/Fip1l1/Bcor/Vkorc1/Gna14/Pml/Braf
GO_MODIFICATION_DEPENDENT_PROTEIN_BINDING	GO_MODIFICATION_DEPENDENT_PROTEIN_BINDING	130	0.351275	1.47458	0.0113507	0.0897824	0.071375	3075	tags=42%	list=24%	signal=33%	Myadm/Vegfa/Adgrg1/Flot1/Prkcz/Ankrd1
GO_CHROMATIN_ASSEMBLY_OR_DISASSEMBLY	GO_CHROMATIN_ASSEMBLY_OR_DISASSEMBLY	127	0.342115	1.43111	0.0113636	0.0897824	0.071375	3332	tags=38%	list=26%	signal=28%	Sema3c/Csf1/Csf1r/Notch1/Edn1/Hspb1/Vegfa/Met/Stx4a/Sema3b/Ano6/Fgfr1/Dusp3/Dnm1l/Smad3/Ryk/Sema3f/Ccl27a/Sema6a/Usp14/Trpv4/Mapk3/Ptk2b/Lbp/Cxcl12/Mycbp2/Dpp4/Wnk1/Kars/Mapk1/Adam10/Pdgfd/Mapk14/F2rl1/Vegfb/F3/Dusp1/Pdgfb/Stx3/Bmpr2/Zswim8/Oxsr1/Lyn/Rac1/Megf8/Sema4a
GO_REGULATION_OF_GENE_EXPRESSION_EPIGENETIC	GO_REGULATION_OF_GENE_EXPRESSION_EPIGENETIC	127	0.343219	1.43573	0.0113636	0.0897824	0.071375	3618	tags=46%	list=28%	signal=33%	Usp9x/Otud5/Usp7/Usp19/Desi2/Cyld/Otud7b
GO_REGULATION_OF_NEURON_PROJECTION_DEVELOPMENT	GO_REGULATION_OF_NEURON_PROJECTION_DEVELOPMENT	359	0.289905	1.32713	0.0114226	0.0900101	0.071556	3642	tags=35%	list=28%	signal=26%	Cnot6l/Tnrc6b/Tnrc6c/Samd4/Tnks1bp1/Cnot3/Cnot6/Tnrc6a/Samd4b/Cnot8/Ago2/Pan3/Cnot10/Zfp36/Cnot4/Cnot1
GO_NEGATIVE_REGULATION_OF_CYSTEINE_TYPE_ENDOPEPTIDASE_ACTIVITY	GO_NEGATIVE_REGULATION_OF_CYSTEINE_TYPE_ENDOPEPTIDASE_ACTIVITY	60	0.40672	1.52053	0.011465	0.0900101	0.071556	1667	tags=35%	list=13%	signal=31%	Anxa3/Notch1/Angpt1/Edn1/Mia3/Hspb1/Vegfa/Gipc1/Rock2/Synj2bp/Met/Pxn/Pten/Rras/Fgfr1/Myh9/Pik3ca/Amotl1/Hdac5/Svbp/Mecp2/Klf4/Cib1/Glul/Akt1/Stard13/Rin2/Lgals8/Dab2ip/Krit1/Card10/Ptk2b/Hdac7/Pik3c2a/Pdpk1/Tgfbr1/Tnfsf12/Rab13/Dpp4/Nr2f2/Jup/Sash1/Nf1/Itgb1/Abl1/Sp1/Pdcd6/Epha2/Foxp1/Fbxw7/Nfe2l2/Ephb4/Sparc/Pdgfb/Prkx/Bmpr2/Rhoa/Sema4a/Stat5a/Prkca/Gadd45a/Rhob/Map2k3/Paxip1/Efnb2/Thbs1/Fgfbp1…
GO_NUCLEAR_PERIPHERY	GO_NUCLEAR_PERIPHERY	116	0.350681	1.45596	0.0114679	0.0900101	0.071556	3223	tags=43%	list=25%	signal=33%	Chmp4c/Dag1/Bcl2l1/Vps4b/Thoc2/Hipk2/Trim35/Siva1/Itgb5/Met/Wwp1/Chmp3/Chmp2b/Alyref/Itgb6/Serpinb9/Scarb2/Hyal2/Gsn/Grb2/Src/Bad/Tnip1/Tsg101/Pvr/Ctnnd1/Insr/Pabpn1/Trim26/Ide/Ppid/Dpp4/Tcp1/Thoc6/Trim8/Icam1/Thoc3/Kpna4/P4hb/Itgb1/Rxra/Ddb1/Trim25/Nup153/Ulk1/Eps15/Zfp639/Itch/Ist1/Epha2/Cbl/Hspa1a/Kpnb1/Slc20a2/Pml/Npc1/Tmprss2/Thoc7/Ulk2/F11r/Cxadr/Thoc5/Chmp4b/Pikfyve/Wwp2/Hyal1/Ldlr/Xpr1/Kp…
GO_SEMI_LUNAR_VALVE_DEVELOPMENT	GO_SEMI_LUNAR_VALVE_DEVELOPMENT	22	0.5499	1.66101	0.0114943	0.0900101	0.071556	3242	tags=45%	list=25%	signal=34%	Cebpb/Ddit3/H2-T23/Prkcz/Ndfip1
GO_STRUCTURAL_CONSTITUENT_OF_MUSCLE	GO_STRUCTURAL_CONSTITUENT_OF_MUSCLE	22	0.548685	1.65734	0.0114943	0.0900101	0.071556	2956	tags=41%	list=23%	signal=32%	Igf1/Tgfb3/Fgf12/Csf1/Vegfa/Rabep1/Efemp1/Nrtn/Pdgfa/Btc/Jag1/Ngf/Pdgfc/Hbegf/Cxcl12/Tgfb2/Pdgfd/Clcf1/Vegfb/Kitl/Gmfb/Macc1/Pdgfb
GO_ACTIN_FILAMENT_BASED_TRANSPORT	GO_ACTIN_FILAMENT_BASED_TRANSPORT	15	0.606953	1.68125	0.0115108	0.0900101	0.071556	3217	tags=67%	list=25%	signal=50%	Foxj1/Cebpb/Sftpd/Myadm/Notch1/Mbp/Mia3/Vegfa/Dusp3/Erbb2/Rc3h1/Ythdf2/Klf4/Peli1/Sdc4/Twsg1/Zbtb7b/Akt1/Jag1/Trpv4/Ndfip1/Rc3h2/Prkcd/Rdx/Cxcl12/Wnk1
GO_ADAPTIVE_THERMOGENESIS	GO_ADAPTIVE_THERMOGENESIS	114	0.357692	1.48138	0.0115473	0.0900636	0.0715986	2274	tags=30%	list=18%	signal=25%	Arid2/Parp1/Actr2/Stat6/Msh2/Hmces/Rif1/Clcf1/Mad2l2/Paxip1/Trp53bp1/Ube2b/Mms19/Wrn/Ercc2/Fus/Ercc6/Atad5
GO_REGULATION_OF_BMP_SIGNALING_PATHWAY	GO_REGULATION_OF_BMP_SIGNALING_PATHWAY	57	0.406553	1.50308	0.0115979	0.0901858	0.0716957	3242	tags=39%	list=25%	signal=29%	Anxa3/Brcc3/Dhx36/Babam1/Arid2/Parp1/Usp9x/Ptges3/Mecp2/Gtf2i/Hsp90aa1/Klf4/Akt1/Cebpg/Actr2/Tnks2/Src/Chtf8/Atrx/Rad50/Map2k7/Stat6/Mapk3/Cct2/Prkcd/Usp7/Ercc1/Ptk2b/Hnrnpd/Ppp1r10/Map3k4/Acd/Tcp1/Naf1/Dhx9/Xrcc1/Apbb1/Mapk15/Fam168a/Msh2/Mapk1/Smchd1/Nek7/Endog/Bax/Fgfr4/Pak3/Hmces/Rif1/Clcf1/Pml/Mad2l2/Grhl2/Uimc1/Hmbox1/Pdgfb/Atr/Nvl/Xrcc5/Hsf1/Gnl3/Paxip1/Egfr/Trp53bp1/Arrb2/Myc/Ube2b/Mms19/…
GO_GLAND_DEVELOPMENT	GO_GLAND_DEVELOPMENT	290	0.29511	1.32935	0.0116649	0.0904543	0.0719092	2510	tags=29%	list=19%	signal=24%	Timp3/Aqp1/Prdx5/Sh2d4a/Xiap/Crim1/Ppp1r14b/Sh3bp4/Vegfa/Cflar/Rock2/Sorl1/Arfgef1/Plaur/Pxk/Igbp1/Iqgap1/Pcif1/Rock1/Farp1/Mdm2/Serpinb9/Kdm5a/Gps2/Birc2/Klf4/Bod1l/Birc6/Spry1/Terf1/Lxn/Rtkn/Akt1/Egln1/Furin/Prkcz/Sfn/Raf1/Pih1d1/Zcchc9/Pak2/Src/Lrch1/Usp47/Usp14/Mnat1/Dab2ip/Ube2z/Bod1/Ngf/Herpud1/Cdc42se1/Bbs4/Ensa/Phactr2/Arrb1/Rdx/Ppp1r10/Tiprl/Pam16/Uchl5/Ikbkb/Bin1/Rcc2/Serpinh1/Uri1/Rbm2…
GO_NEGATIVE_REGULATION_OF_STEM_CELL_DIFFERENTIATION	GO_NEGATIVE_REGULATION_OF_STEM_CELL_DIFFERENTIATION	17	0.57772	1.62679	0.0117302	0.0904736	0.0719245	1635	tags=59%	list=13%	signal=51%	Igf1/Tgfb3/Ccnd2/Csf1r/Edn1/Calm1/Taok1/Taok3/Hspb1/Vegfa/Dusp8/Sorl1/Pten/Htt/Prkag1/Avpi1/Fgfr1/Pkd2/Dusp3/Mapkapk2/Iqgap1/Erbb2/Fzd5/Cblc/Map4k3/Ajuba/Arhgef5/Cdk12/Ptpn11/Ccnd3/Spag9/Stk38/Gps2/Kidins220/Igf1r/Spry1/Pdgfa/Cib1/Lats2/Hyal2/Dusp16/Map2k1/Akt1/Kat2b/Higd1a/Sfn/Raf1/Ilk/Pih1d1/Src/Mnat1/Dab2ip/Map2k7/Ngf/Mapk3/Prkcd/Maged1/Mapkapk3/Ptk2b/Tab2/Lrp6/Tsg101/Aida/Gadd45b/Cab39/Hgs/Ar…
GO_BRANCHING_INVOLVED_IN_SALIVARY_GLAND_MORPHOGENESIS	GO_BRANCHING_INVOLVED_IN_SALIVARY_GLAND_MORPHOGENESIS	14	0.624571	1.69121	0.0117474	0.0904736	0.0719245	2694	tags=57%	list=21%	signal=45%	Il6st/Smo/Fgfr1/Pafah1b1/Klf5/Gpat4/Gsk3a/Yap1/Rarg/Sidt2/Src/Bad/Yipf6/Pdpk1/Sod1/Clock/Gsk3b/Nkx6-1/Sec24b/C1galt1/Cdkn1a/Cdk6/Scrib
GO_RESPONSE_TO_ACETYLCHOLINE	GO_RESPONSE_TO_ACETYLCHOLINE	14	0.618426	1.67457	0.0117474	0.0904736	0.0719245	2950	tags=50%	list=23%	signal=39%	Gtf2f1/Alyref/Setd5/Brd4/Cdk12/Tsfm/Supt5/Zfp326/Cdk13/Ldb1/Tcerg1/Supt4a/Eapp/Ccnt1/Supt6/Zmynd11/Kat7/Ccnt2/Wdr43/Leo1/Cdc73/Htatsf1/Supt16/Thoc5
GO_T_CELL_ACTIVATION	GO_T_CELL_ACTIVATION	258	0.301641	1.34973	0.0117521	0.0904736	0.0719245	3616	tags=34%	list=28%	signal=25%	Ahnak/Fgf12/Calm1/Dapk1/Klhl24/Camk2d/Htt/Pkd2/Vamp2/Ubqln1/Slmap/Fmr1/Pink1/Nos1ap/Ptk2b/Cbarp/Shank2/Itgb1/Dmd/Fkbp1a/Capn1/Lrrc26/Stim2/Kif5b/Pde4b/Dlg1
GO_EPITHELIAL_CELL_PROLIFERATION	GO_EPITHELIAL_CELL_PROLIFERATION	248	0.303819	1.35317	0.0117899	0.0905417	0.0719786	3840	tags=41%	list=30%	signal=29%	Wnt4/Smad4/Vegfa/Pbx1/Lzts2/Smo/Ptch1/Pkd2/Ilk/Maged1/Lama5
GO_LEUKOCYTE_ADHESION_TO_VASCULAR_ENDOTHELIAL_CELL	GO_LEUKOCYTE_ADHESION_TO_VASCULAR_ENDOTHELIAL_CELL	18	0.578613	1.65676	0.0118168	0.0905417	0.0719786	2137	tags=50%	list=16%	signal=42%	Tgfb3/Nfix/Myrf/Nedd4l/Smad4/Ski/Aff4/Hpgd/Ctcf/Mylk/Aggf1/Flna/Usp9x/Ep300/Nsd1/Pex19/Igbp1/Pten/Rere/Pcnt/Fto/Bptf/Arvcf/Dtna/Bmpr1a/Crebbp/Sec24c/Ptpn11/Gtf2i/Tsfm/Setd2/Tcof1/Smad3/Baz1b/Polr1c/Slc25a24/Map2k1/Prdm16/Trip11/Gja1/Smc3/Pcgf2/Gon4l/Tgfbr1/Bcor/Zmpste24/Thoc6/Arid1b/Nr2f2/Zfp148/Dnmt3a/Gtf2ird1/Ube2a/Tgfb2/Eed/Kras/C2cd3/Jmjd1c/Kat6a/Wdr35/Ece1/B3glct/Tmco1/Traf7/Mad2l2/Sik3/Skiv…
GO_MITOCHONDRION_DISTRIBUTION	GO_MITOCHONDRION_DISTRIBUTION	13	0.630849	1.65937	0.0118168	0.0905417	0.0719786	2383	tags=54%	list=18%	signal=44%	Kmt2a/Ehmt2/Nsd1/Kmt2c/Setd5/Setd2/Ash1l/Ntmt1/Setd1b/Prdm16/Smyd2/Ehmt1/Eed/Men1/Setd7/Dot1l/Kmt2d/Ash2l/Wdr5/Prmt5/Prmt2/Wdr82/Kmt2b/Ezh1
GO_RESPONSE_TO_PROSTAGLANDIN	GO_RESPONSE_TO_PROSTAGLANDIN	18	0.572417	1.63902	0.0118168	0.0905417	0.0719786	2173	tags=44%	list=17%	signal=37%	Csf1/Csf1r/Ano6/Ccl27a/Trpv4/Mapk3/Cxcl12/Kars/Plcb1/Mapk1/Pdgfd/Mapk14/Dusp1/Lyn
GO_PROTEIN_LOCALIZATION_TO_NUCLEUS	GO_PROTEIN_LOCALIZATION_TO_NUCLEUS	225	0.309637	1.37011	0.0118534	0.0907246	0.072124	3417	tags=40%	list=26%	signal=30%	Itga3/St14/Lztr1/Stag1/Banf1/Kdm6a/Rin2/Zmpste24/Jup/Nf1/Sin3a/Pex6/Lpar6/Kmt2d/Sos2/Tmco1/Ube3b/Dsp/Hdac4/Lmna/Megf8/Gnptab/Brf1/Sos1/Kank2
GO_SYNAPSE_ASSEMBLY	GO_SYNAPSE_ASSEMBLY	98	0.361086	1.46753	0.0118624	0.0907246	0.072124	1201	tags=16%	list=9%	signal=15%	Bgn/Sbds/Inppl1/Aifm1/Pcyt1a/Dnajc21
GO_SH3_DOMAIN_BINDING	GO_SH3_DOMAIN_BINDING	101	0.357919	1.45458	0.011919	0.0909908	0.0723356	4427	tags=50%	list=34%	signal=34%	Plec/Hpgd/Pten/Pik3ca/Akt1/Gja1/Fermt1/Kdsr/Rhbdf2/Smarcad1
GO_RHYTHMIC_PROCESS	GO_RHYTHMIC_PROCESS	207	0.314652	1.38636	0.0119435	0.0910953	0.0724188	3086	tags=36%	list=24%	signal=28%	Tgfb3/Smad3/Tgfbr1/Bambi/Smurf2/Tgfb2/Fkbp1a/Smad6
GO_BRANCHING_MORPHOGENESIS_OF_AN_EPITHELIAL_TUBE	GO_BRANCHING_MORPHOGENESIS_OF_AN_EPITHELIAL_TUBE	94	0.365974	1.47084	0.0120192	0.0912767	0.0725629	3325	tags=35%	list=26%	signal=26%	Pah/Hspg2/Nfix/Tardbp/Kmt2a/Sgce/Stx16/Thoc2/Tmem106b/Arid2/Ep300/Rad21/Nr3c1/Gna11/Phip/Chmp2b/Fgfr1/Pik3ca/Bptf/Arvcf/Setd5/Yy1/Mecp2/Bmpr1a/Dctn1/Coq2/Crebbp/Sec24c/Kif1b/Gtf2i/Setd2/Ash1l/Igf1r/Cpox/Baz1b/Nipbl/Larp7/Stag2/Wac/Anxa11/Smc3/Fmr1/Kansl1/Gle1/Pink1/Smc1a/Hivep2/Taf15/Flii/Asxl1/Ehmt1/Rai1/Matr3/Sox5/Gm2a/Usp8/Kmt2e/Dnmt3a/Sod1/Gtf2ird1/Tlk2/Deaf1/Nf1/Htra2/Msh2/Msto1/Tmem127/Kras…
GO_NUCLEAR_MATRIX	GO_NUCLEAR_MATRIX	94	0.363934	1.46264	0.0120192	0.0912767	0.0725629	3223	tags=46%	list=25%	signal=35%	Chmp3/Rab21/Map2k1/Src/Ezr/Mapk3/Rdx/Snx12/Mapk1/Dnajc13/Dab2/Vps11
GO_RESPONSE_TO_CORTICOSTEROID	GO_RESPONSE_TO_CORTICOSTEROID	94	0.367189	1.47572	0.0120192	0.0912767	0.0725629	3098	tags=38%	list=24%	signal=29%	Mfge8/Igf1/Foxj1/Notch1/Arid4b/Wnt4/Celf1/Smad4/Dhx36/Bcl2l1/Fam50a/Ctdnep1/Aff4/Hpgd/Srpk1/Pum1/Usp9x/Zscan2/Ncaph2/Ift81/Ube2q1/Pten/Actr1a/Prkag1/Ing2/Xrn2/Spin1/Pafah1b1/Smad1/Igf2r/Yy1/Ythdf2/Mea1/Smarca2/Kdm5a/Tob2/Ash1l/Pafah1b3/Arid4a/Morn2/Cib1/Slc4a2/Akt1/Mycbp/Larp7/Phc2/Ybx3/Pick1/Gorasp2/Ube3a/Siah1a/Nme5/Thra/Zmiz1/Gja1/Wdr48/Alkbh5/Stk11/Src/Atrx/Smad5/Bad/Nrip1/Nsun2/Bag6/Snrpa1/R…
GO_MITOTIC_NUCLEAR_DIVISION	GO_MITOTIC_NUCLEAR_DIVISION	216	0.308441	1.35861	0.0120219	0.0912767	0.0725629	3406	tags=33%	list=26%	signal=25%	Nsfl1c/Gsk3b/Apc/Bicd1/Cep250/Ubxn2b/Nup62/Mark4/Pard6a
GO_PLATELET_DERIVED_GROWTH_FACTOR_RECEPTOR_BINDING	GO_PLATELET_DERIVED_GROWTH_FACTOR_RECEPTOR_BINDING	11	0.642068	1.61742	0.0120846	0.0916698	0.0728754	3342	tags=73%	list=26%	signal=54%	Nfix/Notch1/Flnb/Bgn/Smad4/Kdm1a/Kmt2a/Aff4/Fras1/Stx16/Hpgd/Upf3b/Arid2/Flna/Pum1/Usp9x/Ift81/Rad21/Ptch1/Htt/Fgfr1/Pcnt/Bptf/Setd5/Ift43/Smarca4/Huwe1/Mecp2/Ctbp1/Smarca2/Dync1h1/Dync2h1/Igf1r/Kdm6a/Smarcc2/Slc25a24/Cask/Nipbl/Trip11/Dpf2/Stambp/Gja1/Smc3/Fmr1/Pcgf2/Smc1a/Gon4l/Fermt1/Ext1/Jag1/Nsun2/Trpv4/Usp7/Rbpj/Tbl1xr1/Las1l/Kdm5c/Eif2ak3/Rai1/Wdr34/Cwc27/Fgfrl1/Fbxl3/Arid1a/Bcor/Zmpste24/…
GO_REGULATION_OF_GENE_SILENCING	GO_REGULATION_OF_GENE_SILENCING	93	0.366757	1.46784	0.0121507	0.0920042	0.0731413	3123	tags=39%	list=24%	signal=30%	Rbpms/Notch1/Tle3/Wnt4/Irf2bpl/Sertad2/Kdm1a/Ptpn14/Hipk2/Pxn/Tbl1x/Ep300/Nsd1/Bclaf1/Brd8/Eid1/N4bp2l2/Ddit3/Ruvbl2/Rere/Med31/Kmt2c/Cebpz/Irf2bp2/Ncor2/Smarca4/Calcoco1/Rnf4/Mecp2/Brd4/Ajuba/Ctbp1/Crebbp/Smarca2/Mier1/Snw1/Kdm5a/Wwtr1/Jade1/Gps2/Birc2/Tob2/Med30/Limd1/Supt20/Med19/Med13/Sirt7/Smarcc2/Mta3/Pbxip1/Hyal2/Mycbp/Kat2b/Ube3a/Prdm16/Trip11/Pdlim1/Dpf2/Cir1/Zmiz1/Spen/Yap1/Sap30l/Smarc…
GO_HYALURONAN_BIOSYNTHETIC_PROCESS	GO_HYALURONAN_BIOSYNTHETIC_PROCESS	10	0.666421	1.62518	0.0121766	0.0920337	0.0731647	3625	tags=60%	list=28%	signal=43%	Nfix/Lztr1/Kdm1a/Kmt2a/Fras1/Efnb1/Usp9x/Arhgef2/Rad21/Rere/Rras/Fgfr1/Setd5/Ptprf/Smarca2/Ptpn11/Igf1r/Mplkip/Man1b1/Slc25a24/Nipbl/Wac/Kdm6b/Cspp1/Rnf216/Smc3/Raf1/Nras/Kansl1/Smc1a/Pmm2/Asxl1/Tbl1xr1/Insr/Zmpste24/Arcn1/Tcf4/Ube2a/Kras/Setbp1/Sms/Rras2/Rasa2/Cbl/B3glct/Sos2/Tmco1/Traf7/Ripk4/Acox1/Pigv/Pnpla6/Hdac4/Lmna/Megf8/Gnptab/Trrap/Dhodh/Tars/Tcf20/Gpc4/Hs6st1/Pigyl/Sos1/Slc25a46/Cog1/W…
GO_NEGATIVE_REGULATION_OF_HIPPO_SIGNALING	GO_NEGATIVE_REGULATION_OF_HIPPO_SIGNALING	10	0.670554	1.63526	0.0121766	0.0920337	0.0731647	3774	tags=90%	list=29%	signal=64%	Vat1/Huwe1/Dnm1l/Bnip3/Zdhhc6/Opa1
GO_CYTOKINE_PRODUCTION	GO_CYTOKINE_PRODUCTION	458	0.279255	1.29667	0.0122574	0.0925404	0.0735676	3698	tags=35%	list=29%	signal=26%	Flnb/Kmt2a/Aff4/Stx16/Thoc2/Hpgd/Smo/Pik3ca/Yy1/Akt1/Dcaf17/Agpat2/Smc1a/Pmm2/Rbm28/Nfkb2/Zfp148/Rnpc3/Sin3a/Foxa2/Men1/Cep57/Eif2s3x/Herc2/Iars2/Tmco1/Traf7/Cdkn1c/Ucp2/Tbck/Pdgfb/Pnpla6/Cdkn1a/Cdkn1b/Slc29a3/Vps13b/Bap1/Nf2/Fos/Rfwd3/Stat5b/Tmem67/Slc7a7/Snrpn
GO_CHROMOSOME_CENTROMERIC_REGION	GO_CHROMOSOME_CENTROMERIC_REGION	161	0.327997	1.41088	0.0122768	0.0925404	0.0735676	3293	tags=34%	list=25%	signal=25%	Timp3/Lxn/Ngf/Bst2/Timp2/Spock3
GO_GROWTH_FACTOR_ACTIVITY	GO_GROWTH_FACTOR_ACTIVITY	71	0.38902	1.50565	0.0123457	0.0925909	0.0736077	3149	tags=32%	list=24%	signal=25%	Mga/Ehmt2/Rbbp7/Cbx5/Phc3/Pcgf2/Epc1/Dab2ip/Ehmt1/Ring1/Uxt/Tfdp2/Eed/Rybp/Cbx3/Med1/Bmi1
GO_CYTOPLASMIC_SIDE_OF_MEMBRANE	GO_CYTOPLASMIC_SIDE_OF_MEMBRANE	129	0.338804	1.42314	0.0124434	0.0929249	0.0738732	4232	tags=47%	list=33%	signal=32%	Sema3c/Nfkb1/Hadha/Fgfr1/Tk2/Bptf/Ptpn11/Gtf2i/Mccc1/Nrtn/Baz1b/Map2k1/Flii/Prkcd/Csf2ra/Ercc1/Nfkb2/Rai1/Tnfsf12/Gtf2ird1/Deaf1/Slc39a8/Kras/Setbp1/Itch/Dyrk1a/Ece1/Herc2
GO_SYNAPTIC_SIGNALING	GO_SYNAPTIC_SIGNALING	374	0.285288	1.30891	0.0124611	0.0929249	0.0738732	3317	tags=29%	list=26%	signal=23%	Kdm1a/Ppp2cb/Mdm2/Hsp90aa1/Hyal2/Actr2/Kdm6b/Ehmt1/Sod1/Jak1/Vkorc1/Kat7/Endog/Rsrc1/Cbl/Cyb5r4/Cdkn1b/Hyal1
GO_CYTOKINE_BINDING	GO_CYTOKINE_BINDING	64	0.405561	1.54303	0.0125	0.0931322	0.0740381	1791	tags=25%	list=14%	signal=22%	Smad4/Pten/Ptch1/Pik3ca/Bmpr1a/Akt1/Stk11/Msh3
GO_TEMPERATURE_HOMEOSTASIS	GO_TEMPERATURE_HOMEOSTASIS	119	0.346477	1.4397	0.0125858	0.0936882	0.07448	2274	tags=29%	list=18%	signal=24%	Arf6/Bcl2l1/Cflar/Gsn/Dnmt3a
GO_REGULATION_OF_MICROTUBULE_POLYMERIZATION_OR_DEPOLYMERIZATION	GO_REGULATION_OF_MICROTUBULE_POLYMERIZATION_OR_DEPOLYMERIZATION	62	0.400418	1.5085	0.0126422	0.0938774	0.0746304	5181	tags=60%	list=40%	signal=36%	Angpt1/Atp2a2/Kdm1a/Ppp2cb/Hipk2/Sorl1/Met/Sppl3/Ep300/Csnk1e/Gtf2f1/Ruvbl2/Dnajb2/Hdac5/Pin1/Mark2/Rock1/Ptprf/Mitd1/Add1/Tcf7l2/Flot1/Stmn1/Pbxip1/Akt1/Hip1r/Src/Aktip/Mapk3/Prkcd/Mapk8/Arrb1/Crk/Dtnbp1/Tgfbr1/Ide/Epb41/Bambi/Sympk/Gsk3b/Cyld/Golga2/Gas8/Abl1/Men1/Bax/Fkbp1a/Tdg/Pex14/Ifit2/Nmd3/Taf1/Smarcd3/Zfpm1/Dab2/Rapgef2/Pdgfb/Stk4/Ppp2ca/Cdkn1a/Gcg/Hdac4/Stub1/Adam15/Tfip11/Nvl/Usp33
GO_REGULATION_OF_DNA_BINDING_TRANSCRIPTION_FACTOR_ACTIVITY	GO_REGULATION_OF_DNA_BINDING_TRANSCRIPTION_FACTOR_ACTIVITY	303	0.29583	1.33841	0.0126449	0.0938774	0.0746304	2635	tags=30%	list=20%	signal=25%	Ctcf/Arid2/Vps72/Nap1l4/Spty2d1/Bptf/Rbbp7/Smarca4/Setd2/Smarca5/Smarcc2/Hp1bp3/Smarcd2/Paf1/Ubn1/Atrx/Nasp/Rsf1/Tspyl1/Arid1a/Brd2/Supt6/Tspyl2/Znhit1/Kat6a/Nap1l1/Hmgb2/Smarcd3/Itgb3bp/Psme4/Ipo4/Set/Cabin1/Smarcc1/Daxx/Sart3/Supt16
GO_TUBE_FORMATION	GO_TUBE_FORMATION	112	0.354672	1.46272	0.0127758	0.0946816	0.0752697	4103	tags=46%	list=32%	signal=32%	Tgfb3/Itga3/Scx/Notch1/Xiap/Smad4/Ski/Hipk2/Sorl1/Usp9x/Numa1/Smad1/Bmpr1a/Smad3/Twsg1/Egr1/Ilk/Smad5/Mapk3/Rbpj/Lemd2/Neo1/Fstl1/Smurf2/Tgfb2/Abl1/Fzd1/Smad6/Ube2d1/Skil/Notch2/Ppm1a/Bmpr2
GO_VASCULOGENESIS	GO_VASCULOGENESIS	58	0.399868	1.4855	0.0127877	0.0946857	0.0752731	3788	tags=43%	list=29%	signal=31%	Tardbp/Celf1/Fxr1/Dhx36/Hspb1/Cnot6l/Safb2/Rbm17/Srpk1/Rock2/Celf2/Sltm/Pum1/Tnrc6b/Ctr9/Tnrc6c/Pum2/Papola/Srek1/Cdk11b/Zbtb7a/Srsf9/Mapkapk2/Fto/Rock1/Samd4/Tia1/Ik/BC005624/Hnrnpm/Rc3h1/Ythdf2/Prpf19/Snw1/Eif4g1/Srsf10/Rnps1/Ahcyl1/Zfp36l2/Carhsp1/Ythdc1/Upf1/Rbm5/Supt5/Akt1/Nsrp1/Larp7/Ybx3/Cpsf6/Rbmxl1/Ptbp3/Pcbp4/Ywhaz/Cpsf7/Xrn1/Alkbh5/Fmr1/Paf1/Syncrip/Larp1/Hnrnpr/Taf15/Qk/Rest/Rc3h2/Prk…
GO_PEPTIDE_N_ACETYLTRANSFERASE_ACTIVITY	GO_PEPTIDE_N_ACETYLTRANSFERASE_ACTIVITY	57	0.402745	1.489	0.0128866	0.0948304	0.0753881	2934	tags=49%	list=23%	signal=38%	Xiap/Brcc3/Myh10/Stag1/Calm1/Eml2/Vps4b/Hspb1/Cenpv/Ppp2cb/Diaph1/Arl8a/Tbl1x/Zfp207/Numa1/Arhgef2/Rad21/Nr3c1/Sbds/Pkd2/Myh9/Pkp4/Spin1/Pafah1b1/Cltc/Cttn/Ik/Dctn1/Cul3/Prpf19/Bod1l/Birc6/Terf1/Lats2/Cep19/Akt1/Nsfl1c/Mtcl1/Stag2/Map4/Cspp1/Anxa11/Kif3a/Smc3/Tpr/Topors/Smc1a/Bex4/Rangap1/Nsun2/Bod1/Limk2/Tbl1xr1/Dynll1/Dido1/Mical3/Tctex1d2/Rcc2/Kifap3/Epb41/Ndel1/Evi5/Ciao1/Uxt/Tfdp2/Mapk15/Mae…
GO_CYSTEINE_TYPE_ENDOPEPTIDASE_INHIBITOR_ACTIVITY_INVOLVED_IN_APOPTOTIC_PROCESS	GO_CYSTEINE_TYPE_ENDOPEPTIDASE_INHIBITOR_ACTIVITY_INVOLVED_IN_APOPTOTIC_PROCESS	15	0.597645	1.65547	0.0129496	0.0949876	0.075513	2677	tags=53%	list=21%	signal=42%	Dag1/Ddit3/Pten/Klf4/Cib1/Hyal2/Akt1/Ptprj/Lemd2/Inpp5k/Them4/Pdcd6/Epha2/Rapgef1/Dlg1/Tsc2/Plekha1/Arrb2/Pkhd1/Phlpp1/Xdh/Flcn/Mtm1/Phlpp2/Sirt1/Trib3/Sfrp5
GO_REGULATION_OF_RNA_EXPORT_FROM_NUCLEUS	GO_REGULATION_OF_RNA_EXPORT_FROM_NUCLEUS	15	0.599003	1.65923	0.0129496	0.0949876	0.075513	2266	tags=73%	list=17%	signal=61%	Agrn/Flna/Coq2/Trpv4/Tspyl1/Slc25a1/Gnptab/Scarf2/Slc52a3/Vps33a/Gtpbp3/D2hgdh/Map3k7/Plp1/Ighmbp2/Vamp1/Myo9a
GO_REACTIVE_NITROGEN_SPECIES_METABOLIC_PROCESS	GO_REACTIVE_NITROGEN_SPECIES_METABOLIC_PROCESS	51	0.430796	1.56358	0.0129534	0.0949876	0.075513	2010	tags=31%	list=16%	signal=27%	Mdm2/Actr2/Ercc1/Ptk2b/Foxo3/Brd1/Fos/Ppp1r9b/Foxo4
GO_PEPTIDYL_LYSINE_DIMETHYLATION	GO_PEPTIDYL_LYSINE_DIMETHYLATION	19	0.565549	1.65079	0.0130624	0.0957033	0.076082	3626	tags=68%	list=28%	signal=49%	Foxj1/Wnt4/Smad4/Fras1/Smo/Ptch1/Pkd2/Wwtr1/Spry1/Pdgfa/Nipbl/Acat1/Egr1/Yap1
GO_PML_BODY	GO_PML_BODY	86	0.368144	1.46083	0.013253	0.0966765	0.0768557	4173	tags=51%	list=32%	signal=35%	Csf1r/Plekha7/Tjp1/F2rl1/Camsap3/Kifc3/Nlgn2/Rassf8/Pard6a
GO_POSITIVE_REGULATION_OF_EXCITATORY_POSTSYNAPTIC_POTENTIAL	GO_POSITIVE_REGULATION_OF_EXCITATORY_POSTSYNAPTIC_POTENTIAL	18	0.565127	1.61815	0.0132939	0.0968906	0.0770259	2337	tags=33%	list=18%	signal=27%	Ep300/Crebbp/Phf14/Kansl2/Kansl1l/Kat2b/Phf20/Taf10/Epc1/Kansl1/Naa50/Usp22/Naa15/Ncoa1/Ogt/Atf2/Msl3/Kansl3/Epc2/Cdyl/Clock/Kat7/Atat1/Kat6a/Taf12/Brd1/Taf1/Wdr5
GO_MICROTUBULE_BASED_TRANSPORT	GO_MICROTUBULE_BASED_TRANSPORT	163	0.327382	1.4097	0.0133779	0.0974176	0.0774448	3428	tags=42%	list=26%	signal=31%	Edn1/Cflar/Rock2/Pkd2/Rora/Hsp90aa1/Klf4/Smad3/Sirpa/Akt1/Ddah2/Nos1ap/Stat3/Ptk2b/Gbf1/Insr/Dnm2/Icam1/Sod1/Foxo3
GO_SPINDLE_ORGANIZATION	GO_SPINDLE_ORGANIZATION	148	0.336488	1.43888	0.0134078	0.0974176	0.0774448	3416	tags=34%	list=26%	signal=26%	Syt7/Pink1/Dtnbp1/Cxcl12
GO_REGULATION_OF_SYNAPSE_STRUCTURE_OR_ACTIVITY	GO_REGULATION_OF_SYNAPSE_STRUCTURE_OR_ACTIVITY	149	0.337736	1.44327	0.0134831	0.097674	0.0776487	3158	tags=31%	list=24%	signal=24%	Notch1/Mmp14/Aak1/Il6st/Sorbs2/Pbx1/Synj2bp/Ep300/Llgl2/Zbtb7a/Arrdc1/Ythdf2/Crebbp/Snw1/Tspan15/Sel1l/Akt1/Kat2b/Onecut1/Dtx3/Zmiz1/Spen/Yap1/Srebf2/Src/Wwc1/Jag1/Epn1/Rbpj/Stat3/Nkap/Arrb1/Prkci/Tgfb2/Adam10/Nfkbia/Poglut1/Itch/Ift74/Epn2/Dtx4/Fbxw7/Traf7/Krt19/Notch2/Maml2/Cdkn1b/Wdr12/Hif1an/Wwp2/Cdk6/Mettl3/Nle1/Mib1/Egfr/Psenen/Rps19/Myc
GO_SIGNAL_TRANSDUCTION_INVOLVED_IN_G2_DNA_DAMAGE_CHECKPOINT	GO_SIGNAL_TRANSDUCTION_INVOLVED_IN_G2_DNA_DAMAGE_CHECKPOINT	11	0.636806	1.60417	0.0135952	0.0980745	0.077967	3170	tags=55%	list=24%	signal=41%	Mmp14/Il6st/Hpgd/Trpv4/Atl3
GO_BONE_MINERALIZATION	GO_BONE_MINERALIZATION	67	0.384316	1.47476	0.0137157	0.0983344	0.0781737	2751	tags=30%	list=21%	signal=24%	Ccnd2/Ski/Cep164/Efnb1/Lztfl1/Flna/Usp9x/Ep300/Ift81/Smo/Pten/Rere/Ptch1/Pik3ca/Tmem107/Arvcf/Setd5/Ift43/Ctbp1/Crebbp/Sec24c/Dync2h1/Stag2/Prdm16/Cspp1/Gja1/B9d1/Bbip1/Flii/Nphp1/Bbs4/Rai1/Wdr34/Insr/Cc2d2a/Tctex1d2/Tgfbr1/Fgfrl1/B9d2/Deaf1/Cep290/Foxa2/Evc2/C2cd3/Jmjd1c/Setbp1/Wdr35/Ift74/Arl13b/Fgfr2/Nek9/Tmem216/Arl3/Tmem138/Tmco1/Acox1/Pnpla6/Iqsec2/Dync2li1/Ccdc28b/Cep104/Megf8/Ttc21b/Rbm10…
GO_HISTONE_METHYLTRANSFERASE_COMPLEX	GO_HISTONE_METHYLTRANSFERASE_COMPLEX	67	0.386076	1.48151	0.0137157	0.0983344	0.0781737	4110	tags=58%	list=32%	signal=40%	Notch1/Ltbp4/Myrf/Bgn/Wnt4/Lztr1/Smad4/Aggf1/Rras/Dgcr6/Fgfr1/Ift43/Ptpn11/Gtf2i/Baz1b/Itpr1/Dgcr2/Raf1/Nras/Jag1/Rbpj/Cited2/Tgfbr1/Bcor/Nr2f2/Gtf2ird1/Ube2a/Kras/Rras2/Rasa2/Cbl/B3glct/Sos2/Kitl/Skiv2l/Braf/Notch2/Bmpr2/Lmna
GO_CORE_PROMOTER_SEQUENCE_SPECIFIC_DNA_BINDING	GO_CORE_PROMOTER_SEQUENCE_SPECIFIC_DNA_BINDING	39	0.454582	1.56046	0.0137741	0.0983344	0.0781737	3218	tags=51%	list=25%	signal=39%	Ltbp4/Nedd4l/Kmt2a/Ski/Itgb4/Plec/Upf3b/Flna/Usp9x/Pex19/Rad21/Rere/Setd5/Lamc2/Mecp2/Nipbl/Prdm16/Smc3/Kansl1/Agpat2/Smc1a/Dnm2/Bin1/Bcor/Serpinh1/Itga6/Rps6ka3/Pex6/Pex16/Mapk1/Dmd/Pak3/Pex14/Fgfr2/Nek9/Hcfc1/Pex26/Iqsec2/Bcr/Hdac4/Pex5/Ppp2r3c/Dhodh
GO_POSITIVE_REGULATION_OF_FIBROBLAST_PROLIFERATION	GO_POSITIVE_REGULATION_OF_FIBROBLAST_PROLIFERATION	39	0.451801	1.55091	0.0137741	0.0983344	0.0781737	5014	tags=64%	list=39%	signal=39%	Sorl1/Chmp3/Rab21/Map2k1/Src/Ezr/Mapk3/Rdx/Trim46/Snx12/Mapk1/Dnajc13
GO_REGULATION_OF_WNT_SIGNALING_PATHWAY	GO_REGULATION_OF_WNT_SIGNALING_PATHWAY	283	0.295224	1.32729	0.0138004	0.0984383	0.0782563	3274	tags=37%	list=25%	signal=28%	Fgf12/Smo/Gatad2b/Setd5/Eif4g1/Med13/Pcgf2/Atrx/Usp7/Rai1/Ube2a/Dnajc13/Gigyf2/Trio/Otud6b/Pogz
GO_G2_DNA_DAMAGE_CHECKPOINT	GO_G2_DNA_DAMAGE_CHECKPOINT	29	0.497226	1.60581	0.0140845	0.100208	0.0796634	3458	tags=45%	list=27%	signal=33%	Rap1gap/Ptpn11/Klf5/Pld1/Ezr/Rdx/Rapgef6/Rap2a/Rapgef2/Atp8b1
GO_PHOSPHATIDYLINOSITOL_BINDING	GO_PHOSPHATIDYLINOSITOL_BINDING	202	0.314247	1.38453	0.0140845	0.100208	0.0796634	4342	tags=48%	list=33%	signal=32%	Kif12/Pafah1b1/Kif1b/Kif1c/Kif3a/Kifap3/Ndel1/Kif21a/Klc1/Kif3b/Klc4/Kif13a/Kif2a/Kif5b/Kif16b/Kifc3/Borcs5
GO_CORONARY_VASCULATURE_DEVELOPMENT	GO_CORONARY_VASCULATURE_DEVELOPMENT	33	0.481683	1.59205	0.0141044	0.100264	0.079708	2736	tags=42%	list=21%	signal=34%	Rock1/Sirpa/Crk/Cxcl12/Icam1/Itgb1/Plcb1/Abr/Pdgfd/Cd99l2/F11r/Bcr
GO_POSITIVE_REGULATION_OF_CELL_SUBSTRATE_JUNCTION_ORGANIZATION	GO_POSITIVE_REGULATION_OF_CELL_SUBSTRATE_JUNCTION_ORGANIZATION	25	0.51916	1.61628	0.0141243	0.100321	0.0797528	2381	tags=52%	list=18%	signal=43%	Clint1/Cltb/Cltc/Ap2b1/Hip1r/Pik3c2a/Picalm/Eps15
GO_REGULATION_OF_OXIDATIVE_STRESS_INDUCED_CELL_DEATH	GO_REGULATION_OF_OXIDATIVE_STRESS_INDUCED_CELL_DEATH	49	0.436921	1.57782	0.0143229	0.101302	0.0805326	2921	tags=47%	list=23%	signal=36%	Notch1/Cep164/Tmem107/Dync2h1/Cspp1/B9d1/Rbpj/Nphp1/Wdr34/Cc2d2a/B9d2/Cep290/Wdr35/Tmem216/Dzip1l/Pnpla6/Slc40a1/Pkhd1/Rpgrip1l/Iqcb1/Tmem67/Ift80/Traf3ip1
GO_SMAD_PROTEIN_SIGNAL_TRANSDUCTION	GO_SMAD_PROTEIN_SIGNAL_TRANSDUCTION	49	0.433461	1.56533	0.0143229	0.101302	0.0805326	2973	tags=39%	list=23%	signal=30%	Itga3/Chd3/Nfix/Acer3/Usp9x/Ep300/Pex19/Pcnt/Bptf/Ap4s1/Man1b1/Stag2/Dync1i2/Asph/Dcaf17/Nsun2/Pmm2/Tab2/Fbxl3
GO_EYE_MORPHOGENESIS	GO_EYE_MORPHOGENESIS	87	0.371367	1.47541	0.0144753	0.102026	0.0811081	2719	tags=32%	list=21%	signal=26%	Cttnbp2/Myh10/Baiap2/Chmp2b/Rest/Synpo/Abl1/Gripap1/Cyfip1/Stau1/Rhoa/Arhgap44
[truncated: 487 more rows]

## Sheet: GO_GSEA-c2
ID	Description	setSize	enrichmentScore	NES	pvalue	p.adjust	qvalues	rank	leading_edge	core_enrichment
[truncated: 274 more rows]

## Sheet: GO_GSEA-c3
ID	Description	setSize	enrichmentScore	NES	pvalue	p.adjust	qvalues	rank	leading_edge	core_enrichment
[truncated: 310 more rows]

## Sheet: GO_GSEA-c4
ID	Description	setSize	enrichmentScore	NES	pvalue	p.adjust	qvalues	rank	leading_edge	core_enrichment
[truncated: 652 more rows]

[truncated: 3 more sheets: GO_GSEA-c5, GO_GSEA-c6, GO_GSEA-c7]
