# Supplementary material for: Rare, Tightly-Bound, Multi-Cellular Clusters in the Pancreatic Ducts of Adult Mice Function Like Progenitor Cells and Survive and Proliferate After Acinar Cell Injury
Source: Stem Cells. 2024 Jan 11;42(4):385–401. doi: 10.1093/stmcls/sxae005 (PMC11016848; doi:10.1093/stmcls/sxae005)
Supplement: sxae005_suppl_Supplementary_Data [file sxae005_suppl_supplementary_data.zip › sxae005/Supplementary Dataset 3_KEGG_GSEA clusters 0-7_4_3_2023 (2).xlsx]

## Sheet: KEGG_GSEA-c0
ID	Description	setSize	enrichmentScore	NES	pvalue	p.adjust	qvalues	rank	leading_edge	core_enrichment
KEGG_ECM_RECEPTOR_INTERACTION	KEGG_ECM_RECEPTOR_INTERACTION	37	0.553767	1.76335	0.00326797	0.0473856	0.0421397	2375	tags=43%	list=19%	signal=35%	Itga9/Lama4/Agrn/Lamb2/Itgb1/Hspg2/Dag1/Col4a1/Sdc4/Lamc2/Itga6/Itgav/Sdc3/Itgb8/Cd44/Itgb4
KEGG_AXON_GUIDANCE	KEGG_AXON_GUIDANCE	94	0.423114	1.58594	0.00458716	0.0613973	0.0546002	2871	tags=38%	list=23%	signal=30%	Sema5a/Ablim1/Gsk3b/Arhgef12/Itgb1/Plxnb1/Plxnb2/Nfat5/Rock1/Srgap2/Mapk1/Ppp3ca/Pak2/Sema6a/Chp1/Rasa1/Rock2/Gnai2/Pak6/Hras/Pak1/Ephb6/Ppp3cb/Cdk5/Gnai1/Nfatc3/Limk2/Abl1/Ephb4/Epha7/Rhod/Sema4d/Nras/Sema4b/Rac3/Gnai3
KEGG_VIRAL_MYOCARDITIS	KEGG_VIRAL_MYOCARDITIS	35	0.512395	1.61843	0.0115132	0.125206	0.111344	1162	tags=29%	list=9%	signal=26%	Ccnd1/Cycs/Myh14/Myh9/Dag1/Eif4g1/Cxadr/Eif4g2/Eif4g3/Myh10
KEGG_MELANOGENESIS	KEGG_MELANOGENESIS	65	0.417896	1.47803	0.0190476	0.165714	0.147368	2871	tags=38%	list=23%	signal=30%	Wnt4/Gsk3b/Creb3l1/Map2k2/Creb3l2/Mapk1/Crebbp/Plcb4/Tcf7l2/Adcy6/Gnai2/Hras/Ctnnb1/Dvl1/Kit/Gnai1/Calm1/Edn1/Creb1/Adcy5/Fzd5/Gnaq/Ep300/Nras/Gnai3
KEGG_FOCAL_ADHESION	KEGG_FOCAL_ADHESION	131	0.347695	1.36693	0.0218978	0.173192	0.154018	1980	tags=29%	list=16%	signal=25%	Ccnd1/Itga9/Gsk3b/Igf1r/Lama4/Vegfa/Bad/Zyx/Lamb2/Itgb1/Rock1/Pik3r1/Flna/Col4a1/Mapk1/Lamc2/Bcl2/Pak2/Tln1/Arhgap35/Crk/Xiap/Arhgap5/Parva/Rock2/Pdgfa/Pak6/Hras/Pxn/Pak1/Itga6/Flnb/Itgav/Ctnnb1/Itgb8/Pten/Akt1/Mapk9
KEGG_BASAL_CELL_CARCINOMA	KEGG_BASAL_CELL_CARCINOMA	30	0.489983	1.49415	0.030303	0.210909	0.18756	3068	tags=37%	list=25%	signal=28%	Wnt4/Gsk3b/Tcf7l2/Axin1/Ctnnb1/Dvl1/Apc/Smo/Fzd5/Ptch1/Tcf7l1

## Sheet: KEGG_GSEA-c1
ID	Description	setSize	enrichmentScore	NES	pvalue	p.adjust	qvalues	rank	leading_edge	core_enrichment
KEGG_PATHWAYS_IN_CANCER	KEGG_PATHWAYS_IN_CANCER	240	0.390568	1.73968	0.00108108	0.0144608	0.00902993	3991	tags=51%	list=31%	signal=36%	Igf1/Tgfb3/Itga3/Fgf12/Csf1r/Wnt4/Xiap/Smad4/Bcl2l1/Dapk1/Nfkb1/Vegfa/Met/Ep300/Smo/Pten/Ptch1/Rela/Fgfr1/Pik3ca/Erbb2/Fzd5/Lamc2/Cblc/Mdm2/Ctbp1/Crebbp/Rala/Lamc1/Birc2/Hsp90aa1/Smad3/Tcf7l2/Igf1r/Pdgfa/Egln2/Pld1/Map2k1/Akt1/Egln1/Dapk3/Grb2/Raf1/Tpr/Nras/Bad/Mapk3/Csf2ra/Stat3/Nfkb2/Lama5/Mapk8/Crk/Rxrb/Tgfbr1/Msh3/Ikbkb/Lamb1/Ctbp2/Itga6/Jup/Jak1/Itgb1/Rxra/Gsk3b/Msh2/Apc/Tgfb2/Abl1/Fzd1/Kras…
KEGG_MAPK_SIGNALING_PATHWAY	KEGG_MAPK_SIGNALING_PATHWAY	193	0.434738	1.90502	0.00110011	0.0144608	0.00902993	3991	tags=51%	list=31%	signal=36%	Jund/Tgfb3/Fgf12/Cd14/Flnb/Taok1/Taok3/Nfkb1/Hspb1/Dusp8/Flna/Ddit3/Rras/Rela/Fgfr1/Dusp3/Mapkapk2/Ppp3cb/Rasgrp3/Ppp3ca/Map4k4/Map4k3/Mknk2/Ppp5c/Pdgfa/Stmn1/Dusp16/Map2k1/Akt1/Grb2/Raf1/Pak2/Nras/Map2k7/Ngf/Mapk3/Nfkb2/Mapkapk3/Tab2/Gadd45b/Mapk8/Arrb1/Crk/Atf2/Mapk8ip1/Tgfbr1/Map3k4/Ikbkb/Tnfrsf1a/Taok2/Map3k1/Mapk13/Rps6ka3/Lamtor3/Nf1/Relb/Ppm1b/Elk4/Tgfb2/Prkacb/Kras/Mapk1/Fgfr4/Rras2/Mapk1…
KEGG_FOCAL_ADHESION	KEGG_FOCAL_ADHESION	143	0.392412	1.66317	0.00113766	0.0144608	0.00902993	3178	tags=46%	list=25%	signal=35%	Igf1/Ccnd2/Itga3/Flnb/Xiap/Itgb4/Vegfa/Diaph1/Mylk/Rock2/Itgb5/Flna/Met/Pxn/Parva/Pten/Tln1/Pik3ca/Erbb2/Itgb6/Lamc2/Rock1/Ccnd3/Lamc1/Birc2/Itgb8/Igf1r/Pdgfa/Map2k1/Akt1/Grb2/Raf1/Ilk/Pak2/Src/Arhgap5/Bad/Mapk3/Ppp1r12a/Lama5/Mapk8/Crk/Pak6/Pdgfc/Pdpk1/Lamb1/Itga9/Itga6/Shc1/Itgb1/Gsk3b/Zyx/Birc3/Mapk1/Pdgfd/Pak4/Pak3/Rapgef1/Vegfb/Pik3r1/Sos2/Myl12a/Braf/Col4a1/Pdgfb/Arhgap35
KEGG_REGULATION_OF_ACTIN_CYTOSKELETON	KEGG_REGULATION_OF_ACTIN_CYTOSKELETON	148	0.399646	1.69357	0.00114679	0.0144608	0.00902993	3464	tags=47%	list=27%	signal=35%	Itga3/Fgf12/Cd14/Myh14/Myh10/Itgb4/Diaph1/Baiap2/Mylk/Rock2/Itgb5/Pxn/Rras/Wasl/Fgfr1/Myh9/Pik3ca/Iqgap1/Itgb6/Rock1/Arhgef12/Arhgef1/Itgb8/Pdgfa/Wasf2/Map2k1/Gsn/Raf1/Pak2/Nras/Ezr/Enah/Mapk3/Limk2/Ppp1r12a/Crk/Pak6/Rdx/Pdgfc/Itga9/Itga6/Itgb1/Apc/Ssh1/Kras/Mapk1/Csk/Fgfr4/Pdgfd/Pak4/Pak3/Rras2/Araf/Fgfr2/Cyfip1/Pik3r1/Sos2/Myl12a/Arhgef7/Pip5k1a/Braf/Pdgfb/Arhgap35/Pikfyve/Rhoa/Git1/Diaph2/Rac1…
KEGG_ENDOCYTOSIS	KEGG_ENDOCYTOSIS	151	0.463888	1.97004	0.00114811	0.0144608	0.00902993	3838	tags=58%	list=30%	signal=41%	Csf1r/Chmp4c/Nedd4l/Agap1/Arf6/Vps4b/Erbb3/Rab22a/Met/Wwp1/Cltb/Epn3/Chmp3/Rabep1/Chmp2b/Snf8/Cltc/Cblc/Mdm2/H2-T23/Ap2b1/Dnm1l/Arfgap2/Igf1r/Rab5c/Pld1/Rab5b/Eea1/Git2/Prkcz/Stambp/Smap1/Src/Mvb12b/Vps36/Pdcd6ip/Epn1/Tsg101/Ehd2/Hgs/Arrb1/Smap2/Arap2/Dnm2/Vps37c/Ap2a2/Sh3glb1/Usp8/Prkci/Pard3/Pld2/Smurf2/Eps15/Fgfr4/Itch/Vps37d/Rab4a/Cbl/Hspa1a/Epn2/Fgfr2/Asap2/Stam2/Ehd1/Nedd4/Dab2/Rab31/Arfgap…
KEGG_UBIQUITIN_MEDIATED_PROTEOLYSIS	KEGG_UBIQUITIN_MEDIATED_PROTEOLYSIS	124	0.374332	1.55026	0.00117096	0.0144608	0.00902993	3471	tags=50%	list=27%	signal=37%	Nedd4l/Xiap/Keap1/Ube2k/Wwp1/Fzr1/Anapc2/Ube2q1/Cblc/Mdm2/Huwe1/Cul3/Prpf19/Ube4b/Birc2/Birc6/Cul5/Klhl9/Ube3a/Siah1a/Sae1/Cdc34/Ube2i/Ube2z/Ube2m/Ube2h/Anapc10/Ube2r2/Anapc1/Ube2f/Trip12/Mgrn1/Map3k1/Herc1/Anapc5/Ddb1/Ube2a/Smurf2/Anapc4/Birc3/Fbxw11/Itch/Ube2e2/Cbl/Ube2d1/Pml/Cdc23/Uba7/Herc2/Nedd4/Fbxw7/Pias4/Ube3b/Ube2j1/Anapc7/Ube2w/Stub1/Ube2s/Cul7/Ube4a/Wwp2/Ube3c
KEGG_CHEMOKINE_SIGNALING_PATHWAY	KEGG_CHEMOKINE_SIGNALING_PATHWAY	102	0.419376	1.70502	0.00117647	0.0144608	0.00902993	3917	tags=49%	list=30%	signal=34%	Cxcl16/Nfkb1/Rock2/Pxn/Wasl/Rela/Pik3ca/Rock1/Map2k1/Akt1/Prkcz/Gsk3a/Adcy6/Grb2/Plcb4/Ccl27a/Raf1/Nras/Mapk3/Prkcd/Stat3/Ptk2b/Arrb1/Crk/Ikbkb/Cxcl12/Pard3/Shc1/Foxo3/Gnb1/Gsk3b/Plcb1/Prkacb/Kras/Mapk1/Csk/Nfkbia/Pik3r1/Sos2/Gnai2/Braf/Prkx/Lyn/Rhoa/Rac1/Akt2/Chuk/Sos1/Plcb3/Arrb2
KEGG_GNRH_SIGNALING_PATHWAY	KEGG_GNRH_SIGNALING_PATHWAY	73	0.456275	1.75467	0.00122699	0.0144608	0.00902993	3910	tags=55%	list=30%	signal=38%	Itpr3/Mmp14/Calm1/Camk2d/Gna11/Pld1/Map2k1/Itpr1/Adcy6/Grb2/Plcb4/Raf1/Nras/Src/Map2k7/Mapk3/Prkcd/Ptk2b/Gnaq/Mapk8/Map3k4/Hbegf/Map3k1/Mapk13/Pld2/Itpr2/Plcb1/Prkacb/Kras/Mapk1/Mapk14/Atf4/Sos2/Map3k2/Prkx/Prkca/Map2k3/Sos1/Egfr/Plcb3
KEGG_ERBB_SIGNALING_PATHWAY	KEGG_ERBB_SIGNALING_PATHWAY	74	0.498461	1.92005	0.00123457	0.0144608	0.00902993	4582	tags=70%	list=35%	signal=46%	Rps6kb1/Erbb3/Camk2d/Pik3ca/Erbb2/Cblc/Map2k1/Akt1/Btc/Grb2/Raf1/Pak2/Nras/Src/Bad/Map2k7/Mapk3/Eif4ebp1/Mapk8/Crk/Pak6/Hbegf/Shc1/Gsk3b/Abl1/Kras/Mapk1/Pak4/Pak3/Araf/Cbl/Pik3r1/Sos2/Gab1/Nck2/Braf/Cdkn1a/Cdkn1b/Akt2/Stat5a/Rps6kb2/Prkca/Tgfa/Sos1/Egfr/Myc/Abl2/Erbb4/Stat5b/Camk2g/Plcg1/Mtor
KEGG_RENAL_CELL_CARCINOMA	KEGG_RENAL_CELL_CARCINOMA	60	0.457287	1.71041	0.00125471	0.0144608	0.00902993	3787	tags=62%	list=29%	signal=44%	Tgfb3/Vegfa/Met/Ep300/Pik3ca/Crebbp/Ptpn11/Egln2/Map2k1/Akt1/Egln1/Grb2/Raf1/Pak2/Nras/Mapk3/Crk/Pak6/Tgfb2/Kras/Mapk1/Pak4/Pak3/Araf/Rapgef1/Vegfb/Pik3r1/Sos2/Gab1/Epas1/Braf/Pdgfb/Rac1/Akt2/Tgfa/Vhl/Sos1
KEGG_PANCREATIC_CANCER	KEGG_PANCREATIC_CANCER	58	0.475185	1.76682	0.00126263	0.0144608	0.00902993	3921	tags=66%	list=30%	signal=46%	Tgfb3/Smad4/Bcl2l1/Nfkb1/Vegfa/Rela/Pik3ca/Erbb2/Rala/Smad3/Pld1/Map2k1/Akt1/Raf1/Bad/Mapk3/Stat3/Mapk8/Tgfbr1/Ikbkb/Jak1/Tgfb2/Kras/Mapk1/Araf/Vegfb/Pik3r1/Cdk4/Braf/Ralgds/Rac1/Akt2/Cdk6/Tgfa/Chuk/Ralbp1/Egfr/Rac3
KEGG_GAP_JUNCTION	KEGG_GAP_JUNCTION	58	0.46033	1.71159	0.00126263	0.0144608	0.00902993	3910	tags=60%	list=30%	signal=42%	Itpr3/Tjp1/Gna11/Pdgfa/Map2k1/Itpr1/Adcy6/Grb2/Plcb4/Gja1/Raf1/Nras/Src/Mapk3/Tubb2a/Gnaq/Pdgfc/Itpr2/Plcb1/Prkacb/Kras/Mapk1/Pdgfd/Tuba1a/Sos2/Gnai2/Map3k2/Pdgfb/Prkx/Tubb4b/Prkca/Tubb2b/Sos1/Egfr/Plcb3
KEGG_PROGESTERONE_MEDIATED_OOCYTE_MATURATION	KEGG_PROGESTERONE_MEDIATED_OOCYTE_MATURATION	65	0.493221	1.86195	0.00126422	0.0144608	0.00902993	3166	tags=49%	list=24%	signal=37%	Igf1/Pde3b/Fzr1/Anapc2/Pik3ca/Hsp90aa1/Igf1r/Map2k1/Akt1/Adcy6/Raf1/Mapk3/Anapc10/Mapk8/Anapc1/Mapk13/Rps6ka3/Anapc5/Cdc25a/Prkacb/Anapc4/Kras/Mapk1/Mapk14/Araf/Cdc23/Pik3r1/Gnai2/Mad2l2/Braf/Anapc7/Prkx
KEGG_ADHERENS_JUNCTION	KEGG_ADHERENS_JUNCTION	57	0.4598	1.69809	0.00127714	0.0144608	0.00902993	2487	tags=44%	list=19%	signal=36%	Smad4/Baiap2/Met/Ep300/Tjp1/Wasl/Fgfr1/Iqgap1/Erbb2/Ptprf/Crebbp/Smad3/Tcf7l2/Igf1r/Wasf2/Src/Mapk3/Lmo7/Ctnnd1/Insr/Ptprj/Tgfbr1/Pard3/Mapk1/Tcf7l1
KEGG_DILATED_CARDIOMYOPATHY	KEGG_DILATED_CARDIOMYOPATHY	50	0.540392	1.95501	0.00130039	0.0144608	0.00902993	3487	tags=44%	list=27%	signal=32%	Igf1/Tgfb3/Itga3/Dag1/Atp2a2/Itgb4/Itgb5/Itgb6/Itgb8/Adcy6/Tpm4/Itga9/Itga6/Itgb1/Tpm1/Tgfb2/Prkacb/Dmd/Emd/Prkx/Lmna/Tpm3
KEGG_HYPERTROPHIC_CARDIOMYOPATHY_HCM	KEGG_HYPERTROPHIC_CARDIOMYOPATHY_HCM	46	0.592233	2.10766	0.00130719	0.0144608	0.00902993	2453	tags=41%	list=19%	signal=34%	Igf1/Tgfb3/Itga3/Dag1/Atp2a2/Itgb4/Itgb5/Prkag1/Itgb6/Itgb8/Tpm4/Itga9/Prkaa2/Itga6/Itgb1/Tpm1/Prkab1/Tgfb2/Dmd
KEGG_NEUROTROPHIN_SIGNALING_PATHWAY	KEGG_NEUROTROPHIN_SIGNALING_PATHWAY	105	0.392712	1.59984	0.00236686	0.0222684	0.0139053	3787	tags=50%	list=29%	signal=36%	Calm1/Nfkb1/Camk2d/Rela/Pik3ca/Mapkapk2/Ptpn11/Kidins220/Map2k1/Akt1/Ywhaz/Grb2/Raf1/Nras/Bad/Map2k7/Ngf/Mapk3/Prkcd/Maged1/Mapk8/Crk/Pdpk1/Ikbkb/Map3k1/Mapk13/Rps6ka3/Irak1/Shc1/Foxo3/Gsk3b/Arhgdia/Abl1/Kras/Mapk1/Csk/Nfkbia/Bax/Mapk14/Nfkbie/Rapgef1/Atf4/Pik3r1/Sos2/Gab1/Braf/Zfp110/Rhoa/Rac1/Akt2/Frs2/Ywhag/Sos1
KEGG_PROSTATE_CANCER	KEGG_PROSTATE_CANCER	74	0.447327	1.72308	0.00246914	0.0222684	0.0139053	3829	tags=64%	list=30%	signal=45%	Igf1/Nfkb1/Ep300/Pten/Rela/Fgfr1/Pik3ca/Erbb2/Mdm2/Crebbp/Creb3l2/Hsp90aa1/Tcf7l2/Igf1r/Pdgfa/Map2k1/Akt1/Grb2/Raf1/Nras/Bad/Mapk3/Pdgfc/Pdpk1/Ikbkb/Gsk3b/Kras/Mapk1/Nfkbia/Pdgfd/Tcf7l1/Araf/Foxo1/Fgfr2/Atf4/Pik3r1/Sos2/Creb1/Braf/Pdgfb/Cdkn1a/Cdkn1b/Akt2/Tgfa/Chuk/Sos1/Egfr
KEGG_CHRONIC_MYELOID_LEUKEMIA	KEGG_CHRONIC_MYELOID_LEUKEMIA	65	0.456536	1.72346	0.00252845	0.0222684	0.0139053	3787	tags=65%	list=29%	signal=46%	Tgfb3/Smad4/Bcl2l1/Nfkb1/Rela/Pik3ca/Cblc/Mdm2/Ctbp1/Ptpn11/Smad3/Map2k1/Akt1/Grb2/Raf1/Nras/Bad/Mapk3/Crk/Tgfbr1/Ikbkb/Ctbp2/Shc1/Tgfb2/Abl1/Kras/Mapk1/Nfkbia/Araf/Cbl/Pik3r1/Sos2/Cdk4/Braf/Cdkn1a/Bcr/Cdkn1b/Akt2/Cdk6/Stat5a/Chuk/Sos1
KEGG_B_CELL_RECEPTOR_SIGNALING_PATHWAY	KEGG_B_CELL_RECEPTOR_SIGNALING_PATHWAY	54	0.461118	1.69026	0.0025641	0.0222684	0.0139053	3991	tags=61%	list=31%	signal=42%	Nfat5/Nfkb1/Blnk/Rela/Pik3ca/Ppp3cb/Rasgrp3/Ppp3ca/Map2k1/Akt1/Grb2/Raf1/Nras/Mapk3/Bcl10/Ikbkb/Gsk3b/Kras/Mapk1/Nfkbia/Nfkbie/Ppp3r1/Pik3r1/Sos2/Lyn/Rac1/Akt2/Dapp1/Chuk/Sos1/Rac3/Nfatc1/Fos
KEGG_ARRHYTHMOGENIC_RIGHT_VENTRICULAR_CARDIOMYOPATHY_ARVC	KEGG_ARRHYTHMOGENIC_RIGHT_VENTRICULAR_CARDIOMYOPATHY_ARVC	41	0.531855	1.85121	0.00264201	0.0222684	0.0139053	3349	tags=51%	list=26%	signal=38%	Itga3/Dag1/Atp2a2/Itgb4/Itgb5/Itgb6/Itgb8/Tcf7l2/Dsg2/Gja1/Itga9/Itga6/Jup/Itgb1/Pkp2/Dmd/Tcf7l1/Emd/Ctnna1/Dsp/Lmna
KEGG_TIGHT_JUNCTION	KEGG_TIGHT_JUNCTION	92	0.404628	1.61142	0.0036452	0.0280522	0.017517	3718	tags=54%	list=29%	signal=39%	Myh14/Myh10/Epb41l1/Ppp2cb/Llgl2/Tjp1/Pten/Rras/Myh9/Amotl1/Cttn/Magi3/Exoc4/Ash1l/Cask/Akt1/Ybx3/Prkcz/Exoc3/Cgn/Nras/Src/Mpdz/Sptan1/Prkcd/Cldn11/Cldn4/Rab13/Prkci/Epb41/Pard3/Sympk/Magi1/Tjp2/Kras/Rras2/Crb3/Ppp2r2d/Cldn23/Ctnna1/Gnai2/Cdk4/Myl12a/Ppp2ca/F11r/Pard6b/Rhoa/Akt2/Prkca/Prkce
KEGG_CYTOKINE_CYTOKINE_RECEPTOR_INTERACTION	KEGG_CYTOKINE_CYTOKINE_RECEPTOR_INTERACTION	92	0.400236	1.59393	0.0036452	0.0280522	0.017517	3242	tags=32%	list=25%	signal=24%	Cxcl16/Tgfb3/Csf1/Csf1r/Ifngr1/Il18r1/Il6st/Vegfa/Met/Bmpr1a/Tnfrsf19/Pdgfa/Il10rb/Ccl27a/Csf2ra/Pdgfc/Tgfbr1/Tnfsf12/Tnfrsf1a/Cxcl12/Tgfb2/Ifnar2/Ifnar1/Clcf1/Vegfb/Kitl/Tnfrsf12a/Pdgfb/Bmpr2
KEGG_AXON_GUIDANCE	KEGG_AXON_GUIDANCE	96	0.393515	1.57626	0.00482509	0.0328477	0.0205115	3478	tags=44%	list=27%	signal=32%	Sema3c/Srgap2/Nfat5/Plxnb1/Efnb1/Rock2/Met/Plxnb2/Ablim1/Sema3b/Ppp3cb/Ppp3ca/Rock1/Arhgef12/Efna5/Sema3f/Efna4/Pak2/Nras/Sema6a/Mapk3/Limk2/Pak6/Cxcl12/Itgb1/Gsk3b/Abl1/Kras/Mapk1/Plxna1/Pak4/Pak3/Epha2/Ppp3r1/Gnai2/Nck2/Ephb4/Rasa1/L1cam/Rhoa/Rac1/Sema4a
KEGG_MELANOMA	KEGG_MELANOMA	44	0.461992	1.6351	0.0052356	0.0343223	0.0214323	3528	tags=61%	list=27%	signal=45%	Igf1/Fgf12/Met/Pten/Fgfr1/Pik3ca/Mdm2/Igf1r/Pdgfa/Map2k1/Akt1/Raf1/Nras/Bad/Mapk3/Pdgfc/Kras/Mapk1/Pdgfd/Araf/Pik3r1/Cdk4/Braf/Pdgfb/Cdkn1a/Akt2/Cdk6
KEGG_T_CELL_RECEPTOR_SIGNALING_PATHWAY	KEGG_T_CELL_RECEPTOR_SIGNALING_PATHWAY	75	0.42388	1.6342	0.00620347	0.0385621	0.0240798	3991	tags=55%	list=31%	signal=38%	Nfat5/Nfkb1/Rela/Pik3ca/Ppp3cb/Ppp3ca/Cblc/Map2k1/Akt1/Grb2/Raf1/Pak2/Nras/Map2k7/Mapk3/Bcl10/Pak6/Pdpk1/Ikbkb/Mapk13/Gsk3b/Kras/Mapk1/Nfkbia/Pak4/Pak3/Mapk14/Cbl/Nfkbie/Ppp3r1/Pik3r1/Sos2/Nck2/Cdk4/Dlg1/Rhoa/Akt2/Chuk/Sos1/Nfatc1/Fos

## Sheet: KEGG_GSEA-c3
ID	Description	setSize	enrichmentScore	NES	pvalue	p.adjust	qvalues	rank	leading_edge	core_enrichment
KEGG_SPLICEOSOME	KEGG_SPLICEOSOME	120	0.379777	1.80087	0.00172117	0.0369726	0.0274719	3176	tags=57%	list=26%	signal=43%	Cdc5l/Phf5a/Dhx15/Snrpd3/Sf3b6/Bud31/Prpf19/Srsf6/Snrpa/Ppie/Slu7/Syf2/Alyref/Hnrnpm/Rbm22/Hnrnpu/Rbm17/Magoh/Lsm2/Sf3a2/Lsm8/Zmat2/Sf3b1/Snrpd1/Puf60/Tcerg1/Srsf3/Wbp11/Lsm3/Xab2/Rbmx/Cwc15/Bcas2/Snrpa1/Snw1/Sf3b4/U2af2/Ddx39b/Ppil1/Snrnp40/Snrpc/Snrpb2/Lsm5/Eif4a3/Snrnp27/Prpf31/Crnkl1/Prpf38a/Srsf7/Sf3b5/Prpf6/Sart1/Ncbp2/Srsf4/Cdc40/Ctnnbl1/Smndc1/Hnrnpk/Pcbp1/U2af1/Dhx38/Rbm8a/Dhx16/Snrpb/Sr…
KEGG_PROTEASOME	KEGG_PROTEASOME	40	0.495608	1.95886	0.00175747	0.0369726	0.0274719	1797	tags=48%	list=15%	signal=41%	Psmc1/Psmc6/Psmd2/Psmc2/Psmd14/Psmd12/Psmd4/Psmd11/Psmd1/Psmd6/Psmb8/Psmb10/Psmd13/Psma5/Psme2/Psmb7/Psmc3/Psmd3/Psmc4
KEGG_FATTY_ACID_METABOLISM	KEGG_FATTY_ACID_METABOLISM	32	0.565192	2.0778	0.00184162	0.0369726	0.0274719	2583	tags=62%	list=21%	signal=50%	Echs1/Hadh/Acadl/Eci2/Acads/Aldh7a1/Acadm/Adh5/Acadvl/Acsl5/Acat1/Hadhb/Acaa2/Aldh3a2/Aldh2/Hadha/Cpt2/Eci1/Acadsb/Aldh9a1
KEGG_VALINE_LEUCINE_AND_ISOLEUCINE_DEGRADATION	KEGG_VALINE_LEUCINE_AND_ISOLEUCINE_DEGRADATION	37	0.64888	2.46421	0.00187266	0.0369726	0.0274719	2583	tags=76%	list=21%	signal=60%	Hmgcs2/Echs1/Dbt/Hadh/Hmgcl/Acads/Aldh7a1/Acadm/Bckdha/Acat1/Hadhb/Mccc1/Acaa2/Auh/Aldh3a2/Bcat2/Aldh2/Mccc2/Dld/Hadha/Aldh6a1/Ivd/Oxct1/Hibadh/Mcee/Acad8/Acadsb/Aldh9a1
KEGG_BUTANOATE_METABOLISM	KEGG_BUTANOATE_METABOLISM	25	0.650036	2.23739	0.00187617	0.0369726	0.0274719	1972	tags=52%	list=16%	signal=44%	Hmgcs2/Echs1/Hadh/Hmgcl/Acads/Aldh7a1/Acat1/Pdha1/Aldh3a2/Aldh2/Hadha/Pdhb/Oxct1
KEGG_NITROGEN_METABOLISM	KEGG_NITROGEN_METABOLISM	12	0.673496	1.86757	0.00392157	0.0466137	0.0346355	947	tags=33%	list=8%	signal=31%	Car8/Glul/Glud1/Car2
KEGG_GLYCOLYSIS_GLUCONEOGENESIS	KEGG_GLYCOLYSIS_GLUCONEOGENESIS	40	0.436489	1.72519	0.00527241	0.0466137	0.0346355	3699	tags=55%	list=30%	signal=39%	Ldha/Aldh7a1/Adh5/Pkm/Pdha1/Aldh3a2/Aldh2/Dld/Pgam1/Dlat/Gpi1/Pdhb/Pfkl/Pfkp/Acss2/Aldh9a1/Galm/Tpi1/Adh1/Gapdh/Pgm1/Pgm2
KEGG_PROPANOATE_METABOLISM	KEGG_PROPANOATE_METABOLISM	26	0.54391	1.87892	0.00574713	0.0466137	0.0346355	2583	tags=58%	list=21%	signal=46%	Ldha/Echs1/Aldh7a1/Acadm/Suclg2/Acat1/Aldh3a2/Mlycd/Aldh2/Hadha/Sucla2/Aldh6a1/Acss2/Mcee/Aldh9a1
KEGG_CITRATE_CYCLE_TCA_CYCLE	KEGG_CITRATE_CYCLE_TCA_CYCLE	27	0.518031	1.80952	0.00575816	0.0466137	0.0346355	2427	tags=63%	list=20%	signal=51%	Idh3g/Suclg2/Aco2/Idh3b/Sdhc/Pdha1/Idh1/Sdhd/Dld/Dlat/Acly/Fh1/Sucla2/Pdhb/Sdha/Idh3a/Dlst
KEGG_PURINE_METABOLISM	KEGG_PURINE_METABOLISM	110	0.318327	1.49934	0.00680272	0.0481859	0.0358038	3210	tags=41%	list=26%	signal=31%	Pole3/Nme5/Aprt/Polr2c/Polr1c/Adss/Hprt/Polr2e/Pkm/Nudt9/Znrd1/Gmps/Papss1/Pde4b/Polr3k/Paics/Pole4/Nudt5/Polr2g/Itpa/Polr2l/Prps1/Nme4/Polr2h/Nme6/Pold3/Pold2/Pde3b/Nme1/Impdh2/Polr1a/Atic/Nt5m/Polr2k/Entpd2/Pde4d/Polr2b/Polr3c/Rrm2b/Prim1/Adprm/Polr3gl/Adk/Gart/Gmpr2
KEGG_AMINOACYL_TRNA_BIOSYNTHESIS	KEGG_AMINOACYL_TRNA_BIOSYNTHESIS	40	0.402571	1.59113	0.0105448	0.0617284	0.0458663	3681	tags=55%	list=30%	signal=39%	Gars/Nars/Vars/Kars/Hars/Qars/Farsa/Dars/Lars2/Sars/Fars2/Rars/Pstk/Tars/Iars/Yars/Hars2/Iars2/Farsb/Ears2/Rars2/Tarsl2
KEGG_PEROXISOME	KEGG_PEROXISOME	69	0.33458	1.46129	0.0182815	0.0914077	0.067919	3693	tags=49%	list=30%	signal=35%	Crot/Hmgcl/Eci2/Acsl5/Pex19/Pex16/Idh1/Mlycd/Pex11b/Mpv17/Pex2/Pex7/Dhrs4/Phyh/Hsd17b4/Slc25a17/Decr2/Pex3/Pex14/Pex11g/Ephx2/Ddo/Pxmp2/Pex13/Pex26/Pxmp4/Gnpat/Scp2/Pex5/Ech1/Pex11a/Abcd4/Crat/Nudt12
KEGG_BETA_ALANINE_METABOLISM	KEGG_BETA_ALANINE_METABOLISM	16	0.557822	1.69908	0.0212355	0.103144	0.0766395	2726	tags=56%	list=22%	signal=44%	Echs1/Aldh7a1/Acadm/Aldh3a2/Mlycd/Aldh2/Hadha/Aldh9a1/Sms
KEGG_PARKINSONS_DISEASE	KEGG_PARKINSONS_DISEASE	106	0.295057	1.37264	0.0223752	0.10424	0.0774541	3782	tags=34%	list=31%	signal=24%	Ube2l3/Uba1/Ndufa9/Ndufa10/Ndufs8/Ube2g1/Vdac1/Ppid/Uqcrc2/Ndufv1/Ndufs1/Sdhc/Vdac3/Pink1/Sdhd/Ube2l6/Ndufb10/Ndufs3/Vdac2/Ndufs2/Uqcrc1/Sdha/Cyc1/Ndufs4/Ndufv2/Slc25a4/Uqcrfs1/Ndufa8/Htra2/mt-Nd6/Atp5a1/Uba7/Atp5o/Sdhb/Atp5c1/mt-Nd5
KEGG_PYRIMIDINE_METABOLISM	KEGG_PYRIMIDINE_METABOLISM	84	0.317785	1.42358	0.0226876	0.10424	0.0774541	3064	tags=40%	list=25%	signal=31%	Pole3/Nme5/Polr2c/Polr1c/Polr2e/Znrd1/Polr3k/Pole4/Uck1/Polr2g/Itpa/Cmpk1/Polr2l/Nme4/Polr2h/Nme6/Pold3/Pold2/Tk2/Umps/Nme1/Polr1a/Upp1/Txnrd1/Nt5m/Polr2k/Txnrd2/Polr2b/Polr3c/Rrm2b/Prim1/Tyms/Polr3gl/Uckl1
KEGG_OXIDATIVE_PHOSPHORYLATION	KEGG_OXIDATIVE_PHOSPHORYLATION	112	0.290375	1.36719	0.0259067	0.112927	0.0839085	3782	tags=33%	list=31%	signal=23%	Atp6v1c1/Ndufa9/Ndufa10/Ndufs8/Uqcrc2/Ndufv1/Ndufs1/Sdhc/Atp6v1b2/Atp6v1d/Atp6v1e1/Sdhd/Atp6ap1/Ppa2/Ndufb10/Ndufs3/Atp6v0d1/Ndufs2/Atp6v1h/Cox17/Uqcrc1/Sdha/Cyc1/Cox11/Ndufs4/Cox10/Ndufv2/Uqcrfs1/Ndufa8/mt-Nd6/Ppa1/Atp5a1/Atp6v0e/Atp5o/Sdhb/Atp5c1/mt-Nd5
KEGG_HISTIDINE_METABOLISM	KEGG_HISTIDINE_METABOLISM	15	0.546275	1.63529	0.0309478	0.12832	0.0953462	4327	tags=80%	list=35%	signal=52%	Aldh7a1/Aldh3a2/Lcmt1/Aldh2/Aldh9a1/Acy3/Mettl6/Hnmt/Mettl2/Hemk1/Lcmt2/Trmt11
KEGG_SNARE_INTERACTIONS_IN_VESICULAR_TRANSPORT	KEGG_SNARE_INTERACTIONS_IN_VESICULAR_TRANSPORT	33	0.395439	1.46012	0.0429104	0.155208	0.115325	1792	tags=39%	list=15%	signal=34%	Stx8/Stx7/Vamp7/Bet1l/Sec22b/Stx5a/Bet1/Vamp3/Snap47/Stx6/Snap23/Stx18/Stx12
KEGG_GLYCOSPHINGOLIPID_BIOSYNTHESIS_GANGLIO_SERIES	KEGG_GLYCOSPHINGOLIPID_BIOSYNTHESIS_GANGLIO_SERIES	11	0.586295	1.59086	0.046875	0.166016	0.123355	4477	tags=73%	list=36%	signal=46%	B4galnt1/St3gal5/Hexb/St3gal2/Glb1/Hexa/St6galnac6/Slc33a1
KEGG_PRIMARY_IMMUNODEFICIENCY	KEGG_PRIMARY_IMMUNODEFICIENCY	11	0.579891	1.57349	0.0488281	0.166016	0.123355	1759	tags=36%	list=14%	signal=31%	Tap2/Blnk/Rfxap/Rfxank

## Sheet: KEGG_GSEA-c4
ID	Description	setSize	enrichmentScore	NES	pvalue	p.adjust	qvalues	rank	leading_edge	core_enrichment
KEGG_MAPK_SIGNALING_PATHWAY	KEGG_MAPK_SIGNALING_PATHWAY	186	0.495461	1.8123	0.0013245	0.0428571	0.0353515	1849	tags=27%	list=15%	signal=24%	Fos/Jun/Dusp1/Nr4a1/Atf4/Fgfr2/Hspa2/Dusp6/Max/Ppp3ca/Lamtor3/Rac1/Taok3/Trp53/Mapk8ip1/Nfkb1/Map3k1/Gadd45a/Pdgfa/Rela/Rac3/Map2k2/Kras/Raf1/Taok1/Map3k8/Ppm1b/Dusp5/Gadd45b/Pak2/Ngf/Fgfr1/Map4k3/Mapk3/Gna12/Map4k4/Ppm1a/Flna/Map3k11/Pla2g12a/Jund/Atf2/Gng12/Relb/Prkaca/Mknk2/Il1r1/Sos2/Rps6ka1/Tgfb2/Rasgrf1
KEGG_PROSTATE_CANCER	KEGG_PROSTATE_CANCER	74	0.507789	1.67025	0.00146413	0.0428571	0.0353515	1030	tags=31%	list=8%	signal=29%	Nfkbia/Ccnd1/Igf1r/Atf4/Fgfr2/Trp53/Creb3l1/Tgfa/Nfkb1/Hsp90aa1/Crebbp/Pdgfa/Rela/Pdpk1/Map2k2/Tcf7l2/Kras/Raf1/Cdkn1a/Ctnnb1/Fgfr1/Creb3l2/Mapk3
KEGG_T_CELL_RECEPTOR_SIGNALING_PATHWAY	KEGG_T_CELL_RECEPTOR_SIGNALING_PATHWAY	74	0.502914	1.65422	0.00146413	0.0428571	0.0353515	1030	tags=20%	list=8%	signal=19%	Fos/Jun/Nfkbia/Ppp3ca/Nfkb1/Rela/Pdpk1/Cblc/Map2k2/Kras/Raf1/Map3k8/Pak2/Nfkbib/Mapk3
KEGG_TOLL_LIKE_RECEPTOR_SIGNALING_PATHWAY	KEGG_TOLL_LIKE_RECEPTOR_SIGNALING_PATHWAY	62	0.575804	1.83965	0.00149031	0.0428571	0.0353515	685	tags=16%	list=5%	signal=15%	Fos/Jun/Nfkbia/Rac1/Nfkb1/Rela/Casp8/Map2k2/Cxcl10/Map3k8
KEGG_COLORECTAL_CANCER	KEGG_COLORECTAL_CANCER	52	0.607384	1.88437	0.00150376	0.0428571	0.0353515	1165	tags=25%	list=9%	signal=23%	Fos/Jun/Ccnd1/Rac1/Trp53/Rac3/Tcf7l2/Cycs/Kras/Raf1/Ctnnb1/Mapk3/Smad4
KEGG_B_CELL_RECEPTOR_SIGNALING_PATHWAY	KEGG_B_CELL_RECEPTOR_SIGNALING_PATHWAY	52	0.593908	1.84256	0.00150376	0.0428571	0.0353515	1030	tags=25%	list=8%	signal=23%	Fos/Jun/Nfkbia/Ppp3ca/Rac1/Nfkb1/Rela/Rac3/Map2k2/Kras/Raf1/Nfkbib/Mapk3
KEGG_LEISHMANIA_INFECTION	KEGG_LEISHMANIA_INFECTION	39	0.568782	1.66032	0.00484653	0.0857143	0.0707031	1030	tags=21%	list=8%	signal=19%	Fos/Jun/Nfkbia/Marcksl1/Nfkb1/Rela/Nfkbib/Mapk3
KEGG_PATHWAYS_IN_CANCER	KEGG_PATHWAYS_IN_CANCER	238	0.396758	1.48327	0.00636132	0.0988897	0.081571	1836	tags=23%	list=15%	signal=20%	Fos/Jun/Nfkbia/Ccnd1/Igf1r/Pld1/Fgfr2/Lama4/Max/Rassf1/Rac1/Trp53/Csf2ra/Tgfa/Nfkb1/Hsp90aa1/Wnt5b/Crebbp/Pdgfa/Rela/Rac3/Cblc/Casp8/Map2k2/Bcl2l1/Tcf7l2/Cycs/Kras/Raf1/Cdkn1a/Ctnnb1/Tpr/Dapk1/Itga6/Lamb2/Fgfr1/Ccdc6/Birc2/Mapk3/Arnt2/Ppard/Smad4/Runx1/Hsp90ab1/Arnt/Jak1/Gsk3b/Hif1a/Itgav/Sos2/Bax/Pias2/Ccne1/Tgfb2
KEGG_JAK_STAT_SIGNALING_PATHWAY	KEGG_JAK_STAT_SIGNALING_PATHWAY	75	0.454525	1.49179	0.00890208	0.108733	0.0896901	1924	tags=27%	list=15%	signal=23%	Socs3/Ccnd1/Lifr/Spry1/Csf2ra/Crebbp/Cblc/Bcl2l1/Spred1/Clcf1/Stat4/Osmr/Spred2/Crlf2/Socs2/Jak1/Sos2/Pias2/Irf9/Ptpn11
KEGG_ADIPOCYTOKINE_SIGNALING_PATHWAY	KEGG_ADIPOCYTOKINE_SIGNALING_PATHWAY	49	0.512217	1.5788	0.0120846	0.109874	0.0906314	2379	tags=33%	list=19%	signal=27%	Socs3/Irs2/Nfkbia/Tradd/Nfkb1/Rela/Prkab1/Nfkbib/Prkag1/Adipor2/Adipor1/Ptpn11/Akt1/Ppargc1a/Rxrg/Jak2
KEGG_VIRAL_MYOCARDITIS	KEGG_VIRAL_MYOCARDITIS	31	0.559325	1.57929	0.0128411	0.109874	0.0906314	875	tags=29%	list=7%	signal=27%	Ccnd1/Rac1/Eif4g1/Icam1/Myh14/Rac3/Casp8/Cycs/Dag1
KEGG_RIBOSOME	KEGG_RIBOSOME	82	0.441605	1.47474	0.0130058	0.109874	0.0906314	5221	tags=62%	list=42%	signal=37%	Rpl12/Rpl13/Mrpl13/Rpl22l1/Rps27a/Rpl35/Rpl28/Rpl37a/Rpl29/Rpl34/Rps28/Rps10/Rpl36al/Rps18/Rps12/Rps19/Rpl35a/Rpl31/Rps17/Rpl5/Rpl27/Rpsa/Rplp0/Rpl36a/Rplp2/Rps8/Rpl9/Rpl22/Rps7/Rps24/Rps27/Rpl26/Rpl17/Rps9/Rpl37/Rps25/Rps15a/Rpl38/Rps20/Rpl36/Rps23/Rps2/Rps11/Rps29/Rpl18/Rpl13a/Rpl32/Rps16/Rpl10a/Rpl4/Rpl6
KEGG_ADHERENS_JUNCTION	KEGG_ADHERENS_JUNCTION	57	0.489343	1.53262	0.0134731	0.109874	0.0906314	1377	tags=35%	list=11%	signal=31%	Igf1r/Ptprf/Csnk2b/Ctnnd1/Rac1/Crebbp/Actn4/Rac3/Tcf7l2/Ptprj/Ctnnb1/Csnk2a1/Fgfr1/Mapk3/Iqgap1/Ptpn1/Smad4/Wasl/Yes1/Actn1
KEGG_GLYCEROPHOSPHOLIPID_METABOLISM	KEGG_GLYCEROPHOSPHOLIPID_METABOLISM	59	0.48687	1.53344	0.0134933	0.109874	0.0906314	2074	tags=32%	list=16%	signal=27%	Chka/Pld1/Pisd/Ptdss1/Chkb/Plpp3/Ptdss2/Gpd1/Chpt1/Agpat3/Pla2g12a/Gpd2/Lypla2/Pcyt1b/Lpcat2/Crls1/Cdipt/Pcyt2/Mboat1
KEGG_PRION_DISEASES	KEGG_PRION_DISEASES	19	0.658081	1.66443	0.0154639	0.120197	0.0991466	1864	tags=37%	list=15%	signal=31%	Egr1/Sod1/Map2k2/Mapk3/Prkaca/Bax/Hspa5
KEGG_RIG_I_LIKE_RECEPTOR_SIGNALING_PATHWAY	KEGG_RIG_I_LIKE_RECEPTOR_SIGNALING_PATHWAY	46	0.495387	1.51018	0.0198777	0.142094	0.117209	877	tags=20%	list=7%	signal=18%	Nfkbia/Ddx3x/Tradd/Nfkb1/Map3k1/Rela/Casp8/Cxcl10/Nfkbib
KEGG_SMALL_CELL_LUNG_CANCER	KEGG_SMALL_CELL_LUNG_CANCER	70	0.438038	1.42127	0.020649	0.142094	0.117209	2984	tags=37%	list=24%	signal=28%	Nfkbia/Ccnd1/Lama4/Max/Trp53/Nfkb1/Rela/Bcl2l1/Cycs/Itga6/Lamb2/Birc2/Itgav/Pias2/Ccne1/Akt1/Col4a1/Rxrg/Traf6/Lama5/Itga2b/E2f3/Col4a6/Traf4/Cdk6/Cdkn2b
KEGG_WNT_SIGNALING_PATHWAY	KEGG_WNT_SIGNALING_PATHWAY	107	0.411257	1.431	0.0208044	0.142094	0.117209	1165	tags=19%	list=9%	signal=17%	Jun/Ccnd1/Ppp2ca/Csnk2b/Csnk1e/Ppp3ca/Rac1/Trp53/Wnt5b/Crebbp/Rac3/Ppp2cb/Tcf7l2/Cul1/Ctnnb1/Ctnnbip1/Csnk2a1/Lrp6/Ppard/Smad4
KEGG_NEUROTROPHIN_SIGNALING_PATHWAY	KEGG_NEUROTROPHIN_SIGNALING_PATHWAY	100	0.402302	1.3836	0.0322129	0.189474	0.156291	1179	tags=20%	list=9%	signal=18%	Jun/Irs2/Nfkbia/Atf4/Rac1/Trp53/Nfkb1/Map3k1/Rela/Pdpk1/Sort1/Map2k2/Kras/Raf1/Ywhaz/Nfkbib/Ngf/Mapk3/Ywhab/Sh2b1
KEGG_INSULIN_SIGNALING_PATHWAY	KEGG_INSULIN_SIGNALING_PATHWAY	109	0.395976	1.38068	0.033241	0.189474	0.156291	1776	tags=24%	list=14%	signal=21%	Socs3/Irs2/Ptprf/Eif4e/Srebf1/Pdpk1/Cblc/Map2k2/Kras/Raf1/Prkab1/Exoc7/Prkci/Mapk3/Phkg1/Fasn/Ptpn1/Hk2/Prkag1/Phkb/Socs2/Gsk3b/Prkaca/Mknk2/Sos2/Flot2
KEGG_MATURITY_ONSET_DIABETES_OF_THE_YOUNG	KEGG_MATURITY_ONSET_DIABETES_OF_THE_YOUNG	17	0.618016	1.51293	0.0448276	0.2204	0.181801	2264	tags=35%	list=18%	signal=29%	Hes1/Foxa2/Nr5a2/Hnf1b/Hhex/Nkx2-2
KEGG_TYPE_II_DIABETES_MELLITUS	KEGG_TYPE_II_DIABETES_MELLITUS	32	0.512988	1.45482	0.0464	0.2204	0.181801	1575	tags=16%	list=13%	signal=14%	Socs3/Irs2/Mapk3/Hk2/Socs2
KEGG_GLYCOSAMINOGLYCAN_BIOSYNTHESIS_HEPARAN_SULFATE	KEGG_GLYCOSAMINOGLYCAN_BIOSYNTHESIS_HEPARAN_SULFATE	16	0.627269	1.52639	0.0498282	0.230287	0.189957	1730	tags=31%	list=14%	signal=27%	Hs6st2/Ext2/B3gat3/Hs2st1/Ext1

## Sheet: KEGG_GSEA-c6
ID	Description	setSize	enrichmentScore	NES	pvalue	p.adjust	qvalues	rank	leading_edge	core_enrichment
KEGG_NEUROACTIVE_LIGAND_RECEPTOR_INTERACTION	KEGG_NEUROACTIVE_LIGAND_RECEPTOR_INTERACTION	37	0.802689	2.33408	0.00392157	0.0585616	0.0479452	25	tags=5%	list=0%	signal=5%	Try4/Try10
KEGG_GLYCEROLIPID_METABOLISM	KEGG_GLYCEROLIPID_METABOLISM	38	0.758096	2.1785	0.0199203	0.161565	0.132275	27	tags=11%	list=0%	signal=11%	Pnlip/Cel/Pnliprp1/Pnliprp2

## Sheet: KEGG_GSEA-c7
ID	Description	setSize	enrichmentScore	NES	pvalue	p.adjust	qvalues	rank	leading_edge	core_enrichment
KEGG_CHEMOKINE_SIGNALING_PATHWAY	KEGG_CHEMOKINE_SIGNALING_PATHWAY	130	0.635117	2.20229	0.00202429	0.0211679	0.0172877	1412	tags=45%	list=11%	signal=40%	Rac2/Prkcb/Hck/Ncf1/Was/Ccr7/Stat1/Grk6/Nfkb1/Prex1/Pf4/Gng2/Gngt2/Ccr9/Ccr1/Cxcr5/Ccl4/Rhoa/Rasgrp2/Adcy7/Ccr2/Prkacb/Rap1b/Cxcl2/Csk/Dock2/Grb2/Jak2/Cdc42/Vav3/Vav1/Elmo1/Pik3cd/Fgr/Xcr1/Cxcr3/Ccl7/Ccl3/Ccl6/Cx3cr1/Map2k1/Rap1a/Itk/Ccl12/Ccr5/Cxcr4/Gnai2/Pik3r5/Gng4/Pik3r2/Prkaca/Arrb2/Lyn/Stat2/Kras/Prkx/Prkcd/Stat5b
KEGG_VIRAL_MYOCARDITIS	KEGG_VIRAL_MYOCARDITIS	38	0.797338	2.24959	0.00204918	0.0211679	0.0172877	312	tags=37%	list=2%	signal=36%	H2-Ab1/H2-Aa/H2-Eb1/Rac2/H2-DMa/Actb/Cd86/H2-Ob/H2-DMb2/H2-Oa/Itgb2/Cycs/H2-T23/Fyn
KEGG_REGULATION_OF_ACTIN_CYTOSKELETON	KEGG_REGULATION_OF_ACTIN_CYTOSKELETON	153	0.495875	1.7512	0.00204918	0.0211679	0.0172877	696	tags=16%	list=5%	signal=16%	Tmsb4x/Rac2/Msn/Arpc1b/Pfn1/Cfl1/Actb/Arpc2/Itgb2/Itgb7/Itgb5/Itga4/Was/Nckap1l/Pip4k2a/Arhgef6/Rhoa/Arpc4/Csk/Ssh2/Cdc42/Vav3/Vav1/Gsn/Pik3cd
KEGG_ANTIGEN_PROCESSING_AND_PRESENTATION	KEGG_ANTIGEN_PROCESSING_AND_PRESENTATION	43	0.876819	2.53611	0.00205761	0.0211679	0.0172877	558	tags=47%	list=4%	signal=45%	Cd74/H2-Ab1/B2m/H2-Aa/H2-Eb1/Ctss/H2-DMa/Hspa1a/H2-Ob/Ifi30/H2-DMb2/H2-Oa/Tap1/Hspa8/H2-T23/Cd8a/Lgmn/Rfx5/Calr/Psme1
KEGG_NATURAL_KILLER_CELL_MEDIATED_CYTOTOXICITY	KEGG_NATURAL_KILLER_CELL_MEDIATED_CYTOTOXICITY	77	0.660242	2.10424	0.002079	0.0211679	0.0172877	1354	tags=39%	list=11%	signal=35%	Rac2/Tyrobp/Prkcb/Cd48/Itgb2/Ptpn6/Fcer1g/Syk/H2-T23/Fyn/Icam2/Lck/Ifngr1/Grb2/Vav3/Vav1/Cd247/Pik3cd/Sh2d1a/Klrd1/Lcp2/Map2k1/Sh3bp2/Lat/Fcgr4/Pik3r5/Klrk1/Pik3r2/Plcg1/Kras
KEGG_LEISHMANIA_INFECTION	KEGG_LEISHMANIA_INFECTION	53	0.78316	2.32155	0.00208333	0.0211679	0.0172877	594	tags=42%	list=5%	signal=40%	H2-Ab1/H2-Aa/H2-Eb1/H2-DMa/H2-Ob/H2-DMb2/Prkcb/H2-Oa/Itgb2/Ncf1/Itga4/Ncf4/Fcgr2b/Stat1/Ptpn6/Nfkb1/Tgfb1/Ifngr1/Cyba/Jak2/Mapk12/Fos
KEGG_RIBOSOME	KEGG_RIBOSOME	82	0.900649	2.90261	0.00208768	0.0211679	0.0172877	664	tags=72%	list=5%	signal=69%	Rps7/Rps6/Fau/Rps11/Rpl18a/Rpl32/Rps15a/Rps24/Rpl13a/Rps3a1/Rpl13/Rps4x/Rpsa/Rpl17/Rplp0/Rps13/Rps26/Rpl39/Rpl4/Rpl3/Rps5/Rps18/Rps2/Rps19/Rpl37a/Rpl11/Rpl12/Rpl18/Rps3/Rpl19/Rps29/Rpl8/Rpl37/Rps27/Rpl27a/Rps15/Rpl6/Rps16/Rpl35/Rplp2/Rps9/Rps23/Rplp1/Rpl15/Rps8/Rps20/Rps25/Rpl9/Rpl36a/Rpl23/Rpl14/Rpl30/Rps27a/Rps12/Rpl28/Rpl23a/Rps10/Rps17/Rpl34
KEGG_HEMATOPOIETIC_CELL_LINEAGE	KEGG_HEMATOPOIETIC_CELL_LINEAGE	46	0.692985	2.02587	0.0021097	0.0211679	0.0172877	851	tags=46%	list=7%	signal=43%	H2-Eb1/Cd37/Cd2/Itga4/Ms4a1/Cd36/Cd22/Fcer2a/Cd8a/Cd3g/Cd19/Cr2/Cd7/Csf1r/Csf2ra/Cd3d/Cd8b1/Cd3e/Il1b/Cd33/Flt3
KEGG_INTESTINAL_IMMUNE_NETWORK_FOR_IGA_PRODUCTION	KEGG_INTESTINAL_IMMUNE_NETWORK_FOR_IGA_PRODUCTION	27	0.837771	2.20406	0.0021322	0.0211679	0.0172877	423	tags=56%	list=3%	signal=54%	H2-Ab1/H2-Aa/H2-Eb1/H2-DMa/Cd86/H2-Ob/H2-DMb2/H2-Oa/Itgb7/Itga4/Ccr9/Tnfrsf13c/Icosl/Tnfrsf13b/Tgfb1
KEGG_SYSTEMIC_LUPUS_ERYTHEMATOSUS	KEGG_SYSTEMIC_LUPUS_ERYTHEMATOSUS	29	0.803286	2.14641	0.0021322	0.0211679	0.0172877	1183	tags=59%	list=9%	signal=53%	H2-Ab1/H2-Aa/H2-Eb1/H2-DMa/Cd86/H2-Ob/H2-DMb2/H2-Oa/Fcgr2b/H3f3a/C1qa/C1qc/C1qb/Fcgr3/Cd40/Fcgr4/Snrpd1
KEGG_PRIMARY_IMMUNODEFICIENCY	KEGG_PRIMARY_IMMUNODEFICIENCY	25	0.862621	2.19588	0.00220264	0.0211679	0.0172877	1310	tags=72%	list=10%	signal=65%	Ptprc/Tap1/Cd79a/Il2rg/Cd8a/Cd19/Tnfrsf13c/Btk/Tnfrsf13b/Lck/Rfx5/Cd3d/Cd8b1/Cd3e/Icos/Cd40/Ciita/Rfxap
KEGG_TYPE_I_DIABETES_MELLITUS	KEGG_TYPE_I_DIABETES_MELLITUS	16	0.928568	2.20887	0.00229358	0.0211679	0.0172877	301	tags=56%	list=2%	signal=55%	H2-Ab1/H2-Aa/H2-Eb1/H2-DMa/Cd86/H2-Ob/H2-DMb2/H2-Oa/H2-T23
KEGG_GRAFT_VERSUS_HOST_DISEASE	KEGG_GRAFT_VERSUS_HOST_DISEASE	15	0.924654	2.17164	0.00230947	0.0211679	0.0172877	301	tags=60%	list=2%	signal=59%	H2-Ab1/H2-Aa/H2-Eb1/H2-DMa/Cd86/H2-Ob/H2-DMb2/H2-Oa/H2-T23
KEGG_AUTOIMMUNE_THYROID_DISEASE	KEGG_AUTOIMMUNE_THYROID_DISEASE	13	0.94603	2.13755	0.002331	0.0211679	0.0172877	301	tags=69%	list=2%	signal=68%	H2-Ab1/H2-Aa/H2-Eb1/H2-DMa/Cd86/H2-Ob/H2-DMb2/H2-Oa/H2-T23
KEGG_ALLOGRAFT_REJECTION	KEGG_ALLOGRAFT_REJECTION	14	0.941465	2.14381	0.0023753	0.0211679	0.0172877	301	tags=64%	list=2%	signal=63%	H2-Ab1/H2-Aa/H2-Eb1/H2-DMa/Cd86/H2-Ob/H2-DMb2/H2-Oa/H2-T23
KEGG_ASTHMA	KEGG_ASTHMA	10	0.95919	2.0507	0.00243309	0.0211679	0.0172877	268	tags=80%	list=2%	signal=78%	H2-Ab1/H2-Aa/H2-Eb1/H2-DMa/H2-Ob/H2-DMb2/H2-Oa/Fcer1g
KEGG_FC_GAMMA_R_MEDIATED_PHAGOCYTOSIS	KEGG_FC_GAMMA_R_MEDIATED_PHAGOCYTOSIS	81	0.606125	1.94502	0.00421941	0.0287224	0.0234575	1774	tags=44%	list=14%	signal=38%	Rac2/Arpc1b/Cfl1/Vasp/Arpc2/Prkcb/Ptprc/Hck/Ncf1/Was/Fcgr2b/Syk/Arpc4/Asap1/Dock2/Cdc42/Vav3/Vav1/Gsn/Pik3cd/Map2k1/Fcgr3/Arpc3/Lat/Fcgr4/Pik3r5/Pik3r2/Lyn/Plcg1/Prkcd/Akt2/Pip5k1a/Pak1/Pik3cg/Arpc5/Pla2g4a
KEGG_CELL_ADHESION_MOLECULES_CAMS	KEGG_CELL_ADHESION_MOLECULES_CAMS	69	0.570595	1.77362	0.00423729	0.0287224	0.0234575	398	tags=29%	list=3%	signal=28%	H2-Ab1/H2-Aa/H2-Eb1/H2-DMa/Cd86/H2-Ob/Selplg/Cd2/H2-DMb2/Sell/H2-Oa/Ptprc/Itgb2/Itgb7/Itga4/Cd22/H2-T23/Cd8a/Icam2/Icosl
KEGG_B_CELL_RECEPTOR_SIGNALING_PATHWAY	KEGG_B_CELL_RECEPTOR_SIGNALING_PATHWAY	70	0.597631	1.86092	0.00424628	0.0287224	0.0234575	1476	tags=40%	list=12%	signal=36%	Rac2/Prkcb/Fcgr2b/Ptpn6/Nfkb1/Cd79a/Cd79b/Cd22/Syk/Pirb/Cd19/Btk/Card11/Cd72/Cr2/Grb2/Vav3/Fos/Vav1/Pik3cd/Map2k1/Pik3r5/Pik3r2/Lyn/Kras/Nfkbie/Akt2/Dapp1
KEGG_FC_EPSILON_RI_SIGNALING_PATHWAY	KEGG_FC_EPSILON_RI_SIGNALING_PATHWAY	59	0.595748	1.79548	0.00428265	0.0287224	0.0234575	1774	tags=41%	list=14%	signal=35%	Rac2/Prkcb/Fcer1g/Syk/Fyn/Btk/Grb2/Mapk12/Vav3/Vav1/Pik3cd/Lcp2/Map2k1/Lat/Pik3r5/Pik3r2/Lyn/Plcg1/Kras/Prkcd/Akt2/Map2k3/Pik3cg/Pla2g4a
KEGG_T_CELL_RECEPTOR_SIGNALING_PATHWAY	KEGG_T_CELL_RECEPTOR_SIGNALING_PATHWAY	92	0.556415	1.80499	0.00429184	0.0287224	0.0234575	2371	tags=51%	list=19%	signal=42%	Ptprc/Grap2/Ptpn6/Nfkb1/Fyn/Cd8a/Cd3g/Card11/Rhoa/Lck/Grb2/Mapk12/Cdc42/Vav3/Fos/Vav1/Cd247/Pik3cd/Cd3d/Cd8b1/Cd3e/Icos/Lcp2/Map2k1/Itk/Lat/Pik3r5/Pik3r2/Plcg1/Kras/Nfkbie/Akt2/Nfkbia/Nfatc3/Pak1/Pik3cg/Mapk14/Map3k8/Ikbkb/Nfatc1/Pak2/Mapk11/Akt1/Tnf/Akt3/Cbl/Bcl10
KEGG_CYTOKINE_CYTOKINE_RECEPTOR_INTERACTION	KEGG_CYTOKINE_CYTOKINE_RECEPTOR_INTERACTION	111	0.471288	1.58603	0.0104384	0.0648673	0.0529769	1032	tags=30%	list=8%	signal=28%	Ltb/Ccr7/Pf4/Il2rg/Ccr9/Ccr1/Tnfrsf13c/Cxcr5/Il21r/Ccl4/Ccr2/Tnfrsf13b/Tgfb1/Ifngr1/Csf1r/Cxcl2/Csf2ra/Cd27/Il2rb/Tnfsf8/Osm/Il1b/Xcr1/Cxcr3/Ccl7/Ccl3/Ccl6/Cx3cr1/Flt3/Ccl12/Cd40/Ccr5/Cxcr4
KEGG_MAPK_SIGNALING_PATHWAY	KEGG_MAPK_SIGNALING_PATHWAY	197	0.393696	1.43652	0.0162272	0.0941176	0.0768656	1494	tags=21%	list=12%	signal=19%	Rac2/Hspa1a/Mef2c/Prkcb/Map4k1/Nfkb1/Dusp2/Hspa8/Nr4a1/Ptpn7/Rasgrp2/Tgfb1/Prkacb/Rap1b/Traf2/Grb2/Mapk12/Cdc42/Relb/Fos/Mapk8ip3/Map4k2/Map3k2/Myc/Il1b/Cacna1s/Map2k1/Rap1a/Elk4/Prkaca/Arrb2/Kras/Prkx/Rps6ka3/Tgfbr1/Egf/Rasa2/Lamtor3/Rras2/Akt2/Atf4
KEGG_LYSOSOME	KEGG_LYSOSOME	108	0.459435	1.53331	0.021322	0.109118	0.0891166	1407	tags=28%	list=11%	signal=25%	Laptm5/Ctss/Napsa/Psap/Gm2a/Ppt1/Cd68/Ctsc/Npc2/Man2b1/Lgmn/Fuca1/Acp5/M6pr/Naga/Ctsz/Lipa/Ap4s1/Asah1/Atp6v1h/Tpp1/Slc11a1/Ctsw/Hexa/Gba/Hexb/Neu1/Gns/Gla/Ap3d1
KEGG_LEUKOCYTE_TRANSENDOTHELIAL_MIGRATION	KEGG_LEUKOCYTE_TRANSENDOTHELIAL_MIGRATION	83	0.454317	1.46078	0.0422833	0.188649	0.154069	696	tags=27%	list=5%	signal=25%	Rac2/Msn/Actb/Vasp/Prkcb/Rhoh/Itgb2/Ncf1/Cybb/Itga4/Ncf4/Sipa1/Rhoa/Rassf5/Cyba/Rap1b/Thy1/Mapk12/Cdc42/Vav3/Vav1/Pik3cd
