# Supplementary material for: Rare, Tightly-Bound, Multi-Cellular Clusters in the Pancreatic Ducts of Adult Mice Function Like Progenitor Cells and Survive and Proliferate After Acinar Cell Injury
Source: Stem Cells. 2024 Jan 11;42(4):385–401. doi: 10.1093/stmcls/sxae005 (PMC11016848; doi:10.1093/stmcls/sxae005)
Supplement: sxae005_suppl_Supplementary_Data [file sxae005_suppl_supplementary_data.zip › sxae005/Supplementary Dataset 4_Proliferation 14 days post injury (2).xlsx]

## Sheet: Summary
	14-days post-DT injections
	Control			Injured
Mouse ID	#1176	#1178	#1184	#1177	#1185	#1180
Sox9+Ki67+/Total Sox9+ cells (%)	0.14556	0.759219	1.52381	6.13108	3.71888	4.92151
Sox9+EdU+/Total Sox9+ cells (%)	1.16448	0.32538	1.14286	2.06131	3.24614	4.96394
Sox9+EdU+Ki67+/Total Sox9+ cells (%)	0	0.21692	0	0.634249	0.567286	1.01824

## Sheet: 1176
Image	Name	Class	Parent	ROI	Centroid X Âµm	Centroid Y Âµm	Num Detections:Sox9	Num EdU	Num ki67	Num EdU: ki67
S-1343_1176_20X_DAPI_Ki67-FITC_EdU_RbSox9_07.czi	PathAnnotationObject		Image	Rectangle	212.55	212.55	49	2	0	0
S-1343_1176_20X_DAPI_Ki67-FITC_EdU_RbSox9_08.czi	PathAnnotationObject		Image	Rectangle	212.55	212.55	45	1	0	0
S-1343_1176_20X_DAPI_Ki67-FITC_EdU_RbSox9_09.czi	PathAnnotationObject		Image	Rectangle	212.55	212.55	55	0	0	0
S-1343_1176_20X_DAPI_Ki67-FITC_EdU_RbSox9_10.czi	PathAnnotationObject		Image	Rectangle	212.55	212.55	8	0	0	0
S-1343_1176_20X_DAPI_Ki67-FITC_EdU_RbSox9_11.czi	PathAnnotationObject		Image	Rectangle	212.55	212.55	23	1	0	0
S-1343_1176_20X_DAPI_Ki67-FITC_EdU_RbSox9_12.czi	PathAnnotationObject		Image	Rectangle	212.55	212.55	18	0	0	0
S-1343_1176_20X_DAPI_Ki67-FITC_EdU_RbSox9_13.czi	PathAnnotationObject		Image	Rectangle	212.55	212.55	8	0	0	0
S-1343_1176_20X_DAPI_Ki67-FITC_EdU_RbSox9_14.czi	PathAnnotationObject		Image	Rectangle	212.55	212.55	49	0	0	0
S-1343_1176_20X_DAPI_Ki67-FITC_EdU_RbSox9_15.czi	PathAnnotationObject		Image	Rectangle	212.55	212.55	38	0	0	0
S-1343_1176_20X_DAPI_Ki67-FITC_EdU_RbSox9_16.czi	PathAnnotationObject		Image	Rectangle	212.55	212.55	68	4	1	0
S-1343_1176_20X_DAPI_Ki67-FITC_EdU_RbSox9_17.czi	PathAnnotationObject		Image	Rectangle	212.55	212.55	118	0	0	0
S-1343_1176_20X_DAPI_Ki67-FITC_EdU_RbSox9_01.czi	PathAnnotationObject		Image	Rectangle	212.55	212.55	19	0	0	0
S-1343_1176_20X_DAPI_Ki67-FITC_EdU_RbSox9_02.czi	PathAnnotationObject		Image	Rectangle	212.55	212.55	38	0	0	0
S-1343_1176_20X_DAPI_Ki67-FITC_EdU_RbSox9_03.czi	PathAnnotationObject		Image	Rectangle	212.55	212.55	18	0	0	0
S-1343_1176_20X_DAPI_Ki67-FITC_EdU_RbSox9_04.czi	PathAnnotationObject		Image	Rectangle	212.55	212.55	58	0	0	0
S-1343_1176_20X_DAPI_Ki67-FITC_EdU_RbSox9_05.czi	PathAnnotationObject		Image	Rectangle	212.55	212.55	21	0	0	0
S-1343_1176_20X_DAPI_Ki67-FITC_EdU_RbSox9_06.czi	PathAnnotationObject		Image	Rectangle	212.55	212.55	54	0	0	0
							687	8	1	0
							Sox9+Ki67+/Total Sox9+ cells	0.0014556	0.14556
							Sox9+EdU+/Total Sox9+ cells	0.0116448	1.16448
							Sox9+EdU+Ki67+/Total Sox9+ cells	0	0

## Sheet: 1178
Image	Name	Class	Parent	ROI	Centroid X Âµm	Centroid Y Âµm	Num Detections:Sox9	Num EdU	Num ki67	Num EdU: ki67
S-1343_1178_20X_DAPI_Ki67-FITC_EdU_RbSox9_16.czi	PathAnnotationObject		Image	Rectangle	212.55	212.55	85	0	1	1
S-1343_1178_20X_DAPI_Ki67-FITC_EdU_RbSox9_17.czi	PathAnnotationObject		Image	Rectangle	212.55	212.55	25	0	0	0
S-1343_1178_20X_DAPI_Ki67-FITC_EdU_RbSox9_18.czi	PathAnnotationObject		Image	Rectangle	212.55	212.55	10	0	0	0
S-1343_1178_20X_DAPI_Ki67-FITC_EdU_RbSox9_01.czi	PathAnnotationObject		Image	Rectangle	212.55	212.55	53	0	1
S-1343_1178_20X_DAPI_Ki67-FITC_EdU_RbSox9_02.czi	PathAnnotationObject		Image	Rectangle	212.55	212.55	109	0	0	1
S-1343_1178_20X_DAPI_Ki67-FITC_EdU_RbSox9_03.czi	PathAnnotationObject		Image	Rectangle	212.55	212.55	62	0	0	0
S-1343_1178_20X_DAPI_Ki67-FITC_EdU_RbSox9_04.czi	PathAnnotationObject		Image	Rectangle	212.55	212.55	37	0	0	0
S-1343_1178_20X_DAPI_Ki67-FITC_EdU_RbSox9_05.czi	PathAnnotationObject		Image	Rectangle	212.55	212.55	79	0	0	0
S-1343_1178_20X_DAPI_Ki67-FITC_EdU_RbSox9_06.czi	PathAnnotationObject		Image	Rectangle	212.55	212.55	54	0	2
S-1343_1178_20X_DAPI_Ki67-FITC_EdU_RbSox9_07.czi	PathAnnotationObject		Image	Rectangle	212.55	212.55	25	0	0	0
S-1343_1178_20X_DAPI_Ki67-FITC_EdU_RbSox9_08.czi	PathAnnotationObject		Image	Rectangle	212.55	212.55	45	0	0	0
S-1343_1178_20X_DAPI_Ki67-FITC_EdU_RbSox9_09.czi	PathAnnotationObject		Image	Rectangle	212.55	212.55	24	0	0	0
S-1343_1178_20X_DAPI_Ki67-FITC_EdU_RbSox9_10.czi	PathAnnotationObject		Image	Rectangle	212.55	212.55	91	2	3
S-1343_1178_20X_DAPI_Ki67-FITC_EdU_RbSox9_11.czi	PathAnnotationObject		Image	Rectangle	212.55	212.55	79	0	0	0
S-1343_1178_20X_DAPI_Ki67-FITC_EdU_RbSox9_12.czi	PathAnnotationObject		Image	Rectangle	212.55	212.55	27	1	0	0
S-1343_1178_20X_DAPI_Ki67-FITC_EdU_RbSox9_13.czi	PathAnnotationObject		Image	Rectangle	212.55	212.55	72	0	0	0
S-1343_1178_20X_DAPI_Ki67-FITC_EdU_RbSox9_14.czi	PathAnnotationObject		Image	Rectangle	212.55	212.55	45	0	0	0
							922	3	7	2
							Sox9+Ki67+/Total Sox9+ cells	0.00759219	0.759219
							Sox9+EdU+/Total Sox9+ cells	0.0032538	0.32538
							Sox9+EdU+Ki67+/Total Sox9+ cells	0.0021692	0.21692

## Sheet: 1184
Image	Name	Class	Parent	ROI	Centroid X Âµm	Centroid Y Âµm	Num Detections:Sox9	Num EdU	Num ki67	Num EdU: ki67
S-1343_1184_20X_DAPI_Ki67-FITC_EdU_RbSox9_08.czi	PathAnnotationObject		Image	Rectangle	212.55	212.55	36	1	0	0
S-1343_1184_20X_DAPI_Ki67-FITC_EdU_RbSox9_09.czi	PathAnnotationObject		Image	Rectangle	212.55	212.55	60	0	0	0
S-1343_1184_20X_DAPI_Ki67-FITC_EdU_RbSox9_10.czi	PathAnnotationObject		Image	Rectangle	212.55	212.55	113	1	1
S-1343_1184_20X_DAPI_Ki67-FITC_EdU_RbSox9_11.czi	PathAnnotationObject		Image	Rectangle	212.55	212.55	90	0	11	0
S-1343_1184_20X_DAPI_Ki67-FITC_EdU_RbSox9_12.czi	PathAnnotationObject		Image	Rectangle	212.55	212.55	41	0	1	0
S-1343_1184_20X_DAPI_Ki67-FITC_EdU_RbSox9_13.czi	PathAnnotationObject		Image	Rectangle	212.55	212.55	87	0	0	0
S-1343_1184_20X_DAPI_Ki67-FITC_EdU_RbSox9_01.czi	PathAnnotationObject		Image	Rectangle	212.55	212.55	96	2	0	0
S-1343_1184_20X_DAPI_Ki67-FITC_EdU_RbSox9_02.czi	PathAnnotationObject		Image	Rectangle	212.55	212.55	115	1	0	0
S-1343_1184_20X_DAPI_Ki67-FITC_EdU_RbSox9_03.czi	PathAnnotationObject		Image	Rectangle	212.55	212.55	110	0	0	0
S-1343_1184_20X_DAPI_Ki67-FITC_EdU_RbSox9_04.czi	PathAnnotationObject		Image	Rectangle	212.55	212.55	83	6	1	0
S-1343_1184_20X_DAPI_Ki67-FITC_EdU_RbSox9_05.czi	PathAnnotationObject		Image	Rectangle	212.55	212.55	83	1	1	0
S-1343_1184_20X_DAPI_Ki67-FITC_EdU_RbSox9_06.czi	PathAnnotationObject		Image	Rectangle	212.55	212.55	23	0	1	0
S-1343_1184_20X_DAPI_Ki67-FITC_EdU_RbSox9_07.czi	PathAnnotationObject		Image	Rectangle	212.55	212.55	113	0	0	0
							1050	12	16	0
							Sox9+Ki67+/Total Sox9+ cells	0.0152381	1.52381
							Sox9+EdU+/Total Sox9+ cells	0.0114286	1.14286
							Sox9+EdU+Ki67+/Total Sox9+ cells	0	0

## Sheet: 1177
Image	Name	Class	Parent	ROI	Centroid X Âµm	Centroid Y Âµm	Num Detections:Sox9	Num EdU	Num ki67	Num EdU: ki67
S-1343_1177_20X_DAPI_Ki67-FITC_EdU_RbSox9_07.czi	PathAnnotationObject		Image	Rectangle	212.55	212.55	191	8	10	3
S-1343_1177_20X_DAPI_Ki67-FITC_EdU_RbSox9_08.czi	PathAnnotationObject		Image	Rectangle	212.55	212.55	140	2	6	1
S-1343_1177_20X_DAPI_Ki67-FITC_EdU_RbSox9_09.czi	PathAnnotationObject		Image	Rectangle	212.55	212.55	234	12	16	7
S-1343_1177_20X_DAPI_Ki67-FITC_EdU_RbSox9_01.czi	PathAnnotationObject		Image	Rectangle	212.55	212.55	195	0	2	0
S-1343_1177_20X_DAPI_Ki67-FITC_EdU_RbSox9_02.czi	PathAnnotationObject		Image	Rectangle	212.55	212.55	151	3	12	0
S-1343_1177_20X_DAPI_Ki67-FITC_EdU_RbSox9_03.czi	PathAnnotationObject		Image	Rectangle	212.55	212.55	365	2	50	0
S-1343_1177_20X_DAPI_Ki67-FITC_EdU_RbSox9_04.czi	PathAnnotationObject		Image	Rectangle	212.55	212.55	191	2	10	1
S-1343_1177_20X_DAPI_Ki67-FITC_EdU_RbSox9_05.czi	PathAnnotationObject		Image	Rectangle	212.55	212.55	260	5	8	0
S-1343_1177_20X_DAPI_Ki67-FITC_EdU_RbSox9_06.czi	PathAnnotationObject		Image	Rectangle	212.55	212.55	165	5	2	0
							1892	39	116	12
							Sox9+Ki67+/Total Sox9+ cells	0.0613108	6.13108
							Sox9+EdU+/Total Sox9+ cells	0.0206131	2.06131
							Sox9+EdU+Ki67+/Total Sox9+ cells	0.0063425	0.634249

## Sheet: 1185
Image	Name	Class	Parent	ROI	Centroid X Âµm	Centroid Y Âµm	Num Detections:Sox9	Num EdU	Num ki67	Num EdU: ki67
S-1343_1185_20X_DAPI_Ki67-FITC_EdU_RbSox9_07.czi	PathAnnotationObject		Image	Rectangle	212.55	212.55	80	4	1	0
S-1343_1185_20X_DAPI_Ki67-FITC_EdU_RbSox9_08.czi	PathAnnotationObject		Image	Rectangle	212.55	212.55	321	14	14	1
S-1343_1185_20X_DAPI_Ki67-FITC_EdU_RbSox9_09.czi	PathAnnotationObject		Image	Rectangle	212.55	212.55	303	12	9	1
S-1343_1185_20X_DAPI_Ki67-FITC_EdU_RbSox9_10.czi	PathAnnotationObject		Image	Rectangle	212.55	212.55	206	4	3	0
S-1343_1185_20X_DAPI_Ki67-FITC_EdU_RbSox9_11.czi	PathAnnotationObject		Image	Rectangle	212.55	212.55	244	7	4	2
S-1343_1185_20X_DAPI_Ki67-FITC_EdU_RbSox9_12.czi	PathAnnotationObject		Image	Rectangle	212.55	212.55	158	11	3	3
S-1343_1185_20X_DAPI_Ki67-FITC_EdU_RbSox9_13.czi	PathAnnotationObject		Image	Rectangle	212.55	212.55	236	4	36	0
S-1343_1185_20X_DAPI_Ki67-FITC_EdU_RbSox9_01.czi	PathAnnotationObject		Image	Rectangle	212.55	212.55	268	3	2	2
S-1343_1185_20X_DAPI_Ki67-FITC_EdU_RbSox9_02.czi	PathAnnotationObject		Image	Rectangle	212.55	212.55	268	3	4	1
S-1343_1185_20X_DAPI_Ki67-FITC_EdU_RbSox9_03.czi	PathAnnotationObject		Image	Rectangle	212.55	212.55	253	2	21	1
S-1343_1185_20X_DAPI_Ki67-FITC_EdU_RbSox9_04.czi	PathAnnotationObject		Image	Rectangle	212.55	212.55	310	11	4	5
S-1343_1185_20X_DAPI_Ki67-FITC_EdU_RbSox9_05.czi	PathAnnotationObject		Image	Rectangle	212.55	212.55	283	25	12	2
S-1343_1185_20X_DAPI_Ki67-FITC_EdU_RbSox9_06.czi	PathAnnotationObject		Image	Rectangle	212.55	212.55	243	3	5	0
							3173	103	118	18
							Sox9+Ki67+/Total Sox9+ cells	0.0371888	3.71888
							Sox9+EdU+/Total Sox9+ cells	0.0324614	3.24614
							Sox9+EdU+Ki67+/Total Sox9+ cells	0.00567287	0.567286

## Sheet: 1180
Image	Name	Class	Parent	ROI	Centroid X Âµm	Centroid Y Âµm	Num Detections:Sox9	Num EdU	Num ki67	Num EdU: ki67
S-1343_1280_20X_DAPI_Ki67-FITC_EdU_RbSox9_03.czi	PathAnnotationObject		Image	Rectangle	212.55	212.55	229	16	26	3
S-1343_1280_20X_DAPI_Ki67-FITC_EdU_RbSox9_12.czi	PathAnnotationObject		Image	Rectangle	212.55	212.55	163	11	37	4
S-1343_1280_20X_DAPI_Ki67-FITC_EdU_RbSox9_04.czi	PathAnnotationObject		Image	Rectangle	212.55	212.55	248	11	5	4
S-1343_1280_20X_DAPI_Ki67-FITC_EdU_RbSox9_02.czi	PathAnnotationObject		Image	Rectangle	212.55	212.55	186	13	14	2
S-1343_1280_20X_DAPI_Ki67-FITC_EdU_RbSox9_05.czi	PathAnnotationObject		Image	Rectangle	212.55	212.55	139	9	9	1
S-1343_1280_20X_DAPI_Ki67-FITC_EdU_RbSox9_06.czi	PathAnnotationObject		Image	Rectangle	212.55	212.55	323	11	3	1
S-1343_1280_20X_DAPI_Ki67-FITC_EdU_RbSox9_07.czi	PathAnnotationObject		Image	Rectangle	212.55	212.55	193	15	2	6
S-1343_1280_20X_DAPI_Ki67-FITC_EdU_RbSox9_08.czi	PathAnnotationObject		Image	Rectangle	212.55	212.55	340	5	5	1
S-1343_1280_20X_DAPI_Ki67-FITC_EdU_RbSox9_09.czi	PathAnnotationObject		Image	Rectangle	212.55	212.55	306	10	8	2
S-1343_1280_20X_DAPI_Ki67-FITC_EdU_RbSox9_10.czi	PathAnnotationObject		Image	Rectangle	212.55	212.55	230	16	7
							2357	117	116	24
							Sox9+Ki67+/Total Sox9+	0.0492151	4.92151
							Sox9+EdU+/Total Sox9+	0.0496394	4.96394
							Sox9+EdU+Ki67+/Total Sox9+	0.0101824	1.01824
