# Supplementary material for: Rare, Tightly-Bound, Multi-Cellular Clusters in the Pancreatic Ducts of Adult Mice Function Like Progenitor Cells and Survive and Proliferate After Acinar Cell Injury
Source: Stem Cells. 2024 Jan 11;42(4):385–401. doi: 10.1093/stmcls/sxae005 (PMC11016848; doi:10.1093/stmcls/sxae005)
Supplement: sxae005_suppl_Supplementary_Data [file sxae005_suppl_supplementary_data.zip › sxae005/Supplementary_Dataset_1_DE_genes_clusters_0-7_TP_StemID_5_9_2023.xlsx]

## Sheet: DE_genes_c0
p_val	avg_logFC	p_val_adj	gene_name	seurat_cluster
2.24499e-40	-0.265093	6.28553e-36	Klf6	0
7.41481e-40	-0.379742	2.076e-35	Mfge8	0
1.85804e-39	-0.784836	5.20213e-35	Junb	0
1.25463e-36	-0.468282	3.51271e-32	Ier2	0
1.42557e-34	0.186724	3.99131e-30	Magi1	0
4.94386e-34	-0.111355	1.38418e-29	Adam33	0
1.75013e-33	0.0766402	4.90001e-29	1700049E15Rik	0
2.83875e-33	-0.166154	7.94794e-29	Ezr	0
2.3786e-32	0.0755714	6.65959e-28	Mmd2	0
3.27258e-32	-0.965717	9.16256e-28	Fos	0
1.21526e-31	0.317652	3.40249e-27	Adamts9	0
1.42188e-31	-0.300177	3.98097e-27	Cyr61	0
1.65292e-31	0.0733003	4.62785e-27	Prelp	0
2.24876e-31	0.184947	6.29608e-27	Arglu1	0
2.94013e-31	0.281982	8.23178e-27	Ccnd1	0
2.56472e-30	0.0296669	7.18069e-26	Cenpb	0
4.97509e-30	0.139667	1.39293e-25	1810043H04Rik	0
6.13296e-30	-0.684052	1.7171e-25	Egr1	0
9.00638e-30	0.132032	2.52161e-25	Gtf2i	0
1.32302e-29	-0.16321	3.7042e-25	Neat1	0
1.64873e-29	-0.260261	4.61613e-25	Nfkbia	0
2.19911e-29	0.0754123	6.15706e-25	Spon1	0
1.38181e-28	0.207747	3.8688e-24	Sema5a	0
1.51871e-28	0.142695	4.25208e-24	Nucks1	0
1.69922e-28	0.247866	4.75748e-24	Rrbp1	0
2.56186e-28	0.0466826	7.17268e-24	Wnt4	0
2.74974e-28	-0.140726	7.69873e-24	Chka	0
8.17391e-28	0.246131	2.28853e-23	Zbtb20	0
1.23476e-27	-0.178915	3.45708e-23	Tuba1b	0
1.54369e-27	-0.343733	4.32203e-23	Ubc	0
1.68525e-27	0.057954	4.71836e-23	Ablim1	0
1.94758e-27	0.10801	5.45284e-23	Tns1	0
7.28981e-27	-0.19358	2.041e-22	Bcam	0
9.18979e-27	0.180437	2.57296e-22	Ptprf	0
9.7423e-27	0.101775	2.72765e-22	Ccser2	0
1.15231e-26	-0.0132485	3.22624e-22	Rhov	0
2.28639e-26	0.120561	6.40145e-22	Pbx1	0
2.48521e-26	-0.208586	6.9581e-22	Atf4	0
2.74878e-26	0.0816971	7.69605e-22	Enc1	0
2.78e-26	-0.120932	7.78345e-22	Sh2d4a	0
3.30387e-26	-0.496037	9.25016e-22	AY036118	0
3.31522e-26	0.121875	9.28196e-22	Pcm1	0
3.66768e-26	0.0345407	1.02688e-21	Tmem238	0
5.27631e-26	0.117159	1.47726e-21	Shank2	0
7.79467e-26	0.143549	2.18235e-21	Golgb1	0
8.42841e-26	-0.396643	2.35979e-21	Jun	0
1.02576e-25	0.0727755	2.87192e-21	Fmo1	0
1.09045e-25	0.156608	3.05306e-21	Zmiz1	0
1.50885e-25	0.103378	4.22447e-21	Iqgap1	0
1.60695e-25	0.178235	4.49913e-21	Adamts16	0
1.68533e-25	-0.142742	4.71859e-21	F11r	0
1.88418e-25	0.104312	5.27531e-21	Mme	0
2.36364e-25	-0.0137449	6.61773e-21	Amotl2	0
3.17985e-25	-0.0855818	8.90295e-21	Tra2b	0
3.25784e-25	-0.0332862	9.12131e-21	Tbrg1	0
3.27652e-25	-0.0642713	9.17359e-21	Timp3	0
3.27888e-25	0.142397	9.1802e-21	Fads1	0
3.32257e-25	0.113392	9.30252e-21	Cbx6	0
3.35382e-25	0.0773432	9.39002e-21	Rhou	0
3.49067e-25	0.0836053	9.77318e-21	Tjp2	0
5.4244e-25	0.157888	1.51872e-20	Itga9	0
6.29566e-25	0.120323	1.76266e-20	Tmem229a	0
6.55303e-25	0.114148	1.83472e-20	Lpp	0
8.73824e-25	-0.117187	2.44653e-20	Ube2s	0
9.72112e-25	0.0248976	2.72172e-20	Knop1	0
1.05086e-24	-0.15889	2.9422e-20	Dnaja1	0
1.05661e-24	-0.659763	2.95829e-20	Fosb	0
1.44151e-24	-0.0726119	4.03593e-20	Ldha	0
1.66854e-24	-0.0797955	4.67158e-20	Csrp2	0
1.6726e-24	0.0787882	4.68294e-20	Prrc2c	0
2.89822e-24	0.0676394	8.11445e-20	Ktn1	0
3.00716e-24	-0.00468978	8.41945e-20	Ddx3x	0
3.06532e-24	0.100031	8.58228e-20	Itch	0
3.16201e-24	0.178795	8.853e-20	Cbx5	0
3.19634e-24	0.0250209	8.94911e-20	Pbld2	0
3.69812e-24	-0.271578	1.0354e-19	Gm10076	0
3.98087e-24	-0.122979	1.11456e-19	F3	0
4.02937e-24	-0.430384	1.12814e-19	Dusp1	0
4.05137e-24	0.120658	1.1343e-19	Fgfr2	0
4.16351e-24	0.0786839	1.1657e-19	PISD	0
4.33562e-24	-0.120375	1.21389e-19	Pvrl2	0
4.64032e-24	0.0113555	1.2992e-19	Slc6a6	0
5.48873e-24	-0.164021	1.53673e-19	Ywhah	0
6.4428e-24	0.0668054	1.80386e-19	Gsk3b	0
6.64914e-24	0.0808966	1.86163e-19	Lifr	0
6.93787e-24	-0.0231344	1.94247e-19	Cbs	0
7.18337e-24	-0.0869701	2.0112e-19	Sdpr	0
8.01695e-24	0.0408882	2.24459e-19	Egflam	0
8.02005e-24	0.12012	2.24545e-19	Pkn2	0
9.15459e-24	0.187714	2.5631e-19	Ncald	0
1.09825e-23	-0.106194	3.07487e-19	Dynll1	0
1.42192e-23	0.0576044	3.98109e-19	Jtb	0
1.6143e-23	-0.0136922	4.51972e-19	Ucp2	0
1.88146e-23	-0.00585378	5.26771e-19	Gmnn	0
2.10033e-23	-0.399108	5.88051e-19	Rps27rt	0
2.25801e-23	0.039639	6.32198e-19	Aprt	0
2.29069e-23	-0.164832	6.41347e-19	Ddx5	0
2.42085e-23	0.150875	6.7779e-19	Ctnnd1	0
2.488e-23	-0.0720246	6.9659e-19	Slco3a1	0
2.61279e-23	-0.0703045	7.3153e-19	Camk2n1	0
3.75585e-23	0.0681988	1.05156e-18	Mxd4	0
4.18693e-23	0.00268711	1.17226e-18	Pla2g16	0
4.56648e-23	0.109623	1.27852e-18	Trappc6a	0
4.95132e-23	-0.281229	1.38627e-18	Hspa8	0
5.06462e-23	-0.0247063	1.41799e-18	Snrpd3	0
5.2067e-23	0.102009	1.45777e-18	Chd4	0
5.34722e-23	-0.094035	1.49711e-18	Fkbp1a	0
5.71475e-23	-0.172118	1.60002e-18	Ccnl1	0
5.83855e-23	0.110865	1.63468e-18	Acin1	0
6.39718e-23	-0.0917404	1.79108e-18	Fam32a	0
6.4248e-23	0.0380679	1.79882e-18	Hs6st2	0
7.68764e-23	0.0715644	2.15239e-18	Nktr	0
8.03388e-23	0.176312	2.24933e-18	Prrc2b	0
8.10041e-23	0.149518	2.26795e-18	Pnisr	0
8.2262e-23	0.0836084	2.30317e-18	Wapl	0
1.019e-22	0.0346277	2.85301e-18	Ptpn14	0
1.04169e-22	0.143691	2.91652e-18	Sort1	0
1.07278e-22	0.0602874	3.00356e-18	Plec	0
1.08457e-22	0.158269	3.03657e-18	Baz2b	0
1.35168e-22	0.113265	3.78443e-18	Stard10	0
1.36155e-22	0.00467456	3.81206e-18	Brd2	0
1.51321e-22	-0.212532	4.23669e-18	Tuba1a	0
1.60045e-22	-0.0580539	4.48093e-18	Rheb	0
1.83114e-22	-0.0209828	5.12682e-18	Palmd	0
1.93722e-22	-0.0181851	5.42383e-18	Aldoc	0
2.02933e-22	0.14066	5.68173e-18	Dab2ip	0
2.15549e-22	0.0860662	6.03494e-18	Rhoj	0
2.19952e-22	0.0327343	6.15823e-18	Nme1	0
2.23326e-22	0.0411996	6.25268e-18	Hacd1	0
2.24887e-22	0.058957	6.29639e-18	Pam16	0
2.34753e-22	0.0290277	6.57262e-18	Psmd1	0
2.45286e-22	0.0366085	6.86753e-18	Sptan1	0
3.32024e-22	-0.137289	9.296e-18	Arf4	0
3.51786e-22	0.0413667	9.84929e-18	Phip	0
3.63071e-22	-0.232077	1.01653e-17	Puf60	0
4.26722e-22	0.0180045	1.19474e-17	Akap13	0
5.37106e-22	-0.171748	1.50379e-17	Pnrc1	0
5.79267e-22	0.173544	1.62183e-17	Igf1r	0
6.12447e-22	0.0338553	1.71473e-17	1810037I17Rik	0
6.56919e-22	-0.0288127	1.83924e-17	Tpm1	0
7.57423e-22	-0.23539	2.12063e-17	Krt19	0
7.61432e-22	0.161436	2.13186e-17	Nfic	0
7.95449e-22	0.113561	2.2271e-17	Casz1	0
8.306e-22	0.0100982	2.32551e-17	Rsrc2	0
9.24022e-22	0.0150439	2.58708e-17	Ube2r2	0
1.00239e-21	-0.0264769	2.8065e-17	Hspa9	0
1.04365e-21	0.00679979	2.922e-17	Fdx1	0
1.07872e-21	0.0587179	3.0202e-17	Taf10	0
1.09471e-21	0.108222	3.06496e-17	Luc7l3	0
1.11975e-21	0.0130649	3.13508e-17	Bola2	0
1.14307e-21	0.143801	3.20038e-17	Fads6	0
1.22795e-21	-0.0609954	3.43802e-17	Timm10b	0
1.24442e-21	0.0282099	3.48412e-17	Mrpl27	0
1.24727e-21	-0.00536535	3.4921e-17	Dnlz	0
1.29511e-21	-0.542715	3.62606e-17	Anxa3	0
1.34673e-21	0.131722	3.77057e-17	Ano6	0
1.35719e-21	-0.0696483	3.79987e-17	Comt	0
1.45239e-21	-0.139368	4.0664e-17	Srsf3	0
1.54566e-21	0.0762317	4.32753e-17	Myof	0
1.54933e-21	0.127497	4.33781e-17	Csde1	0
1.66933e-21	-0.0123549	4.6738e-17	Cdc42ep1	0
1.75493e-21	-0.126353	4.91344e-17	Stmn1	0
1.80057e-21	0.111301	5.04125e-17	Mtcl1	0
1.84925e-21	0.0856795	5.17754e-17	Dsp	0
1.89118e-21	0.0241795	5.29492e-17	Cycs	0
1.95929e-21	0.0295322	5.48563e-17	Lsm6	0
1.9686e-21	-0.0169488	5.5117e-17	Syf2	0
2.07673e-21	-0.0745176	5.81442e-17	Hmgb2	0
2.1329e-21	0.124611	5.97169e-17	Wnk2	0
2.20926e-21	0.219232	6.18549e-17	Nfix	0
2.40149e-21	0.108875	6.72369e-17	Nap1l1	0
2.42755e-21	0.0223467	6.79664e-17	Zbtb7a	0
2.52874e-21	0.0230343	7.07997e-17	Iscu	0
2.90997e-21	-0.0166968	8.14734e-17	Tcp1	0
3.15876e-21	-0.0233923	8.8439e-17	Ube2b	0
3.28002e-21	-0.0433873	9.1834e-17	Serpinb6a	0
3.32019e-21	-0.0457843	9.29586e-17	Mgst3	0
3.69429e-21	0.0716021	1.03433e-16	Gnb1	0
3.70333e-21	0.109625	1.03686e-16	Cgn	0
3.71103e-21	0.155212	1.03901e-16	Scd2	0
3.81633e-21	0.0178786	1.0685e-16	Hnrnpab	0
3.8822e-21	0.0195455	1.08694e-16	Frg1	0
3.91608e-21	0.0362651	1.09642e-16	Supt5	0
4.19103e-21	-0.041643	1.1734e-16	Sparc	0
4.29558e-21	0.113442	1.20268e-16	Map3k1	0
4.36689e-21	0.0602162	1.22264e-16	Ubl4a	0
4.625e-21	-0.065853	1.29491e-16	Ube2n	0
4.88237e-21	-0.117889	1.36697e-16	Car2	0
4.99365e-21	-0.0962096	1.39812e-16	Cd14	0
5.06096e-21	0.0303662	1.41697e-16	Set	0
5.10358e-21	0.167254	1.4289e-16	Lama4	0
5.12045e-21	0.0908622	1.43362e-16	Ash1l	0
5.3022e-21	0.0639226	1.48451e-16	Tgfb2	0
6.07053e-21	-0.0177068	1.69963e-16	Capzb	0
6.70018e-21	0.107066	1.87592e-16	Gon4l	0
7.01344e-21	0.0677782	1.96362e-16	Arl8b	0
7.21346e-21	-0.202574	2.01963e-16	Cldn4	0
7.24051e-21	0.0122321	2.0272e-16	Crb3	0
7.47524e-21	0.173432	2.09292e-16	Nfia	0
7.65705e-21	0.0212609	2.14382e-16	Pafah1b1	0
8.14089e-21	-0.00580529	2.27929e-16	Vti1b	0
8.16273e-21	0.0489177	2.2854e-16	Wfdc3	0
8.4055e-21	-0.0582649	2.35337e-16	Mid1ip1	0
8.43162e-21	0.146507	2.36068e-16	Msi2	0
8.50806e-21	0.125574	2.38209e-16	BC005537	0
8.59957e-21	0.157472	2.40771e-16	Nav2	0
8.98091e-21	0.157416	2.51447e-16	Cald1	0
9.07856e-21	0.139045	2.54181e-16	Mycbp2	0
9.41755e-21	0.0572264	2.63673e-16	Brd8	0
9.50928e-21	-0.0270036	2.66241e-16	St3gal5	0
1.08574e-20	0.0591078	3.03986e-16	Pnpla8	0
1.20364e-20	0.080235	3.36996e-16	Tcf25	0
1.2158e-20	-0.0287886	3.40401e-16	Psme2	0
1.23031e-20	0.147745	3.44463e-16	Trim44	0
1.36002e-20	0.115601	3.80777e-16	Cgnl1	0
1.42841e-20	0.125019	3.99925e-16	Magi3	0
1.44052e-20	-0.0153992	4.03316e-16	Stub1	0
1.46217e-20	-0.10553	4.09377e-16	Hnrnpdl	0
1.51867e-20	0.0953551	4.25197e-16	Nhp2	0
1.55177e-20	0.0302641	4.34465e-16	Llph	0
1.55294e-20	-0.105917	4.34792e-16	Slc35f5	0
1.6379e-20	0.0516727	4.58578e-16	Creb3l1	0
1.63838e-20	-0.0215853	4.58715e-16	Rab34	0
1.81531e-20	0.00477267	5.08249e-16	Pacsin2	0
1.83937e-20	-0.164325	5.14988e-16	Tpm3	0
2.05383e-20	-0.130064	5.75031e-16	Tapbp	0
2.09251e-20	-0.0537562	5.8586e-16	Pdgfc	0
2.11641e-20	-0.0286016	5.92551e-16	Nek7	0
2.21148e-20	0.16826	6.19169e-16	Cdk6	0
2.56732e-20	0.146254	7.18798e-16	Arhgef12	0
2.59449e-20	0.0711986	7.26404e-16	Ndufaf3	0
2.6605e-20	0.0351669	7.44888e-16	Zfp467	0
2.67977e-20	0.0263019	7.50281e-16	Thoc7	0
2.83067e-20	0.00198772	7.9253e-16	Ewsr1	0
2.92759e-20	0.132282	8.19667e-16	Arid1a	0
2.98666e-20	0.08051	8.36204e-16	Ythdc1	0
3.02691e-20	-0.0978735	8.47474e-16	Tinagl1	0
3.04673e-20	-0.0185125	8.53023e-16	Oat	0
3.06966e-20	0.0542581	8.59443e-16	Phf3	0
3.09512e-20	-0.020021	8.66572e-16	Ift43	0
3.24163e-20	0.0914811	9.07591e-16	Usp34	0
3.35485e-20	0.0391514	9.39291e-16	Prpf40a	0
3.40982e-20	0.0425546	9.5468e-16	Amotl1	0
3.42377e-20	0.070407	9.58587e-16	Cab39	0
3.43761e-20	0.0671353	9.62461e-16	Rora	0
3.60761e-20	0.022029	1.01006e-15	Vps4b	0
3.63927e-20	0.0797092	1.01892e-15	Pcmtd1	0
3.75645e-20	0.0291812	1.05173e-15	Rab5c	0
3.88353e-20	0.118349	1.08731e-15	Nr5a2	0
3.9914e-20	0.0206591	1.11751e-15	Olfml2a	0
4.01261e-20	-0.06179	1.12345e-15	Gjb1	0
4.07682e-20	-0.0281454	1.14143e-15	Sf3b1	0
4.83017e-20	0.0792287	1.35235e-15	Ubap2l	0
4.83914e-20	0.0312336	1.35486e-15	Ccs	0
4.89942e-20	0.0160922	1.37174e-15	Mydgf	0
4.91374e-20	-0.157007	1.37575e-15	Tmed2	0
4.95754e-20	0.104091	1.38801e-15	Ubxn4	0
5.13677e-20	-0.0981888	1.43819e-15	Slc9a3r1	0
5.33905e-20	-0.00298032	1.49483e-15	Ctnna1	0
5.35421e-20	-0.0360385	1.49907e-15	Tomm22	0
5.43692e-20	-0.237953	1.52223e-15	Rpl6l	0
5.56321e-20	-0.0607262	1.55759e-15	Zc2hc1a	0
5.61379e-20	-0.095041	1.57175e-15	Efhd2	0
5.71981e-20	-0.00537607	1.60143e-15	Polr2e	0
5.73219e-20	-0.0812184	1.6049e-15	Tsen34	0
5.80862e-20	0.032772	1.6263e-15	Fam213a	0
5.81641e-20	0.210015	1.62848e-15	Clmn	0
5.95275e-20	-0.11341	1.66665e-15	Tuba4a	0
6.66251e-20	-0.0847775	1.86537e-15	Tax1bp3	0
6.91081e-20	-0.023879	1.93489e-15	H13	0
6.91509e-20	-0.0327029	1.93609e-15	Pa2g4	0
6.9341e-20	0.10303	1.94141e-15	Copa	0
7.18637e-20	-0.117091	2.01204e-15	Tsc22d1	0
7.22534e-20	0.113138	2.02295e-15	Pnkd	0
7.33286e-20	0.089231	2.05306e-15	Med10	0
7.50689e-20	0.147602	2.10178e-15	Chd6	0
7.65458e-20	0.0412205	2.14313e-15	Sin3b	0
7.74149e-20	-0.0396695	2.16746e-15	Spag7	0
8.19771e-20	0.210099	2.29519e-15	Nfib	0
8.28974e-20	-0.0564691	2.32096e-15	Pnrc2	0
8.58413e-20	-0.0186101	2.40338e-15	Ccdc59	0
8.6074e-20	0.106084	2.4099e-15	Vegfa	0
8.61734e-20	0.0929612	2.41268e-15	2700094K13Rik	0
8.93315e-20	0.141633	2.5011e-15	Wwc1	0
9.06264e-20	0.0194909	2.53736e-15	Myrf	0
9.22816e-20	0.0492606	2.5837e-15	Abcf1	0
9.42035e-20	0.172503	2.63751e-15	Atxn7l3b	0
9.81404e-20	0.0854161	2.74774e-15	Tnfsf12	0
9.82778e-20	0.0489861	2.75158e-15	Drap1	0
1.00278e-19	0.0393889	2.80758e-15	Dek	0
1.05164e-19	0.0566407	2.94438e-15	Guk1	0
1.07341e-19	0.079386	3.00533e-15	Rras	0
1.08272e-19	0.0482704	3.0314e-15	Pcbd2	0
1.08952e-19	0.102873	3.05045e-15	Lrrc16a	0
1.11684e-19	-0.099748	3.12692e-15	Gm10020	0
1.11747e-19	0.082502	3.12868e-15	Spns2	0
1.12994e-19	0.136337	3.1636e-15	Bclaf1	0
1.18262e-19	0.122855	3.31111e-15	Enah	0
1.21133e-19	0.0484022	3.39149e-15	Tacc2	0
1.26124e-19	0.0898895	3.53122e-15	Hilpda	0
1.3028e-19	0.171476	3.64757e-15	Larp4b	0
1.30746e-19	-0.188293	3.66063e-15	Vim	0
1.35086e-19	-0.0303039	3.78214e-15	Cwc15	0
1.35497e-19	0.104366	3.79365e-15	Nfe2l1	0
1.39352e-19	0.179082	3.90157e-15	Ddx17	0
1.39478e-19	0.0780084	3.9051e-15	Gadd45gip1	0
1.40692e-19	-0.0444804	3.9391e-15	Anapc5	0
1.41719e-19	0.0723994	3.96784e-15	Smoc1	0
1.48157e-19	0.0644224	4.14809e-15	Ube2h	0
1.49858e-19	-0.0582924	4.19572e-15	Sar1a	0
1.50594e-19	0.0221538	4.21633e-15	Elavl1	0
1.53966e-19	-0.0384187	4.31075e-15	Bbip1	0
1.60934e-19	-0.0162151	4.50582e-15	Cfap20	0
1.62815e-19	-0.00289702	4.5585e-15	Plgrkt	0
1.64624e-19	0.0543776	4.60913e-15	Atp11b	0
1.66773e-19	-0.0134858	4.66932e-15	Lsm7	0
1.73772e-19	0.0686968	4.86526e-15	Cd164	0
1.817e-19	0.112097	5.08724e-15	Ttc14	0
1.8462e-19	-0.389133	5.169e-15	Btg2	0
1.89338e-19	-0.0274835	5.30108e-15	Ddrgk1	0
1.90522e-19	-0.177802	5.33424e-15	Hmgn2	0
1.94473e-19	0.127048	5.44486e-15	Purb	0
1.95136e-19	-0.0921772	5.46343e-15	Coro1b	0
1.98147e-19	-0.013011	5.54771e-15	Ube2e1	0
2.10405e-19	0.0620485	5.89091e-15	Mbd2	0
2.1076e-19	-0.114053	5.90085e-15	Ube2d3	0
2.21556e-19	-0.0100208	6.20312e-15	Cuta	0
2.24468e-19	0.0823356	6.28466e-15	Chchd1	0
2.32172e-19	-0.140285	6.50036e-15	Tubb4b	0
2.33538e-19	0.109609	6.53858e-15	Atp2b1	0
2.3568e-19	0.156792	6.59856e-15	Rbms3	0
2.44635e-19	0.0427333	6.84928e-15	Agrn	0
2.51769e-19	0.00406352	7.04903e-15	Mlf2	0
2.59386e-19	0.0734805	7.26229e-15	Fermt2	0
2.61214e-19	0.0652013	7.31347e-15	Smim11	0
2.61427e-19	0.0690589	7.31944e-15	Dclre1a	0
2.6247e-19	0.128074	7.34864e-15	Sorbs2	0
2.64288e-19	0.0164777	7.39955e-15	Lipt2	0
2.69113e-19	-0.0814738	7.53462e-15	Rhoa	0
2.7016e-19	-0.0100124	7.56395e-15	Bud31	0
2.74621e-19	0.119023	7.68884e-15	Mical3	0
3.0433e-19	-0.0756406	8.52063e-15	Srsf2	0
3.1744e-19	-0.130596	8.88769e-15	Cnn3	0
3.29994e-19	0.0384822	9.23918e-15	Sppl2a	0
3.37846e-19	0.0883356	9.45902e-15	Arhgap24	0
3.38146e-19	-0.00250271	9.46742e-15	Ebna1bp2	0
3.46232e-19	0.0649937	9.69382e-15	Gucy1a3	0
3.48762e-19	-0.0493095	9.76465e-15	Anp32b	0
3.50103e-19	0.052014	9.80218e-15	Bad	0
3.60531e-19	-0.0694397	1.00941e-14	Fam134b	0
3.69527e-19	-0.0889733	1.0346e-14	Krt7	0
3.80547e-19	-0.0851062	1.06546e-14	Cd151	0
3.86051e-19	-0.0180289	1.08087e-14	Cltb	0
3.91333e-19	-0.134667	1.09565e-14	Pdia6	0
3.94297e-19	0.0927255	1.10395e-14	Smap1	0
3.96743e-19	0.0239919	1.1108e-14	Bik	0
4.15021e-19	0.0672911	1.16198e-14	Cggbp1	0
4.1613e-19	-0.00365883	1.16508e-14	Armcx3	0
4.23226e-19	0.11392	1.18495e-14	Kcnq1	0
4.44564e-19	0.0767372	1.24469e-14	Atp11a	0
4.58031e-19	0.0983113	1.2824e-14	Bptf	0
4.59653e-19	0.0340788	1.28694e-14	Zc3h15	0
4.70553e-19	0.0761707	1.31745e-14	5330417C22Rik	0
5.05749e-19	0.0769656	1.41599e-14	Mllt4	0
5.12274e-19	0.0485993	1.43427e-14	Wasf2	0
5.23566e-19	-0.00698097	1.46588e-14	Tex261	0
5.31637e-19	0.0640873	1.48848e-14	Ngfrap1	0
5.40856e-19	-0.00101387	1.51429e-14	2310030G06Rik	0
5.43907e-19	-0.0618122	1.52283e-14	Cav2	0
5.52059e-19	0.0229447	1.54565e-14	Rsph9	0
5.54757e-19	-0.0269268	1.55321e-14	Tmem141	0
5.65213e-19	0.0984164	1.58248e-14	Hipk2	0
6.0488e-19	0.013856	1.69354e-14	Zyx	0
6.06136e-19	-0.077091	1.69706e-14	Sumo3	0
6.10544e-19	-0.0593223	1.7094e-14	Akr1e1	0
6.22537e-19	-0.0333587	1.74298e-14	Ahsa1	0
6.278e-19	0.0333365	1.75772e-14	Tra2a	0
6.5911e-19	-0.306485	1.84538e-14	Rps26-ps1	0
6.60163e-19	0.147195	1.84832e-14	Myh14	0
6.71314e-19	0.0325849	1.87954e-14	Emp2	0
6.77793e-19	0.0030909	1.89768e-14	Rab10	0
6.81528e-19	0.0856885	1.90814e-14	Fgfr1op2	0
6.90848e-19	0.0194492	1.93424e-14	Ppp1r11	0
6.94208e-19	-0.0432914	1.94364e-14	Phpt1	0
7.04599e-19	0.0505878	1.97274e-14	Abcd3	0
7.40777e-19	0.060115	2.07403e-14	Pkd2	0
7.49592e-19	-0.0428032	2.09871e-14	Zfos1	0
7.52892e-19	0.048005	2.10795e-14	Cox14	0
7.52965e-19	-0.00193551	2.10815e-14	Ptgds	0
7.77771e-19	-0.0414677	2.1776e-14	Cdk2ap1	0
8.07838e-19	0.0972706	2.26178e-14	Tnrc6c	0
8.16539e-19	-0.0733671	2.28615e-14	Eci2	0
8.28972e-19	0.0597162	2.32096e-14	Cpne8	0
8.38212e-19	0.0641987	2.34683e-14	4931406C07Rik	0
8.41809e-19	0.0852498	2.3569e-14	Sod1	0
8.44859e-19	0.0280259	2.36544e-14	Znhit1	0
8.48128e-19	0.0439528	2.37459e-14	Mrpl17	0
8.9538e-19	-0.0130493	2.50688e-14	R3hdm4	0
9.14271e-19	0.147453	2.55978e-14	Pdcd4	0
9.71239e-19	0.0373867	2.71928e-14	Denr	0
9.76094e-19	0.0303977	2.73287e-14	Tm9sf2	0
1.02601e-18	-0.0924318	2.87262e-14	Sfr1	0
1.06073e-18	0.0399867	2.96984e-14	Hp1bp3	0
1.06646e-18	0.0799275	2.98587e-14	Mprip	0
1.10493e-18	-0.122278	3.09358e-14	Tnfrsf12a	0
1.10682e-18	0.0999979	3.09888e-14	Odc1	0
1.10841e-18	0.153563	3.10334e-14	Lamb2	0
1.13078e-18	0.0781372	3.16596e-14	Ppp1r14b	0
1.13739e-18	0.0964436	3.18448e-14	Cpd	0
1.13852e-18	0.0530135	3.18763e-14	Fermt1	0
1.14859e-18	0.0450824	3.21581e-14	Ddit4l	0
1.15678e-18	-0.0708749	3.23875e-14	Magoh	0
1.15882e-18	-0.102774	3.24447e-14	Kcnn4	0
1.16431e-18	0.029141	3.25983e-14	Ddb1	0
1.18015e-18	-0.0397135	3.30419e-14	Mpdu1	0
1.20575e-18	0.10081	3.37586e-14	Lima1	0
1.2066e-18	0.00940412	3.37823e-14	Smim10l1	0
1.21209e-18	0.109151	3.39361e-14	Myh9	0
1.22696e-18	0.0403099	3.43524e-14	Itgb1	0
1.25031e-18	0.0681854	3.50063e-14	Slc5a8	0
1.2864e-18	-0.0457181	3.60166e-14	Dnajb11	0
1.28979e-18	0.0566696	3.61115e-14	Pabpn1	0
1.31954e-18	0.0643753	3.69445e-14	Impad1	0
1.32704e-18	-0.423889	3.71544e-14	Zfp36	0
1.36457e-18	-0.129661	3.82053e-14	Gpi1	0
1.39266e-18	0.0794193	3.89916e-14	Zfp704	0
1.424e-18	0.0311655	3.98693e-14	Hnrnpa0	0
1.43773e-18	-0.105142	4.02536e-14	Lmna	0
1.44473e-18	-0.013435	4.04496e-14	Copz1	0
1.44755e-18	0.126286	4.05286e-14	Tshz1	0
1.44962e-18	0.0728709	4.05864e-14	Cdk19	0
1.45604e-18	-0.154413	4.07663e-14	Tsc22d3	0
1.50388e-18	-0.0167433	4.21056e-14	Rab9	0
1.5417e-18	0.0398394	4.31644e-14	Ddx24	0
1.5842e-18	-0.058795	4.43545e-14	Fundc1	0
1.61471e-18	0.0612929	4.52086e-14	Rbm5	0
1.62531e-18	-0.0430103	4.55054e-14	Banf1	0
1.63525e-18	0.098107	4.57838e-14	Rbms1	0
1.65317e-18	0.0743911	4.62856e-14	Dpm3	0
1.6806e-18	0.0727333	4.70535e-14	Myo1b	0
1.69216e-18	0.192599	4.73771e-14	Plxnb1	0
1.70735e-18	0.113385	4.78023e-14	Tia1	0
1.78918e-18	0.109899	5.00934e-14	Trim33	0
1.80695e-18	0.158584	5.05911e-14	Zfhx3	0
1.80842e-18	0.00108602	5.06322e-14	Gata6	0
1.84871e-18	0.126048	5.17602e-14	Plxnb2	0
1.90589e-18	-0.0437316	5.33611e-14	Sdcbp	0
2.01323e-18	0.0219736	5.63665e-14	Trappc2l	0
2.10731e-18	-0.264184	5.90004e-14	Wdr89	0
2.15621e-18	0.134729	6.03697e-14	Kif1b	0
2.18454e-18	0.0650816	6.11628e-14	Zmynd11	0
2.26835e-18	-0.0308567	6.35092e-14	Etfa	0
2.3665e-18	0.0842872	6.62573e-14	Frmd4b	0
2.37467e-18	0.0721279	6.6486e-14	2022-09-09	0
2.38018e-18	-0.0225451	6.66402e-14	Acp1	0
2.4105e-18	0.102137	6.74892e-14	Ywhaz	0
2.43051e-18	-0.0280527	6.80495e-14	Ddr1	0
2.44731e-18	0.0509696	6.85197e-14	Chmp4b	0
2.4803e-18	-0.00339311	6.94434e-14	Tmem208	0
2.50289e-18	-0.063506	7.0076e-14	Tmc4	0
2.53608e-18	0.00276455	7.10051e-14	Sfxn1	0
2.54058e-18	-0.272787	7.11312e-14	Gm9843	0
2.55929e-18	0.135755	7.1655e-14	Spag9	0
2.67004e-18	0.0145246	7.47558e-14	Trmt112	0
2.7024e-18	0.035188	7.56617e-14	Vamp5	0
2.74209e-18	-0.109873	7.67731e-14	Apobec3	0
2.76161e-18	-0.0777871	7.73197e-14	Vdac1	0
2.84971e-18	0.0519318	7.97861e-14	Cpne3	0
2.90417e-18	-0.0876669	8.13109e-14	Bst2	0
2.9518e-18	0.0669152	8.26445e-14	Add1	0
2.97121e-18	-0.046988	8.31881e-14	Cyth2	0
3.10159e-18	0.0700773	8.68384e-14	Akap9	0
3.12856e-18	-0.0496004	8.75933e-14	Ndufb10	0
3.24682e-18	0.0766708	9.09045e-14	mt-Nd4l	0
3.2507e-18	-0.130843	9.10132e-14	Lamp1	0
3.265e-18	-0.0814068	9.14134e-14	Rab18	0
3.2825e-18	-0.0362187	9.19035e-14	Nfe2l2	0
3.35913e-18	0.041385	9.40489e-14	Mgat4b	0
3.43652e-18	-0.343331	9.62158e-14	Reg1	0
3.44975e-18	-0.0949644	9.65861e-14	Cct2	0
3.47039e-18	-0.0910598	9.71639e-14	Gm10094	0
3.58329e-18	0.100215	1.00325e-13	Adamts1	0
3.64123e-18	0.0408422	1.01947e-13	Camta1	0
3.66725e-18	-0.0292001	1.02676e-13	Fam20c	0
3.74867e-18	0.0256924	1.04955e-13	2010111I01Rik	0
3.76148e-18	0.0342918	1.05314e-13	Mbd3	0
3.84484e-18	-0.13866	1.07648e-13	Plk2	0
3.86113e-18	-0.0242734	1.08104e-13	Cops7a	0
4.00429e-18	-0.0259989	1.12112e-13	Rbm42	0
4.00935e-18	0.0877205	1.12254e-13	Eif3a	0
4.14666e-18	-0.0515996	1.16098e-13	Prr15l	0
4.24009e-18	0.115475	1.18714e-13	Fam120a	0
4.31491e-18	-0.18411	1.20809e-13	Plp2	0
4.35441e-18	0.0500788	1.21915e-13	Polr2j	0
4.36284e-18	-0.0301176	1.22151e-13	Rab27b	0
4.38464e-18	-0.00858942	1.22761e-13	Psmd11	0
4.50064e-18	-0.0581464	1.26009e-13	Acot1	0
4.53566e-18	0.0125085	1.26989e-13	Psmg3	0
4.55876e-18	-0.00199758	1.27636e-13	Grina	0
4.58895e-18	-0.0276692	1.28481e-13	Emg1	0
4.60096e-18	0.0257119	1.28818e-13	Mapkapk2	0
4.63147e-18	-0.00891277	1.29672e-13	Ppa2	0
4.67829e-18	0.0952815	1.30983e-13	Hmg20b	0
4.71636e-18	0.0762502	1.32049e-13	Rbm47	0
4.71928e-18	0.0349493	1.3213e-13	Tmem218	0
4.78358e-18	-0.0829355	1.33931e-13	Khdrbs1	0
4.94578e-18	-0.00276503	1.38472e-13	Hax1	0
4.95705e-18	0.0639608	1.38788e-13	Foxp1	0
5.19535e-18	0.0715787	1.45459e-13	Ggct	0
5.31334e-18	-0.00688598	1.48763e-13	Klf13	0
5.34045e-18	0.066703	1.49522e-13	Hspg2	0
5.37835e-18	0.0185161	1.50583e-13	Sgf29	0
5.38525e-18	0.110266	1.50776e-13	Mrpl14	0
5.41482e-18	0.0121678	1.51604e-13	Cir1	0
5.52417e-18	-0.0345474	1.54666e-13	Fgfr1	0
5.53194e-18	-0.009886	1.54883e-13	Actr1b	0
5.53467e-18	0.032558	1.5496e-13	Tmem106b	0
5.54087e-18	0.0709553	1.55133e-13	Ank3	0
5.57589e-18	-0.122846	1.56114e-13	Hadh	0
5.62331e-18	0.0440233	1.57441e-13	Znrd1	0
5.63869e-18	-0.0763784	1.57872e-13	Vdac3	0
5.85869e-18	-0.0970313	1.64032e-13	Capg	0
5.97231e-18	0.00914391	1.67213e-13	Cyhr1	0
6.08675e-18	-0.0638853	1.70417e-13	Qpct	0
6.1227e-18	0.0283684	1.71423e-13	Srsf11	0
6.5045e-18	0.0374613	1.82113e-13	Fam195b	0
6.62008e-18	0.0354359	1.85349e-13	Gde1	0
6.63519e-18	0.0488691	1.85772e-13	Ccnt2	0
6.64906e-18	0.0130447	1.8616e-13	Map2k2	0
6.65866e-18	-0.020983	1.86429e-13	Eny2	0
6.67313e-18	-0.0604003	1.86834e-13	Echs1	0
6.70134e-18	0.0223644	1.87624e-13	2210016L21Rik	0
6.7161e-18	0.0761586	1.88037e-13	Dnajc15	0
6.80627e-18	0.13663	1.90562e-13	Slc4a4	0
6.87265e-18	0.0200953	1.9242e-13	Rad23b	0
6.92668e-18	-0.219816	1.93933e-13	Gm10036	0
7.01682e-18	-0.0316102	1.96457e-13	2210016F16Rik	0
7.0877e-18	-0.0960716	1.98441e-13	Sema3c	0
7.15127e-18	0.00867563	2.00221e-13	Cdpf1	0
7.24696e-18	0.0788002	2.029e-13	2900026A02Rik	0
7.29267e-18	-0.0167797	2.0418e-13	Grhpr	0
7.30168e-18	-0.0364467	2.04432e-13	Fkbp3	0
7.3508e-18	0.0172905	2.05808e-13	Irf2	0
7.41256e-18	0.119976	2.07537e-13	Osbpl3	0
7.42096e-18	-0.097223	2.07772e-13	Hspd1	0
7.53804e-18	0.0691959	2.1105e-13	2310033P09Rik	0
7.60328e-18	0.0528863	2.12877e-13	Kdm2a	0
7.65304e-18	0.00578389	2.1427e-13	Zfp771	0
7.72553e-18	-0.0514892	2.16299e-13	Psmb7	0
8.10287e-18	0.0299174	2.26864e-13	Rnf5	0
8.28024e-18	0.0626416	2.3183e-13	Smc3	0
8.36379e-18	-0.0338813	2.34169e-13	Txndc9	0
8.388e-18	0.0395535	2.34847e-13	Ccdc34	0
8.60875e-18	-0.021298	2.41028e-13	Kcne3	0
8.827e-18	0.00112932	2.47138e-13	Hnrnph1	0
9.0195e-18	0.0128124	2.52528e-13	Limd2	0
9.07856e-18	0.102406	2.54182e-13	Tbc1d4	0
9.28595e-18	0.0143346	2.59988e-13	Bcas2	0
9.29255e-18	-0.00229388	2.60173e-13	Slc50a1	0
9.4135e-18	-0.0138861	2.63559e-13	Agpat2	0
9.62391e-18	0.0282527	2.6945e-13	Lamtor4	0
9.75589e-18	0.105521	2.73145e-13	Evc	0
9.77428e-18	0.0541801	2.7366e-13	Tbcb	0
9.95483e-18	-0.0336337	2.78715e-13	Prkar1a	0
1.01458e-17	0.0486621	2.84062e-13	Surf4	0
1.02831e-17	0.0930925	2.87906e-13	3110079O15Rik	0
1.11318e-17	0.174001	3.11668e-13	Pkhd1	0
1.11345e-17	-0.0575464	3.11742e-13	Cldn6	0
1.12267e-17	0.0447765	3.14325e-13	Papola	0
1.128e-17	0.0327355	3.15818e-13	Ssna1	0
1.13085e-17	0.0119816	3.16616e-13	Foxa2	0
1.14303e-17	0.0123216	3.20026e-13	Wdr26	0
1.14651e-17	-0.0654208	3.21001e-13	BC029214	0
1.15666e-17	0.0318861	3.23841e-13	Gkap1	0
1.1945e-17	0.0895645	3.34437e-13	Nfat5	0
1.20295e-17	0.200616	3.36801e-13	Alcam	0
1.20882e-17	0.0585307	3.38445e-13	Ier3ip1	0
1.22417e-17	0.165843	3.42744e-13	Kat2b	0
1.22898e-17	-0.0727464	3.4409e-13	Carkd	0
1.23925e-17	0.0680062	3.46965e-13	Actr2	0
1.2663e-17	0.0933951	3.54537e-13	Cltc	0
1.29224e-17	-0.0091426	3.61801e-13	Pigt	0
1.322e-17	0.0933959	3.70132e-13	Dag1	0
1.40079e-17	0.00201157	3.92193e-13	Nudt4	0
1.42747e-17	0.10573	3.99664e-13	Mrps28	0
1.45128e-17	0.0592231	4.06329e-13	Creg1	0
1.45714e-17	-0.105992	4.07971e-13	Mif4gd	0
1.46932e-17	0.0429676	4.1138e-13	Krtcap2	0
1.49253e-17	0.0210492	4.17878e-13	Cebpzos	0
1.52453e-17	0.0895015	4.26839e-13	Mob3b	0
1.53337e-17	-0.0508062	4.29313e-13	Eps8l2	0
1.54492e-17	-0.0359794	4.32546e-13	Cd82	0
1.55163e-17	-0.000659632	4.34424e-13	Arpc1a	0
1.56116e-17	0.0111575	4.37094e-13	Mkrn2os	0
1.56724e-17	-0.0175031	4.38795e-13	Hnrnpd	0
1.58766e-17	0.0296524	4.44513e-13	Rps19bp1	0
1.60623e-17	0.0790264	4.49712e-13	Txn2	0
1.64018e-17	-0.0908702	4.59216e-13	Paics	0
1.64797e-17	-0.0793786	4.61398e-13	Plet1	0
1.66672e-17	-0.0144655	4.66647e-13	Wbp4	0
1.67421e-17	0.0410806	4.68746e-13	Snrpd1	0
1.69611e-17	0.0370164	4.74877e-13	Dhx9	0
1.69911e-17	0.117754	4.75717e-13	Ramp1	0
1.71223e-17	0.172774	4.79389e-13	Fgfr3	0
1.73573e-17	-0.0076865	4.85971e-13	Mkrn1	0
1.74528e-17	0.0864083	4.88643e-13	Nudcd3	0
1.75432e-17	0.0995546	4.91173e-13	Col27a1	0
1.78817e-17	0.092867	5.00652e-13	Wfdc15b	0
1.79038e-17	0.000751911	5.01271e-13	Txndc15	0
1.85008e-17	-0.00181957	5.17986e-13	Ccnl2	0
1.86553e-17	0.0046014	5.22312e-13	Eid1	0
1.87692e-17	0.116304	5.25501e-13	R3hdm2	0
1.92479e-17	0.112159	5.38902e-13	Tnfrsf19	0
1.96279e-17	0.0180608	5.49541e-13	Ift27	0
1.96587e-17	-0.180785	5.50404e-13	B2m	0
1.99208e-17	0.0497334	5.57743e-13	Creb3l2	0
1.99407e-17	-0.0178362	5.58299e-13	Atp6v1d	0
2.02088e-17	0.0481019	5.65806e-13	Mia	0
2.02272e-17	0.118995	5.6632e-13	4930402H24Rik	0
2.07775e-17	0.0881327	5.81729e-13	Rbm26	0
2.09918e-17	-0.0844179	5.87728e-13	Polr2l	0
2.11516e-17	0.0584507	5.92203e-13	Ctage5	0
2.11869e-17	0.0329891	5.93191e-13	Rhoc	0
2.12005e-17	0.140672	5.93572e-13	Golga4	0
2.13527e-17	0.0444553	5.97834e-13	Gja1	0
2.1613e-17	-0.0191671	6.05121e-13	Tomm40	0
2.19616e-17	-0.0465531	6.1488e-13	2700060E02Rik	0
2.21232e-17	-0.00908323	6.19405e-13	Mrpl20	0
2.21756e-17	-0.0100695	6.20872e-13	Stx8	0
2.24713e-17	0.00509155	6.2915e-13	Abhd14b	0
2.24833e-17	-0.0327701	6.29488e-13	Nudt2	0
2.30903e-17	0.084335	6.46481e-13	Mrpl54	0
2.3668e-17	-0.121573	6.62655e-13	Gadd45b	0
2.37938e-17	0.0430652	6.66179e-13	1110065P20Rik	0
2.4129e-17	-0.0907916	6.75564e-13	Marcksl1	0
2.43792e-17	-0.0519073	6.8257e-13	Ppie	0
2.48067e-17	0.100745	6.94538e-13	Snrnp200	0
2.48915e-17	-0.0612836	6.96912e-13	Pole4	0
2.56116e-17	0.0179499	7.17075e-13	Plekhb1	0
2.60411e-17	0.0129228	7.29097e-13	Iah1	0
2.60684e-17	0.0379337	7.29862e-13	H2afj	0
2.64686e-17	0.130746	7.41068e-13	Col18a1	0
2.67715e-17	-0.032851	7.49549e-13	1810022K09Rik	0
2.72656e-17	0.09438	7.63383e-13	Zfp91	0
2.72905e-17	0.0487138	7.64078e-13	Cxxc5	0
2.8471e-17	0.0420035	7.9713e-13	Eif3j1	0
2.85099e-17	0.0800573	7.9822e-13	Stra13	0
2.90775e-17	0.093131	8.14111e-13	Ube3a	0
2.93217e-17	0.0409243	8.20949e-13	Pdcd6ip	0
2.93235e-17	-0.0232137	8.20999e-13	Dctn2	0
2.93602e-17	-0.0967397	8.22027e-13	Cetn3	0
2.95993e-17	0.0418277	8.28722e-13	Arcn1	0
2.96329e-17	0.131858	8.29662e-13	Chd2	0
3.04456e-17	0.109737	8.52417e-13	Lbh	0
3.0651e-17	-0.15272	8.58168e-13	Rhob	0
3.08822e-17	0.0610032	8.64641e-13	Gng11	0
3.10489e-17	-0.0481183	8.69306e-13	Laptm4b	0
3.17369e-17	0.102215	8.8857e-13	0610012G03Rik	0
3.30466e-17	0.0391801	9.25238e-13	Cbx3	0
3.33994e-17	0.11596	9.35118e-13	Mical2	0
3.51818e-17	0.0344998	9.85019e-13	Mark2	0
3.52871e-17	-0.130771	9.87968e-13	Ctsd	0
3.55168e-17	0.0170941	9.94399e-13	Lmbrd1	0
3.57093e-17	-0.0507788	9.9979e-13	Prss8	0
3.60097e-17	-0.0939598	1.0082e-12	Rnf187	0
3.6185e-17	-0.0218872	1.01311e-12	Cyb5a	0
3.75613e-17	-0.0125162	1.05164e-12	Skp1a	0
3.80893e-17	-0.00817176	1.06643e-12	Prr13	0
3.85829e-17	-0.0522311	1.08024e-12	Ran	0
3.9006e-17	0.132005	1.09209e-12	B230219D22Rik	0
3.94569e-17	0.0108741	1.10471e-12	Snapc5	0
3.97029e-17	0.0397722	1.1116e-12	Sod2	0
3.99036e-17	0.0757	1.11722e-12	Cnot4	0
4.00213e-17	0.189318	1.12052e-12	Son	0
4.03093e-17	0.125426	1.12858e-12	Kalrn	0
4.03331e-17	0.0333051	1.12925e-12	Rtf1	0
4.08079e-17	0.0820634	1.14254e-12	Cebpz	0
4.17102e-17	-0.0369767	1.1678e-12	Cldn8	0
4.26458e-17	0.0242334	1.194e-12	2510002D24Rik	0
4.43121e-17	-0.0931646	1.24065e-12	Impdh2	0
4.46102e-17	0.099428	1.249e-12	Ubr5	0
4.46547e-17	0.0264014	1.25024e-12	Stra6l	0
4.47883e-17	0.106203	1.25398e-12	4930523C07Rik	0
4.52481e-17	-0.0616409	1.26685e-12	Cldnd1	0
4.52832e-17	-0.00325954	1.26784e-12	Ifi35	0
4.61552e-17	0.0479446	1.29225e-12	Mrps33	0
4.62079e-17	0.0698814	1.29373e-12	Xpr1	0
4.6415e-17	-0.00642202	1.29953e-12	Aph1a	0
4.67087e-17	-0.0850648	1.30775e-12	Psmd2	0
4.81591e-17	0.0286907	1.34836e-12	Cyp4f14	0
4.90869e-17	-0.0323188	1.37434e-12	Exosc7	0
5.11927e-17	-0.0133509	1.43329e-12	Ngdn	0
5.13536e-17	0.0882972	1.4378e-12	Lsm12	0
5.23093e-17	0.0271139	1.46456e-12	Tceb1	0
5.27831e-17	0.0872936	1.47782e-12	Sox5	0
5.31632e-17	-0.0134057	1.48846e-12	Rad23a	0
5.33994e-17	0.101897	1.49508e-12	Hint2	0
5.38173e-17	0.049796	1.50678e-12	Ptp4a2	0
5.65299e-17	0.0194937	1.58273e-12	Sars	0
5.669e-17	0.0182925	1.58721e-12	Habp2	0
5.79894e-17	-0.0425198	1.62359e-12	Txndc5	0
5.8826e-17	-0.650997	1.64701e-12	2210010C04Rik	0
5.9252e-17	0.00618873	1.65894e-12	Spink4	0
5.95733e-17	-0.0300828	1.66793e-12	Napa	0
5.9642e-17	-0.0639318	1.66986e-12	Acadm	0
6.16666e-17	-0.141245	1.72654e-12	Hsp90aa1	0
6.25697e-17	0.028408	1.75183e-12	Pet100	0
6.28458e-17	-0.0627457	1.75956e-12	Trappc4	0
6.30514e-17	-0.24287	1.76531e-12	Gm11808	0
6.4074e-17	0.0894485	1.79394e-12	Fubp1	0
6.62257e-17	0.129277	1.85419e-12	Ddt	0
6.78954e-17	0.0573662	1.90094e-12	Ccni	0
6.88118e-17	-0.188808	1.92659e-12	Cxcl16	0
7.02651e-17	0.0359591	1.96728e-12	Dpcd	0
7.13836e-17	-0.0666639	1.9986e-12	Ppp4c	0
7.13944e-17	0.0508013	1.9989e-12	Bcl7c	0
7.2716e-17	0.0487728	2.0359e-12	Churc1	0
7.3056e-17	-0.0109921	2.04542e-12	Nars	0
7.33515e-17	-0.0425785	2.05369e-12	Cisd3	0
7.6304e-17	0.0762436	2.13636e-12	Smarca4	0
7.87081e-17	-0.122468	2.20367e-12	Cyp2j6	0
7.88639e-17	-0.102298	2.20803e-12	Manf	0
7.89592e-17	0.0119418	2.2107e-12	Ssb	0
7.95376e-17	0.00575566	2.22689e-12	Alkbh6	0
7.96342e-17	0.0419329	2.2296e-12	Psmd7	0
8.01609e-17	0.0403145	2.24434e-12	Tnrc6a	0
8.08894e-17	0.0983805	2.26474e-12	Tgoln1	0
8.11869e-17	0.0145264	2.27307e-12	Trafd1	0
8.18963e-17	0.0603014	2.29293e-12	Hectd1	0
8.21003e-17	0.0242336	2.29865e-12	Mbnl1	0
8.22111e-17	-0.0785286	2.30175e-12	Maged2	0
8.24302e-17	0.08765	2.30788e-12	Meis2	0
8.26832e-17	0.0545603	2.31496e-12	Gcc2	0
8.27536e-17	-0.0297384	2.31694e-12	1110004F10Rik	0
8.30826e-17	0.00407417	2.32615e-12	Rab5a	0
8.33643e-17	-0.0511222	2.33403e-12	Ring1	0
8.34061e-17	-0.0328631	2.3352e-12	Cdc42ep5	0
8.34313e-17	-0.0177319	2.33591e-12	Samm50	0
8.36075e-17	-0.00393268	2.34084e-12	Tomm20	0
8.47176e-17	-0.0464789	2.37192e-12	Ube2l3	0
8.51986e-17	-0.0226319	2.38539e-12	Snx6	0
8.60586e-17	0.0233551	2.40947e-12	Thra	0
8.61926e-17	0.0420788	2.41322e-12	Tns3	0
8.65396e-17	0.0388421	2.42294e-12	Pdap1	0
8.73414e-17	0.00838409	2.44538e-12	Cdk2ap2	0
8.75004e-17	-0.01393	2.44984e-12	Pcbd1	0
8.86121e-17	0.0631213	2.48096e-12	Shtn1	0
8.99752e-17	-0.00537605	2.51913e-12	H2afy	0
9.11489e-17	0.0822804	2.55199e-12	Acsl1	0
9.13149e-17	-0.109206	2.55663e-12	Tusc3	0
9.20739e-17	0.0382356	2.57788e-12	Lsm5	0
9.46704e-17	0.0762118	2.65058e-12	Etl4	0
9.598e-17	0.061622	2.68725e-12	Sys1	0
9.6682e-17	-0.132043	2.7069e-12	Rps12-ps3	0
9.6786e-17	-0.0810005	2.70982e-12	Mrpl35	0
9.71651e-17	0.135322	2.72043e-12	Eif4g1	0
9.74002e-17	0.106667	2.72701e-12	Ddx42	0
9.78539e-17	0.033192	2.73971e-12	Kazald1	0
9.78887e-17	0.0487935	2.74069e-12	Dnajc19	0
9.97578e-17	0.0634947	2.79302e-12	Tcf4	0
1.00176e-16	0.0442477	2.80474e-12	Erp29	0
1.00263e-16	-0.0649142	2.80716e-12	Hn1	0
1.00499e-16	0.0710903	2.81377e-12	Hspb11	0
1.01115e-16	-0.0491024	2.83101e-12	Kat5	0
1.01361e-16	-0.0922521	2.83791e-12	Cd47	0
1.0147e-16	-0.0502845	2.84096e-12	Trim47	0
1.01608e-16	0.0819507	2.84481e-12	Ptprj	0
1.01832e-16	-0.0498449	2.8511e-12	Psmb8	0
1.02642e-16	-0.0390751	2.87377e-12	Tmem184a	0
1.04532e-16	0.0396695	2.92668e-12	Deb1	0
1.07239e-16	0.0262072	3.00249e-12	Rock1	0
1.10406e-16	-0.0676062	3.09115e-12	Ubald2	0
1.11221e-16	-0.157041	3.11397e-12	Tubb5	0
1.12441e-16	-0.00608402	3.14813e-12	Mgat1	0
1.15246e-16	0.00425517	3.22665e-12	Mbnl2	0
1.15781e-16	0.0822218	3.24164e-12	Pik3r1	0
1.17919e-16	0.0173527	3.30149e-12	Nt5c	0
1.1953e-16	-0.0974494	3.34661e-12	Urah	0
1.20552e-16	0.0905825	3.37523e-12	Ubr4	0
1.22202e-16	0.0465341	3.42142e-12	0610009B22Rik	0
1.22454e-16	0.0631468	3.42846e-12	Pik3c2a	0
1.24383e-16	0.0457344	3.48246e-12	Ggnbp2	0
1.3045e-16	-0.0197822	3.65233e-12	Il17re	0
1.31568e-16	0.0205689	3.68364e-12	Cnih4	0
1.31762e-16	0.0134518	3.68908e-12	Timm17a	0
1.32338e-16	-0.0565397	3.70519e-12	Dalrd3	0
1.33675e-16	-0.00905143	3.74262e-12	Npm3	0
1.34219e-16	-0.00323515	3.75786e-12	Adrm1	0
1.34273e-16	0.0158664	3.75938e-12	Mrpl21	0
1.35194e-16	-0.0100108	3.78515e-12	Slc31a2	0
1.35332e-16	-0.17943	3.78903e-12	Tob1	0
1.36934e-16	-0.00275984	3.83388e-12	Syncrip	0
1.40047e-16	-0.0610211	3.92103e-12	Tprgl	0
1.44273e-16	0.0259321	4.03934e-12	Anapc11	0
1.46331e-16	-0.00575912	4.09697e-12	Kansl1l	0
1.47578e-16	0.108563	4.1319e-12	Phc3	0
1.47762e-16	-0.032609	4.13704e-12	Fkbp8	0
1.50333e-16	0.0104906	4.20902e-12	Mxra7	0
1.50952e-16	0.0975237	4.22635e-12	Plce1	0
1.51924e-16	0.0622026	4.25357e-12	Angptl1	0
1.56584e-16	0.114976	4.38404e-12	Ppp1r9a	0
1.57071e-16	0.0777471	4.39768e-12	Mrpl24	0
1.57263e-16	0.0971009	4.40305e-12	Ctdsp2	0
1.57419e-16	-0.046602	4.40741e-12	Psmc1	0
1.57887e-16	0.0323488	4.42051e-12	Tctex1d2	0
1.59738e-16	0.0710546	4.47235e-12	1300002E11Rik	0
1.60439e-16	-0.051942	4.49197e-12	Nsmce4a	0
1.61689e-16	0.110623	4.52698e-12	Ddx6	0
1.63122e-16	-0.0389956	4.5671e-12	Hcfc1r1	0
1.63507e-16	-0.0325924	4.57787e-12	Rsu1	0
1.64702e-16	-0.0505264	4.61133e-12	Ahnak	0
1.66939e-16	-0.0865541	4.67397e-12	Mvp	0
1.69594e-16	-0.0874682	4.74829e-12	Herpud1	0
1.73013e-16	-0.0307938	4.84401e-12	C1d	0
1.73267e-16	0.0330834	4.85113e-12	Dtymk	0
1.75812e-16	-0.0269557	4.9224e-12	Eapp	0
1.76119e-16	0.093302	4.93098e-12	Pkp4	0
1.7744e-16	-0.0506942	4.96797e-12	Itm2c	0
1.80408e-16	-0.1134	5.05107e-12	Hypk	0
1.80435e-16	0.0553548	5.05181e-12	Nckap1	0
1.81774e-16	0.120129	5.08932e-12	Dnajc1	0
1.82786e-16	0.0869725	5.11765e-12	Rbm6	0
1.86014e-16	-0.0968727	5.20802e-12	Sqstm1	0
1.88275e-16	-0.0269557	5.27132e-12	Polr2g	0
1.92361e-16	0.109738	5.38571e-12	Zfp664	0
1.9403e-16	0.0216206	5.43246e-12	Bax	0
1.9552e-16	-0.00445662	5.47416e-12	Ccdc115	0
1.95547e-16	-0.0108404	5.47491e-12	H2-Ke6	0
1.99695e-16	-0.071672	5.59106e-12	Ergic2	0
2.0145e-16	-0.0271225	5.64018e-12	Lrp10	0
2.05079e-16	0.0466216	5.74179e-12	Srgap2	0
2.12603e-16	0.0553697	5.95245e-12	Cxadr	0
2.14472e-16	0.022349	6.00478e-12	Mrpl48	0
2.14925e-16	0.0801515	6.01746e-12	Mkln1	0
2.16321e-16	0.000143878	6.05654e-12	Tmem30a	0
2.16628e-16	0.225428	6.06515e-12	Pigr	0
2.18593e-16	0.0384172	6.12016e-12	Maf1	0
2.20035e-16	-0.0956349	6.16055e-12	Tceal8	0
2.21596e-16	0.0173327	6.20425e-12	Hrsp12	0
2.23493e-16	0.191719	6.25736e-12	Prox1	0
2.26066e-16	-0.11116	6.32939e-12	Ggh	0
2.2813e-16	-0.00234439	6.38719e-12	Med9	0
2.28884e-16	0.0367311	6.40831e-12	Glrx5	0
2.29069e-16	0.0684881	6.41348e-12	Prpf4b	0
2.29693e-16	-0.0508316	6.43095e-12	Mtch1	0
2.31477e-16	-0.0169701	6.48089e-12	Rgs5	0
2.33818e-16	0.0774794	6.54645e-12	Eprs	0
2.36412e-16	0.0648872	6.61906e-12	Gstt2	0
2.3855e-16	-0.032094	6.67893e-12	Aldh7a1	0
2.40087e-16	0.00546465	6.72195e-12	Smarce1	0
2.4908e-16	-0.0309978	6.97374e-12	Tm2d1	0
2.51075e-16	-0.0103703	7.0296e-12	Zcrb1	0
2.51755e-16	-0.0385297	7.04864e-12	Fam133b	0
2.52843e-16	-0.0500464	7.0791e-12	Bex4	0
2.5922e-16	0.0146974	7.25765e-12	Zmat2	0
2.61408e-16	-0.0626032	7.31891e-12	Tpm4	0
2.62551e-16	-0.0102048	7.35089e-12	Klc3	0
2.63935e-16	0.0647114	7.38965e-12	Lasp1	0
2.65808e-16	0.0602672	7.44209e-12	Hist1h2bc	0
2.70019e-16	0.029161	7.56e-12	Matr3	0
2.71381e-16	0.0711463	7.59812e-12	Rala	0
2.71792e-16	0.109954	7.60965e-12	Meis1	0
2.72208e-16	-0.0509158	7.62128e-12	Dync2li1	0
2.7417e-16	0.0218243	7.67621e-12	Gm16136	0
2.78182e-16	-0.069761	7.78855e-12	Arl6ip5	0
2.84346e-16	-0.124142	7.96112e-12	Tgfb3	0
2.85084e-16	0.0802581	7.98179e-12	Pmvk	0
2.86109e-16	0.0406216	8.01048e-12	Blvrb	0
2.90861e-16	0.079035	8.14352e-12	Srrm1	0
2.93304e-16	-0.0454239	8.21191e-12	Ndufs8	0
2.94231e-16	0.132172	8.23788e-12	Srrm2	0
2.94297e-16	0.0272873	8.23974e-12	Hnrnpul2	0
2.94628e-16	-0.217466	8.24899e-12	Ier3	0
2.95108e-16	-0.0370696	8.26243e-12	Fkbp9	0
2.96485e-16	0.0651338	8.30098e-12	Nudt14	0
2.97525e-16	0.108893	8.33012e-12	Scaf11	0
3.00293e-16	-0.0130121	8.4076e-12	Pigp	0
3.05205e-16	0.0787558	8.54513e-12	Pum2	0
3.08641e-16	0.0983305	8.64134e-12	Znrf2	0
3.10728e-16	0.103579	8.69977e-12	Ift20	0
3.17801e-16	0.000264833	8.89779e-12	Mrps36	0
3.2286e-16	0.0600188	9.03945e-12	Higd1a	0
3.25371e-16	-0.0581615	9.10973e-12	Eif3i	0
3.3376e-16	0.00660751	9.34462e-12	Tmem14c	0
3.34826e-16	-0.0840447	9.37445e-12	Actr3	0
3.39118e-16	0.00885841	9.49462e-12	Poldip2	0
3.43962e-16	0.0872332	9.63025e-12	Srsf9	0
3.56195e-16	-0.0067382	9.97274e-12	Gm5420	0
3.56453e-16	-0.14123	9.97997e-12	Rpn2	0
3.5744e-16	0.0667063	1.00076e-11	Tesc	0
3.59244e-16	0.0328841	1.00581e-11	Ebpl	0
3.62445e-16	0.0306038	1.01477e-11	Trappc5	0
3.63337e-16	0.00258818	1.01727e-11	Ctdsp1	0
3.64206e-16	-0.0751062	1.0197e-11	Plscr3	0
3.65749e-16	0.0945712	1.02402e-11	Ece1	0
3.72695e-16	-0.165978	1.04347e-11	Myl12b	0
3.73034e-16	0.0486467	1.04442e-11	Ttc1	0
3.7769e-16	0.0184207	1.05746e-11	Flna	0
3.77736e-16	0.0120973	1.05759e-11	Jup	0
3.79222e-16	-0.0901334	1.06175e-11	Cct7	0
4.0184e-16	0.020163	1.12507e-11	Dnajc3	0
4.03363e-16	0.0345461	1.12934e-11	Cyb561	0
4.13116e-16	-0.0283738	1.15664e-11	Sdhb	0
4.13639e-16	-0.019622	1.15811e-11	Nisch	0
4.15142e-16	-0.0449073	1.16231e-11	Col9a3	0
4.15304e-16	0.1373	1.16277e-11	Ybx3	0
4.29458e-16	-0.0606524	1.2024e-11	Cox17	0
4.38181e-16	0.0861259	1.22682e-11	Ecscr	0
4.41208e-16	0.108758	1.2353e-11	Ceacam20	0
4.44121e-16	0.0561381	1.24345e-11	Arl6ip4	0
4.53721e-16	-0.156835	1.27033e-11	Uba52	0
4.55988e-16	0.0262062	1.27667e-11	Dnajc8	0
4.59882e-16	0.121335	1.28758e-11	Scara3	0
4.62936e-16	0.111173	1.29613e-11	Klf3	0
4.64534e-16	-0.00122596	1.3006e-11	Chrnb1	0
4.71213e-16	0.0366861	1.3193e-11	Vps29	0
4.72609e-16	-0.0973882	1.32321e-11	Hadhb	0
4.74568e-16	-0.34753	1.3287e-11	Ppp1r15a	0
4.97315e-16	0.0374355	1.39238e-11	Kmt2e	0
4.98121e-16	-0.0120704	1.39464e-11	Uba1	0
5.03143e-16	0.0687202	1.4087e-11	Sestd1	0
5.04795e-16	0.0824715	1.41332e-11	Zmynd8	0
5.09067e-16	-0.143116	1.42529e-11	Ube2d2a	0
5.13367e-16	0.0733994	1.43733e-11	Dusp16	0
5.14282e-16	0.0909673	1.43989e-11	Cdc42bpa	0
5.19497e-16	-0.0485246	1.45449e-11	Stard3nl	0
5.20702e-16	-0.00932421	1.45786e-11	Srsf6	0
5.21044e-16	-0.264466	1.45882e-11	Hbegf	0
5.23877e-16	-0.0020607	1.46675e-11	Bckdk	0
5.24585e-16	0.0495802	1.46873e-11	Mrps16	0
5.3112e-16	-0.107523	1.48703e-11	Igfbpl1	0
5.37892e-16	0.0390361	1.50599e-11	Srpk2	0
5.39514e-16	-0.0122592	1.51053e-11	Hnrnph2	0
5.40671e-16	0.0833079	1.51377e-11	Syne2	0
5.4569e-16	-0.050961	1.52782e-11	Rap1gap	0
5.46719e-16	0.100728	1.5307e-11	Dync1h1	0
5.53827e-16	0.0876585	1.5506e-11	Ppp4r2	0
5.56754e-16	0.0423922	1.5588e-11	Fxyd1	0
5.67135e-16	0.00689439	1.58786e-11	Cops4	0
5.68251e-16	0.0538744	1.59099e-11	Samd4b	0
5.81373e-16	0.00473384	1.62773e-11	Snrnp27	0
5.81501e-16	-0.12064	1.62809e-11	Grcc10	0
5.85896e-16	0.0400824	1.64039e-11	Cox20	0
5.87724e-16	0.0291703	1.64551e-11	Scand1	0
5.96211e-16	0.0515159	1.66927e-11	Dnajc5	0
6.17039e-16	-0.0164403	1.72759e-11	Dpm1	0
6.17515e-16	0.0297489	1.72892e-11	Whsc1l1	0
6.21484e-16	-0.0334438	1.74003e-11	Cib1	0
6.22659e-16	-0.0856651	1.74332e-11	Slc25a11	0
6.27477e-16	-0.0456317	1.75681e-11	Rpl7l1	0
6.27815e-16	-0.0831494	1.75776e-11	Sar1b	0
6.30192e-16	0.0400845	1.76441e-11	Ict1	0
6.4398e-16	-0.0379763	1.80301e-11	Rchy1	0
6.49935e-16	0.0545674	1.81969e-11	Pdcd5	0
6.52282e-16	-0.00444149	1.82626e-11	Ppt1	0
6.76051e-16	-0.0225637	1.89281e-11	Ccdc53	0
6.77982e-16	-0.218603	1.89822e-11	Gm26917	0
6.79008e-16	0.0802464	1.90109e-11	Zranb1	0
6.81685e-16	0.140602	1.90858e-11	Pura	0
6.82231e-16	0.0555476	1.91011e-11	Ahdc1	0
7.00592e-16	0.045366	1.96152e-11	Atp6v1a	0
7.04394e-16	0.0972084	1.97216e-11	Ankrd11	0
7.04582e-16	0.0405493	1.97269e-11	Nsa2	0
7.06858e-16	0.107805	1.97906e-11	Eif4b	0
7.36833e-16	0.0590643	2.06298e-11	Prorsd1	0
7.52631e-16	0.0184675	2.10722e-11	Ppp1r1b	0
7.58336e-16	-0.0559743	2.12319e-11	Aldh2	0
7.61468e-16	0.0284811	2.13196e-11	Decr1	0
7.61714e-16	0.00585293	2.13265e-11	Wfdc2	0
7.76249e-16	0.0621969	2.17334e-11	Ypel2	0
7.83743e-16	0.10023	2.19432e-11	2610507B11Rik	0
8.04254e-16	-0.0242194	2.25175e-11	Fbl	0
8.0554e-16	0.0131174	2.25535e-11	Fam173a	0
8.07209e-16	0.0897747	2.26002e-11	Tnrc6b	0
8.09061e-16	0.0339555	2.26521e-11	Nsmce2	0
8.10977e-16	0.0069278	2.27057e-11	Chrac1	0
8.21062e-16	0.0106005	2.29881e-11	Rdx	0
8.27546e-16	-0.0841415	2.31696e-11	Ifitm3	0
8.60622e-16	0.00197614	2.40957e-11	Tmpo	0
8.74265e-16	-0.0680153	2.44777e-11	Yif1a	0
8.80829e-16	0.021566	2.46615e-11	Eaf2	0
8.81265e-16	0.0681108	2.46737e-11	Slc15a2	0
8.88164e-16	0.0365503	2.48668e-11	Kdelr2	0
8.90595e-16	-0.0169462	2.49349e-11	Rap1a	0
8.99904e-16	0.0844475	2.51955e-11	Nedd4	0
9.11751e-16	-0.102868	2.55272e-11	Psmb10	0
9.20658e-16	0.0293405	2.57766e-11	Sh3glb2	0
9.28377e-16	0.0575003	2.59927e-11	Gpatch8	0
9.29629e-16	0.0176747	2.60278e-11	Ptbp1	0
9.32618e-16	-0.0603998	2.61114e-11	Glud1	0
9.372e-16	0.0503746	2.62397e-11	Nxf1	0
9.40276e-16	-0.0884672	2.63259e-11	Hmgcs2	0
9.47375e-16	0.0559075	2.65246e-11	Jade1	0
9.50556e-16	0.0793588	2.66137e-11	Angel2	0
9.50803e-16	0.0171483	2.66206e-11	Asna1	0
9.55012e-16	-0.0744524	2.67384e-11	Amd1	0
1.00531e-15	-0.188503	2.81467e-11	Igfbp7	0
1.0389e-15	-0.0800448	2.90872e-11	Atxn10	0
1.0407e-15	-0.0556813	2.91375e-11	Akr1c19	0
1.04552e-15	0.0478569	2.92725e-11	Cebpg	0
1.05139e-15	0.0989889	2.94368e-11	Cftr	0
1.07123e-15	0.000185803	2.99922e-11	mt-Nd5	0
1.08202e-15	0.0246556	3.02944e-11	Chmp3	0
1.08431e-15	-0.252109	3.03585e-11	Hes1	0
1.11002e-15	0.125303	3.10784e-11	Vsig10	0
1.11228e-15	0.0302598	3.11416e-11	Ptdss1	0
1.11229e-15	-0.0954347	3.11419e-11	Capsl	0
1.11308e-15	0.0935085	3.1164e-11	Lrp6	0
1.11615e-15	0.0789823	3.125e-11	U2surp	0
1.11889e-15	0.0535732	3.13267e-11	Cbx1	0
1.12842e-15	0.0483225	3.15934e-11	Wac	0
1.14972e-15	0.129233	3.219e-11	Pbrm1	0
1.17252e-15	0.033564	3.28282e-11	Mrpl55	0
1.17319e-15	-0.0277144	3.28471e-11	Fads2	0
1.17543e-15	0.0766472	3.29097e-11	Col4a1	0
1.19627e-15	0.0650273	3.3493e-11	Mrpl57	0
1.19877e-15	0.0824857	3.3563e-11	Stx16	0
1.20454e-15	-0.0168341	3.37248e-11	Glrx3	0
1.21393e-15	0.0293292	3.39876e-11	A430005L14Rik	0
1.21705e-15	0.116388	3.40748e-11	Dgcr6	0
1.2278e-15	-0.06971	3.4376e-11	H2-K1	0
1.24889e-15	0.0869951	3.49665e-11	Sdc4	0
1.25203e-15	0.114927	3.50542e-11	Ano1	0
1.25916e-15	0.0643294	3.5254e-11	Vimp	0
1.2598e-15	-0.071973	3.52718e-11	Muc1	0
1.27479e-15	0.0826601	3.56915e-11	Mapk1	0
1.28451e-15	0.00806556	3.59637e-11	Pcbp1	0
1.30465e-15	0.0364241	3.65275e-11	Atp6v0e	0
1.30556e-15	0.0263008	3.6553e-11	Il6st	0
1.3228e-15	0.0549484	3.70359e-11	Cnot1	0
1.32879e-15	-0.0588394	3.72036e-11	Eif4h	0
1.33124e-15	0.112581	3.72721e-11	Bche	0
1.3434e-15	-0.0599202	3.76125e-11	Tgif1	0
1.35246e-15	0.124117	3.78662e-11	Tshz2	0
1.35458e-15	0.0308234	3.79256e-11	Zfr	0
1.35951e-15	0.0220518	3.80636e-11	Emd	0
1.38591e-15	-0.00255263	3.88027e-11	Plekhj1	0
1.38943e-15	-0.0294614	3.89013e-11	Spcs2	0
1.39112e-15	-0.00302666	3.89487e-11	Rassf7	0
1.41595e-15	-0.0479626	3.96438e-11	Flot1	0
1.42169e-15	-0.0497014	3.98044e-11	Calm3	0
1.42567e-15	-0.0186575	3.99158e-11	Hibadh	0
1.46179e-15	0.0882862	4.09271e-11	Emc4	0
1.46662e-15	0.109881	4.10623e-11	Ugt2b35	0
1.49669e-15	0.0120713	4.19044e-11	Ywhab	0
1.50029e-15	-0.146294	4.20051e-11	Gm8186	0
1.50608e-15	-0.0247482	4.21673e-11	Pamr1	0
1.51939e-15	0.0477592	4.25399e-11	Ostf1	0
1.52555e-15	0.0740251	4.27123e-11	Tnks2	0
1.54127e-15	0.00821295	4.31523e-11	Tex264	0
1.54799e-15	0.0360943	4.33405e-11	Ufc1	0
1.55265e-15	0.00756002	4.34711e-11	Mrpl18	0
1.56001e-15	0.0657107	4.36771e-11	Krcc1	0
1.56248e-15	-0.0377216	4.37463e-11	Npc2	0
1.56383e-15	-0.169983	4.3784e-11	Elf3	0
1.57696e-15	0.127964	4.41516e-11	Atn1.1	0
1.58611e-15	-0.0442779	4.44079e-11	Pqlc1	0
1.58644e-15	0.0308613	4.44172e-11	Deptor	0
1.59585e-15	0.0281002	4.46807e-11	2022-03-02	0
1.59679e-15	-0.0244102	4.47068e-11	Mat2b	0
1.59913e-15	0.0248449	4.47724e-11	Golim4	0
1.60535e-15	-0.0174043	4.49465e-11	Dtx3	0
1.64581e-15	0.00789229	4.60793e-11	Oraov1	0
1.65543e-15	-0.0118576	4.63486e-11	1110004E09Rik	0
1.67759e-15	0.00539933	4.69691e-11	Gstz1	0
1.72221e-15	0.0145421	4.82184e-11	Cdk9	0
1.74149e-15	-0.291173	4.87583e-11	Rpl23a-ps3	0
1.75073e-15	0.0228658	4.90169e-11	Lamc2	0
1.75668e-15	0.0590667	4.91836e-11	Gatad2b	0
1.79571e-15	-0.0708933	5.02762e-11	Casp6	0
1.79954e-15	0.0126518	5.03834e-11	Snf8	0
1.80341e-15	0.0192816	5.04919e-11	Rnf10	0
1.81064e-15	0.0529402	5.06942e-11	Wipi2	0
1.85324e-15	0.119232	5.1887e-11	Chd3	0
1.87006e-15	0.0311012	5.23578e-11	Wnk1	0
1.87933e-15	-0.0316003	5.26174e-11	Gaa	0
1.88288e-15	0.105369	5.2717e-11	Crebbp	0
1.89561e-15	0.048421	5.30733e-11	Chtop	0
1.96728e-15	-0.0171987	5.50799e-11	Aamdc	0
1.97382e-15	0.0565448	5.52631e-11	Ppp3ca	0
1.98345e-15	-0.037181	5.55327e-11	Gpx1	0
1.99658e-15	-0.0454103	5.59003e-11	Cttn	0
2.00025e-15	-0.0142726	5.6003e-11	Scx	0
2.03591e-15	0.0131694	5.70015e-11	Suclg2	0
2.07799e-15	-0.0418226	5.81795e-11	Apcs	0
2.09688e-15	-0.0195277	5.87085e-11	Igbp1	0
2.10445e-15	-0.0382285	5.89204e-11	Fam92a	0
2.12852e-15	-0.0282147	5.95942e-11	Sf3b4	0
2.13191e-15	0.0471427	5.96893e-11	Ogt	0
2.15017e-15	0.0860929	6.02005e-11	Fndc3b	0
2.15602e-15	-0.0716571	6.03642e-11	Arhgdia	0
2.16034e-15	-0.0449105	6.04853e-11	Emc3	0
2.17492e-15	0.0669351	6.08935e-11	Rogdi	0
2.19728e-15	0.0630222	6.15196e-11	Hivep1	0
2.21499e-15	0.0323062	6.20152e-11	Zfp36l1	0
2.23223e-15	-0.0349105	6.2498e-11	Mpnd	0
2.24024e-15	-0.105672	6.27223e-11	Ppp2ca	0
2.3018e-15	-0.0522631	6.44457e-11	Gcsh	0
2.33136e-15	-0.0517767	6.52733e-11	Selt	0
2.34033e-15	0.0106568	6.55247e-11	Echdc2	0
2.35233e-15	-0.197734	6.58605e-11	Anxa2	0
2.35517e-15	0.0094787	6.594e-11	Rpp25l	0
2.38868e-15	0.0532049	6.68782e-11	Mthfs	0
2.39294e-15	0.0500855	6.69976e-11	Hnrnpc	0
2.4001e-15	0.0219894	6.7198e-11	Grpel1	0
2.43316e-15	0.00262878	6.81237e-11	Uri1	0
2.45244e-15	0.0465914	6.86633e-11	Nfx1	0
2.46531e-15	0.0585524	6.90238e-11	Zfp950	0
2.46723e-15	0.0625857	6.90776e-11	Ube2m	0
2.51093e-15	-0.104012	7.03011e-11	Prmt1	0
2.5199e-15	0.0113123	7.05521e-11	Bub3	0
2.54503e-15	-0.501501	7.12558e-11	Atf3	0
2.555e-15	0.0578495	7.15349e-11	Pard3	0
2.56219e-15	0.0311585	7.17361e-11	Pbxip1	0
2.61186e-15	-0.0466385	7.31268e-11	Kif12	0
2.63831e-15	-0.0192778	7.38674e-11	Exosc4	0
2.66267e-15	0.0180093	7.45496e-11	Cited4	0
2.79659e-15	0.0272473	7.8299e-11	Zfand3	0
2.82136e-15	0.0384134	7.89925e-11	Clec2d	0
2.83494e-15	-0.0833564	7.93725e-11	Taf1d	0
2.84329e-15	0.0350762	7.96065e-11	4933434E20Rik	0
2.86462e-15	-0.0181054	8.02037e-11	Ccdc12	0
2.88604e-15	-0.00507356	8.08034e-11	Snx3	0
2.89993e-15	0.100603	8.11923e-11	Ppp2r5a	0
3.0291e-15	0.0756284	8.48086e-11	Ptprk	0
3.02985e-15	0.0438473	8.48297e-11	Gamt	0
3.08755e-15	-0.0516871	8.64453e-11	Utp11l	0
3.13e-15	-0.0319553	8.76336e-11	S100a10	0
3.14179e-15	0.0853524	8.79638e-11	Gatad1	0
3.21563e-15	-0.385451	9.00312e-11	Cpb1	0
3.25015e-15	-0.0783177	9.09978e-11	Kdelr1	0
3.28027e-15	-0.0688443	9.18409e-11	Eif6	0
3.33014e-15	-0.087222	9.32371e-11	Selenbp1	0
3.34832e-15	-0.0741185	9.37464e-11	Psmc6	0
3.35103e-15	0.0318952	9.38222e-11	Jagn1	0
3.3555e-15	0.00123792	9.39473e-11	Eci1	0
3.36389e-15	0.00484888	9.41821e-11	Lzts2	0
3.37221e-15	-0.00162097	9.44153e-11	Tmem9	0
3.38768e-15	-0.0414239	9.48482e-11	Btbd2	0
3.41553e-15	0.0358573	9.56279e-11	Mrps12	0
3.43547e-15	-0.0134372	9.61864e-11	Serinc1	0
3.47434e-15	0.066873	9.72745e-11	Smc6	0
3.49008e-15	0.0376555	9.77153e-11	Gas2	0
3.53362e-15	-0.085223	9.89343e-11	Tspan3	0
3.59512e-15	0.074735	1.00656e-10	Numa1	0
3.62011e-15	0.020859	1.01356e-10	Immt	0
3.62799e-15	-0.0191645	1.01576e-10	Arf3	0
3.66919e-15	0.0424829	1.0273e-10	Pygb	0
3.69629e-15	0.0917856	1.03489e-10	Tead1	0
3.72032e-15	-0.0227433	1.04162e-10	Tpd52l2	0
3.73367e-15	0.0816571	1.04535e-10	Ddx18	0
3.75595e-15	0.0763528	1.05159e-10	Khk	0
3.79887e-15	-0.0993479	1.06361e-10	Gm37350	0
3.80534e-15	0.0842398	1.06542e-10	Brd3	0
3.80949e-15	0.0188781	1.06658e-10	Naa38	0
3.8099e-15	0.0977178	1.0667e-10	Safb2	0
3.8389e-15	-0.175342	1.07481e-10	Btg1	0
3.89e-15	0.0745444	1.08912e-10	Mrps18c	0
3.89326e-15	-0.0420552	1.09003e-10	Nhp2l1	0
3.93642e-15	0.0917374	1.10212e-10	Irf2bp2	0
3.96925e-15	-0.0447603	1.11131e-10	Tspan12	0
4.00522e-15	0.0884654	1.12138e-10	Phf14	0
4.05875e-15	-0.211192	1.13637e-10	Nfkbiz	0
4.07039e-15	-0.0267412	1.13963e-10	Mapk8ip1	0
4.14097e-15	0.128496	1.15939e-10	Arid1b	0
4.19005e-15	-0.0484568	1.17313e-10	Smim7	0
4.22215e-15	0.0917375	1.18212e-10	Cds2	0
4.23575e-15	0.00702097	1.18592e-10	1700088E04Rik	0
4.32202e-15	0.0420057	1.21008e-10	Stag2	0
4.34475e-15	0.0557069	1.21644e-10	Gm5617	0
4.35085e-15	0.0244399	1.21815e-10	Rbfa	0
4.37245e-15	-0.0621106	1.2242e-10	Dhrs7	0
4.37887e-15	-0.0134826	1.226e-10	0610007P14Rik	0
4.42642e-15	-0.0169806	1.23931e-10	2610001J05Rik	0
4.44788e-15	0.0283379	1.24532e-10	Cracr2b	0
4.45848e-15	0.0500319	1.24829e-10	Ldlrad3	0
4.54842e-15	-0.0200896	1.27347e-10	Cdc123	0
4.58747e-15	0.0482863	1.2844e-10	Bcl2	0
4.5907e-15	0.0426335	1.2853e-10	Morn2	0
4.64477e-15	-0.506212	1.30044e-10	Zg16	0
4.67251e-15	0.0140816	1.30821e-10	Derl2	0
4.70169e-15	0.116595	1.31638e-10	Cmtm4	0
4.7508e-15	0.0931813	1.33013e-10	Kdm5a	0
4.78475e-15	0.108538	1.33963e-10	Furin	0
4.79558e-15	0.0371799	1.34267e-10	Sdsl	0
4.82657e-15	0.0133258	1.35134e-10	Mesdc2	0
4.9148e-15	0.0202973	1.37605e-10	Mthfsl	0
4.92009e-15	0.0197301	1.37753e-10	Mrpl2	0
4.94964e-15	0.050672	1.3858e-10	Timp2	0
5.03505e-15	0.112451	1.40971e-10	Phldb2	0
5.07205e-15	0.0952136	1.42007e-10	2310009B15Rik	0
5.09269e-15	0.0761911	1.42585e-10	Vezf1	0
5.09876e-15	-0.05748	1.42755e-10	Commd2	0
5.18383e-15	0.016085	1.45137e-10	Ccnt1	0
5.26076e-15	-0.0200811	1.47291e-10	Rnf130	0
5.29048e-15	0.108728	1.48123e-10	St13	0
5.29488e-15	0.080181	1.48246e-10	Ptprg	0
5.34822e-15	-0.0322344	1.49739e-10	Mrpl43	0
5.35458e-15	0.0350403	1.49918e-10	Arl3	0
5.39199e-15	-0.0919319	1.50965e-10	St3gal6	0
5.44353e-15	-0.0189711	1.52408e-10	Galk1	0
5.48843e-15	0.146029	1.53665e-10	B4galt6	0
5.49628e-15	-0.0457617	1.53885e-10	Sec11a	0
5.53469e-15	0.108408	1.5496e-10	Larp1	0
5.55209e-15	-0.0918166	1.55448e-10	Aldh1a1	0
5.61485e-15	0.0305164	1.57205e-10	Eps15	0
5.82256e-15	-0.137885	1.6302e-10	Rpl9-ps6	0
5.8604e-15	-0.0119885	1.6408e-10	Hbp1	0
5.88506e-15	0.134121	1.6477e-10	Cdh1	0
5.89244e-15	0.1265	1.64976e-10	Birc6	0
5.92265e-15	0.0513113	1.65822e-10	Stx5a	0
5.92393e-15	0.0647441	1.65858e-10	Eif4g2	0
5.96493e-15	-0.0441308	1.67006e-10	Errfi1	0
5.96497e-15	-0.0152439	1.67007e-10	Mvb12a	0
5.97968e-15	-0.00548814	1.67419e-10	Ssr3	0
6.01357e-15	0.0595329	1.68368e-10	Sf3b5	0
6.0283e-15	-0.00904227	1.6878e-10	Rab25	0
6.13983e-15	0.131568	1.71903e-10	Trim56	0
6.14288e-15	-0.0488115	1.71988e-10	Ndufa10	0
6.18208e-15	0.0313322	1.73086e-10	Ing4	0
6.18991e-15	0.0674359	1.73305e-10	Aif1l	0
6.21139e-15	-0.054728	1.73906e-10	Cops6	0
6.23819e-15	-0.236854	1.74657e-10	Gm9493	0
6.3115e-15	0.0529818	1.7671e-10	Mphosph8	0
6.32603e-15	-0.036297	1.77116e-10	BC004004	0
6.46222e-15	0.0330652	1.80929e-10	Ssbp3	0
6.51679e-15	0.0396826	1.82457e-10	4921524J17Rik	0
6.53225e-15	0.0575712	1.8289e-10	Anapc16	0
6.6268e-15	-0.00385662	1.85537e-10	Ube2i	0
6.64604e-15	0.0729935	1.86076e-10	Gpx2	0
6.72124e-15	0.0686778	1.88181e-10	5031425E22Rik	0
6.7603e-15	0.0505721	1.89275e-10	Borcs8	0
6.78294e-15	0.0675405	1.89909e-10	Tmem234	0
6.78745e-15	0.1164	1.90035e-10	Zbtb4	0
6.7957e-15	0.111733	1.90266e-10	Bicc1	0
6.81553e-15	0.0688215	1.90821e-10	Nrtn	0
6.90577e-15	-0.0946298	1.93348e-10	Ptov1	0
6.91364e-15	0.0310088	1.93568e-10	Lrrn1	0
6.9278e-15	-0.124764	1.93965e-10	Cers2	0
7.02901e-15	0.0475611	1.96798e-10	Pink1	0
7.07704e-15	-0.0243776	1.98143e-10	Smarcb1	0
7.11237e-15	0.0580453	1.99132e-10	Pde4d	0
7.2319e-15	-0.0607167	2.02479e-10	Smu1	0
7.27271e-15	-0.138401	2.03621e-10	Pepd	0
7.2774e-15	-0.0494393	2.03753e-10	Scp2	0
7.35127e-15	-0.0223425	2.05821e-10	Coa6	0
7.41972e-15	0.00225787	2.07737e-10	Imp3	0
7.42173e-15	0.00249031	2.07794e-10	Cryzl1	0
7.48555e-15	-0.0351719	2.09581e-10	Hnrnph3	0
7.53047e-15	-0.0875684	2.10838e-10	Pafah1b3	0
7.68387e-15	0.0352756	2.15133e-10	Csnk2b	0
7.72155e-15	-0.00597471	2.16188e-10	BC005624	0
7.77385e-15	-0.0327918	2.17652e-10	Ghitm	0
7.83528e-15	0.0674891	2.19372e-10	1110008P14Rik	0
7.84825e-15	0.042095	2.19735e-10	Pnn	0
7.85372e-15	-0.0101424	2.19888e-10	Rac1	0
7.85445e-15	-0.103686	2.19909e-10	Gdi2	0
7.87134e-15	0.0850592	2.20382e-10	Pin1	0
8.00839e-15	0.0987543	2.24219e-10	Pak2	0
8.08731e-15	-0.0529519	2.26428e-10	Gpr108	0
8.25405e-15	-0.0297745	2.31097e-10	D10Jhu81e	0
8.37422e-15	0.0359206	2.34461e-10	Tm2d3	0
8.45424e-15	0.0861877	2.36702e-10	Lig1	0
8.51368e-15	-0.00560991	2.38366e-10	Ajuba	0
8.59356e-15	-0.0497061	2.40602e-10	Txnl1	0
8.7685e-15	-0.00262311	2.45501e-10	Txndc17	0
8.7853e-15	-0.167748	2.45971e-10	Eif4a1	0
8.87389e-15	0.00306516	2.48451e-10	Npepl1	0
8.89421e-15	0.10336	2.4902e-10	Pigyl	0
8.93419e-15	-0.0839581	2.5014e-10	Arl1	0
9.06057e-15	-0.00547083	2.53678e-10	Tle6	0
9.16405e-15	-0.0171403	2.56575e-10	Dnase2a	0
9.18022e-15	-0.042098	2.57028e-10	Zfp706	0
9.19465e-15	0.0586199	2.57432e-10	Cdk12	0
9.22692e-15	0.054004	2.58335e-10	Bcl7a	0
9.22759e-15	0.04318	2.58354e-10	Mrpl33	0
9.41664e-15	0.0562311	2.63647e-10	Srsf1	0
9.4751e-15	-0.0678069	2.65284e-10	Rasl11a	0
9.62285e-15	-0.0965641	2.6942e-10	Mt1	0
9.65603e-15	-0.141602	2.7035e-10	Csrp1	0
9.72958e-15	0.0338521	2.72409e-10	Pitpna	0
9.7919e-15	0.122836	2.74154e-10	Kidins220	0
9.82638e-15	0.0731344	2.75119e-10	Pld1	0
1.02073e-14	-0.0419964	2.85784e-10	Tmem106c	0
1.04637e-14	0.0886191	2.92962e-10	Sema6a	0
1.05778e-14	0.046377	2.96156e-10	Cdc5l	0
1.06031e-14	-0.0741752	2.96866e-10	Rab7	0
1.06242e-14	0.0456389	2.97458e-10	Zfp638	0
1.06695e-14	0.0232523	2.98726e-10	Pfdn2	0
1.07151e-14	-0.0553189	3.00002e-10	Nifk	0
1.07413e-14	0.0593096	3.00736e-10	Aff4	0
1.08411e-14	0.0389287	3.03528e-10	Mrpl28	0
1.09276e-14	0.0719527	3.05952e-10	Zcchc11	0
1.09306e-14	-0.0143043	3.06036e-10	Psmd12	0
1.10565e-14	0.00719402	3.0956e-10	Maged1	0
1.10568e-14	0.021609	3.09569e-10	Dcaf8	0
1.12817e-14	0.0224407	3.15866e-10	Mtdh	0
1.13166e-14	0.108532	3.16842e-10	Cdv3	0
1.14431e-14	0.09147	3.20383e-10	Egfl7	0
1.15893e-14	0.0849675	3.24476e-10	Usp7	0
1.15924e-14	0.0997568	3.24564e-10	Luc7l2	0
1.17281e-14	0.0274797	3.28363e-10	Mmadhc	0
1.17736e-14	-0.0203202	3.29637e-10	Epb41l5	0
1.19248e-14	0.0415062	3.33871e-10	Slc44a1	0
1.20528e-14	-0.0339064	3.37455e-10	Spr	0
1.21481e-14	0.093414	3.40124e-10	Zc3h7b	0
1.21873e-14	0.00987351	3.41221e-10	Fdx1l	0
1.23059e-14	0.0677517	3.44541e-10	Pja2	0
1.23229e-14	0.0914771	3.45017e-10	Mtss1	0
1.23441e-14	0.0274817	3.4561e-10	Onecut1	0
1.23614e-14	0.0826211	3.46095e-10	Tet2	0
1.23766e-14	0.0620553	3.46519e-10	Tln1	0
1.24331e-14	0.0167238	3.48101e-10	Mrps17	0
1.24512e-14	0.0218759	3.48609e-10	Adamts5	0
1.24663e-14	0.017741	3.49032e-10	Frmd6	0
1.25024e-14	0.0891603	3.50043e-10	Atp2c1	0
1.26376e-14	-0.109116	3.53826e-10	Ddx39b	0
1.27773e-14	0.00519066	3.57738e-10	Sft2d2	0
1.27958e-14	0.0235527	3.58257e-10	Ik	0
1.28295e-14	-0.0192936	3.59199e-10	Mycbp	0
1.28318e-14	-0.0154846	3.59266e-10	Csnk1a1	0
1.30796e-14	-0.00392881	3.66202e-10	Fads3	0
1.32082e-14	-0.00137065	3.69803e-10	Lman2	0
1.32931e-14	-0.0108916	3.7218e-10	Rab14	0
1.35098e-14	0.0506916	3.78247e-10	Ergic1	0
1.35812e-14	-0.0124163	3.80246e-10	Saraf	0
1.39246e-14	-0.0499725	3.8986e-10	Cited2	0
1.39656e-14	0.0795443	3.91008e-10	Mier1	0
1.4121e-14	0.0525044	3.9536e-10	Tor1aip2	0
1.41343e-14	-0.099035	3.95733e-10	Gsr	0
1.42184e-14	0.0488562	3.98087e-10	Csnk2a1	0
1.42511e-14	0.0516217	3.99002e-10	Chp1	0
1.4377e-14	0.0627618	4.02527e-10	4430402I18Rik	0
1.4428e-14	-0.077383	4.03956e-10	Pdcd10	0
1.46749e-14	-0.0125557	4.10866e-10	Lamtor1	0
1.47129e-14	-0.0278464	4.11931e-10	Copb1	0
1.47243e-14	-0.0259745	4.12251e-10	Sra1	0
1.51315e-14	0.0363138	4.23651e-10	Pop5	0
1.52067e-14	0.0467683	4.25757e-10	Dusp11	0
1.54102e-14	-0.0392463	4.31456e-10	Rtn3	0
1.56422e-14	0.0988818	4.3795e-10	Mgam	0
1.56829e-14	0.0048531	4.3909e-10	Mrpl12	0
1.57116e-14	-0.0397042	4.39892e-10	mt-Atp8	0
1.57482e-14	-0.116718	4.40917e-10	Sgta	0
1.58089e-14	-0.052607	4.42617e-10	Serinc3	0
1.60447e-14	-0.729408	4.49219e-10	Cela3b	0
1.6139e-14	0.0452568	4.51859e-10	Alkbh7	0
1.6258e-14	-0.0636475	4.55191e-10	Polr2m	0
1.63087e-14	0.0893425	4.56611e-10	2022-03-08	0
1.63267e-14	0.0414153	4.57114e-10	Hacd3	0
1.63396e-14	0.0463155	4.57476e-10	Aldh6a1	0
1.6763e-14	-0.0878753	4.69331e-10	Morf4l2	0
1.67746e-14	0.120511	4.69655e-10	Rnaseh2c	0
1.68727e-14	0.0638592	4.72402e-10	Smim5	0
1.6874e-14	0.00216294	4.72439e-10	Krtcap3	0
1.69675e-14	-0.0648863	4.75055e-10	Ddah2	0
1.70137e-14	0.0358112	4.76349e-10	Srek1ip1	0
1.70399e-14	0.0860996	4.77083e-10	Sri	0
1.70401e-14	-0.0896332	4.77088e-10	Taldo1	0
1.70933e-14	-0.0397291	4.78578e-10	Ndufs2	0
1.72167e-14	0.0471323	4.82034e-10	Aup1	0
1.72322e-14	-0.00768585	4.82468e-10	Tmem116	0
1.72673e-14	-0.050499	4.83449e-10	Ndufv2	0
1.72831e-14	-0.19447	4.83893e-10	Rps18-ps3	0
1.73267e-14	0.0174056	4.85114e-10	Ypel3	0
1.74276e-14	-0.0101411	4.87939e-10	Sirpa	0
1.81233e-14	0.0243785	5.07417e-10	Tmed3	0
1.8389e-14	-0.0140595	5.14856e-10	Adh5	0
1.86373e-14	-0.0493356	5.21807e-10	Ptpn18	0
1.87669e-14	0.0454378	5.25437e-10	Arhgap35	0
1.90461e-14	-0.0606137	5.33253e-10	Ddost	0
1.90749e-14	0.018392	5.34059e-10	Ufm1	0
1.91682e-14	-0.104366	5.36673e-10	Eif1a	0
1.9279e-14	0.0354995	5.39773e-10	Cmc1	0
1.9402e-14	-0.0287372	5.43218e-10	Hnrnpm	0
1.96297e-14	0.0417201	5.49591e-10	Mrps35	0
1.96901e-14	0.0802478	5.51282e-10	Rsbn1l	0
1.97295e-14	0.0566132	5.52386e-10	Fat1	0
1.98004e-14	0.0710605	5.5437e-10	Phb2	0
1.99874e-14	0.00316643	5.59608e-10	Flot2	0
2.02595e-14	0.0703951	5.67225e-10	Stt3b	0
2.05148e-14	0.0693561	5.74374e-10	Rsf1	0
2.0983e-14	0.0646063	5.87483e-10	Cd2ap	0
2.10287e-14	-0.131003	5.88762e-10	Elovl7	0
2.13918e-14	-0.0125897	5.98926e-10	Cdo1	0
2.15263e-14	-0.00626173	6.02695e-10	Tmem126a	0
2.15379e-14	-0.0964742	6.03018e-10	Cxcl12	0
2.15563e-14	0.126608	6.03532e-10	Rab11fip2	0
2.19481e-14	-0.0428858	6.14504e-10	Myadm	0
2.21942e-14	-0.0126562	6.21393e-10	Naa20	0
2.25419e-14	0.0522297	6.31127e-10	Smagp	0
2.25523e-14	-0.0666015	6.31418e-10	Hn1l	0
2.26218e-14	-0.000529392	6.33366e-10	Ndufa9	0
2.26964e-14	0.0601116	6.35454e-10	Abcc3	0
2.27126e-14	0.0171469	6.35907e-10	Pacsin3	0
2.27944e-14	-0.0131658	6.38199e-10	Spata24	0
2.31117e-14	-0.0463372	6.47082e-10	Chmp1a	0
2.34876e-14	0.0187689	6.57606e-10	Uqcrfs1	0
2.38542e-14	0.00508637	6.67869e-10	Aco2	0
2.41123e-14	0.00525141	6.75097e-10	Sap30bp	0
2.41361e-14	0.0571274	6.75763e-10	Akt1s1	0
2.43165e-14	-0.00331652	6.80813e-10	Slc25a51	0
2.44935e-14	0.00730402	6.8577e-10	Rassf3	0
2.46166e-14	0.0455309	6.89216e-10	Trak2	0
2.49158e-14	0.0442834	6.97593e-10	Wsb2	0
2.51184e-14	0.069617	7.03266e-10	Gigyf1	0
2.54554e-14	-0.0716354	7.127e-10	Tmed4	0
2.54633e-14	0.0270377	7.1292e-10	Tomm5	0
2.55632e-14	-0.0550764	7.15717e-10	Psmc3	0
2.56677e-14	0.0669501	7.18644e-10	Rasgrp1	0
2.59268e-14	-0.00981005	7.25899e-10	Phyh	0
2.61335e-14	0.0950223	7.31685e-10	Macf1	0
2.61839e-14	-0.0553006	7.33096e-10	Fam107b	0
2.6375e-14	0.004647	7.38446e-10	Nedd4l	0
2.64066e-14	-0.195776	7.39332e-10	Pla2g1b	0
2.6531e-14	-0.0248768	7.42815e-10	Rexo2	0
2.65603e-14	-0.124964	7.43634e-10	Crip1	0
2.67484e-14	-0.0145119	7.48903e-10	Commd9	0
2.6776e-14	0.066849	7.49674e-10	Lin7c	0
2.68123e-14	-0.108081	7.50692e-10	Uqcrc2	0
2.71335e-14	-0.0194935	7.59683e-10	Bre	0
2.72203e-14	0.0173869	7.62115e-10	Stk16	0
2.72821e-14	0.0830136	7.63844e-10	Casc4	0
2.75035e-14	0.036728	7.70043e-10	Syngr1	0
2.75213e-14	0.0135735	7.70541e-10	Ntrk2	0
2.76466e-14	-0.00194513	7.74051e-10	Gclm	0
2.78451e-14	-0.00783079	7.79606e-10	Rab3d	0
2.82221e-14	0.0297305	7.90163e-10	Plpp2	0
2.82905e-14	-0.125793	7.92079e-10	Srsf7	0
2.86517e-14	-0.0642702	8.0219e-10	Sh3glb1	0
2.95613e-14	0.105127	8.27657e-10	Atp6v0b	0
2.96474e-14	-0.0241547	8.30068e-10	Ddx1	0
2.96952e-14	-0.0737121	8.31407e-10	Copb2	0
2.97907e-14	-0.0154553	8.34081e-10	Plin2	0
3.00084e-14	0.0130943	8.40174e-10	Smc1a	0
3.04214e-14	-0.0433504	8.5174e-10	Tmem51	0
3.06817e-14	0.0488121	8.59027e-10	Higd2a	0
3.12042e-14	0.0374402	8.73655e-10	St14	0
3.15634e-14	0.0545743	8.83713e-10	Nol7	0
3.16142e-14	-0.0497169	8.85135e-10	Sh3bgrl	0
3.18182e-14	0.0609628	8.90847e-10	Fto	0
3.20979e-14	-0.0368958	8.98677e-10	Sepp1	0
3.22408e-14	0.00325733	9.02677e-10	Pdcd6	0
3.23232e-14	-0.0096285	9.04984e-10	Dynlt1f	0
3.23734e-14	-0.009223	9.0639e-10	Gm16286	0
3.24442e-14	-0.00817702	9.08374e-10	Tsnax	0
3.27136e-14	0.115224	9.15914e-10	Fign	0
3.28908e-14	-0.0148936	9.20878e-10	Dnajb6	0
3.29104e-14	0.0780939	9.21427e-10	Casp12	0
3.37227e-14	0.0358336	9.44168e-10	Ccdc124	0
3.39343e-14	0.0882298	9.50094e-10	Tanc1	0
3.39477e-14	-0.00259371	9.50466e-10	Apmap	0
3.41909e-14	-0.0322185	9.57276e-10	Rnf126	0
3.444e-14	0.0497156	9.64251e-10	Lamtor5	0
3.51453e-14	0.0220082	9.83997e-10	Crk	0
3.51596e-14	-0.00255911	9.844e-10	Srsf10	0
3.53648e-14	0.0270084	9.90144e-10	Pin4	0
3.53766e-14	0.0705336	9.90474e-10	Gabarapl1	0
3.56326e-14	0.0596434	9.97643e-10	Azi2	0
3.58258e-14	0.0397174	1.00305e-09	Aurkaip1	0
3.58413e-14	0.0262401	1.00348e-09	Gsta4	0
3.61331e-14	0.0900034	1.01165e-09	Rbbp6	0
3.61398e-14	0.0564829	1.01184e-09	1110001J03Rik	0
3.6182e-14	0.152947	1.01302e-09	Mpc2	0
3.63726e-14	0.0984988	1.01836e-09	Abr	0
3.66303e-14	-0.10715	1.02558e-09	Hnrnpf	0
3.69479e-14	0.0575413	1.03447e-09	Mrps14	0
3.71153e-14	-0.0645784	1.03915e-09	Prelid1	0
3.71694e-14	-0.0184252	1.04067e-09	Kif5b	0
3.72352e-14	-0.163557	1.04251e-09	Ifngr1	0
3.77703e-14	0.0685448	1.05749e-09	Utrn	0
3.79762e-14	0.0228924	1.06326e-09	Efcab14	0
3.8159e-14	0.0214227	1.06838e-09	Msra	0
3.84075e-14	-0.0110588	1.07533e-09	Smim4	0
3.84187e-14	0.0554749	1.07565e-09	Tsn	0
3.87832e-14	0.0556787	1.08585e-09	Nrip1	0
3.90439e-14	0.0772763	1.09315e-09	Ccdc47	0
3.91335e-14	0.0568932	1.09566e-09	Cpped1	0
3.9169e-14	0.0584065	1.09665e-09	Prom1	0
3.93368e-14	0.0223282	1.10135e-09	Abracl	0
3.94742e-14	0.109733	1.1052e-09	D5Ertd579e	0
4.0027e-14	0.00261025	1.12068e-09	Rnf128	0
4.01678e-14	-0.0617014	1.12462e-09	Gsta3	0
4.02711e-14	0.0614317	1.12751e-09	Rsrc1	0
4.0347e-14	0.00055793	1.12964e-09	Jmjd1c	0
4.10288e-14	-0.0613313	1.14872e-09	Hnrnpa3	0
4.11773e-14	0.0394181	1.15288e-09	Sec63	0
4.13757e-14	0.128372	1.15844e-09	Sptbn1	0
4.13837e-14	-0.029411	1.15866e-09	Misp	0
4.22374e-14	-0.0338886	1.18256e-09	Rrp1	0
4.23582e-14	-0.000863335	1.18594e-09	Flywch2	0
4.23587e-14	0.0246878	1.18596e-09	Sdf4	0
4.24604e-14	-0.0471084	1.18881e-09	Dnttip2	0
4.24748e-14	-0.0667265	1.18921e-09	Spg21	0
4.27503e-14	-0.154886	1.19692e-09	Gm9844	0
4.42252e-14	-0.0113949	1.23822e-09	Psmd13	0
4.51417e-14	-0.0127872	1.26388e-09	Dph3	0
4.51745e-14	0.0679063	1.2648e-09	Dock7	0
4.51957e-14	-0.0868487	1.26539e-09	Dhrs3	0
4.57394e-14	-0.0486137	1.28061e-09	Mcts1	0
4.67765e-14	-0.13472	1.30965e-09	Vapa	0
4.69108e-14	0.00121747	1.31341e-09	Kcnq1ot1	0
4.7085e-14	0.0293281	1.31828e-09	Gps2	0
4.74456e-14	-0.436263	1.32838e-09	Cpa1	0
4.74658e-14	-0.075483	1.32895e-09	Zfand6	0
4.82689e-14	0.0405676	1.35143e-09	Acyp1	0
4.83215e-14	-0.0742868	1.35291e-09	Tvp23b	0
4.86359e-14	0.00883763	1.36171e-09	Sf1	0
4.92718e-14	0.0739956	1.37951e-09	Huwe1	0
4.94568e-14	0.0287093	1.38469e-09	Ttc3	0
4.96784e-14	0.0739879	1.3909e-09	Smchd1	0
4.97454e-14	-0.0348	1.39277e-09	Psmc4	0
4.99267e-14	-0.0135406	1.39785e-09	Mrps34	0
5.02487e-14	0.0381211	1.40686e-09	Ahcyl1	0
5.02907e-14	0.0527447	1.40804e-09	Limd1	0
5.03217e-14	-0.0912665	1.40891e-09	Cct4	0
5.03257e-14	0.0402196	1.40902e-09	Thrap3	0
5.07407e-14	-0.0565059	1.42064e-09	Os9	0
5.08439e-14	0.0404336	1.42353e-09	Stx4a	0
5.09533e-14	0.0447741	1.42659e-09	Ptpra	0
5.12601e-14	-0.0179146	1.43518e-09	Ppp2r4	0
5.1311e-14	0.114144	1.43661e-09	Fkbp2	0
5.15364e-14	-0.0400461	1.44292e-09	0610040J01Rik	0
5.20959e-14	-0.0772326	1.45858e-09	Ppp2r1a	0
5.27135e-14	-0.0139257	1.47587e-09	Calu	0
5.29016e-14	0.0612018	1.48114e-09	Vkorc1	0
5.3056e-14	0.105578	1.48546e-09	Ankrd17	0
5.3694e-14	0.0725623	1.50332e-09	Cmip	0
5.37651e-14	0.0436385	1.50532e-09	Trp53bp2	0
5.42124e-14	-0.103249	1.51784e-09	Chmp2b	0
5.51544e-14	-0.0375302	1.54421e-09	Filip1l	0
5.522e-14	-0.045517	1.54605e-09	Eif3m	0
5.52659e-14	-0.0265058	1.54733e-09	Fbxo22	0
5.54129e-14	-0.0223417	1.55145e-09	Tgm2	0
5.55101e-14	0.025218	1.55417e-09	Elof1	0
5.56931e-14	0.0570553	1.5593e-09	Arfgef1	0
5.62425e-14	0.0724155	1.57468e-09	Lrrc8c	0
5.67346e-14	0.0327684	1.58846e-09	Marcks	0
5.67476e-14	0.0389118	1.58882e-09	Rfc2	0
5.68175e-14	-0.00416786	1.59078e-09	Ostc	0
5.79152e-14	-0.0530888	1.62151e-09	Fam3c	0
5.80193e-14	-0.048362	1.62443e-09	Pgrmc1	0
5.96934e-14	-0.0258755	1.6713e-09	Asf1a	0
5.98846e-14	-0.0238996	1.67665e-09	Tjp3	0
6.00068e-14	0.0732315	1.68007e-09	Mrpl11	0
6.12995e-14	0.0676285	1.71626e-09	Supt16	0
6.14499e-14	0.057459	1.72047e-09	Phc2	0
6.18892e-14	-0.0803925	1.73277e-09	Chmp5	0
6.19815e-14	0.0170387	1.73536e-09	Zfpl1	0
6.25252e-14	0.0283045	1.75058e-09	Galnt1	0
6.28404e-14	0.0774616	1.7594e-09	Eif4g3	0
6.3086e-14	-0.0414529	1.76628e-09	Eif3b	0
6.33923e-14	-0.0756154	1.77486e-09	Cdc37	0
6.36102e-14	-0.0812017	1.78096e-09	Osgin1	0
6.39483e-14	-0.0286778	1.79042e-09	Rraga	0
6.43719e-14	-0.0241675	1.80228e-09	Atp6v1h	0
6.44672e-14	-0.00681092	1.80495e-09	Amfr	0
6.46962e-14	-0.02842	1.81136e-09	Ilf2	0
6.52844e-14	0.0923007	1.82783e-09	Eif5b	0
6.59579e-14	0.0346386	1.84669e-09	Gna13	0
6.62711e-14	0.113548	1.85546e-09	Xiap	0
6.68247e-14	0.0111986	1.87096e-09	Npdc1	0
6.74844e-14	-0.0998062	1.88943e-09	Mrfap1	0
6.79136e-14	0.00229483	1.90145e-09	Med21	0
6.80104e-14	-0.0390512	1.90416e-09	Spint1	0
6.80189e-14	0.0207524	1.90439e-09	Ak3	0
6.8512e-14	0.109383	1.9182e-09	Psenen	0
6.91038e-14	0.0207925	1.93477e-09	Gabarapl2	0
6.9403e-14	0.0686595	1.94314e-09	Efhd1	0
6.95697e-14	0.0409284	1.94781e-09	C77080	0
7.03513e-14	-0.0111489	1.9697e-09	Clpp	0
7.09003e-14	0.0573923	1.98507e-09	Sf3b2	0
7.13766e-14	0.0569015	1.9984e-09	Mdk	0
7.22881e-14	-0.0801493	2.02392e-09	Asah1	0
7.32992e-14	0.02743	2.05223e-09	Cbr1	0
7.3372e-14	0.0952346	2.05427e-09	Rsbn1	0
7.35949e-14	-0.0284514	2.06051e-09	Nagk	0
7.42467e-14	0.0452596	2.07876e-09	Tax1bp1	0
7.43169e-14	-0.0793745	2.08072e-09	Lonp1	0
7.44575e-14	0.0178854	2.08466e-09	Mettl7a1	0
7.64436e-14	-0.0474909	2.14027e-09	Got2	0
7.65232e-14	-0.0248068	2.1425e-09	Tmem140	0
7.65498e-14	0.0421711	2.14324e-09	Dpysl4	0
7.67325e-14	-0.0378471	2.14836e-09	Cyb5b	0
7.74839e-14	0.00662765	2.1694e-09	Ten1	0
7.81163e-14	-0.0320329	2.1871e-09	Mrpl13	0
7.82475e-14	0.0466247	2.19077e-09	Lsm4	0
7.88482e-14	0.117941	2.20759e-09	Auts2	0
7.92266e-14	0.0282346	2.21819e-09	2022-09-02	0
7.98451e-14	-0.0193309	2.2355e-09	Leprot	0
7.99574e-14	-0.0803308	2.23865e-09	Gm10116	0
8.04948e-14	0.0258213	2.25369e-09	Glrx2	0
8.05867e-14	0.0264087	2.25627e-09	Mrpl32	0
8.07385e-14	0.094168	2.26052e-09	Srp9	0
8.08351e-14	0.0043445	2.26322e-09	Lce6a	0
8.09183e-14	0.0467202	2.26555e-09	Rbm25	0
8.18938e-14	-0.0111658	2.29286e-09	Polr2c	0
8.249e-14	-0.054917	2.30956e-09	Rbbp7	0
8.31793e-14	-0.0140527	2.32885e-09	Vgll4	0
8.33135e-14	0.0204963	2.33261e-09	Rb1cc1	0
8.46764e-14	0.0401107	2.37077e-09	Ndufs4	0
8.48401e-14	0.0589935	2.37535e-09	Rgma	0
8.50459e-14	-0.0391032	2.38112e-09	Kars	0
8.56088e-14	0.0336729	2.39688e-09	Esf1	0
8.59734e-14	0.0606161	2.40708e-09	Zrsr2	0
8.79433e-14	-0.121201	2.46224e-09	Tubb2a	0
8.81766e-14	-0.0347453	2.46877e-09	Slc25a4	0
8.89899e-14	0.0194641	2.49154e-09	Sssca1	0
8.9046e-14	-0.00953432	2.49311e-09	Clcn4	0
8.94744e-14	0.0936794	2.5051e-09	Ubn2	0
9.13026e-14	0.0272121	2.55629e-09	Csnk1e	0
9.131e-14	-0.0512569	2.5565e-09	Nelfb	0
9.16199e-14	-0.0288166	2.56517e-09	Surf1	0
9.28833e-14	0.101434	2.60055e-09	Wasl	0
9.3145e-14	0.0442401	2.60787e-09	Med28	0
9.46604e-14	0.0330424	2.6503e-09	Slc25a23	0
9.52426e-14	-0.0685162	2.6666e-09	Stip1	0
9.62167e-14	0.0856542	2.69388e-09	Hdlbp	0
9.66901e-14	-0.0444286	2.70713e-09	Ctsz	0
9.82178e-14	-0.0362292	2.7499e-09	Arrdc1	0
9.87442e-14	-0.209936	2.76464e-09	Rpl10-ps3	0
9.89738e-14	0.0503324	2.77107e-09	Ndufs3	0
1.01111e-13	0.0253405	2.8309e-09	Rwdd1	0
1.01136e-13	0.0115072	2.83161e-09	Phf5a	0
1.01188e-13	0.12527	2.83307e-09	Celf1	0
1.01207e-13	0.0161424	2.83359e-09	Commd4	0
1.01627e-13	0.0273266	2.84535e-09	Kdm6b	0
1.02152e-13	-0.0948788	2.86006e-09	Arpc4	0
1.02518e-13	0.038164	2.87031e-09	Cnot6	0
1.02709e-13	-0.0617153	2.87564e-09	Keap1	0
1.02929e-13	0.170319	2.88181e-09	Sox9	0
1.04591e-13	-0.100799	2.92835e-09	Rsrp1	0
1.05409e-13	-0.0031103	2.95125e-09	Naa35	0
1.05485e-13	-0.321815	2.95338e-09	Socs3	0
1.06306e-13	0.0836649	2.97636e-09	AI661453	0
1.06995e-13	-0.0248553	2.99563e-09	Nsfl1c	0
1.08355e-13	0.100994	3.03374e-09	Trip12	0
1.08374e-13	0.0313756	3.03426e-09	Cited1	0
1.09068e-13	-0.10882	3.05368e-09	Capza2	0
1.10179e-13	0.103822	3.08478e-09	Plcb4	0
1.10952e-13	0.0126389	3.10644e-09	Acbd6	0
1.11684e-13	0.00299834	3.12692e-09	Slu7	0
1.12435e-13	0.0742347	3.14797e-09	Cep164	0
1.12464e-13	0.0530203	3.14877e-09	Cog7	0
1.12879e-13	0.0761988	3.16037e-09	Rif1	0
1.13539e-13	0.0144321	3.17887e-09	Slc35b2	0
1.15911e-13	-0.0324212	3.24528e-09	C1qbp	0
1.1604e-13	-0.0272422	3.24889e-09	Mapre1	0
1.16498e-13	0.0338235	3.2617e-09	Snw1	0
1.16549e-13	0.0133979	3.26314e-09	Haghl	0
1.17341e-13	0.0540787	3.28531e-09	Chd8	0
1.17477e-13	-0.0652149	3.28912e-09	Ndufv1	0
1.18477e-13	0.0139003	3.31711e-09	Josd2	0
1.19212e-13	-0.0143097	3.33768e-09	Psmc5	0
1.19697e-13	0.131978	3.35127e-09	Cobl	0
1.19846e-13	0.0323471	3.35544e-09	Ccdc91	0
1.20016e-13	0.0396462	3.36022e-09	Svip	0
1.20518e-13	-0.000363392	3.37426e-09	Mrps26	0
1.20541e-13	0.104089	3.37491e-09	Larp1b	0
1.21313e-13	0.0212905	3.39653e-09	G3bp2	0
1.21909e-13	-0.0199086	3.4132e-09	Hes6	0
1.21941e-13	0.0494157	3.41411e-09	Dhx15	0
1.22561e-13	-0.0936957	3.43147e-09	Psmd6	0
1.23889e-13	-0.0395555	3.46865e-09	Ppp1r2	0
1.23917e-13	-0.0531238	3.46943e-09	Eif2s2	0
1.24952e-13	0.0113965	3.49841e-09	Fam96b	0
1.25e-13	0.0889388	3.49975e-09	Sec61a1	0
1.2517e-13	0.0172285	3.50451e-09	N4bp2l2	0
1.26333e-13	-0.065217	3.53709e-09	Wdr83os	0
1.27512e-13	0.0330835	3.57008e-09	Cs	0
1.27533e-13	0.000778114	3.57067e-09	Aldh1l1	0
1.2962e-13	-0.0745449	3.62909e-09	Pttg1	0
1.29718e-13	0.024879	3.63185e-09	Vapb	0
1.30799e-13	0.00518373	3.6621e-09	Mpst	0
1.31226e-13	-0.0434544	3.67407e-09	Cnpy3	0
1.31807e-13	0.0472416	3.69033e-09	Safb	0
1.33694e-13	0.031212	3.74315e-09	Pcif1	0
1.34532e-13	0.0431443	3.76662e-09	Dpy30	0
1.35802e-13	-0.0194656	3.80217e-09	U2af1	0
1.36409e-13	0.0516319	3.81917e-09	Tbl1x	0
1.3655e-13	0.0413786	3.82313e-09	Rasa1	0
1.36567e-13	0.0663147	3.82361e-09	Acot13	0
1.37093e-13	-0.0390061	3.83833e-09	Dnajc30	0
1.37547e-13	0.0349351	3.85103e-09	Cda	0
1.39233e-13	-0.00157926	3.89824e-09	Tsc22d4	0
1.39426e-13	0.0905731	3.90364e-09	Mgea5	0
1.40356e-13	-0.0618226	3.92969e-09	Tspan31	0
1.41368e-13	0.00481199	3.95803e-09	Emc8	0
1.43962e-13	0.0220764	4.03066e-09	Aimp1	0
1.44046e-13	0.0647124	4.033e-09	Rp9	0
1.44508e-13	0.0648048	4.04595e-09	Tcf7l2	0
1.45247e-13	-0.0305068	4.06662e-09	Wbp1	0
1.46128e-13	0.000295499	4.09128e-09	Bfar	0
1.46728e-13	-0.00505754	4.1081e-09	Polr1c	0
1.47008e-13	-0.0670578	4.11594e-09	Wdr61	0
1.47668e-13	-0.121698	4.13441e-09	Hnrnpl	0
1.51162e-13	0.0869198	4.23224e-09	Thap3	0
1.52677e-13	0.0712698	4.27465e-09	Arhgap5	0
1.53777e-13	0.0394632	4.30544e-09	Ccnh	0
1.54756e-13	-0.0778659	4.33285e-09	Rsl1d1	0
1.5765e-13	0.0844672	4.41388e-09	Fgd4	0
1.584e-13	0.0118459	4.43487e-09	Tssc4	0
1.58486e-13	0.110768	4.43729e-09	Ralbp1	0
1.59819e-13	0.0164733	4.47461e-09	Snx17	0
1.6133e-13	0.105467	4.51692e-09	Commd1	0
1.6187e-13	-0.0323315	4.53204e-09	Psmd10	0
1.61971e-13	-0.0790594	4.53488e-09	Cmpk1	0
1.62162e-13	0.0265063	4.54022e-09	Suv420h1	0
1.64062e-13	0.00207251	4.5934e-09	Tmem258	0
1.64164e-13	-0.0702133	4.59626e-09	Pttg1ip	0
1.64562e-13	-0.0307926	4.6074e-09	2310011J03Rik	0
1.67849e-13	0.0321343	4.69945e-09	Zfp644	0
1.68062e-13	0.0184706	4.7054e-09	Bnip3l	0
1.68421e-13	0.017107	4.71544e-09	Tes	0
1.68765e-13	0.0360158	4.72509e-09	Ndufaf2	0
1.69504e-13	0.0173698	4.74579e-09	Pold4	0
1.71686e-13	-0.0443344	4.80688e-09	Clk1	0
1.73656e-13	-0.00646821	4.86202e-09	Lage3	0
1.73934e-13	0.0442101	4.86981e-09	Dcbld1	0
1.74962e-13	0.0173291	4.89858e-09	C77370	0
1.76115e-13	0.0339814	4.93087e-09	Dhx30	0
1.76749e-13	0.0896417	4.94862e-09	Cnot6l	0
1.79089e-13	-0.0441588	5.01413e-09	Ormdl2	0
1.7932e-13	0.025361	5.0206e-09	Bmpr1a	0
1.80744e-13	0.0363255	5.06047e-09	Mnat1	0
1.8107e-13	-0.0201011	5.06961e-09	Ndnl2	0
1.81622e-13	-0.0361731	5.08505e-09	Alad	0
1.82402e-13	-0.0347615	5.10689e-09	Sigirr	0
1.82943e-13	-0.0155525	5.12205e-09	Hpn	0
1.84147e-13	-0.0563506	5.15574e-09	9530068E07Rik	0
1.84438e-13	-0.00824996	5.16389e-09	Pkia	0
1.85257e-13	0.0627576	5.18683e-09	Parva	0
1.86275e-13	-0.0195443	5.21534e-09	Slc5a1	0
1.87685e-13	0.0760893	5.25481e-09	Emc7	0
1.88457e-13	-0.164025	5.27641e-09	Gm2000	0
1.90239e-13	-0.524155	5.32632e-09	Try5	0
1.91166e-13	0.0452955	5.35226e-09	Ccdc107	0
1.91935e-13	0.0115717	5.37379e-09	Bet1l	0
1.93387e-13	0.0575514	5.41444e-09	Ndufa1	0
1.94511e-13	0.0973752	5.44593e-09	Mlec	0
1.94951e-13	0.0316397	5.45825e-09	Trp53inp1	0
1.95e-13	-0.0113214	5.4596e-09	Gpbp1	0
1.95055e-13	0.0374724	5.46115e-09	Htatsf1	0
1.95796e-13	0.0446148	5.48189e-09	Rock2	0
1.96138e-13	-0.0822763	5.49148e-09	Bcap31	0
1.98015e-13	0.0115034	5.54403e-09	Nfu1	0
1.98644e-13	0.0668198	5.56165e-09	Dtx1	0
1.99534e-13	-0.00389326	5.58654e-09	Aars	0
2.00471e-13	0.0355664	5.61278e-09	P2rx4	0
2.00592e-13	-0.0312381	5.61617e-09	Adgre5	0
2.02373e-13	-0.195194	5.66603e-09	Hspa5	0
2.04077e-13	-0.0158674	5.71375e-09	Rgs2	0
2.04782e-13	0.000860947	5.73349e-09	Pcmt1	0
2.0774e-13	0.0222391	5.8163e-09	Upf3a	0
2.10836e-13	0.0529758	5.90297e-09	Pqbp1	0
2.11137e-13	-0.011486	5.91142e-09	Sarnp	0
2.12858e-13	0.0330329	5.95959e-09	Commd6	0
2.13933e-13	-0.026012	5.9897e-09	Tmem242	0
2.1605e-13	-0.0135701	6.04896e-09	Tm2d2	0
2.17668e-13	0.0234307	6.09427e-09	Hpcal1	0
2.19625e-13	0.0629438	6.14906e-09	Pdgfa	0
2.2042e-13	-0.0254706	6.17132e-09	Arpc3	0
2.2092e-13	0.0414831	6.18532e-09	Med8	0
2.2119e-13	-0.0724105	6.19289e-09	Smpdl3a	0
2.21539e-13	-0.00789208	6.20266e-09	Eif4ebp1	0
2.2383e-13	0.01473	6.26679e-09	Man1a	0
2.24161e-13	-0.116801	6.27607e-09	Pdia3	0
2.24223e-13	0.0869041	6.27778e-09	Myo10	0
2.24586e-13	-0.00255209	6.28796e-09	Bccip	0
2.2625e-13	-0.00458591	6.33456e-09	Pole3	0
2.26383e-13	-0.0264377	6.33827e-09	Emc10	0
2.26569e-13	-0.208371	6.34349e-09	Rpl13-ps3	0
2.26637e-13	0.0522981	6.34537e-09	2810428I15Rik	0
2.26831e-13	-0.0196848	6.3508e-09	Pvr	0
2.29248e-13	0.0213127	6.41848e-09	Dazap2	0
2.34422e-13	0.0789483	6.56335e-09	Adcy6	0
2.35183e-13	0.0758742	6.58465e-09	Nenf	0
2.3871e-13	-0.0673865	6.68339e-09	Prdx3	0
2.39464e-13	-0.0566479	6.70452e-09	Clic1	0
2.42494e-13	-0.00250461	6.78933e-09	Crot	0
2.45099e-13	0.0257828	6.86228e-09	Bri3	0
2.46955e-13	-0.0981542	6.91425e-09	Snapin	0
2.49281e-13	0.0304439	6.97938e-09	Ankrd12	0
2.49416e-13	-0.129896	6.98314e-09	Rnaset2a	0
2.50077e-13	-0.0182439	7.00166e-09	Arl4c	0
2.50526e-13	-0.0353392	7.01422e-09	Ranbp1	0
2.50556e-13	0.136687	7.01508e-09	Atp5j	0
2.51828e-13	0.0626363	7.05069e-09	Dip2b	0
2.52052e-13	0.00379969	7.05696e-09	Uhrf1bp1l	0
2.52684e-13	-0.0518506	7.07465e-09	Idh3g	0
2.56092e-13	0.00589078	7.17007e-09	Nudt16l1	0
2.59239e-13	0.0422025	7.25818e-09	Mrps7	0
2.61473e-13	0.026903	7.32072e-09	Sltm	0
2.66053e-13	0.0523277	7.44896e-09	Elf1	0
2.67323e-13	0.0486509	7.4845e-09	Mrpl51	0
2.72751e-13	0.0435512	7.63648e-09	Mrps23	0
2.75284e-13	0.0137857	7.70739e-09	1500011K16Rik	0
2.76226e-13	-0.101299	7.73377e-09	Wsb1	0
2.78576e-13	0.0374064	7.79956e-09	S100a13	0
2.84329e-13	-0.113976	7.96065e-09	Sgk1	0
2.84524e-13	-0.031479	7.96612e-09	Ssr1	0
2.86482e-13	0.0268948	8.02092e-09	Zmat5	0
2.87187e-13	0.00184468	8.04065e-09	Rnf181	0
2.87831e-13	0.0546874	8.0587e-09	Mef2a	0
2.88923e-13	-0.0916763	8.08928e-09	Ppp1cb	0
2.90604e-13	0.00133648	8.13633e-09	Hdgf	0
2.93663e-13	0.0327242	8.22198e-09	Ralgps2	0
2.95398e-13	-0.0961845	8.27054e-09	Pkm	0
2.96099e-13	0.0566683	8.29018e-09	Chmp6	0
2.97509e-13	0.0948579	8.32967e-09	Tpr	0
3.00266e-13	0.0273742	8.40684e-09	Sugt1	0
3.01025e-13	0.00611892	8.42809e-09	Coa3	0
3.03805e-13	-0.0211349	8.50594e-09	Pigx	0
3.04966e-13	0.0322974	8.53845e-09	Ift122	0
3.09137e-13	0.0243574	8.6552e-09	Luzp1	0
3.10514e-13	-0.119645	8.69377e-09	Cfl1	0
3.11635e-13	0.0846779	8.72516e-09	Specc1	0
3.12262e-13	-0.00442982	8.7427e-09	Smarcd2	0
3.15503e-13	-0.0457863	8.83346e-09	Sumo1	0
3.17527e-13	-0.0900578	8.89012e-09	Mrps9	0
3.17838e-13	0.055796	8.89882e-09	Gemin7	0
3.18275e-13	-0.140646	8.91107e-09	Psmc2	0
3.19094e-13	-0.00611814	8.93401e-09	Tceal1	0
3.20483e-13	0.0158991	8.97288e-09	Pfdn4	0
3.23272e-13	-0.0714948	9.05096e-09	Stk11	0
3.28713e-13	0.0970967	9.2033e-09	Bdp1	0
3.29966e-13	-0.0743047	9.2384e-09	Uqcrc1	0
3.30425e-13	0.00501654	9.25123e-09	Trmt1	0
3.30726e-13	0.0436105	9.25967e-09	Snx14	0
3.34371e-13	0.0108174	9.36173e-09	Tmem98	0
3.35185e-13	-0.023324	9.38452e-09	Esd	0
3.41876e-13	-0.0364127	9.57183e-09	Snx4	0
3.42029e-13	-0.0786346	9.57613e-09	Rab20	0
3.46664e-13	0.0365846	9.70591e-09	Man1a2	0
3.47244e-13	-0.0408346	9.72213e-09	Cdc26	0
3.50182e-13	-0.0261076	9.8044e-09	Psme1	0
3.52112e-13	-0.0503908	9.85844e-09	Pon2	0
3.53465e-13	0.00651301	9.8963e-09	Akr7a5	0
3.55337e-13	-0.00426784	9.94873e-09	Rnps1	0
3.58064e-13	0.10564	1.00251e-08	Chdh	0
3.58203e-13	-0.000379803	1.0029e-08	Nabp2	0
3.58327e-13	0.0874714	1.00324e-08	Snx27	0
3.58515e-13	-0.0108509	1.00377e-08	Sphk1	0
3.65755e-13	-0.0144316	1.02404e-08	Smim20	0
3.66101e-13	0.00847131	1.02501e-08	Cops5	0
3.66946e-13	0.0212578	1.02738e-08	Thoc2	0
3.71618e-13	-0.0736359	1.04046e-08	Vdac2	0
3.72556e-13	-0.0397056	1.04308e-08	Eif1b	0
3.75776e-13	0.0772049	1.0521e-08	Tspan9	0
3.80313e-13	0.0734069	1.0648e-08	Ppargc1a	0
3.81194e-13	0.0358972	1.06727e-08	Zfp36l2	0
3.82901e-13	-0.0803744	1.07204e-08	Snx1	0
3.83851e-13	-0.0121367	1.07471e-08	Mdh2	0
3.8413e-13	-0.0195437	1.07549e-08	Btbd1	0
3.85218e-13	0.021692	1.07853e-08	Gtpbp2	0
3.85642e-13	0.0559795	1.07972e-08	Smim6	0
3.86056e-13	-0.0656977	1.08088e-08	Dazap1	0
3.86065e-13	0.0494528	1.0809e-08	Med29	0
3.86831e-13	0.0124255	1.08305e-08	A230001M10Rik	0
3.87461e-13	0.0459871	1.08481e-08	Clcn3	0
3.94688e-13	-0.116886	1.10505e-08	Eif3e	0
3.97029e-13	0.0643986	1.1116e-08	Lman1	0
3.98761e-13	-0.0244937	1.11645e-08	Trp53	0
3.99223e-13	0.0640408	1.11774e-08	Tmem63a	0
3.99453e-13	0.0159881	1.11839e-08	Mtpn	0
4.00989e-13	0.0440099	1.12269e-08	Ndufa8	0
4.0103e-13	0.0769067	1.12281e-08	Tnks1bp1	0
4.10477e-13	-0.0216275	1.14925e-08	Dguok	0
4.13155e-13	0.0649313	1.15675e-08	Smarca5	0
4.15219e-13	0.046145	1.16253e-08	Camk1	0
4.15402e-13	-0.0117466	1.16304e-08	Mapk3	0
4.2564e-13	0.0282229	1.19171e-08	Psmb4	0
4.26174e-13	-0.00998268	1.1932e-08	Pfdn6	0
4.28644e-13	-0.0320183	1.20012e-08	Fdps	0
4.32634e-13	-0.0294434	1.21129e-08	Lsm8	0
4.33193e-13	-0.0306016	1.21285e-08	Abhd11	0
4.33642e-13	0.0468465	1.21411e-08	Glg1	0
4.43748e-13	-0.0104965	1.2424e-08	Gtf2a2	0
4.44139e-13	-0.0153202	1.2435e-08	9130008F23Rik	0
4.44763e-13	0.0641378	1.24525e-08	Zfp292	0
4.45497e-13	-0.0529298	1.2473e-08	Nupr1	0
4.46486e-13	0.0377737	1.25007e-08	Pnck	0
4.48913e-13	-0.701965	1.25687e-08	Prss2	0
4.54244e-13	-0.076727	1.27179e-08	Glmp	0
4.54418e-13	0.0788995	1.27228e-08	Arl6ip1	0
4.5605e-13	-0.096029	1.27685e-08	Plin3	0
4.56313e-13	0.0102414	1.27758e-08	2310039H08Rik	0
4.57777e-13	0.0127384	1.28168e-08	Sucla2	0
4.61461e-13	0.0815575	1.292e-08	Myo1e	0
4.61657e-13	-0.000477043	1.29255e-08	Ap1m2	0
4.62544e-13	0.0276972	1.29503e-08	Snrnp70	0
4.6304e-13	0.0177158	1.29642e-08	Setd5	0
4.6629e-13	0.0471336	1.30552e-08	Homer2	0
4.66469e-13	0.0378666	1.30602e-08	Myg1	0
4.66716e-13	-0.00819299	1.30671e-08	Tmem219	0
4.67447e-13	0.00961336	1.30876e-08	Nat9	0
4.68077e-13	-0.0663565	1.31052e-08	Bzw1	0
4.70683e-13	0.108365	1.31782e-08	Grhl2	0
4.71152e-13	0.00944869	1.31913e-08	Rnf7	0
4.7385e-13	0.0200568	1.32668e-08	Ttyh1	0
4.75693e-13	0.0293695	1.33185e-08	Ubl3	0
4.83383e-13	0.100728	1.35337e-08	Ubtf	0
4.84778e-13	-0.0331022	1.35728e-08	BC003965	0
4.91583e-13	-0.0607477	1.37633e-08	Cetn2	0
4.91897e-13	0.0355546	1.37721e-08	Psmg4	0
4.93068e-13	0.018092	1.38049e-08	Tnrc18	0
4.98428e-13	0.0178063	1.3955e-08	Psmb9	0
4.99858e-13	0.00407184	1.3995e-08	Ensa	0
5.03354e-13	-0.0165471	1.40929e-08	Arl2bp	0
5.0548e-13	0.019174	1.41524e-08	Lppos	0
5.08581e-13	-0.0164967	1.42393e-08	Atad1	0
5.13655e-13	0.0238277	1.43813e-08	Alg14	0
5.19922e-13	0.0679064	1.45568e-08	Magt1	0
5.22189e-13	-0.00888554	1.46203e-08	Ptbp3	0
5.27183e-13	-0.00855711	1.47601e-08	Eif4e2	0
5.29402e-13	-0.0111945	1.48222e-08	Nr2f6	0
5.34826e-13	-0.0591488	1.49741e-08	Yipf3	0
5.35496e-13	-0.0653353	1.49928e-08	Scamp3	0
5.39346e-13	0.0952846	1.51006e-08	Map2	0
5.42407e-13	0.00275247	1.51863e-08	Gpat4	0
5.51166e-13	-0.0360383	1.54315e-08	Rab11b	0
5.55432e-13	-0.00298363	1.5551e-08	Ccdc174	0
5.58035e-13	0.0658498	1.56239e-08	Ndufa12	0
5.61918e-13	-0.0510516	1.57326e-08	Pts	0
5.65385e-13	-0.0631092	1.58297e-08	G3bp1	0
5.74794e-13	0.0726713	1.60931e-08	Dlgap4	0
5.74974e-13	-0.0974686	1.60981e-08	Tsg101	0
5.79958e-13	0.0299852	1.62377e-08	Usp19	0
5.87081e-13	-0.0669799	1.64371e-08	M6pr	0
5.92446e-13	0.0153716	1.65873e-08	1110012L19Rik	0
5.93742e-13	0.0669332	1.66236e-08	H2afv	0
5.95329e-13	-0.0709632	1.6668e-08	Eif2a	0
5.99677e-13	0.0739481	1.67898e-08	Ap1g1	0
6.04467e-13	0.0445653	1.69239e-08	Ap2b1	0
6.05136e-13	-0.042981	1.69426e-08	Aamp	0
6.08647e-13	-0.0139917	1.70409e-08	Lrpap1	0
6.08946e-13	0.0694032	1.70493e-08	Prkd3	0
6.14108e-13	-0.19094	1.71938e-08	Actg1	0
6.14819e-13	-0.0670049	1.72137e-08	Acat1	0
6.20309e-13	-0.0563176	1.73674e-08	Cope	0
6.20575e-13	-0.0777079	1.73748e-08	Sf3b6	0
6.31537e-13	-0.0148238	1.76818e-08	Slc22a18	0
6.38181e-13	0.0532167	1.78678e-08	Dnm1l	0
6.54216e-13	-0.00881383	1.83167e-08	Tspan33	0
6.57179e-13	0.0899989	1.83997e-08	Rprd2	0
6.60641e-13	0.0131199	1.84966e-08	Efr3a	0
6.61932e-13	-0.00423956	1.85328e-08	Epdr1	0
6.63332e-13	-0.0358171	1.8572e-08	Nono	0
6.65407e-13	0.0800437	1.86301e-08	2310001H17Rik	0
6.67321e-13	0.0447919	1.86837e-08	Ankrd40	0
6.78594e-13	-0.0663025	1.89993e-08	Pdcl3	0
6.88008e-13	0.0498521	1.92628e-08	Trim24	0
6.88059e-13	0.0642106	1.92643e-08	Nebl	0
6.97532e-13	-0.0620351	1.95295e-08	Gm10250	0
7.07628e-13	-0.0119216	1.98122e-08	Mrpl50	0
7.17596e-13	0.0300177	2.00912e-08	Ptges3	0
7.31095e-13	0.065783	2.04692e-08	1190005I06Rik	0
7.35861e-13	-0.0143401	2.06026e-08	Mrpl15	0
7.37235e-13	-0.019957	2.06411e-08	H1f0	0
7.42689e-13	0.115931	2.07938e-08	Fam20b	0
7.48694e-13	-0.0341774	2.09619e-08	Tmx1	0
7.54191e-13	-0.0272759	2.11158e-08	Tmem230	0
7.5687e-13	0.010899	2.11908e-08	Upf2	0
7.6157e-13	0.0689966	2.13224e-08	Grb10	0
7.63216e-13	-0.0656526	2.13685e-08	Rab11a	0
7.66157e-13	-0.0539826	2.14509e-08	Coasy	0
7.67775e-13	-0.0362705	2.14962e-08	Serf1	0
7.85922e-13	-0.0714375	2.20042e-08	Zfp622	0
7.90894e-13	0.032479	2.21434e-08	Tmco1	0
7.95679e-13	0.006974	2.22774e-08	Polr2k	0
8.01964e-13	0.0630687	2.24534e-08	Mcee	0
8.11949e-13	0.0307492	2.2733e-08	Snhg6	0
8.14353e-13	0.0186531	2.28002e-08	Ciz1	0
8.17116e-13	-0.131387	2.28776e-08	Fus	0
8.17699e-13	0.0480605	2.28939e-08	Tm9sf3	0
8.17737e-13	0.0548504	2.2895e-08	Ptp4a3	0
8.23447e-13	-0.0198355	2.30549e-08	Pard6b	0
8.24665e-13	-0.071738	2.3089e-08	Baiap2	0
8.26424e-13	-0.0198814	2.31382e-08	Sec22a	0
8.29416e-13	-0.0130393	2.3222e-08	Rcn1	0
8.29902e-13	0.0777395	2.32356e-08	Spred1	0
8.32042e-13	0.00785939	2.32955e-08	Stk25	0
8.34012e-13	-0.0690835	2.33507e-08	Ppil2	0
8.3543e-13	-0.000742055	2.33904e-08	Tmem5	0
8.37084e-13	0.0958941	2.34367e-08	Nipbl	0
8.47326e-13	-0.0571299	2.37234e-08	Aasdhppt	0
8.53879e-13	0.0648631	2.39069e-08	Myh10	0
8.58524e-13	-0.021116	2.4037e-08	Ptgr1	0
8.66423e-13	0.021373	2.42581e-08	Gnai2	0
8.68507e-13	-0.0272628	2.43165e-08	Enpp5	0
8.69082e-13	0.0421499	2.43326e-08	Mettl23	0
8.71227e-13	0.0527521	2.43926e-08	Rai1	0
8.79403e-13	0.0282974	2.46215e-08	Eva1b	0
8.90801e-13	-0.0453822	2.49407e-08	Dcun1d5	0
8.9212e-13	-0.0338953	2.49776e-08	Slc44a3	0
9.01377e-13	0.0228583	2.52368e-08	Ptms	0
9.02116e-13	0.0512941	2.52575e-08	Kxd1	0
9.02662e-13	0.0324251	2.52727e-08	Bod1	0
9.13435e-13	-0.0159339	2.55743e-08	Rab6a	0
[truncated: 3,349 more rows]

## Sheet: DE_genes_c1
p_val	avg_logFC	p_val_adj	gene_name	seurat_cluster
9.48849e-137	1.08782	2.65659e-132	Anxa3	1
1.10454e-19	0.864262	3.0925e-15	Gcg	1
8.02835e-39	0.742224	2.24778e-34	S100a6	1
2.58092e-55	0.707517	7.22606e-51	Ccnd2	1
2.84938e-89	0.663477	7.97771e-85	Tns1	1
8.01133e-80	0.650506	2.24301e-75	Timp3	1
2.33975e-63	0.600994	6.55084e-59	Mfge8	1
1.11426e-75	0.569264	3.1197e-71	Igfbp7	1
1.38747e-51	0.543778	3.88464e-47	Klf6	1
8.08894e-63	0.513596	2.26474e-58	Igf1	1
2.97124e-61	0.507912	8.31888e-57	Adam33	1
5.84752e-66	0.503377	1.63719e-61	Cxcl16	1
1.80537e-29	0.50282	5.05467e-25	Egr1	1
2.7308e-58	0.500768	7.6457e-54	Jund	1
8.8802e-11	0.456706	2.48628e-06	Fosb	1
8.24291e-61	0.453869	2.30785e-56	Ahnak	1
5.0534e-58	0.445516	1.41485e-53	Tgfb3	1
1.34317e-61	0.444516	3.7606e-57	Bicc1	1
1.50557e-26	0.430626	4.2153e-22	Junb	1
3.33452e-59	0.42497	9.33599e-55	Sema3c	1
2.18314e-26	0.412156	6.11235e-22	Hbegf	1
1.91243e-60	0.407793	5.35443e-56	Pah	1
9.84017e-70	0.400876	2.75505e-65	Flrt2	1
1.81729e-14	0.397009	5.08805e-10	Atf3	1
1.07884e-45	0.393719	3.02055e-41	Nfix	1
3.45728e-61	0.392628	9.6797e-57	Aqp1	1
1.33324e-51	0.391136	3.7328e-47	Scx	1
7.45862e-42	0.383694	2.08827e-37	Wnt4	1
2.54102e-41	0.376731	7.11435e-37	Slc6a6	1
7.17641e-50	0.374969	2.00925e-45	Hspg2	1
6.90161e-51	0.369012	1.93231e-46	Tacc2	1
1.29211e-23	0.365406	3.61765e-19	C3	1
2.9176e-33	0.359286	8.16869e-29	Krt7	1
1.53815e-61	0.356608	4.30651e-57	Foxj1	1
6.36242e-36	0.356158	1.78135e-31	Fxyd3	1
3.46369e-31	0.354828	9.69763e-27	Stmn1	1
1.46525e-43	0.352378	4.10239e-39	Prdx5	1
2.61041e-37	0.35136	7.30862e-33	Sorbs2	1
4.87295e-47	0.348022	1.36433e-42	Tsc22d3	1
6.91446e-29	0.345307	1.93591e-24	Ankrd1	1
6.7616e-31	0.345233	1.89311e-26	Sdc4	1
2.9772e-54	0.345099	8.33557e-50	Pdlim4	1
2.95893e-35	0.344244	8.28442e-31	Cp	1
3.05919e-37	0.339348	8.56513e-33	Pbx1	1
7.04347e-40	0.337858	1.97203e-35	Calm1	1
2.51198e-32	0.335993	7.03303e-28	Rab27b	1
1.45872e-33	0.334938	4.08412e-29	Csrp2	1
6.56863e-38	0.33278	1.83908e-33	Hspb1	1
1.58262e-16	0.332428	4.43103e-12	Fos	1
1.74224e-44	0.330886	4.87794e-40	Myrf	1
2.57153e-30	0.329864	7.19976e-26	Dsg2	1
4.49576e-46	0.32976	1.25872e-41	Myadm	1
1.04811e-33	0.328088	2.93449e-29	Rbms3	1
2.47878e-26	0.327845	6.9401e-22	Cyr61	1
6.9582e-52	0.327218	1.94816e-47	Csf1	1
1.24556e-50	0.324635	3.48733e-46	Ndrg1	1
8.16698e-29	0.323842	2.28659e-24	S100a10	1
3.41971e-47	0.322609	9.57451e-43	Syt7	1
9.31286e-32	0.320609	2.60741e-27	Hsp90aa1	1
1.51776e-49	0.319977	4.24943e-45	Sod3	1
4.0731e-34	0.319313	1.14039e-29	Cd2ap	1
5.85829e-55	0.319251	1.64021e-50	Tuft1	1
3.22611e-41	0.318944	9.03245e-37	Sh2d4a	1
1.98845e-52	0.317149	5.56726e-48	Shroom3	1
2.54587e-49	0.308232	7.12792e-45	2200002D01Rik	1
1.03768e-53	0.305977	2.9053e-49	Itga3	1
1.23116e-27	0.30518	3.44699e-23	Dynll1	1
2.16123e-37	0.305015	6.05101e-33	Plec	1
3.02073e-21	0.302325	8.45743e-17	Krt19	1
3.02911e-42	0.30059	8.48091e-38	Aldh1a1	1
2.08152e-49	0.300174	5.82785e-45	Nr1d1	1
2.34868e-48	0.299488	6.57584e-44	Dlc1	1
1.21775e-43	0.296144	3.40945e-39	Cd14	1
3.06454e-33	0.295661	8.58011e-29	Ptprf	1
1.24447e-34	0.289005	3.48426e-30	Rras	1
1.92269e-51	0.288234	5.38314e-47	Dclk1	1
1.16264e-37	0.288177	3.25516e-33	Vegfa	1
6.05175e-29	0.285568	1.69437e-24	Ezr	1
5.22592e-30	0.284624	1.46315e-25	Ddah2	1
3.16169e-28	0.283963	8.8521e-24	Bcam	1
1.83729e-49	0.282818	5.14405e-45	1190002N15Rik	1
1.56895e-28	0.280776	4.39274e-24	Wwc1	1
1.48757e-45	0.27779	4.1649e-41	Vat1	1
3.01852e-48	0.277063	8.45125e-44	Chd3	1
2.79635e-51	0.276119	7.82922e-47	Csf1r	1
8.4259e-52	0.273857	2.35908e-47	Cebpb	1
8.5902e-29	0.269935	2.40508e-24	Cenpb	1
1.70765e-37	0.268916	4.78108e-33	Tns3	1
5.40475e-54	0.266595	1.51322e-49	Ptgfr	1
3.5482e-56	0.265119	9.93425e-52	Zfp462	1
2.10978e-35	0.263058	5.90695e-31	Ablim1	1
1.48135e-31	0.262746	4.14749e-27	Rhou	1
1.0796e-39	0.261937	3.02267e-35	Mt2	1
4.0825e-37	0.261594	1.14302e-32	Agrn	1
9.74934e-36	0.261168	2.72962e-31	Plxnb2	1
2.28177e-30	0.260892	6.3885e-26	Gsn	1
1.73267e-19	0.260616	4.85113e-15	Fmo2	1
9.88133e-29	0.259946	2.76658e-24	Fermt1	1
3.29155e-23	0.259729	9.21568e-19	Zfp36l1	1
2.80804e-36	0.257347	7.86196e-32	Zfp704	1
2.66492e-40	0.25615	7.46123e-36	Edn1	1
1.20546e-29	0.254928	3.37504e-25	Zmiz1	1
1.58843e-36	0.252666	4.44729e-32	Mylk	1
2.48891e-40	0.252031	6.96846e-36	Crim1	1
1.51827e-40	0.251031	4.25084e-36	Dag1	1
1.90365e-18	0.250945	5.32983e-14	Nfkbiz	1
1.58512e-34	0.250636	4.43801e-30	Camk2n1	1
4.20165e-36	0.249843	1.17638e-31	Flna	1
1.38712e-24	0.249298	3.88367e-20	Tpm1	1
5.37527e-28	0.248245	1.50497e-23	Efhd2	1
9.4911e-52	0.247744	2.65732e-47	Sftpd	1
6.26103e-13	0.247726	1.75296e-08	Jun	1
1.80997e-46	0.247086	5.06756e-42	Mal2	1
1.23993e-28	0.246991	3.47156e-24	Mllt4	1
6.62262e-45	0.243655	1.8542e-40	Ltbp4	1
7.80012e-30	0.242935	2.18388e-25	Thra	1
2.90896e-34	0.242771	8.1445e-30	Pkd2	1
9.43435e-23	0.242472	2.64143e-18	Zfp36	1
6.73371e-34	0.242334	1.8853e-29	Iqgap1	1
1.42644e-20	0.241837	3.99375e-16	Sparc	1
1.12698e-08	0.240945	0.000315531	Crip1	1
1.93885e-23	0.239863	5.4284e-19	Tuba1a	1
1.89287e-31	0.238321	5.29965e-27	Fermt2	1
3.27184e-11	0.237551	9.1605e-07	Btg2	1
8.91286e-39	0.235928	2.49542e-34	Il6st	1
6.85285e-34	0.234738	1.91866e-29	Amotl1	1
3.88742e-25	0.234581	1.0884e-20	Hnrnpa0	1
3.0329e-47	0.234556	8.49153e-43	Rbpms	1
8.30796e-21	0.234172	2.32606e-16	Myl12a	1
8.23736e-34	0.230262	2.30629e-29	Bptf	1
8.20022e-18	0.229859	2.2959e-13	Neat1	1
1.70339e-38	0.228907	4.76915e-34	Ptpn14	1
4.74292e-20	0.228124	1.32792e-15	Drap1	1
1.96411e-24	0.227462	5.49912e-20	Tra2a	1
7.24775e-28	0.226961	2.02923e-23	Chd4	1
1.94352e-33	0.226932	5.44147e-29	Ift43	1
3.20475e-31	0.226091	8.97265e-27	Ythdc1	1
5.91923e-37	0.225512	1.65727e-32	Luzp1	1
7.11648e-40	0.225073	1.99247e-35	Nudt4	1
2.76708e-21	0.224588	7.74727e-17	Gnai2	1
2.82164e-41	0.224529	7.90003e-37	Lpgat1	1
1.87627e-26	0.223221	5.25317e-22	Pam	1
7.91327e-37	0.223156	2.21556e-32	Msi2	1
5.98819e-37	0.22315	1.67657e-32	Ktn1	1
1.28645e-36	0.22234	3.6018e-32	Baiap2	1
3.07513e-27	0.222249	8.60974e-23	Akap13	1
1.29866e-45	0.222074	3.63598e-41	Adgrg6	1
6.29016e-41	0.22201	1.76112e-36	Amotl2	1
5.9248e-22	0.221831	1.65883e-17	Eps8l2	1
3.62498e-43	0.220412	1.01492e-38	Ninl	1
2.15211e-35	0.220202	6.02548e-31	Eid1	1
2.92172e-40	0.218949	8.18024e-36	Myh10	1
8.11774e-41	0.218355	2.27281e-36	Aak1	1
1.7486e-39	0.21811	4.89573e-35	Kdm1a	1
8.27592e-28	0.218006	2.31709e-23	Cldn4	1
1.89457e-42	0.217847	5.30443e-38	Bgn	1
2.43878e-19	0.21783	6.8281e-15	Timp2	1
1.58742e-22	0.217793	4.44445e-18	Fgfr2	1
1.50923e-32	0.217615	4.22555e-28	Efemp1	1
1.02903e-20	0.217581	2.88108e-16	Cryab	1
3.1138e-36	0.217493	8.71803e-32	Ptp4a2	1
1.44601e-38	0.217303	4.04853e-34	2900026A02Rik	1
5.23681e-37	0.216848	1.4662e-32	Ddr1	1
3.25213e-43	0.215769	9.10531e-39	Flnb	1
2.71467e-39	0.214952	7.60054e-35	C77080	1
1.33245e-25	0.214922	3.7306e-21	Col27a1	1
4.91169e-21	0.213735	1.37518e-16	Mrpl33	1
6.62748e-33	0.213404	1.85556e-28	Cbx6	1
2.3414e-35	0.211972	6.55546e-31	Tnrc6c	1
4.30947e-28	0.211548	1.20657e-23	Tinagl1	1
5.40499e-40	0.210611	1.51329e-35	Ppp1r14b	1
7.12254e-24	0.210562	1.99417e-19	Nfkbia	1
3.64534e-16	0.210402	1.02062e-11	Chka	1
9.78406e-21	0.210367	2.73934e-16	Tnfrsf12a	1
3.05676e-34	0.210036	8.55831e-30	Myh9	1
4.46133e-32	0.209407	1.24908e-27	Myof	1
4.20905e-21	0.208398	1.17845e-16	Dusp1	1
1.51472e-07	0.208221	0.00424092	Upk3b	1
2.07064e-40	0.20816	5.79739e-36	Clic3	1
1.52502e-33	0.208109	4.26975e-29	Irf2bp2	1
2.45953e-38	0.206774	6.88619e-34	Zc2hc1a	1
7.65557e-17	0.206689	2.14341e-12	Tm4sf1	1
8.04139e-24	0.206684	2.25143e-19	Dek	1
7.21481e-33	0.206353	2.02e-28	Add1	1
1.59651e-34	0.206239	4.4699e-30	Ano6	1
5.87327e-51	0.206187	1.6444e-46	Rassf3	1
3.85093e-47	0.205238	1.07818e-42	Plekha6	1
5.34016e-22	0.2047	1.49514e-17	Rps12	1
4.07619e-26	0.204395	1.14125e-21	Brd2	1
2.96089e-24	0.203791	8.2899e-20	Ptrf	1
2.53597e-20	0.203352	7.10022e-16	Pura	1
3.20348e-16	0.201592	8.96911e-12	Pkhd1	1
4.30266e-44	0.20099	1.20466e-39	Chdh	1
1.65726e-17	0.200489	4.64e-13	Kifc3	1
5.81936e-47	0.200293	1.6293e-42	Cttnbp2	1
4.53669e-39	0.199824	1.27018e-34	Kmt2a	1
9.93144e-30	0.19831	2.78061e-25	Ankrd11	1
3.07881e-25	0.197785	8.62006e-21	Atxn7l3b	1
1.27291e-31	0.197207	3.56389e-27	Erdr1	1
2.15682e-33	0.196592	6.03866e-29	Sppl2a	1
9.79708e-15	0.196563	2.74299e-10	Ifi27	1
3.25598e-35	0.196106	9.1161e-31	Ahdc1	1
5.75032e-52	0.195867	1.60997e-47	Fgf12	1
1.5662e-17	0.195689	4.38506e-13	Crip2	1
1.42302e-34	0.195038	3.98418e-30	Nfic	1
2.91118e-13	0.195	8.15073e-09	Anxa2	1
2.99693e-38	0.194006	8.39082e-34	Nfat5	1
2.38073e-16	0.193693	6.66558e-12	Ppp1r1b	1
2.53494e-37	0.193581	7.09732e-33	Ppp2cb	1
1.36844e-24	0.193344	3.83135e-20	Fstl1	1
8.99346e-41	0.193307	2.51799e-36	Gpx8	1
3.74742e-39	0.193213	1.0492e-34	Rap1gap	1
2.84805e-36	0.192794	7.97396e-32	Cdc42ep5	1
1.65524e-26	0.192595	4.63433e-22	Slco3a1	1
1.01291e-25	0.192165	2.83594e-21	Shank2	1
2.51715e-13	0.191955	7.04752e-09	Pdzk1ip1	1
1.90461e-33	0.190284	5.33254e-29	Mmp15	1
1.30604e-16	0.190061	3.65664e-12	Lgals1	1
3.4212e-19	0.188587	9.57868e-15	Son	1
3.32184e-41	0.188576	9.30048e-37	Celf1	1
7.2141e-20	0.188514	2.0198e-15	F11r	1
2.13483e-34	0.18844	5.9771e-30	Zbtb7a	1
6.5837e-30	0.188071	1.8433e-25	Cggbp1	1
6.79639e-25	0.188013	1.90285e-20	Pkn2	1
1.22071e-37	0.188004	3.41773e-33	Epb41l1	1
1.93809e-36	0.187858	5.42626e-32	Sorl1	1
1.32368e-15	0.187807	3.70605e-11	Rbm39	1
2.41147e-45	0.187778	6.75164e-41	Notch1	1
8.4262e-33	0.186889	2.35917e-28	Filip1l	1
2.9814e-32	0.185723	8.34731e-28	Srsf10	1
9.62987e-26	0.185009	2.69617e-21	Icam1	1
1.58567e-16	0.184824	4.43956e-12	Rnase4	1
1.2515e-38	0.184649	3.50395e-34	Taok3	1
9.34848e-36	0.18463	2.61739e-31	Tnrc6b	1
1.16381e-31	0.18419	3.25844e-27	Ash1l	1
1.56004e-34	0.182972	4.36779e-30	Trim56	1
8.18304e-27	0.182871	2.29109e-22	Sptbn1	1
1.94516e-35	0.182663	5.44605e-31	Llgl2	1
2.84157e-29	0.182619	7.95583e-25	Cgn	1
1.37279e-44	0.181522	3.84355e-40	Chmp4c	1
2.54467e-41	0.180837	7.12456e-37	Pde3b	1
1.31284e-37	0.180391	3.6757e-33	Smim5	1
1.41391e-34	0.180212	3.95866e-30	Phip	1
3.89175e-35	0.179604	1.08961e-30	Elovl7	1
2.17986e-34	0.1794	6.10316e-30	Zfp644	1
4.21444e-24	0.179154	1.17996e-19	Tjp2	1
1.51711e-33	0.179088	4.24761e-29	Cbx5	1
1.15997e-35	0.178844	3.24769e-31	Csnk1e	1
1.19643e-26	0.178725	3.34976e-22	Arid1a	1
5.42686e-46	0.178565	1.51941e-41	Ptpn13	1
5.5677e-16	0.178418	1.55884e-11	Sox4	1
1.24789e-14	0.178305	3.49383e-10	Nfib	1
6.88093e-35	0.177633	1.92652e-30	Pdpn	1
2.85017e-34	0.176551	7.97991e-30	Ikzf4	1
2.18126e-35	0.175463	6.10708e-31	Numa1	1
3.19966e-26	0.175211	8.95841e-22	Sned1	1
2.37496e-20	0.175073	6.64942e-16	Tppp3	1
1.11058e-34	0.17492	3.10939e-30	Tln1	1
6.78633e-18	0.174622	1.90004e-13	Rhob	1
3.22145e-26	0.174413	9.01943e-22	Cd151	1
6.05646e-32	0.174242	1.69569e-27	Peg3	1
3.94182e-30	0.173767	1.10363e-25	Arglu1	1
4.16452e-29	0.173506	1.16598e-24	Hmgcs2	1
8.23755e-36	0.172978	2.30635e-31	Nfe2l1	1
4.22872e-36	0.172968	1.18396e-31	Met	1
6.94874e-31	0.172675	1.94551e-26	Wasf2	1
6.59191e-34	0.172674	1.8456e-29	Hnrnph1	1
6.43044e-15	0.172664	1.80039e-10	Zbtb20	1
4.33238e-26	0.172022	1.21298e-21	Map3k1	1
1.65973e-36	0.17197	4.6469e-32	Rock2	1
1.78382e-33	0.171406	4.99434e-29	Zcchc11	1
1.16228e-39	0.171362	3.25415e-35	Atp2a2	1
1.66209e-27	0.171331	4.65351e-23	Gadd45b	1
3.59866e-36	0.171186	1.00755e-31	Tead1	1
1.30897e-42	0.170811	3.66485e-38	Olfm1	1
1.8686e-38	0.170342	5.23171e-34	Cish	1
4.3486e-32	0.169394	1.21752e-27	Luc7l2	1
1.86978e-39	0.168797	5.23501e-35	Agap1	1
3.70925e-37	0.168608	1.03852e-32	Fam107b	1
6.94594e-17	0.168232	1.94473e-12	S100a11	1
1.18125e-34	0.166901	3.30726e-30	Trp53bp2	1
1.37467e-27	0.166879	3.8488e-23	Pvr	1
8.00265e-36	0.166496	2.24058e-31	Plaur	1
1.2123e-24	0.166	3.3942e-20	B230219D22Rik	1
1.14109e-37	0.165778	3.19482e-33	Fras1	1
7.36475e-40	0.165658	2.06198e-35	Trim44	1
8.51981e-34	0.165373	2.38538e-29	Rasgrp3	1
4.64508e-35	0.165265	1.30053e-30	Ctdsp2	1
3.69204e-31	0.165241	1.0337e-26	Klf5	1
4.70063e-30	0.164803	1.31608e-25	Hp1bp3	1
3.17486e-29	0.164796	8.88898e-25	Purb	1
2.19143e-43	0.164733	6.13556e-39	Nedd4l	1
6.72202e-30	0.163985	1.88203e-25	Adcy6	1
1.66738e-24	0.163655	4.66833e-20	Ddx17	1
4.64259e-40	0.163622	1.29983e-35	Smad4	1
1.00153e-33	0.163551	2.80408e-29	Pkp4	1
2.7779e-34	0.163301	7.77756e-30	Wdr26	1
2.34911e-24	0.163257	6.57703e-20	Klf13	1
9.62521e-25	0.16275	2.69487e-20	Casz1	1
5.23843e-37	0.162501	1.46666e-32	Glis3	1
8.47185e-38	0.162469	2.37195e-33	Itgb4	1
1.36535e-13	0.161978	3.82272e-09	Cdh1	1
1.14308e-38	0.161821	3.20039e-34	Sh3d19	1
1.29225e-31	0.161731	3.61805e-27	Zfp36l2	1
6.34926e-41	0.161427	1.77766e-36	Myh14	1
3.59507e-35	0.160935	1.00655e-30	Cxxc5	1
2.50001e-32	0.160339	6.99952e-28	Gtf2i	1
8.69739e-20	0.159924	2.43509e-15	Cdkn1a	1
7.5402e-24	0.159879	2.11111e-19	Rtf1	1
7.7309e-35	0.159864	2.1645e-30	Adgrg1	1
3.42172e-36	0.159705	9.58014e-32	Dnajc5	1
3.74851e-27	0.159623	1.04951e-22	Ptprj	1
1.46689e-27	0.159509	4.10699e-23	Zfp467	1
7.0693e-41	0.159289	1.97926e-36	Acer3	1
8.87488e-37	0.159278	2.48479e-32	Hipk2	1
2.05423e-33	0.159117	5.75143e-29	Lamc2	1
6.21517e-36	0.159016	1.74012e-31	Platr22	1
2.18517e-38	0.15886	6.11804e-34	Plekha7	1
6.9794e-15	0.158709	1.95409e-10	Comt	1
6.04966e-30	0.158603	1.69378e-25	Klf9	1
3.13756e-31	0.158092	8.78454e-27	Ralgapa2	1
4.9982e-34	0.158079	1.39939e-29	AI838599	1
1.0628e-38	0.157814	2.97563e-34	Mbp	1
1.10293e-12	0.157684	3.088e-08	Gm26802	1
1.18074e-26	0.157527	3.30583e-22	St3gal5	1
1.35969e-39	0.157338	3.80687e-35	Trim3	1
1.49884e-13	0.157113	4.19644e-09	Nr4a1	1
2.54508e-34	0.157106	7.12572e-30	Fgfr1	1
5.32256e-15	0.157074	1.49021e-10	Meis2	1
1.38404e-14	0.156978	3.87504e-10	Fam71a	1
5.44899e-12	0.156717	1.52561e-07	Txnip	1
9.12814e-37	0.156624	2.5557e-32	Adgra3	1
1.20517e-37	0.156397	3.37422e-33	Tcea3	1
2.06162e-30	0.155386	5.77213e-26	Ddx24	1
3.35439e-26	0.155305	9.39163e-22	Mycbp2	1
1.45304e-19	0.155259	4.06824e-15	Hnrnpab	1
3.53784e-29	0.155138	9.90525e-25	Hip1r	1
1.09555e-30	0.154246	3.06731e-26	Pbxip1	1
5.15706e-34	0.154085	1.44387e-29	Kmt2c	1
2.62071e-36	0.153603	7.33747e-32	Atp9a	1
2.08575e-32	0.153552	5.83969e-28	Vezf1	1
7.53519e-37	0.153432	2.1097e-32	Dusp8	1
9.83306e-32	0.153396	2.75306e-27	Tspan15	1
5.48714e-37	0.153239	1.53629e-32	Ctcf	1
7.37281e-23	0.153055	2.06424e-18	Hmgb2	1
3.42407e-28	0.153039	9.58672e-24	Wtip	1
3.41366e-33	0.153035	9.55757e-29	Igf2r	1
1.56261e-36	0.153016	4.37498e-32	Rab12	1
3.45026e-35	0.152935	9.66005e-31	Tgm2	1
3.40297e-32	0.152436	9.52764e-28	Rala	1
1.24342e-33	0.15235	3.48132e-29	Rora	1
6.53386e-24	0.15214	1.82935e-19	Sdpr	1
1.01243e-43	0.152076	2.83459e-39	Tle3	1
3.22871e-14	0.151758	9.03973e-10	Cyb5a	1
3.86754e-26	0.151623	1.08283e-21	Kmt2e	1
4.21221e-44	0.15147	1.17933e-39	Glis2	1
2.21982e-31	0.151466	6.21505e-27	Mid1ip1	1
1.69806e-38	0.151204	4.75422e-34	Zfp395	1
2.01508e-32	0.151028	5.64182e-28	Fchsd1	1
8.07084e-33	0.150987	2.25967e-28	Serpinb9	1
4.45944e-34	0.150461	1.24855e-29	Mapkapk2	1
1.36093e-17	0.150421	3.81033e-13	Cisd1	1
2.55209e-09	0.150373	7.14533e-05	Ifitm3	1
4.79571e-31	0.150208	1.3427e-26	Lats2	1
9.55506e-35	0.150205	2.67523e-30	Sema3b	1
3.26281e-24	0.150185	9.13521e-20	Magi1	1
3.45424e-32	0.149995	9.67117e-28	Rtn4rl1	1
4.29576e-33	0.149624	1.20273e-28	Brd3	1
1.46462e-43	0.14961	4.10065e-39	Wls	1
4.2119e-13	0.149462	1.17925e-08	Bri3	1
2.99881e-43	0.149226	8.39607e-39	Tardbp	1
9.93424e-33	0.149074	2.78139e-28	Tmem140	1
4.81373e-19	0.148978	1.34775e-14	Tubb4b	1
2.15695e-35	0.148857	6.03902e-31	Rsbn1l	1
1.55808e-11	0.148843	4.36231e-07	Myl12b	1
1.66761e-35	0.148298	4.66897e-31	Polr2a	1
2.56774e-21	0.148134	7.18915e-17	Ctnna1	1
5.53794e-16	0.147909	1.55051e-11	1810037I17Rik	1
4.02722e-28	0.147459	1.12754e-23	Enah	1
1.77385e-38	0.147452	4.96644e-34	Vps4b	1
1.55191e-37	0.147103	4.34504e-33	Zcchc7	1
1.36247e-27	0.147072	3.81464e-23	Lama5	1
2.21706e-23	0.147058	6.20732e-19	Cbx3	1
6.21737e-36	0.146345	1.74074e-31	Sec14l1	1
8.41549e-27	0.146034	2.35617e-22	Vldlr	1
3.65392e-32	0.146018	1.02302e-27	Wwtr1	1
1.09783e-27	0.14542	3.07372e-23	Lbp	1
1.11872e-21	0.145404	3.13218e-17	Nedd4	1
1.73089e-31	0.145267	4.84616e-27	Zfp106	1
1.99256e-28	0.145038	5.57876e-24	Jag1	1
2.99668e-36	0.144914	8.39009e-32	Prrc2a	1
1.07335e-34	0.144553	3.00516e-30	Nr3c1	1
3.72926e-33	0.144548	1.04412e-28	Ier3ip1	1
6.08077e-33	0.144406	1.70249e-28	Gpatch8	1
2.09516e-33	0.144207	5.86603e-29	Pafah1b1	1
7.04941e-23	0.143945	1.97369e-18	Foxp1	1
7.03523e-41	0.143872	1.96972e-36	AI661453	1
2.61941e-27	0.143827	7.33382e-23	Arrb1	1
5.0929e-32	0.14374	1.42591e-27	Cgnl1	1
2.60183e-46	0.143529	7.28461e-42	Zfp91	1
6.00732e-25	0.143341	1.68193e-20	Serpinb6b	1
1.63867e-29	0.143066	4.58793e-25	Sfn	1
1.28561e-26	0.143064	3.59946e-22	Lhfp	1
9.54146e-32	0.142802	2.67142e-27	Klf4	1
3.29219e-12	0.142621	9.21747e-08	Xist	1
4.77935e-29	0.142343	1.33812e-24	Akap9	1
1.74072e-18	0.142254	4.87367e-14	Nkain4	1
4.14309e-31	0.141999	1.15998e-26	AA986860	1
2.10492e-24	0.141987	5.89335e-20	Prrc2c	1
6.03412e-12	0.141883	1.68943e-07	Gas6	1
6.96406e-35	0.141719	1.9498e-30	Tjp1	1
4.44088e-32	0.141654	1.24336e-27	Kdm2a	1
8.25218e-36	0.141451	2.31045e-31	Arpin	1
2.21412e-11	0.141419	6.19909e-07	Atpif1	1
2.05895e-31	0.141172	5.76464e-27	Scarb2	1
2.43968e-26	0.141038	6.83061e-22	Mxd4	1
1.13834e-10	0.140984	3.18713e-06	Nbl1	1
1.21516e-36	0.140881	3.40221e-32	Arid2	1
1.18141e-33	0.140877	3.3077e-29	Map4k4	1
5.447e-38	0.140814	1.52505e-33	Nbeal1	1
4.9044e-38	0.1408	1.37313e-33	Slc38a2	1
2.3357e-43	0.14039	6.53949e-39	Ppl	1
8.05337e-34	0.140315	2.25478e-29	Atxn2l	1
4.79986e-29	0.140283	1.34387e-24	Pak2	1
1.14489e-39	0.140045	3.20546e-35	Taok1	1
1.98074e-31	0.13986	5.54568e-27	Efna5	1
4.95484e-41	0.139826	1.38726e-36	Ifngr1	1
2.5201e-35	0.13974	7.05576e-31	Nucks1	1
2.56108e-34	0.139132	7.1705e-30	Gapvd1	1
7.67309e-39	0.138921	2.14831e-34	Ski	1
4.04627e-11	0.138895	1.13287e-06	Anxa1	1
7.63812e-31	0.138556	2.13852e-26	R3hdm2	1
7.02737e-40	0.138249	1.96752e-35	Samd9l	1
4.98938e-17	0.13809	1.39693e-12	Rab14	1
7.75664e-35	0.137773	2.1717e-30	Tmem45b	1
2.60582e-38	0.137757	7.29578e-34	Dapk1	1
1.00315e-29	0.137745	2.80862e-25	Phf3	1
1.60214e-34	0.137688	4.48566e-30	Sec31a	1
5.10551e-26	0.137669	1.42944e-21	Mprip	1
1.39323e-31	0.13764	3.90076e-27	Gse1	1
5.07469e-38	0.137634	1.42081e-33	Wsb1	1
6.36697e-38	0.137625	1.78262e-33	Arl4a	1
2.83168e-32	0.137269	7.92815e-28	Usp46	1
1.11017e-32	0.1372	3.10825e-28	Tbc1d14	1
7.23298e-30	0.136986	2.02509e-25	Nme5	1
1.18808e-13	0.136888	3.3264e-09	Mt1	1
3.11748e-17	0.136809	8.72832e-13	Tshz2	1
9.26933e-38	0.1363	2.59523e-33	Ctdnep1	1
4.24984e-32	0.136288	1.18987e-27	Mllt6	1
3.42997e-33	0.135852	9.60323e-29	Ndst1	1
2.38175e-40	0.13566	6.66843e-36	Il18r1	1
6.70649e-11	0.135306	1.87768e-06	Nenf	1
9.47657e-34	0.135244	2.65325e-29	Golim4	1
4.92675e-31	0.135196	1.37939e-26	Eif1a	1
1.04636e-33	0.134909	2.9296e-29	Arvcf	1
2.04967e-33	0.134884	5.73867e-29	Zbtb4	1
2.61311e-32	0.134804	7.31617e-28	Klf3	1
4.59647e-26	0.134701	1.28692e-21	Kifap3	1
8.88256e-20	0.134506	2.48694e-15	Ildr2	1
1.92745e-19	0.13438	5.39647e-15	Lmna	1
2.02975e-19	0.13432	5.68289e-15	Ube2s	1
8.27816e-32	0.134206	2.31772e-27	Lamc1	1
4.06057e-27	0.134087	1.13688e-22	Lasp1	1
2.18191e-27	0.133835	6.10891e-23	Tnrc6a	1
7.22365e-21	0.13378	2.02248e-16	Prr5l	1
4.47529e-33	0.1337	1.25299e-28	Dlgap4	1
5.52341e-25	0.133644	1.54644e-20	Il17re	1
6.4502e-27	0.133553	1.80593e-22	Srrm1	1
3.29233e-23	0.133444	9.21786e-19	Pak3	1
1.48939e-31	0.13344	4.16999e-27	Gstm2	1
9.07993e-26	0.13338	2.5422e-21	Fam84b	1
1.09311e-28	0.133375	3.0605e-24	Usp47	1
6.87433e-31	0.132939	1.92468e-26	Smarcc2	1
2.57274e-19	0.132893	7.20315e-15	Chmp4b	1
3.68436e-29	0.132821	1.03155e-24	Sap30l	1
5.35829e-35	0.13253	1.50021e-30	Kif12	1
8.36012e-34	0.132365	2.34067e-29	BC021891	1
3.6125e-30	0.13227	1.01143e-25	Tmpo	1
1.96195e-21	0.132133	5.49306e-17	Nfe2l2	1
4.81254e-37	0.132047	1.34741e-32	Safb2	1
6.04625e-38	0.131972	1.69283e-33	Ddx46	1
6.35497e-42	0.131912	1.77927e-37	Npepps	1
6.55014e-32	0.131849	1.83391e-27	Errfi1	1
2.82346e-24	0.131721	7.90513e-20	Bst2	1
9.27948e-33	0.131665	2.59807e-28	Dtna	1
3.33627e-33	0.131621	9.34088e-29	Samd4	1
9.62912e-30	0.131619	2.69596e-25	Arhgef17	1
8.42727e-32	0.131379	2.35947e-27	Birc2	1
3.50505e-27	0.131334	9.81344e-23	Hdac7	1
1.43908e-23	0.131023	4.02913e-19	Setbp1	1
7.57473e-28	0.130998	2.12077e-23	Cldn11	1
6.65894e-16	0.130623	1.86437e-11	Ccnl1	1
1.97719e-29	0.130481	5.53573e-25	Taf10	1
1.35554e-30	0.130413	3.79524e-26	Eea1	1
1.38212e-31	0.130309	3.86965e-27	Phldb2	1
1.36772e-11	0.129787	3.82934e-07	Crybb3	1
9.45592e-20	0.129587	2.64747e-15	Ddx3x	1
1.37828e-27	0.12933	3.85891e-23	Lima1	1
3.71952e-21	0.129282	1.04139e-16	Creb1	1
3.66083e-34	0.129139	1.02496e-29	Dusp3	1
4.25917e-33	0.12901	1.19248e-28	Ik	1
1.27456e-34	0.12882	3.5685e-30	Spty2d1	1
4.57621e-18	0.128718	1.28125e-13	Rps23	1
4.30715e-25	0.128712	1.20592e-20	Oasl2	1
9.58682e-31	0.128711	2.68412e-26	Eif3a	1
1.588e-29	0.128586	4.44609e-25	Tes	1
3.37643e-34	0.128541	9.45332e-30	Mcc	1
2.77481e-33	0.128538	7.76892e-29	Farp1	1
3.31417e-28	0.128519	9.27902e-24	Sptan1	1
6.11033e-11	0.128267	1.71077e-06	B2m	1
7.3358e-33	0.128233	2.05388e-28	Rc3h1	1
2.3749e-30	0.128122	6.64925e-26	Kif1c	1
5.09954e-28	0.128085	1.42777e-23	Arhgef18	1
1.61802e-34	0.128	4.53013e-30	Chmp2b	1
2.62391e-35	0.127954	7.34643e-31	Grb10	1
4.1272e-28	0.127856	1.15553e-23	Tmem259	1
1.6532e-29	0.127757	4.62862e-25	Tmcc1	1
7.01567e-23	0.127473	1.96425e-18	Crb3	1
1.27266e-28	0.127409	3.56319e-24	Hivep2	1
1.61133e-36	0.127374	4.51141e-32	Ssbp3	1
9.81082e-19	0.127107	2.74683e-14	Maff	1
4.71776e-25	0.126999	1.32088e-20	Myo1c	1
1.6973e-26	0.126949	4.7521e-22	Ddit4l	1
5.60731e-15	0.126804	1.56993e-10	Tuba1b	1
7.62872e-18	0.126311	2.13589e-13	Ralbp1	1
1.17661e-24	0.125914	3.29427e-20	Bfar	1
1.18802e-25	0.125896	3.32622e-21	B9d2	1
2.05843e-41	0.125852	5.76318e-37	Ets2	1
3.34393e-32	0.125827	9.36233e-28	Rnps1	1
3.64442e-41	0.125785	1.02036e-36	Sde2	1
1.02119e-18	0.125751	2.85914e-14	Golgb1	1
1.41477e-22	0.125633	3.96106e-18	Csde1	1
4.02359e-15	0.125499	1.12653e-10	Clmn	1
2.49857e-41	0.125383	6.99548e-37	2810403A07Rik	1
1.09526e-26	0.125014	3.06652e-22	Tmem245	1
6.82463e-17	0.12491	1.91076e-12	Rps19	1
1.55188e-34	0.12483	4.34497e-30	Ptch1	1
7.90579e-14	0.124809	2.21346e-09	Rpl34	1
1.5563e-31	0.124688	4.35733e-27	Pafah1b3	1
6.97993e-24	0.124668	1.95424e-19	Slc39a1	1
2.54614e-31	0.124568	7.12868e-27	Cep170b	1
4.14614e-28	0.124062	1.16084e-23	Nos1ap	1
2.22532e-22	0.124004	6.23044e-18	Gramd1b	1
4.57175e-36	0.123954	1.28e-31	Pum1	1
1.67332e-29	0.123769	4.68496e-25	Lpp	1
3.55065e-27	0.123635	9.9411e-23	Atxn7	1
3.0104e-27	0.123498	8.42851e-23	Rhobtb3	1
3.41678e-13	0.123343	9.56629e-09	Fus	1
1.10017e-25	0.123258	3.08026e-21	Cfap126	1
4.06887e-32	0.123224	1.1392e-27	Spag9	1
3.85021e-31	0.123087	1.07798e-26	Sirpa	1
1.59215e-26	0.123043	4.45771e-22	Nab1	1
5.88009e-28	0.123038	1.64631e-23	Ehmt1	1
6.69828e-28	0.122913	1.87539e-23	Ep400	1
1.07251e-28	0.122881	3.00281e-24	Larp1	1
4.23989e-31	0.122814	1.18708e-26	Aadac	1
4.32016e-29	0.122725	1.20956e-24	Foxn3	1
2.65108e-32	0.122717	7.4225e-28	Dync1h1	1
3.81109e-27	0.122686	1.06703e-22	Pdgfc	1
7.82226e-32	0.122504	2.19008e-27	Ap2b1	1
1.49225e-35	0.122384	4.17801e-31	Elf1	1
3.05778e-26	0.122308	8.56118e-22	Ubr2	1
5.9911e-41	0.122106	1.67739e-36	Mmp14	1
9.7823e-32	0.12194	2.73885e-27	Arhgap29	1
6.07546e-31	0.121928	1.70101e-26	Med13	1
1.80241e-31	0.121542	5.04639e-27	Zzef1	1
1.12095e-28	0.12143	3.13843e-24	Mtdh	1
6.21311e-24	0.121359	1.73955e-19	Wbp11	1
2.49752e-32	0.121278	6.99256e-28	Eif4g1	1
1.68862e-10	0.121154	4.7278e-06	H2afv	1
3.50314e-36	0.121152	9.8081e-32	Arfgef1	1
7.24707e-26	0.12114	2.02903e-21	Supt6	1
3.86849e-33	0.120891	1.0831e-28	Gm13056	1
5.83489e-36	0.120886	1.63365e-31	Usp9x	1
1.31953e-28	0.120812	3.69442e-24	Fam60a	1
1.15916e-37	0.120793	3.24543e-33	Ehmt2	1
8.28065e-30	0.120708	2.31842e-25	Arhgef28	1
6.23472e-23	0.120681	1.7456e-18	D630011A20Rik	1
1.66358e-28	0.120626	4.6577e-24	Acbd3	1
8.88846e-27	0.120318	2.48859e-22	Lamb1	1
2.45849e-33	0.12019	6.88329e-29	Rab21	1
5.16231e-31	0.120092	1.44534e-26	Kansl1l	1
2.25942e-36	0.119865	6.32594e-32	Ogdh	1
2.11623e-32	0.1198	5.92501e-28	Kif1b	1
1.83983e-40	0.119639	5.15114e-36	Xiap	1
1.60231e-28	0.119415	4.48615e-24	Rsbn1	1
2.07818e-22	0.119337	5.8185e-18	Atf4	1
1.87658e-28	0.119327	5.25405e-24	Prkd3	1
1.8516e-31	0.119271	5.18412e-27	Slc2a2	1
1.45742e-27	0.119267	4.08048e-23	Eif4ebp1	1
1.0441e-22	0.119077	2.92328e-18	Dot1l	1
9.11494e-35	0.118861	2.552e-30	Rere	1
4.64711e-36	0.118853	1.3011e-31	Rbbp6	1
1.64656e-31	0.118762	4.61003e-27	Deptor	1
2.35779e-35	0.11873	6.60134e-31	Klf7	1
6.63979e-30	0.118475	1.85901e-25	Ywhaz	1
2.43325e-32	0.118425	6.8126e-28	Mier1	1
3.79032e-33	0.118355	1.06121e-28	Tia1	1
9.38315e-37	0.118263	2.62709e-32	Tmem106b	1
5.06168e-23	0.118245	1.41717e-18	F2rl1	1
1.32007e-28	0.118178	3.69594e-24	Arhgef10	1
5.55021e-23	0.118131	1.55395e-18	Cbl	1
5.05825e-33	0.118027	1.41621e-28	Abracl	1
7.79965e-34	0.11801	2.18375e-29	Erbb2	1
5.60287e-30	0.117937	1.56869e-25	Ptbp3	1
4.97086e-25	0.117875	1.39174e-20	Mbd3	1
1.20852e-26	0.117838	3.3836e-22	Arl5a	1
9.24233e-32	0.117803	2.58767e-27	Odc1	1
2.39535e-14	0.117799	6.7065e-10	Prss23	1
2.28381e-37	0.117681	6.39422e-33	Arhgap1	1
1.24164e-24	0.117625	3.47635e-20	Zmynd11	1
9.22944e-16	0.117498	2.58406e-11	Tubb5	1
6.12444e-26	0.117441	1.71472e-21	Tmem132a	1
3.78704e-29	0.117195	1.06029e-24	Stk11	1
1.22616e-10	0.117189	3.43301e-06	Hint1	1
4.32313e-36	0.117167	1.21039e-31	Arl8a	1
6.17002e-38	0.117144	1.72748e-33	Keap1	1
5.69498e-31	0.116974	1.59448e-26	Bnip3	1
4.22354e-32	0.116949	1.18251e-27	Scaf11	1
7.90177e-24	0.116904	2.21234e-19	Myo1d	1
1.84775e-29	0.116689	5.17334e-25	Atf7	1
2.29312e-31	0.11661	6.42028e-27	Spry1	1
9.95942e-32	0.116527	2.78844e-27	Tcof1	1
9.62013e-24	0.116281	2.69344e-19	Nek7	1
1.146e-16	0.116112	3.20856e-12	Bhlhe40	1
9.4869e-33	0.115946	2.65614e-28	Bmpr1a	1
2.04295e-21	0.115849	5.71986e-17	Ccser2	1
1.56233e-16	0.115574	4.37421e-12	Ywhah	1
3.44892e-35	0.115546	9.65627e-31	Appbp2	1
9.28525e-21	0.115541	2.59968e-16	Mef2d	1
7.27972e-33	0.115421	2.03818e-28	Chd8	1
1.98646e-37	0.115328	5.56168e-33	Myo10	1
6.23883e-33	0.115305	1.74675e-28	Eif4g3	1
4.74858e-27	0.115289	1.32951e-22	Slc25a23	1
5.17678e-32	0.115278	1.44939e-27	Ddhd2	1
1.42614e-33	0.115271	3.9929e-29	Cebpz	1
4.8144e-28	0.115108	1.34794e-23	Nhsl1	1
5.61528e-29	0.114884	1.57217e-24	D430042O09Rik	1
2.13069e-25	0.114855	5.9655e-21	Sash1	1
1.07363e-34	0.114774	3.00596e-30	Gatad1	1
3.62966e-12	0.114748	1.01623e-07	Rplp1	1
4.32868e-23	0.114717	1.21194e-18	Spns2	1
1.19453e-18	0.114396	3.34444e-14	Hdgf	1
2.31844e-23	0.113905	6.49118e-19	Lamtor5	1
9.33575e-19	0.113883	2.61382e-14	Rrbp1	1
1.44955e-33	0.113842	4.05844e-29	Spin1	1
7.7893e-33	0.11369	2.18085e-28	Clip1	1
1.94797e-30	0.113668	5.45393e-26	Flrt3	1
9.24276e-25	0.113625	2.58779e-20	Mapk15	1
2.19993e-27	0.113593	6.15936e-23	Ube2r2	1
1.1317e-29	0.113576	3.16853e-25	Gigyf1	1
2.35736e-27	0.113542	6.60015e-23	Rtp4	1
4.72158e-33	0.113376	1.32195e-28	Slc5a1	1
1.14876e-27	0.113288	3.2163e-23	Mta1	1
1.64163e-36	0.113217	4.59625e-32	Trim35	1
3.48239e-33	0.11272	9.75e-29	Tnrc18	1
1.22725e-31	0.112717	3.43605e-27	Phf14	1
4.3171e-28	0.112684	1.2087e-23	Parp14	1
1.55917e-30	0.11267	4.36536e-26	Cask	1
2.82518e-23	0.112623	7.90995e-19	Dusp18	1
9.26363e-34	0.112517	2.59363e-29	Hdac5	1
7.74701e-23	0.112489	2.16901e-18	Phf21a	1
1.12094e-29	0.112439	3.13841e-25	Cpsf7	1
8.69395e-28	0.112437	2.43413e-23	Bcl9l	1
2.34496e-30	0.112309	6.56541e-26	Dusp11	1
7.08923e-30	0.112301	1.98484e-25	Btc	1
1.67243e-13	0.112012	4.68247e-09	Sncg	1
5.51042e-38	0.111966	1.54281e-33	St6galnac2	1
2.36673e-22	0.111943	6.62637e-18	Phldb1	1
6.94991e-21	0.11183	1.94584e-16	Enc1	1
3.49885e-21	0.111811	9.79608e-17	Dab2	1
2.24708e-35	0.111769	6.29136e-31	Mgea5	1
5.05016e-32	0.111669	1.41394e-27	Setd8	1
5.42643e-28	0.111651	1.51929e-23	Usp7	1
3.84377e-26	0.111568	1.07618e-21	Hsd17b11	1
2.01105e-29	0.111357	5.63054e-25	Spen	1
1.13859e-34	0.11128	3.18784e-30	Rbms1	1
3.88512e-27	0.111237	1.08776e-22	Lemd2	1
3.09728e-26	0.111235	8.67175e-22	Ide	1
4.05713e-23	0.11123	1.13592e-18	Fam193a	1
3.26423e-27	0.111183	9.1392e-23	Rdx	1
1.86148e-27	0.111138	5.21176e-23	Cab39	1
2.01606e-08	0.111049	0.000564456	Pcolce	1
5.05646e-40	0.110975	1.41571e-35	Stag1	1
1.44182e-32	0.110968	4.03681e-28	Reep3	1
7.02255e-31	0.110808	1.96617e-26	Wwc2	1
7.97488e-09	0.110671	0.000223281	Hsp90ab1	1
3.00708e-27	0.110375	8.41923e-23	Hnrnpd	1
4.35551e-38	0.110265	1.21946e-33	Npm3	1
2.20922e-14	0.110143	6.18536e-10	Rps5	1
2.83954e-34	0.110106	7.95015e-30	Pcnt	1
1.12442e-36	0.110069	3.14815e-32	Cflar	1
2.08493e-40	0.110051	5.83739e-36	Nfe2l3	1
3.50221e-19	0.109865	9.8055e-15	Hcfc1r1	1
1.48451e-21	0.109812	4.15632e-17	Kitl	1
4.36958e-20	0.109801	1.2234e-15	1110017D15Rik	1
3.73802e-31	0.109786	1.04657e-26	Etl4	1
3.5969e-23	0.109735	1.00706e-18	Mgst3	1
7.4456e-34	0.109553	2.08462e-29	Cdc42ep1	1
3.88827e-30	0.10949	1.08864e-25	Acin1	1
2.13839e-32	0.109427	5.98706e-28	Foxp4	1
1.00924e-32	0.109414	2.82566e-28	Ajuba	1
4.24842e-28	0.109276	1.18947e-23	Aqr	1
1.69815e-31	0.109207	4.75448e-27	Fam149a	1
2.82969e-36	0.109152	7.92256e-32	Inadl	1
1.43481e-34	0.109128	4.01719e-30	Rabep1	1
4.14322e-32	0.108975	1.16002e-27	Setd2	1
5.71936e-42	0.108863	1.60131e-37	Tor1aip1	1
2.32823e-30	0.108844	6.51859e-26	Cebpg	1
8.01623e-26	0.108827	2.24438e-21	Celsr1	1
1.02239e-22	0.108824	2.86248e-18	Ccdc120	1
5.95327e-13	0.108664	1.6668e-08	Krtcap2	1
1.50303e-11	0.108651	4.20819e-07	Tomm7	1
1.41144e-30	0.10852	3.95175e-26	1810043H04Rik	1
7.18469e-28	0.108475	2.01157e-23	Usp19	1
1.40872e-32	0.10844	3.94413e-28	Arhgef5	1
3.00952e-19	0.108425	8.42606e-15	Stard10	1
1.74351e-30	0.108359	4.88148e-26	Cbx7	1
2.00357e-28	0.108259	5.60959e-24	Rad50	1
6.02283e-16	0.108202	1.68627e-11	Mmp7	1
1.16035e-26	0.108185	3.24875e-22	Acot1	1
9.1814e-33	0.108151	2.57061e-28	Rnf4	1
7.35158e-29	0.108109	2.05829e-24	Zdhhc20	1
1.03329e-38	0.10807	2.89301e-34	Prpf38b	1
3.13524e-09	0.107991	8.77805e-05	Vamp8	1
1.21002e-27	0.107954	3.38783e-23	Snrnp70	1
3.97308e-26	0.107843	1.11238e-21	Zcchc6	1
7.04166e-32	0.107805	1.97152e-27	Gspt1	1
2.25078e-14	0.107593	6.30174e-10	Gm26532	1
1.36078e-28	0.107583	3.80991e-24	Smad5	1
2.13427e-30	0.107438	5.97554e-26	Setd1b	1
1.26269e-31	0.107395	3.53527e-27	Kidins220	1
3.92116e-23	0.107385	1.09785e-18	Rras2	1
1.38668e-23	0.107343	3.88243e-19	Rybp	1
2.58223e-30	0.107308	7.22972e-26	Ube3a	1
2.95254e-30	0.10728	8.26651e-26	Stag2	1
3.07121e-26	0.107279	8.59877e-22	Gkap1	1
1.69061e-24	0.107175	4.73337e-20	Cdc25a	1
1.73442e-14	0.107064	4.85602e-10	Ifi27l2a	1
1.61688e-29	0.107048	4.52694e-25	Sema3f	1
8.3858e-30	0.107	2.34786e-25	Atic	1
4.87372e-29	0.106793	1.36454e-24	Nras	1
4.03247e-09	0.106753	0.000112901	Gng5	1
1.11069e-20	0.106737	3.10971e-16	Evpl	1
2.23451e-28	0.106635	6.25618e-24	Ackr3	1
5.85203e-28	0.106484	1.63845e-23	Mef2a	1
3.94116e-28	0.106442	1.10345e-23	Lrrc42	1
4.35947e-33	0.106436	1.22056e-28	Mafg	1
6.30854e-24	0.106373	1.76627e-19	Wipf2	1
1.55833e-19	0.106203	4.36302e-15	Supt16	1
5.95694e-33	0.10603	1.66782e-28	Magi3	1
5.13795e-29	0.106005	1.43852e-24	Mvb12b	1
4.02714e-33	0.106004	1.12752e-28	Rassf7	1
6.82178e-34	0.105993	1.90996e-29	Svil	1
1.52099e-26	0.10595	4.25847e-22	Map7	1
4.60342e-09	0.10583	0.000128887	Sepw1	1
3.90289e-24	0.105798	1.09273e-19	Ssh1	1
1.59195e-34	0.105757	4.45715e-30	Htt	1
2.73619e-23	0.105617	7.6608e-19	Nap1l1	1
8.2418e-28	0.105614	2.30754e-23	Ptk2b	1
1.74363e-37	0.105566	4.88181e-33	Cenpv	1
4.43761e-37	0.10556	1.24244e-32	Emsy	1
8.89095e-30	0.105529	2.48929e-25	Ppp4r2	1
2.90861e-28	0.105425	8.14353e-24	Mif4gd	1
2.95848e-30	0.105276	8.28316e-26	Ccdc50	1
4.21643e-25	0.105274	1.18052e-20	Sesn3	1
1.58574e-17	0.105269	4.43974e-13	Gm7694	1
1.30453e-36	0.105237	3.65242e-32	Col4a5	1
1.83629e-31	0.105208	5.14125e-27	Ganab	1
1.18802e-32	0.105058	3.32621e-28	Cul3	1
1.11644e-37	0.104975	3.12582e-33	Erbb3	1
2.36275e-25	0.104872	6.61522e-21	Zfp516	1
1.19385e-28	0.104869	3.34253e-24	Trim7	1
1.40228e-23	0.104854	3.9261e-19	Jmjd1c	1
2.12734e-19	0.104845	5.95612e-15	Nr1d2	1
1.12582e-37	0.104832	3.15207e-33	Aff4	1
4.22499e-27	0.104791	1.18291e-22	Strbp	1
5.88381e-32	0.104749	1.64735e-27	Rnf220	1
1.21244e-30	0.104667	3.3946e-26	Dusp16	1
1.83265e-33	0.104654	5.13106e-29	Zfp292	1
6.29571e-28	0.104564	1.76267e-23	Stat3	1
1.35486e-10	0.104541	3.79333e-06	Smdt1	1
1.81419e-28	0.104443	5.07938e-24	Ube2z	1
5.32837e-23	0.104326	1.49184e-18	Pdap1	1
8.39576e-27	0.104313	2.35064e-22	Pabpn1	1
7.26274e-27	0.1043	2.03342e-22	Mbd2	1
6.24113e-11	0.104183	1.74739e-06	Rps17	1
1.96195e-33	0.10397	5.49305e-29	Ttc14	1
1.51282e-32	0.10395	4.23558e-28	Ctbp1	1
6.71157e-35	0.103847	1.87911e-30	Macf1	1
1.98574e-31	0.103818	5.55966e-27	Sel1l	1
6.79048e-31	0.103785	1.9012e-26	Rbm5	1
1.0354e-28	0.10372	2.89891e-24	Rin2	1
1.58587e-40	0.103463	4.44012e-36	Ubtf	1
3.58243e-33	0.103325	1.00301e-28	Fnbp1l	1
1.34956e-25	0.103225	3.7785e-21	Pamr1	1
1.03053e-25	0.103145	2.88527e-21	Rps6ka3	1
5.79503e-38	0.103124	1.62249e-33	Mga	1
1.32454e-20	0.103081	3.70845e-16	Map3k2	1
3.31007e-25	0.103071	9.26754e-21	P4hb	1
5.23785e-30	0.103061	1.46649e-25	Lcor	1
9.35839e-25	0.103029	2.62016e-20	Maea	1
3.38482e-23	0.102974	9.47682e-19	Ptprk	1
5.72977e-29	0.102934	1.60422e-24	Aebp2	1
2.10934e-20	0.102811	5.90572e-16	Usp10	1
2.13004e-32	0.102757	5.96369e-28	Auts2	1
1.51227e-28	0.102727	4.23405e-24	Zkscan1	1
1.88272e-28	0.102625	5.27123e-24	Cdc42bpa	1
1.195e-25	0.102599	3.34575e-21	Inppl1	1
1.71186e-26	0.102434	4.79286e-22	Pdcd11	1
2.94858e-23	0.102369	8.25545e-19	Fbxo32	1
1.32442e-26	0.102335	3.7081e-22	Apbb2	1
8.4691e-27	0.102312	2.37118e-22	Spata13	1
5.38979e-18	0.102228	1.50903e-13	Arap1	1
1.50893e-26	0.102182	4.22469e-22	Rcc2	1
6.52522e-25	0.102083	1.82693e-20	Gnb1	1
1.68928e-29	0.102046	4.72964e-25	Gja1	1
1.25251e-32	0.101919	3.50678e-28	Gpm6b	1
5.83342e-35	0.101887	1.63324e-30	Ddit3	1
4.92063e-13	0.101842	1.37768e-08	Csrnp1	1
1.40763e-31	0.101815	3.94107e-27	Smad3	1
3.74739e-27	0.101813	1.04919e-22	Stbd1	1
4.16744e-31	0.101803	1.1668e-26	Zfhx3	1
6.39368e-26	0.101753	1.7901e-21	2022-09-07	1
1.79227e-42	0.101732	5.018e-38	Get4	1
7.79522e-37	0.101702	2.18251e-32	Cep164	1
1.29292e-35	0.101646	3.61991e-31	Ctr9	1
1.75953e-28	0.101634	4.92633e-24	Mpdz	1
3.73916e-30	0.101572	1.04689e-25	Mllt10	1
2.64235e-37	0.101396	7.39805e-33	Smim4	1
6.40165e-16	0.101322	1.79233e-11	Dhrs3	1
2.01717e-33	0.1013	5.64766e-29	Casp12	1
2.17191e-21	0.101294	6.08091e-17	Pitpnm3	1
2.05142e-23	0.101224	5.74355e-19	Mob1a	1
5.41714e-38	0.101222	1.51669e-33	Nfkb1	1
1.55345e-21	0.101193	4.34935e-17	Tcf25	1
2.87786e-11	0.101189	8.05743e-07	Tspo	1
2.97327e-20	0.101154	8.32457e-16	Trabd2b	1
2.22668e-23	0.101127	6.23426e-19	Chd2	1
2.75577e-33	0.101064	7.7156e-29	Prpf8	1
5.29245e-36	0.100904	1.48178e-31	Cdc42bpg	1
2.66849e-29	0.100872	7.47123e-25	Cluh	1
2.03192e-18	0.100822	5.68897e-14	1110001J03Rik	1
8.40168e-28	0.100752	2.3523e-23	Tbl1xr1	1
1.58845e-18	0.100677	4.44735e-14	Slc7a1	1
4.76841e-26	0.100463	1.33506e-21	Tmem43	1
3.43795e-28	0.100398	9.62558e-24	Ddx6	1
3.41847e-29	0.100304	9.57104e-25	Osbpl3	1
5.59545e-23	0.100189	1.56662e-18	Arl13b	1
2.83195e-34	0.100187	7.92889e-30	Ccdc107	1
4.33669e-26	0.100055	1.21419e-21	Afap1	1
6.68305e-18	0.10003	1.87112e-13	Loxl1	1
3.05811e-28	0.09997	8.56211e-24	Ube2m	1
2.05686e-29	0.0999453	5.75881e-25	Yap1	1
1.45403e-30	0.0998601	4.071e-26	Syne2	1
4.72078e-18	0.0998361	1.32172e-13	Mex3a	1
8.79097e-17	0.0998308	2.4613e-12	Snrpb	1
1.90737e-12	0.0997622	5.34025e-08	Plod2	1
8.18338e-31	0.0996905	2.29118e-26	Cic	1
1.85594e-42	0.0995414	5.19625e-38	Itpr3	1
3.30502e-30	0.0995318	9.25338e-26	Trip11	1
1.19439e-35	0.0995181	3.34405e-31	Bclaf1	1
4.30439e-32	0.0994994	1.20514e-27	Ppp6r3	1
1.49527e-28	0.0994313	4.18647e-24	Cnot6	1
5.12775e-34	0.0993658	1.43567e-29	Znfx1	1
3.94872e-25	0.099354	1.10556e-20	Itgb1	1
4.23817e-08	0.0992961	0.0011866	Rps10	1
2.93171e-39	0.0991639	8.20819e-35	Slc4a3	1
1.89299e-08	0.0990319	0.000529999	Rps20	1
4.88662e-22	0.0989956	1.36816e-17	Fam81a	1
2.08773e-32	0.0988897	5.84522e-28	Wbp4	1
1.72208e-21	0.0987915	4.82148e-17	Neurl3	1
1.34957e-32	0.0987504	3.77852e-28	Emc6	1
2.63339e-24	0.0986887	7.37296e-20	Snrnp200	1
2.10477e-32	0.0986535	5.89293e-28	Arhgef1	1
4.77937e-28	0.0985765	1.33813e-23	U2surp	1
1.53914e-24	0.0985648	4.30927e-20	Smurf2	1
5.93087e-32	0.0984997	1.66053e-27	Ube4b	1
3.81547e-33	0.0983796	1.06825e-28	Cttn	1
3.30284e-25	0.0982518	9.24729e-21	Mphosph8	1
8.33462e-30	0.0982004	2.33353e-25	Phactr4	1
7.45753e-28	0.0980651	2.08796e-23	Nfkb2	1
2.16275e-41	0.0979851	6.05528e-37	Pgls	1
3.94e-22	0.0979241	1.10312e-17	Ppp2r2d	1
2.20461e-28	0.0978877	6.17245e-24	Trpv4	1
1.67929e-25	0.097817	4.70168e-21	Arhgef10l	1
1.24951e-15	0.0977766	3.49839e-11	Echdc2	1
2.22456e-18	0.0977087	6.22833e-14	N4bp1	1
2.70547e-27	0.0976823	7.57477e-23	Hspb11	1
4.35893e-30	0.0976045	1.22041e-25	Prkcz	1
6.36343e-24	0.0975496	1.78163e-19	BC030336	1
1.45232e-13	0.097449	4.06622e-09	Actn4	1
1.55532e-26	0.0974325	4.35458e-22	Dock7	1
9.99483e-17	0.0974104	2.79835e-12	Ccdc12	1
2.19663e-35	0.0973803	6.15014e-31	Dnajb4	1
7.27231e-36	0.0973414	2.0361e-31	Ep300	1
3.29498e-40	0.0973237	9.22528e-36	Mtss1	1
5.37086e-21	0.097323	1.50373e-16	Ltbp3	1
4.52698e-22	0.0972969	1.26746e-17	Mpp6	1
5.51106e-29	0.0972181	1.54299e-24	Fam104a	1
1.37216e-33	0.0971971	3.84177e-29	Zc3h15	1
5.67532e-07	0.0971444	0.0158898	Sec62	1
5.39989e-31	0.0971136	1.51186e-26	Supt20	1
3.21006e-37	0.0970967	8.98752e-33	Zfp637	1
4.09672e-26	0.0969897	1.147e-21	Nr2c2	1
5.98737e-27	0.0969414	1.67634e-22	Mical3	1
7.65956e-25	0.0968603	2.14452e-20	Ago2	1
4.36246e-29	0.0968016	1.2214e-24	Cds2	1
1.30415e-34	0.0967983	3.65135e-30	St5	1
3.34745e-28	0.096783	9.37219e-24	Hnrnpdl	1
1.45378e-23	0.0966576	4.07029e-19	Pogk	1
7.01004e-13	0.0965559	1.96267e-08	Ptms	1
3.24975e-33	0.0964923	9.09866e-29	Ankrd17	1
1.90619e-24	0.0963939	5.33696e-20	Eif5b	1
2.30283e-24	0.0963777	6.44746e-20	Golga2	1
1.84689e-27	0.0963522	5.17094e-23	Hspa9	1
6.56859e-17	0.0962371	1.83907e-12	Adamts15	1
8.9406e-35	0.0961365	2.50319e-30	Cyp2d22	1
2.08783e-31	0.0961084	5.8455e-27	Szrd1	1
2.40689e-39	0.0959824	6.7388e-35	Snx18	1
9.11241e-31	0.0958736	2.55129e-26	Sav1	1
1.66958e-28	0.0957911	4.6745e-24	Taf7	1
2.91038e-18	0.0957474	8.14847e-14	Fosl2	1
7.3283e-24	0.095711	2.05178e-19	Syap1	1
3.14803e-33	0.0956719	8.81385e-29	Myo18a	1
3.25051e-27	0.0956109	9.10077e-23	Ptbp1	1
9.53079e-23	0.0954364	2.66843e-18	Ctxn1	1
1.18674e-08	0.0953928	0.000332263	Socs3	1
2.43439e-28	0.0953229	6.8158e-24	Frmd6	1
6.9203e-30	0.0952758	1.93755e-25	Stard13	1
1.06259e-25	0.0952666	2.97503e-21	Ubap2l	1
3.59952e-20	0.0950846	1.00779e-15	Cdc42ep2	1
3.69596e-37	0.0950494	1.03479e-32	Diaph1	1
4.96368e-17	0.0949961	1.38973e-12	Scand1	1
2.78457e-26	0.0949919	7.79624e-22	Prkaa2	1
9.25499e-11	0.0949876	2.59121e-06	Rps16	1
2.07921e-33	0.094914	5.82138e-29	Mboat1	1
2.84148e-30	0.0948871	7.95559e-26	Mtcl1	1
1.00902e-37	0.0947162	2.82504e-33	Uhrf1bp1l	1
3.49395e-31	0.0946795	9.78237e-27	Zfp385b	1
1.3608e-24	0.0945696	3.80997e-20	Itpripl2	1
6.69373e-28	0.0945527	1.87411e-23	Hnrnpul1	1
9.30442e-14	0.0945513	2.60505e-09	Snrpf	1
1.43126e-11	0.0944	4.00724e-07	Rpl18a	1
3.54206e-37	0.0943866	9.91707e-33	Mrps25	1
5.34602e-08	0.0943583	0.00149678	Rpl30	1
3.58824e-38	0.0943445	1.00464e-33	Mia3	1
5.3279e-17	0.0943296	1.4917e-12	Palmd	1
3.11639e-10	0.0943215	8.72528e-06	Serbp1	1
2.17587e-32	0.0942475	6.09199e-28	Ptpn11	1
1.15285e-23	0.0941872	3.22776e-19	Rbfox2	1
2.34279e-20	0.0939999	6.55935e-16	Slc12a4	1
9.42043e-28	0.0939726	2.63753e-23	Chchd7	1
1.15355e-30	0.0939598	3.22972e-26	2022-09-02	1
7.14299e-31	0.0939219	1.99989e-26	Snrk	1
8.89043e-25	0.0937474	2.48914e-20	Trim25	1
7.42241e-27	0.0936911	2.07813e-22	Macrod1	1
8.55375e-16	0.0936666	2.39488e-11	Ckb	1
6.27205e-25	0.0936597	1.75605e-20	Als2cl	1
6.81389e-32	0.0936538	1.90775e-27	Smarca5	1
1.26309e-28	0.0936161	3.53639e-24	Ldb1	1
4.69157e-29	0.0935858	1.31354e-24	Syncrip	1
1.92002e-24	0.0935435	5.37567e-20	Nup153	1
2.82473e-20	0.0935214	7.90869e-16	Phxr4	1
1.46644e-20	0.0935204	4.10573e-16	Tmem160	1
1.20139e-34	0.0934747	3.36365e-30	Gna11	1
1.87817e-27	0.093341	5.2585e-23	Tsc22d4	1
6.217e-23	0.0933387	1.74063e-18	Ptgs1	1
4.67933e-28	0.0933273	1.31012e-23	Mapk3	1
7.64822e-22	0.0932751	2.14135e-17	Slk	1
1.85412e-27	0.0932249	5.19116e-23	Gbf1	1
6.63097e-21	0.0931952	1.85654e-16	Grhl2	1
1.25718e-29	0.0931673	3.51985e-25	Slc44a2	1
5.2928e-22	0.0931236	1.48188e-17	Akap11	1
3.73417e-24	0.0931003	1.04549e-19	Pcm1	1
4.37102e-24	0.0929282	1.2238e-19	Ubp1	1
1.19884e-08	0.0928233	0.00033565	Rpl22	1
3.8403e-32	0.0927853	1.07521e-27	Tnfrsf19	1
3.83382e-25	0.0927813	1.07339e-20	Klf10	1
1.19791e-33	0.092695	3.35392e-29	Ndufaf4	1
1.17788e-19	0.0926004	3.29783e-15	Tfe3	1
4.6848e-29	0.0925839	1.31165e-24	Ift46	1
1.6703e-30	0.0925484	4.67649e-26	Ccdc112	1
1.25422e-23	0.0924474	3.51157e-19	Zfos1	1
3.4296e-32	0.0924228	9.60218e-28	Senp6	1
7.00898e-18	0.0924018	1.96237e-13	Usp24	1
8.08672e-36	0.0923152	2.26412e-31	Crebrf	1
3.64062e-21	0.0921664	1.0193e-16	Otud7b	1
3.93838e-08	0.092159	0.00110267	Alcam	1
2.41026e-27	0.092138	6.74825e-23	Samd4b	1
1.11185e-08	0.0921053	0.000311296	Rps25	1
1.76399e-29	0.0920241	4.93883e-25	Dync1li2	1
4.16313e-27	0.0920029	1.16559e-22	Dtnbp1	1
1.62893e-38	0.0919736	4.56067e-34	Serf1	1
9.16812e-24	0.091909	2.56689e-19	Tapbp	1
3.83949e-22	0.0918873	1.07498e-17	Ttc28	1
2.42581e-22	0.0918416	6.79178e-18	Sgpp2	1
8.02763e-15	0.0918364	2.24758e-10	Gpx1	1
3.46627e-25	0.0917695	9.70487e-21	Rnpc3	1
7.90014e-26	0.0916652	2.21188e-21	Nr2f2	1
1.38466e-34	0.0915942	3.87678e-30	Golga4	1
3.70683e-23	0.0915632	1.03784e-18	Rasal2	1
6.12403e-20	0.0914685	1.71461e-15	Bmf	1
5.21788e-23	0.0914128	1.4609e-18	Araf	1
2.28176e-24	0.0914113	6.38848e-20	Vkorc1l1	1
2.28105e-34	0.0914003	6.38648e-30	Rnf13	1
4.08937e-29	0.0913903	1.14494e-24	Paf1	1
9.60839e-26	0.0913787	2.69016e-21	Jup	1
1.13839e-33	0.0913454	3.18725e-29	Mark2	1
8.70567e-20	0.0912876	2.43741e-15	Cxadr	1
1.48993e-29	0.0912285	4.1715e-25	Ryk	1
1.61331e-21	0.0911951	4.51694e-17	Fbxw7	1
8.73513e-27	0.0911697	2.44566e-22	Xpc	1
7.03018e-23	0.0910967	1.96831e-18	Mrpl14	1
2.04155e-37	0.0910469	5.71593e-33	Thoc2	1
2.28968e-28	0.0909431	6.41065e-24	Bod1	1
8.46619e-31	0.0908216	2.37036e-26	Slc22a15	1
1.84073e-19	0.0908015	5.15368e-15	Inpp5f	1
2.01615e-21	0.090763	5.64482e-17	Zfp322a	1
6.54382e-32	0.0906197	1.83214e-27	Dut	1
5.64245e-36	0.0906156	1.57977e-31	Pxn	1
9.19623e-29	0.0905885	2.57476e-24	Tspan4	1
3.73867e-28	0.0905476	1.04675e-23	Asxl1	1
4.15163e-26	0.0905426	1.16237e-21	Nceh1	1
8.36091e-27	0.0905371	2.34089e-22	Pkia	1
5.18861e-28	0.0905021	1.45271e-23	Vgll4	1
1.32812e-29	0.0904818	3.71848e-25	Plcb4	1
1.11603e-30	0.0904318	3.12467e-26	Slc25a24	1
6.70764e-30	0.0904311	1.87801e-25	Kdm6b	1
3.30769e-28	0.090397	9.26087e-24	Ctdsp1	1
2.61017e-18	0.0903878	7.30797e-14	Smarcd1	1
2.95785e-18	0.0903854	8.28139e-14	Ncoa7	1
1.015e-29	0.0903489	2.84179e-25	Zfp664	1
4.32002e-29	0.0902949	1.20952e-24	Epc1	1
2.48422e-23	0.0902883	6.95532e-19	Trove2	1
2.5968e-39	0.0902864	7.27051e-35	Rabl6	1
7.27492e-31	0.0902483	2.03683e-26	Uap1l1	1
1.44131e-30	0.0901895	4.03538e-26	Zbtb7b	1
6.76922e-24	0.090137	1.89525e-19	Sfr1	1
9.07753e-28	0.0901091	2.54153e-23	Usp16	1
9.74964e-23	0.0900906	2.7297e-18	Vegfb	1
3.24216e-21	0.0900629	9.0774e-17	Tmem63b	1
1.19368e-27	0.090038	3.34207e-23	Kdm5c	1
5.69346e-32	0.0899679	1.59405e-27	Tnfaip1	1
5.6679e-21	0.0899429	1.5869e-16	Pitpnc1	1
3.22804e-20	0.0899275	9.03787e-16	St6gal1	1
2.3873e-31	0.0898508	6.68396e-27	Cpox	1
3.88494e-22	0.0898447	1.08771e-17	Cry2	1
1.7668e-30	0.0898124	4.94668e-26	Eprs	1
2.41089e-28	0.0898112	6.75001e-24	Ice1	1
2.71332e-27	0.0897937	7.59675e-23	AU019823	1
3.00856e-31	0.0897166	8.42338e-27	Gcc2	1
1.62296e-09	0.0897063	4.54395e-05	Rps8	1
5.66466e-27	0.0896775	1.58599e-22	Neo1	1
5.46634e-33	0.0895896	1.53047e-28	Ssna1	1
3.64383e-36	0.089582	1.0202e-31	Ylpm1	1
4.38629e-23	0.089576	1.22807e-18	Kctd10	1
8.11366e-24	0.0894891	2.27166e-19	Cacul1	1
1.54097e-35	0.089464	4.31442e-31	Cers4	1
8.74558e-09	0.0894614	0.000244859	Rplp2	1
1.72366e-12	0.0893195	4.82589e-08	Srrm2	1
1.54175e-38	0.0892974	4.31658e-34	Hebp2	1
3.19295e-23	0.0892789	8.93961e-19	Shisa4	1
2.76584e-08	0.089233	0.000774381	Ptma	1
3.2815e-23	0.0892262	9.18755e-19	H2afy	1
3.23999e-22	0.0892194	9.07132e-18	Klf11	1
1.90759e-22	0.0892149	5.34086e-18	Zfp618	1
5.65437e-32	0.0891759	1.58311e-27	Tnpo3	1
2.47077e-23	0.0891478	6.91765e-19	Sun2	1
1.80404e-23	0.088989	5.05094e-19	Fgfr4	1
2.13491e-31	0.0889857	5.97732e-27	Dnase2a	1
3.65805e-32	0.0889668	1.02418e-27	Tnks1bp1	1
2.79748e-28	0.0889004	7.83238e-24	Krit1	1
2.38692e-25	0.0887787	6.68291e-21	Dhx9	1
9.23638e-28	0.0887753	2.586e-23	Lrp6	1
2.10747e-26	0.0887288	5.90048e-22	Pbx3	1
2.93328e-25	0.0887251	8.2126e-21	Itpkb	1
2.70039e-23	0.0886485	7.56054e-19	Rnf19a	1
1.39708e-28	0.0886426	3.91154e-24	Bad	1
6.7547e-27	0.0885612	1.89118e-22	Tgfbr1	1
6.57443e-18	0.0885321	1.84071e-13	Tubb2b	1
1.29327e-32	0.0885114	3.62089e-28	Usp48	1
5.68604e-29	0.0885055	1.59198e-24	Tshz1	1
1.32267e-21	0.0884986	3.7032e-17	Gab1	1
5.69218e-23	0.0884788	1.5937e-18	Napg	1
4.72026e-22	0.0884739	1.32158e-17	Lncpint	1
8.78867e-24	0.0884584	2.46065e-19	Stk40	1
4.78402e-23	0.0884155	1.33943e-18	Epm2aip1	1
1.8844e-31	0.0883661	5.27593e-27	Igf1r	1
3.57743e-25	0.08835	1.00161e-20	Desi2	1
7.2424e-33	0.088335	2.02773e-28	Acad9	1
7.2043e-36	0.0883074	2.01706e-31	Ubn2	1
3.57334e-21	0.088288	1.00046e-16	Pglyrp1	1
2.0472e-29	0.0882862	5.73176e-25	Dync1i2	1
1.3055e-27	0.0882443	3.65513e-23	Gnaq	1
5.77886e-22	0.0881292	1.61797e-17	Cnot4	1
5.06589e-24	0.0879806	1.41835e-19	Ranbp2	1
2.32609e-16	0.0879784	6.51258e-12	Rnd3	1
1.31838e-30	0.087978	3.69121e-26	Il10rb	1
7.74963e-20	0.0879038	2.16974e-15	Zswim8	1
2.24254e-08	0.0878483	0.000627867	Shfm1	1
1.6066e-28	0.0877597	4.49816e-24	2410089E03Rik	1
8.56696e-20	0.0877362	2.39858e-15	Pdcd5	1
1.24805e-07	0.087619	0.00349428	Npm1	1
3.84574e-24	0.0875875	1.07673e-19	Xpo7	1
8.22293e-31	0.0874852	2.30226e-26	Ttc3	1
4.68274e-07	0.0874526	0.0131107	Rpl31	1
1.60673e-22	0.087379	4.49853e-18	Ifit2	1
7.88958e-29	0.0873436	2.20892e-24	Ubxn2a	1
1.94464e-22	0.087267	5.44461e-18	Apobec3	1
1.69489e-21	0.0872453	4.74534e-17	Smarcd3	1
7.59904e-34	0.0872081	2.12758e-29	Rwdd1	1
1.32918e-24	0.087161	3.72143e-20	Rap2a	1
5.76239e-25	0.0871471	1.61335e-20	Foxo3	1
3.55918e-23	0.0870903	9.96499e-19	Med15	1
1.70195e-34	0.0870772	4.76511e-30	Prrc2b	1
4.05321e-26	0.0870726	1.13482e-21	Prkci	1
1.50848e-22	0.0870291	4.22343e-18	Pnisr	1
2.02124e-24	0.0870117	5.65906e-20	Mbnl2	1
1.81243e-18	0.0869015	5.07445e-14	Xpr1	1
4.3869e-34	0.0868926	1.22824e-29	Hmgxb4	1
1.32958e-30	0.0868894	3.72255e-26	Cdcp1	1
8.86253e-20	0.08682	2.48133e-15	Rin3	1
7.20169e-36	0.086775	2.01633e-31	Fam96b	1
1.52191e-39	0.0867209	4.26105e-35	Dhx36	1
7.75475e-17	0.0866763	2.17117e-12	Eif3c	1
2.49521e-29	0.0866713	6.98609e-25	Rarg	1
6.12325e-25	0.0866265	1.71439e-20	Synpo	1
1.16253e-19	0.0865597	3.25485e-15	Atrnl1	1
1.14126e-26	0.0865493	3.19529e-22	Pim1	1
5.21531e-25	0.0865463	1.46018e-20	Cldnd1	1
1.65618e-21	0.0865358	4.63698e-17	Lrrc75b	1
6.31909e-36	0.0865266	1.76922e-31	Wwp1	1
2.44467e-18	0.086517	6.84458e-14	Aurkaip1	1
4.05269e-10	0.0864874	1.13467e-05	Rps14	1
4.54123e-35	0.0864863	1.27145e-30	Zc3h13	1
3.88037e-30	0.0863202	1.08643e-25	Git2	1
8.31293e-30	0.0861252	2.32745e-25	Prps1	1
1.01012e-18	0.085943	2.82813e-14	Ptpre	1
4.53008e-14	0.0858877	1.26833e-09	Znrf3	1
1.08235e-28	0.0857944	3.03035e-24	Pdcd6ip	1
2.376e-23	0.0857816	6.65234e-19	Slc16a12	1
1.74171e-16	0.0857555	4.87644e-12	Ccdc114	1
2.76476e-26	0.085722	7.74078e-22	Pcmtd1	1
4.28179e-15	0.0857048	1.19882e-10	Med28	1
5.22648e-27	0.0857034	1.46331e-22	Prkar2a	1
3.43283e-25	0.0856587	9.61122e-21	Ccdc34	1
2.69068e-07	0.0856255	0.00753336	Rpl10a	1
4.04152e-30	0.0855928	1.13155e-25	Nrbp2	1
1.30056e-29	0.085562	3.6413e-25	Plp2	1
7.20435e-32	0.0855006	2.01707e-27	Jade1	1
2.16067e-16	0.0854397	6.04944e-12	Spock3	1
1.79871e-24	0.0854314	5.03604e-20	Ptpn12	1
1.07242e-19	0.0854247	3.00255e-15	Tbc1d10b	1
1.27578e-36	0.0854002	3.57194e-32	Efnb1	1
1.08032e-28	0.0853751	3.02468e-24	Eef2kmt	1
4.72111e-22	0.0853706	1.32182e-17	Gm1673	1
7.69023e-29	0.0852603	2.15311e-24	Vps36	1
4.64197e-30	0.0852081	1.29966e-25	Colgalt1	1
7.20978e-25	0.0850511	2.0186e-20	Relb	1
2.87923e-23	0.0850204	8.06127e-19	Zc3h4	1
2.34349e-26	0.085016	6.56129e-22	Hn1	1
3.40008e-10	0.0849718	9.51954e-06	Cks2	1
9.41284e-37	0.0849287	2.63541e-32	Srpk1	1
7.91278e-28	0.084763	2.21542e-23	Nbea	1
9.34362e-32	0.0847444	2.61603e-27	Phc3	1
3.83128e-29	0.0847185	1.07268e-24	Pcgf2	1
1.38223e-28	0.0846897	3.86996e-24	Trpm7	1
2.96483e-28	0.0846863	8.30092e-24	Cdc40	1
4.50151e-27	0.0846807	1.26033e-22	Ppp1r10	1
1.24166e-30	0.0845793	3.47641e-26	Pld1	1
1.07591e-25	0.0845554	3.01234e-21	Sod1	1
3.18863e-28	0.0845333	8.92752e-24	Esyt2	1
2.43799e-08	0.0845019	0.000682588	Tubb6	1
7.61336e-22	0.0844832	2.13159e-17	Ctgf	1
2.68163e-31	0.0844663	7.50804e-27	Ptpn21	1
6.21018e-36	0.0844558	1.73873e-31	Tbl1x	1
2.69213e-30	0.08442	7.53742e-26	Ago1	1
8.58456e-08	0.0843877	0.00240351	Clic1	1
2.03197e-32	0.084379	5.68912e-28	Fam98b	1
7.61117e-35	0.0843559	2.13098e-30	Epn3	1
1.11743e-34	0.084353	3.12857e-30	Ankra2	1
1.76555e-24	0.0842956	4.94319e-20	Elk4	1
6.955e-27	0.0842733	1.94726e-22	Fem1c	1
1.32031e-27	0.0842588	3.6966e-23	Helz	1
3.96984e-26	0.0841364	1.11148e-21	Epc2	1
5.63621e-07	0.0840032	0.0157803	Cystm1	1
5.5348e-32	0.0839933	1.54963e-27	Stk38	1
7.65316e-34	0.0839908	2.14273e-29	Tmem107	1
1.33847e-27	0.0839568	3.74746e-23	Rai1	1
5.86389e-34	0.0839225	1.64177e-29	Wrnip1	1
2.50886e-14	0.0838921	7.0243e-10	Hsp90b1	1
1.22646e-25	0.083871	3.43384e-21	Hnf1aos1	1
9.4411e-20	0.0838547	2.64332e-15	Tmem238	1
2.08113e-19	0.0837281	5.82675e-15	Tcaf1	1
1.50924e-44	0.0836929	4.22557e-40	Cuedc1	1
3.33055e-33	0.0836928	9.32488e-29	Grpel2	1
1.68528e-32	0.0836301	4.71845e-28	Crebbp	1
7.09932e-26	0.0835414	1.98767e-21	Ept1	1
4.36177e-22	0.0835046	1.22121e-17	Prex2	1
6.1626e-10	0.0834984	1.72541e-05	Sec61b	1
2.01743e-29	0.0834838	5.64839e-25	Fam53b	1
1.92941e-34	0.0834802	5.40196e-30	Gm6483	1
8.34293e-27	0.0834737	2.33585e-22	2310022B05Rik	1
2.20307e-33	0.0834735	6.16815e-29	Smad1	1
2.48286e-29	0.0834381	6.9515e-25	Slmap	1
1.39411e-25	0.0833617	3.90323e-21	Nfil3	1
4.06129e-25	0.0833355	1.13708e-20	Slc39a8	1
4.53717e-18	0.0833006	1.27032e-13	Kctd2	1
3.26234e-24	0.0832715	9.13391e-20	Chst8	1
3.81436e-34	0.0832207	1.06794e-29	Pik3ca	1
5.09765e-27	0.0832092	1.42724e-22	Sox5	1
2.35545e-23	0.0831524	6.5948e-19	Tsc22d2	1
3.17273e-07	0.0831143	0.00888301	Tpt1	1
1.69782e-22	0.0830895	4.75357e-18	Gprin3	1
7.90157e-23	0.0830745	2.21228e-18	Hspa1a	1
1.25335e-29	0.0830171	3.50912e-25	Xrn1	1
2.49703e-11	0.0829389	6.9912e-07	Ptp4a1	1
5.21707e-23	0.082928	1.46067e-18	Epha2	1
2.27158e-26	0.0829276	6.35997e-22	Rhbdf2	1
3.17103e-17	0.0828652	8.87824e-13	Kdm3b	1
1.31503e-26	0.0828573	3.68183e-22	Ahr	1
6.83142e-20	0.0828566	1.91266e-15	Bmpr2	1
4.98432e-24	0.0828114	1.39551e-19	Avl9	1
4.64501e-29	0.0827167	1.30051e-24	Sidt2	1
2.38003e-43	0.0826844	6.66361e-39	Larp4b	1
1.28767e-37	0.0826675	3.60523e-33	Plxnb1	1
8.81849e-38	0.0825839	2.469e-33	Klhl24	1
7.84833e-26	0.0825709	2.19738e-21	Coq10b	1
1.90478e-33	0.0825627	5.33299e-29	Fzd5	1
8.39798e-28	0.0824654	2.35127e-23	Mkln1	1
2.18041e-29	0.0824299	6.10471e-25	Wipi1	1
9.62035e-32	0.0823251	2.6935e-27	Aftph	1
4.35294e-29	0.0823067	1.21874e-24	Smap1	1
1.29606e-15	0.0822873	3.6287e-11	Slc39a10	1
2.01234e-24	0.0822271	5.63415e-20	Iffo2	1
9.05619e-24	0.0822118	2.53555e-19	Zcchc14	1
1.27603e-32	0.0822059	3.57263e-28	Nrd1	1
7.54254e-09	0.0821424	0.000211176	Tspan8	1
1.10437e-22	0.0820474	3.09202e-18	Ubqln4	1
5.46567e-31	0.0819337	1.53028e-26	Kdm6a	1
9.10857e-20	0.0819327	2.55022e-15	Zbtb10	1
1.37591e-26	0.0819174	3.85226e-22	Ppp2r3a	1
9.36427e-32	0.081908	2.62181e-27	Tob2	1
3.01464e-20	0.0818864	8.44038e-16	Txlna	1
3.81991e-19	0.0818219	1.0695e-14	Git1	1
3.00838e-28	0.0818118	8.42287e-24	Zfp329	1
1.28246e-29	0.0817848	3.59064e-25	Cdk13	1
1.21896e-29	0.0817398	3.41284e-25	Ankrd40	1
2.9723e-24	0.0817057	8.32186e-20	Mob3b	1
5.84796e-26	0.0816439	1.63731e-21	Bambi	1
1.97596e-28	0.0816209	5.53228e-24	Rfc1	1
4.77602e-22	0.0815836	1.33719e-17	Pdlim5	1
5.58156e-30	0.0815788	1.56272e-25	Mtpn	1
6.18532e-33	0.081575	1.73176e-28	Calcoco1	1
5.38551e-23	0.081557	1.50784e-18	Nsa2	1
2.05784e-27	0.0815537	5.76154e-23	Vangl1	1
1.08923e-08	0.0815452	0.000304964	Fxyd6	1
8.01809e-30	0.0815012	2.24491e-25	Map4	1
9.24279e-41	0.0814566	2.5878e-36	Zc3h7b	1
1.95723e-29	0.0813907	5.47985e-25	Gar1	1
1.10278e-23	0.0813873	3.08758e-19	Mrpl27	1
8.78079e-33	0.0813269	2.45845e-28	Cpne3	1
3.22879e-27	0.0812976	9.03996e-23	D15Ertd621e	1
2.07027e-29	0.0812814	5.79635e-25	Kif3a	1
2.52987e-25	0.0811163	7.08312e-21	Exoc1	1
4.42308e-29	0.081032	1.23837e-24	Sgms2	1
5.88741e-18	0.0809791	1.64836e-13	Plcxd3	1
7.50895e-17	0.0809504	2.10236e-12	Polg	1
1.83841e-25	0.0809428	5.14717e-21	Rapgef6	1
1.80635e-28	0.0808726	5.05742e-24	Dab2ip	1
1.15522e-25	0.0808608	3.23439e-21	Fam114a2	1
3.3928e-26	0.0808554	9.49915e-22	Hdgfrp3	1
2.23742e-20	0.0808107	6.26432e-16	Kif5b	1
1.33369e-29	0.0807467	3.73406e-25	Paxbp1	1
3.01191e-28	0.0807205	8.43276e-24	Tecpr1	1
5.12997e-14	0.0806919	1.43629e-09	Fgfr3	1
2.82341e-35	0.0806878	7.90498e-31	Blnk	1
1.00615e-29	0.0806581	2.81702e-25	Grb2	1
7.34604e-36	0.0805995	2.05674e-31	Nsd1	1
2.7122e-20	0.0805854	7.59362e-16	Dsp	1
4.92061e-33	0.0805725	1.37767e-28	Pbrm1	1
9.24822e-34	0.0804248	2.58932e-29	Psmg4	1
1.39354e-24	0.0803596	3.90164e-20	Cfap20	1
2.05542e-23	0.0802833	5.75476e-19	Mlf2	1
1.79209e-35	0.0802831	5.01749e-31	Slc48a1	1
8.85827e-25	0.0802634	2.48014e-20	Fat1	1
1.73875e-19	0.0801921	4.86815e-15	Uggt1	1
2.46319e-26	0.0801613	6.89645e-22	Maf1	1
2.87851e-19	0.0801336	8.05925e-15	Ipmk	1
5.17815e-31	0.0800862	1.44978e-26	Upf1	1
6.37702e-26	0.0800821	1.78544e-21	Gtf3c1	1
2.45272e-25	0.0800792	6.86713e-21	Jak1	1
4.09979e-15	0.0800644	1.14786e-10	Lamc3	1
1.46896e-19	0.0800476	4.1128e-15	Stub1	1
8.65112e-17	0.0800215	2.42214e-12	Tyms	1
4.38577e-34	0.0799358	1.22793e-29	Srsf9	1
3.39815e-11	0.079932	9.51413e-07	Fzd2	1
2.17377e-23	0.0799307	6.08612e-19	Capg	1
1.06553e-20	0.0799302	2.98326e-16	Set	1
8.36425e-27	0.0798724	2.34182e-22	Zbtb18	1
5.27226e-45	0.0797843	1.47613e-40	Arid4b	1
1.8524e-30	0.0797747	5.18635e-26	Mycbp	1
3.08875e-25	0.0797636	8.6479e-21	Bnip2	1
2.25623e-28	0.0797448	6.31698e-24	Tor2a	1
3.69071e-24	0.0797401	1.03333e-19	Slc35f5	1
8.3031e-25	0.0796003	2.3247e-20	Itpr2	1
3.25285e-30	0.0795226	9.10732e-26	Egln1	1
1.75735e-25	0.0795193	4.92023e-21	Mgll	1
7.96764e-28	0.0794834	2.23078e-23	Mapkapk3	1
9.037e-28	0.0794651	2.53018e-23	Tab2	1
2.33569e-27	0.0794442	6.53948e-23	Phactr2	1
1.06497e-34	0.079356	2.98172e-30	Hnrnpul2	1
4.71312e-21	0.0793498	1.31958e-16	Mcf2l	1
4.97736e-29	0.0793097	1.39356e-24	Kansl1	1
4.11972e-30	0.079215	1.15344e-25	Tm9sf4	1
4.93043e-30	0.0791063	1.38042e-25	Gsk3a	1
7.71022e-22	0.0789864	2.15871e-17	Zfp451	1
3.55501e-31	0.0789695	9.95333e-27	Gemin7	1
7.78886e-27	0.078929	2.18073e-22	Ikbkb	1
4.69121e-19	0.0789228	1.31344e-14	Ubxn7	1
2.19708e-20	0.0788761	6.15139e-16	Cetn3	1
2.78003e-24	0.0788705	7.78353e-20	Plcb1	1
3.809e-27	0.0788009	1.06644e-22	Anapc1	1
5.91894e-40	0.0787134	1.65719e-35	Ccdc64b	1
1.04384e-18	0.0786008	2.92255e-14	Ly6a	1
1.68803e-26	0.0785515	4.72614e-22	Ap2a2	1
8.1472e-26	0.0785189	2.28105e-21	Wipi2	1
5.07209e-31	0.0785003	1.42008e-26	Cyp4f13	1
6.6692e-23	0.0783978	1.86724e-18	Nfkbie	1
5.2585e-30	0.0783268	1.47227e-25	Tnks2	1
8.48958e-30	0.0783034	2.37691e-25	C87436	1
2.06838e-30	0.0782855	5.79104e-26	Ccdc174	1
3.44004e-27	0.0782733	9.63141e-23	Insr	1
1.8412e-24	0.0782408	5.15498e-20	Epb41l4a	1
9.93315e-34	0.0782361	2.78108e-29	Kcmf1	1
4.81038e-35	0.0782302	1.34681e-30	Chrac1	1
8.67546e-31	0.0782292	2.42896e-26	Baz1b	1
3.23141e-27	0.078148	9.0473e-23	Ctnnd1	1
8.90685e-28	0.0781062	2.49374e-23	Nfia	1
1.89971e-22	0.0780342	5.3188e-18	Selenbp2	1
1.70094e-21	0.078005	4.76228e-17	Ppp1r21	1
2.86633e-15	0.0779274	8.02514e-11	Ypel3	1
5.62298e-35	0.0778373	1.57432e-30	Gpd2	1
1.7989e-26	0.0778141	5.03657e-22	Lgalsl	1
3.76767e-31	0.07781	1.05487e-26	Top2b	1
6.39094e-23	0.0778012	1.78934e-18	Arih1	1
9.11524e-26	0.0777894	2.55208e-21	Ubr4	1
1.31722e-24	0.0777422	3.68795e-20	Thap2	1
3.0477e-21	0.0777353	8.53294e-17	Odf2	1
1.10268e-19	0.0777117	3.08727e-15	Bcr	1
7.91228e-26	0.0776748	2.21528e-21	Lrrfip2	1
1.33231e-24	0.0776326	3.73019e-20	Itih5	1
8.00578e-28	0.0776318	2.24146e-23	Kcnq1ot1	1
2.48174e-30	0.0776129	6.94838e-26	Trp53i13	1
1.75719e-23	0.077579	4.91978e-19	Sp1	1
2.53157e-33	0.0774806	7.08789e-29	Arhgef12	1
2.56366e-28	0.0774801	7.17772e-24	Shb	1
2.3911e-18	0.0774488	6.69461e-14	Angptl4	1
8.72777e-40	0.0773838	2.4436e-35	Sertad2	1
5.24028e-20	0.0773359	1.46717e-15	Tra2b	1
6.47535e-15	0.0772901	1.81297e-10	Bms1	1
6.09574e-28	0.0772234	1.70668e-23	Med11	1
1.02143e-17	0.077215	2.85981e-13	Bcorl1	1
4.18636e-18	0.0771943	1.1721e-13	Vim	1
1.40717e-20	0.0770552	3.93978e-16	Bace2	1
1.01698e-25	0.0770403	2.84733e-21	Mfsd6	1
1.20935e-24	0.0769575	3.38593e-20	Fam168a	1
1.69267e-20	0.0767433	4.73914e-16	Dnajc11	1
3.52129e-14	0.0767102	9.85891e-10	Mmp23	1
3.87449e-28	0.0766425	1.08478e-23	Nudcd3	1
5.82724e-37	0.0766359	1.63151e-32	Cpne8	1
4.36466e-18	0.076603	1.22202e-13	Prkca	1
9.34767e-21	0.0765562	2.61716e-16	Ago3	1
3.18616e-17	0.0765218	8.92062e-13	Efnb2	1
1.3754e-21	0.0764965	3.85083e-17	Trim2	1
1.05295e-29	0.076465	2.94806e-25	Ssbp2	1
1.62853e-22	0.0764573	4.55956e-18	Myo1e	1
1.57421e-26	0.0763786	4.40749e-22	Fam63b	1
1.80266e-35	0.076284	5.04709e-31	4932438A13Rik	1
3.15484e-09	0.0762439	8.83292e-05	Pnrc1	1
2.99936e-30	0.0761626	8.3976e-26	Anxa9	1
8.28463e-33	0.0761565	2.31953e-28	Mknk2	1
1.54013e-37	0.0761213	4.31206e-33	Stx16	1
2.98781e-20	0.0761205	8.36528e-16	Zfp30	1
1.05674e-23	0.0759692	2.95866e-19	Cse1l	1
1.25464e-33	0.0759409	3.51275e-29	Zfand5	1
4.50679e-18	0.0759299	1.26181e-13	Rhoq	1
5.285e-22	0.0758697	1.47969e-17	Ufd1l	1
1.05017e-20	0.0758685	2.94027e-16	Agap3	1
1.08234e-25	0.0758662	3.03035e-21	Trim46	1
9.80171e-38	0.0757747	2.74428e-33	Fbxo6	1
9.56519e-17	0.075767	2.67806e-12	Osbpl1a	1
8.30637e-30	0.075765	2.32562e-25	Phf20l1	1
1.80516e-23	0.0757564	5.05408e-19	Phf2	1
7.63619e-13	0.0756275	2.13798e-08	Cox14	1
4.59346e-22	0.0755883	1.28608e-17	Zfp865	1
3.62948e-28	0.0755473	1.01618e-23	Rnf187	1
2.84643e-26	0.0755424	7.96945e-22	Fbxl20	1
7.37568e-20	0.075488	2.06504e-15	Eif4g2	1
4.19148e-31	0.0754427	1.17353e-26	Urah	1
6.91416e-22	0.0754394	1.93583e-17	Map7d1	1
1.76512e-30	0.0753925	4.94198e-26	Baiap2l1	1
3.9467e-23	0.0753767	1.105e-18	Nkx6-1	1
8.9241e-21	0.0753359	2.49857e-16	Eif4enif1	1
2.80984e-36	0.0752656	7.86699e-32	Siva1	1
2.12873e-15	0.0752487	5.96001e-11	Cdk18	1
8.2333e-27	0.0752082	2.30516e-22	Kansl3	1
2.37513e-26	0.075205	6.64988e-22	Wdfy3	1
2.23315e-17	0.0751031	6.25236e-13	Rab6b	1
2.00364e-24	0.0750658	5.60978e-20	Apc	1
2.90721e-24	0.0749187	8.13962e-20	Nhlrc2	1
9.9171e-29	0.0749025	2.77659e-24	Ppp2r5a	1
8.68756e-36	0.074894	2.43234e-31	Parva	1
2.78587e-16	0.0748933	7.79988e-12	Gata6	1
2.16023e-23	0.0748741	6.04821e-19	Cnksr3	1
2.16954e-37	0.0747967	6.07429e-33	Cdv3	1
1.41684e-19	0.0747844	3.96688e-15	Hdac4	1
4.20065e-24	0.0747434	1.1761e-19	Arsk	1
3.2369e-33	0.0747029	9.06268e-29	Smarca4	1
2.02798e-27	0.0746586	5.67795e-23	9530053A07Rik	1
2.36159e-26	0.0746374	6.61198e-22	Dopey2	1
9.83387e-30	0.0746123	2.75329e-25	Ube2i	1
2.28248e-27	0.074576	6.39049e-23	Veph1	1
1.9121e-25	0.0745314	5.3535e-21	Fam175b	1
2.23551e-30	0.0745076	6.25899e-26	Kat2b	1
6.55364e-26	0.0744933	1.83489e-21	Card19	1
1.90184e-13	0.0744683	5.32476e-09	Cd47	1
1.58767e-25	0.0743896	4.44515e-21	Vnn1	1
6.11047e-18	0.0743865	1.71081e-13	Gpc4	1
5.68177e-21	0.0742921	1.59078e-16	Sertad1	1
1.11551e-14	0.0742787	3.1232e-10	Serpinb1a	1
5.66416e-25	0.0742703	1.58585e-20	Klhdc8b	1
1.26282e-27	0.0742308	3.53564e-23	Gtpbp2	1
5.13521e-31	0.0742155	1.43775e-26	Scaf1	1
1.79058e-32	0.0742035	5.01326e-28	Ppp5c	1
1.36132e-18	0.0741729	3.81143e-14	Iqsec1	1
3.03121e-27	0.0741506	8.48677e-23	Mbnl1	1
2.73564e-25	0.0741476	7.65925e-21	Tfdp2	1
1.81605e-21	0.0741373	5.08457e-17	Cdkn2aipnl	1
8.42609e-23	0.0740568	2.35914e-18	Smad6	1
1.0136e-27	0.0740172	2.83787e-23	Bex1	1
2.14386e-33	0.0740094	6.00238e-29	Dpy30	1
6.80072e-24	0.0739438	1.90406e-19	Tsc1	1
3.06444e-30	0.0739417	8.57981e-26	Prdm16	1
4.14846e-19	0.073921	1.16149e-14	Fam160b1	1
1.2127e-17	0.0738864	3.39532e-13	Acot2	1
1.33269e-19	0.0738125	3.73127e-15	Ptprd	1
3.21052e-28	0.073659	8.98881e-24	Map2k7	1
1.01292e-23	0.073604	2.83597e-19	Cdc42ep3	1
9.16449e-37	0.0735989	2.56587e-32	Fnta	1
3.31249e-20	0.0735978	9.2743e-16	Znrf1	1
6.2128e-26	0.0735908	1.73946e-21	Asxl2	1
1.65722e-06	0.0735561	0.0463989	Rpl27a	1
1.0841e-19	0.0735473	3.03527e-15	Atr	1
5.49666e-35	0.0735254	1.53895e-30	Mal	1
6.93901e-27	0.0734539	1.94278e-22	Tnfsf12	1
1.45974e-19	0.0732815	4.08699e-15	Traf3	1
2.50182e-22	0.0732207	7.00459e-18	Sipa1l3	1
1.07833e-39	0.0731843	3.01911e-35	Tmem53	1
2.16087e-16	0.0731676	6.05e-12	Atxn1	1
2.09542e-18	0.0731402	5.86674e-14	Mtus2	1
2.76628e-27	0.0731336	7.74504e-23	Pak6	1
2.12667e-30	0.0731124	5.95426e-26	Plscr3	1
2.45557e-16	0.0730847	6.8751e-12	Lrp1	1
9.62669e-21	0.0730018	2.69528e-16	Hmbox1	1
1.04045e-27	0.0729768	2.91305e-23	Shoc2	1
3.7949e-30	0.0729737	1.06249e-25	Ptpn9	1
6.89141e-10	0.0729621	1.92946e-05	Txn1	1
8.74245e-22	0.0728361	2.44771e-17	Mrps24	1
7.85057e-29	0.0727636	2.198e-24	Lsg1	1
2.03736e-22	0.0727187	5.70419e-18	Whsc1	1
2.9027e-25	0.0726655	8.12699e-21	Micall1	1
1.2833e-15	0.0726351	3.59297e-11	Trappc10	1
6.0279e-21	0.0726113	1.68769e-16	Pwwp2a	1
6.7015e-21	0.0725821	1.87628e-16	Tep1	1
6.28649e-35	0.0725712	1.76009e-30	Ruvbl2	1
4.6236e-18	0.072543	1.29452e-13	Bola2	1
4.90596e-29	0.0724705	1.37357e-24	Tcta	1
5.18934e-19	0.0724363	1.45291e-14	Utp14a	1
7.44284e-18	0.0724159	2.08385e-13	Ywhag	1
1.59914e-24	0.0724131	4.47726e-20	Marcks	1
8.2535e-20	0.0724128	2.31082e-15	Mlf1	1
2.28709e-19	0.0724038	6.4034e-15	Sgpp1	1
8.57862e-08	0.0723721	0.00240184	Tbca	1
1.94059e-11	0.0722993	5.43327e-07	Cox6b2	1
4.54092e-31	0.0722802	1.27137e-26	Usp34	1
2.62176e-25	0.0722436	7.34039e-21	Mrps36	1
1.96058e-27	0.0722406	5.48923e-23	Trip10	1
1.05942e-33	0.0721391	2.96616e-29	Bbx	1
1.78013e-25	0.0721092	4.984e-21	Herc1	1
1.49553e-26	0.0720938	4.18718e-22	Bcor	1
3.9014e-22	0.0720744	1.09231e-17	Ddx42	1
1.87882e-33	0.0720598	5.26032e-29	Itgb6	1
2.19041e-27	0.0720397	6.13271e-23	Rbm25	1
6.84765e-32	0.0719707	1.9172e-27	Irf6	1
6.06732e-23	0.071923	1.69873e-18	Cobll1	1
1.2279e-20	0.0718524	3.43788e-16	Bag3	1
4.27138e-18	0.0718507	1.1959e-13	Hipk3	1
3.05841e-19	0.0718012	8.56293e-15	Qser1	1
6.88945e-15	0.0717751	1.92891e-10	Cdon	1
2.30923e-19	0.0717496	6.46537e-15	Ubxn2b	1
1.45559e-19	0.071676	4.07537e-15	Spr	1
1.33383e-26	0.0716426	3.73446e-22	Vps13d	1
9.35522e-18	0.0716382	2.61927e-13	Fam208a	1
4.37645e-39	0.0716329	1.22532e-34	Akirin2	1
1.26529e-23	0.0716068	3.54256e-19	Nktr	1
1.65044e-21	0.0715686	4.6209e-17	Dicer1	1
1.07727e-17	0.0715658	3.01613e-13	Sf3b2	1
3.28971e-19	0.0715602	9.21052e-15	Hif1an	1
3.61549e-16	0.0714905	1.01226e-11	Psme2	1
8.30908e-14	0.0714766	2.32638e-09	Nol6	1
1.87486e-33	0.071448	5.24924e-29	Hdlbp	1
1.1378e-18	0.0713749	3.1856e-14	Zfp646	1
2.02763e-33	0.0713388	5.67695e-29	Arhgef19	1
3.9058e-25	0.0713235	1.09355e-20	Nf1	1
7.22121e-30	0.0712631	2.02179e-25	Zfp326	1
2.11128e-18	0.0712523	5.91116e-14	Xrcc5	1
3.89274e-26	0.0712249	1.08989e-21	Ccnt1	1
1.17337e-20	0.0712177	3.2852e-16	Per3	1
2.08044e-33	0.0712141	5.8248e-29	Rock1	1
3.83351e-26	0.0712036	1.07331e-21	Itga6	1
1.094e-29	0.0711918	3.06297e-25	Dgcr2	1
2.12494e-28	0.0710531	5.94939e-24	Srcin1	1
1.58692e-19	0.0710511	4.44305e-15	L1cam	1
2.79108e-29	0.0710015	7.81447e-25	Aldh3a2	1
1.35248e-22	0.0709041	3.78667e-18	Zfp871	1
2.36431e-25	0.0708986	6.61959e-21	Ggnbp2	1
7.95065e-26	0.0708722	2.22602e-21	Cdyl	1
6.9947e-14	0.0708508	1.95838e-09	Bcl2l11	1
1.80727e-27	0.0708078	5.06001e-23	Ensa	1
2.43211e-27	0.0707076	6.80941e-23	Gabpb2	1
2.9521e-20	0.0706965	8.26529e-16	Cdc14b	1
1.03996e-20	0.0706274	2.91169e-16	Klhdc7a	1
3.07509e-28	0.0706001	8.60965e-24	Prpf4b	1
4.46579e-14	0.0705714	1.25033e-09	Atp6v0e	1
4.98613e-17	0.070552	1.39602e-12	Fam193b	1
1.14183e-20	0.0705414	3.19689e-16	Ankfy1	1
1.54328e-34	0.0704945	4.32089e-30	Mdm4	1
9.46505e-22	0.0704805	2.65003e-17	1810041L15Rik	1
5.0047e-29	0.0704799	1.40122e-24	Src	1
1.69264e-21	0.0704103	4.73905e-17	Arhgap6	1
1.6386e-14	0.0703583	4.58776e-10	Stim1	1
2.46714e-22	0.0703504	6.90749e-18	Sec24b	1
5.85629e-26	0.0703219	1.63964e-21	Lars	1
1.3605e-14	0.070306	3.80913e-10	Lynx1	1
1.48791e-15	0.0702654	4.16584e-11	S100a13	1
2.10248e-26	0.0702548	5.88652e-22	Snx27	1
8.69765e-15	0.0702407	2.43517e-10	Eif2ak4	1
2.02712e-23	0.0701696	5.67552e-19	Igsf9	1
1.28693e-19	0.0701591	3.60314e-15	Vps54	1
5.84306e-17	0.0701362	1.63594e-12	Atp10a	1
1.33468e-31	0.0701122	3.73685e-27	Cebpzos	1
2.84024e-15	0.0700931	7.95211e-11	Ntn4	1
1.70141e-32	0.0700872	4.76359e-28	Cdk12	1
1.24331e-24	0.0700774	3.48103e-20	Nisch	1
1.09746e-23	0.0700586	3.07267e-19	Dcbld1	1
2.17926e-35	0.0700039	6.10148e-31	Ddx18	1
4.28858e-35	0.0699951	1.20072e-30	Mbtps1	1
2.83679e-13	0.0699368	7.94245e-09	Zdhhc9	1
8.30717e-40	0.0699336	2.32584e-35	Fam134a	1
6.95857e-23	0.069872	1.94826e-18	Brd1	1
4.52929e-20	0.0697399	1.26811e-15	Rnf31	1
5.87835e-34	0.0697392	1.64582e-29	Mau2	1
1.39752e-14	0.0697272	3.91278e-10	Pmepa1	1
8.86185e-27	0.0696312	2.48114e-22	Slc45a3	1
9.58255e-32	0.0696198	2.68292e-27	Lsm2	1
3.45039e-24	0.0695416	9.66039e-20	Tenm4	1
1.12582e-07	0.0693573	0.00315208	Ier2	1
3.84654e-30	0.0693381	1.07695e-25	Furin	1
1.8698e-20	0.0693329	5.23507e-16	Plekhh2	1
1.80569e-24	0.0693249	5.05558e-20	Mfsd4	1
5.05706e-25	0.0693038	1.41588e-20	Ppp1r11	1
6.97183e-25	0.0692712	1.95197e-20	Usp6nl	1
1.36357e-12	0.0692169	3.81771e-08	Chst9	1
5.05471e-17	0.0691879	1.41522e-12	Atxn7l1	1
4.91291e-35	0.0691375	1.37552e-30	H2-Q4	1
7.33511e-27	0.069114	2.05368e-22	Tanc1	1
4.95334e-27	0.0691026	1.38684e-22	Eapp	1
2.64343e-29	0.0690634	7.40106e-25	1700037H04Rik	1
1.02422e-22	0.0690332	2.86761e-18	Wwox	1
8.96079e-29	0.0690148	2.50884e-24	Zmiz2	1
1.29767e-26	0.0690024	3.63322e-22	Cbarp	1
8.61322e-30	0.068976	2.41153e-25	Cspp1	1
1.05756e-16	0.0689525	2.96095e-12	Myc	1
2.63464e-11	0.0689477	7.37647e-07	Tfcp2l1	1
7.4223e-35	0.0689307	2.07809e-30	Ube2q1	1
1.28791e-14	0.0689175	3.60589e-10	Uba6	1
3.04767e-31	0.0688965	8.53286e-27	Peli1	1
1.69165e-16	0.0688677	4.73629e-12	G2e3	1
2.8759e-26	0.0688488	8.05193e-22	Taok2	1
2.31132e-22	0.0688181	6.47122e-18	Capn1	1
9.73868e-15	0.0688164	2.72663e-10	Marveld1	1
7.08168e-30	0.0687876	1.98273e-25	Cdc34	1
1.47062e-20	0.0687081	4.11743e-16	Tns2	1
1.10151e-19	0.0686728	3.08399e-15	Iqsec2	1
3.13001e-21	0.0686523	8.76339e-17	Atxn2	1
2.752e-23	0.0686306	7.70505e-19	Smarcad1	1
1.572e-12	0.06861	4.40129e-08	Fn1	1
2.65008e-30	0.0685268	7.41969e-26	Tulp4	1
1.48026e-24	0.0685144	4.14442e-20	Kat7	1
5.23961e-24	0.0683924	1.46698e-19	Adam10	1
3.43383e-23	0.0683924	9.61402e-19	Arhgap21	1
4.59111e-18	0.0683496	1.28542e-13	Sgpl1	1
1.40331e-17	0.068342	3.92898e-13	Athl1	1
4.5787e-33	0.0682833	1.28194e-28	0610012G03Rik	1
3.6328e-16	0.0681548	1.01711e-11	Podxl	1
4.89825e-22	0.068136	1.37141e-17	Uba7	1
8.25957e-26	0.0680136	2.31252e-21	Rbm27	1
6.38639e-33	0.0679884	1.78806e-28	Glipr2	1
1.35753e-26	0.0679693	3.80081e-22	Itga9	1
1.98395e-21	0.0679146	5.55467e-17	Esrra	1
2.07876e-23	0.0678853	5.82012e-19	Tcf7l1	1
1.79158e-22	0.0678116	5.01605e-18	Sra1	1
1.13699e-29	0.0677275	3.18334e-25	Calu	1
1.44962e-18	0.0677021	4.05866e-14	Zmym4	1
2.86655e-07	0.0675981	0.00802576	Fbln2	1
1.12346e-31	0.0675465	3.14545e-27	Dync2h1	1
8.85835e-19	0.0675218	2.48016e-14	Pnkd	1
1.53328e-17	0.0674473	4.29288e-13	Stard5	1
3.0023e-15	0.0674254	8.40583e-11	Setx	1
7.54965e-25	0.0674042	2.11375e-20	Tomm70a	1
3.9609e-31	0.0673929	1.10897e-26	Clk1	1
1.0439e-20	0.0673834	2.92271e-16	Jade2	1
3.78393e-08	0.067376	0.00105942	Fkbp7	1
9.52484e-28	0.067373	2.66676e-23	Kank1	1
1.09162e-27	0.0673582	3.05631e-23	Aida	1
5.53908e-26	0.0673339	1.55083e-21	Epb41	1
1.45101e-17	0.0673059	4.06254e-13	Spag1	1
1.02004e-20	0.0672566	2.8559e-16	Cdkn1c	1
2.4218e-25	0.0672497	6.78055e-21	Abcc1	1
1.83066e-26	0.0671987	5.12549e-22	9930021J03Rik	1
3.82733e-11	0.06717	1.07158e-06	Cd200	1
2.7202e-20	0.0671591	7.61602e-16	Ptprs	1
4.55946e-28	0.0670951	1.27656e-23	Ppig	1
1.72292e-16	0.0670723	4.82383e-12	A430105I19Rik	1
2.15781e-29	0.0669238	6.04145e-25	1700088E04Rik	1
4.7186e-23	0.0668797	1.32111e-18	Pou2f1	1
1.68569e-28	0.0668782	4.71959e-24	Gprasp1	1
2.2594e-25	0.0668607	6.32588e-21	Ppp4r1	1
4.29307e-24	0.066843	1.20198e-19	Rexo2	1
1.41087e-28	0.0667343	3.95017e-24	Ext1	1
2.02186e-22	0.0667087	5.6608e-18	Myo5c	1
2.22383e-34	0.0666703	6.22629e-30	Otulin	1
2.71748e-33	0.0666294	7.60841e-29	Cltc	1
4.91325e-26	0.0665122	1.37561e-21	Dpp4	1
5.40942e-31	0.0664939	1.51453e-26	Med19	1
9.07746e-32	0.0664888	2.54151e-27	Clstn1	1
2.00044e-18	0.0664524	5.60082e-14	Inip	1
3.91783e-15	0.0664517	1.09691e-10	Mink1	1
8.4974e-16	0.0664307	2.3791e-11	Csrp1	1
1.96734e-29	0.0664292	5.50815e-25	Akap8	1
2.41399e-21	0.0663671	6.75869e-17	Gskip	1
2.61898e-24	0.0663616	7.33263e-20	Mrpl37	1
3.79744e-16	0.0663407	1.06321e-11	Zfp46	1
3.18726e-36	0.0663369	8.9237e-32	Celf2	1
6.05587e-33	0.0663228	1.69552e-28	Tlk1	1
2.53191e-15	0.0663009	7.08886e-11	Pxdc1	1
2.19836e-16	0.066273	6.15497e-12	Pou3f1	1
7.60236e-12	0.066176	2.12851e-07	Bach1	1
1.94982e-34	0.0661073	5.45911e-30	Mrps5	1
4.25902e-19	0.0661021	1.19244e-14	Pkdcc	1
4.44168e-30	0.0660959	1.24358e-25	Fbxl5	1
4.47646e-18	0.0660692	1.25332e-13	Ulk4	1
6.69295e-19	0.0660546	1.87389e-14	Enkur	1
2.5776e-18	0.0660114	7.21676e-14	2310036O22Rik	1
1.06818e-23	0.0659682	2.99068e-19	Ttll10	1
1.58493e-19	0.0658821	4.43748e-15	Map4k5	1
2.43368e-10	0.065881	6.81382e-06	Mrpl23	1
3.6055e-26	0.0658411	1.00947e-21	Usp8	1
3.0863e-20	0.0657589	8.64101e-16	Rab11fip4	1
5.21143e-24	0.0657407	1.4591e-19	Usp12	1
1.69822e-32	0.0657353	4.75469e-28	Sec24c	1
2.41014e-30	0.0657263	6.74791e-26	Actr2	1
4.69247e-21	0.065699	1.3138e-16	Emc1	1
7.0591e-19	0.0656456	1.97641e-14	Ppp1r15a	1
1.56897e-26	0.0656255	4.39281e-22	Ctdspl	1
9.60107e-29	0.065617	2.68811e-24	Gon4l	1
5.42898e-32	0.0656126	1.52001e-27	Glg1	1
5.12005e-15	0.0655377	1.43351e-10	Zbtb39	1
3.27233e-18	0.0655229	9.16188e-14	Klf2	1
7.84302e-23	0.0654796	2.19589e-18	Synrg	1
1.75514e-20	0.0654056	4.91403e-16	Pxmp2	1
8.62011e-15	0.0653989	2.41346e-10	Atp7b	1
7.01363e-28	0.0653789	1.96368e-23	Rbm28	1
1.15765e-26	0.0652301	3.24118e-22	Ipo8	1
4.80039e-20	0.0652105	1.34401e-15	Wdfy1	1
3.44614e-22	0.0651727	9.64851e-18	Pml	1
2.41001e-21	0.0651506	6.74754e-17	Vezt	1
3.33438e-28	0.065135	9.33559e-24	Flii	1
2.82172e-27	0.0650809	7.90026e-23	Arrdc4	1
1.26347e-41	0.0650797	3.53747e-37	BC005561	1
7.67007e-24	0.0650607	2.14747e-19	Ncoa5	1
3.70244e-18	0.0650411	1.03661e-13	Setd1a	1
8.11711e-17	0.0649966	2.27263e-12	Dennd1a	1
1.31354e-30	0.0649953	3.67764e-26	Mrpl55	1
4.50134e-11	0.0649861	1.26028e-06	Ran	1
5.0774e-25	0.0649635	1.42157e-20	Mgat4b	1
3.98043e-36	0.0649506	1.11444e-31	Parp1	1
2.7899e-34	0.0649248	7.81117e-30	Med31	1
5.70322e-17	0.0649039	1.59679e-12	Camkk2	1
3.35196e-17	0.0648478	9.3848e-13	Egfr	1
1.53068e-26	0.0648262	4.28561e-22	Nufip2	1
3.7918e-26	0.0647928	1.06163e-21	Trim41	1
3.95438e-25	0.0647823	1.10715e-20	Sin3a	1
2.22669e-17	0.0647709	6.2343e-13	Zfp777	1
1.81946e-30	0.0647545	5.09411e-26	Nipbl	1
1.28546e-22	0.064737	3.59903e-18	Prpf40b	1
3.24296e-14	0.0647109	9.07965e-10	2700081O15Rik	1
5.8728e-21	0.0646652	1.64427e-16	Tmem209	1
1.93991e-22	0.0646031	5.43137e-18	Nek9	1
2.91001e-15	0.0645429	8.14746e-11	Brpf1	1
2.04425e-26	0.0645335	5.7235e-22	mt-Nd4l	1
1.01551e-35	0.064527	2.84323e-31	Cux1	1
3.73316e-19	0.0644971	1.04521e-14	3010003L21Rik	1
8.7969e-15	0.0644335	2.46296e-10	Ndufb3	1
1.64954e-18	0.0644224	4.61838e-14	Mtmr6	1
1.45405e-34	0.0643246	4.07104e-30	Tcf3	1
1.69559e-24	0.0642506	4.74731e-20	Cyld	1
2.08181e-16	0.0642422	5.82866e-12	Tchp	1
8.55656e-22	0.0642337	2.39567e-17	Clic4	1
9.35459e-16	0.0642202	2.6191e-11	Prkch	1
2.80831e-29	0.0642062	7.8627e-25	Pim3	1
2.41758e-34	0.0641841	6.76875e-30	Sbno1	1
1.3778e-10	0.0640986	3.85758e-06	Gdf15	1
3.94338e-22	0.0640821	1.10407e-17	Casc3	1
2.82439e-22	0.0640536	7.90773e-18	H6pd	1
4.51258e-24	0.0639874	1.26343e-19	Pex16	1
1.00133e-27	0.0639827	2.80351e-23	Lmo7	1
4.38787e-19	0.0639533	1.22852e-14	Crebl2	1
3.04511e-24	0.0639407	8.5257e-20	Sqrdl	1
2.92375e-32	0.0639018	8.18593e-28	Zmat5	1
2.05193e-14	0.0638954	5.74498e-10	Obsl1	1
2.22894e-19	0.0638909	6.24058e-15	Agpat4	1
2.03938e-19	0.0638859	5.70986e-15	Top3b	1
3.24861e-17	0.0638751	9.09547e-13	Amy1	1
2.29919e-22	0.0638222	6.43727e-18	Sec61a2	1
1.50467e-28	0.0637956	4.21278e-24	Epb41l4aos	1
5.55115e-29	0.0637807	1.55421e-24	Gadd45gip1	1
3.54585e-19	0.0637694	9.92767e-15	Nipal3	1
1.73456e-12	0.063756	4.85642e-08	Nsun6	1
4.61152e-18	0.0637449	1.29113e-13	Tcf20	1
8.02379e-30	0.0637255	2.2465e-25	Srp54b	1
5.36037e-25	0.0637213	1.5008e-20	Rxra	1
1.39858e-22	0.0637162	3.91574e-18	Polr2i	1
8.1044e-26	0.063712	2.26907e-21	Hexim1	1
7.94941e-30	0.0637108	2.22568e-25	Nop58	1
7.13754e-19	0.0636934	1.99837e-14	BC029214	1
2.1325e-27	0.0636759	5.97056e-23	Brwd1	1
3.82145e-26	0.063674	1.06993e-21	Ift122	1
1.33206e-24	0.0636322	3.7295e-20	Cpt1a	1
8.08469e-31	0.0636006	2.26355e-26	Twsg1	1
6.81209e-20	0.0635489	1.90725e-15	Axin1	1
2.36533e-21	0.063437	6.62244e-17	Tmem248	1
2.72712e-24	0.0634143	7.63539e-20	Ulk1	1
1.8222e-09	0.0634017	5.10179e-05	2210011C24Rik	1
2.99556e-19	0.0633972	8.38697e-15	Alkbh2	1
6.78205e-28	0.0633556	1.89884e-23	Hectd1	1
9.83887e-23	0.0633298	2.75469e-18	0610030E20Rik	1
1.00118e-35	0.0633193	2.80309e-31	Dpm2	1
7.03867e-32	0.0632809	1.97069e-27	Mccc1	1
1.33695e-26	0.0632723	3.7432e-22	Plce1	1
5.26523e-17	0.0632495	1.47416e-12	Scarf2	1
5.5668e-27	0.063248	1.55859e-22	Smim15	1
2.33148e-21	0.0631955	6.52769e-17	Zfp746	1
1.31242e-17	0.0631953	3.67452e-13	Manba	1
9.07641e-23	0.0631853	2.54121e-18	AK010878	1
2.2494e-10	0.0631817	6.29787e-06	Tnk2	1
5.8684e-25	0.0631648	1.64304e-20	Mgat1	1
2.29363e-32	0.0631575	6.42171e-28	Prpf19	1
1.89619e-25	0.0630778	5.30895e-21	Luc7l3	1
3.89489e-28	0.0630654	1.09049e-23	Bcl7c	1
8.97129e-18	0.063043	2.51178e-13	Fzd6	1
1.18311e-18	0.0630148	3.31246e-14	Vwa9	1
4.71607e-20	0.0629625	1.32041e-15	Cdkl2	1
3.79322e-27	0.062925	1.06202e-22	Pik3c2a	1
1.02265e-07	0.0629045	0.00286321	Ndufb4	1
5.55613e-20	0.0628991	1.5556e-15	Unc13b	1
9.10654e-17	0.0628523	2.54965e-12	Parp4	1
4.37432e-16	0.0627897	1.22472e-11	Ppfia1	1
6.86756e-36	0.0627714	1.92278e-31	Luc7l	1
8.00565e-28	0.0627366	2.24142e-23	Rcor3	1
1.61313e-33	0.0627263	4.51644e-29	Dcaf8	1
9.04869e-30	0.0627086	2.53345e-25	Tgs1	1
1.0892e-16	0.0626523	3.04956e-12	Mcm7	1
2.66983e-33	0.0626383	7.47498e-29	Ptges3	1
2.20901e-11	0.062599	6.1848e-07	Axin2	1
4.28873e-21	0.0625377	1.20076e-16	Rprd2	1
1.08898e-17	0.0625198	3.04892e-13	Tenm1	1
2.72377e-26	0.0625121	7.62602e-22	Isy1	1
3.1338e-32	0.0624902	8.77402e-28	Tmem9	1
7.80888e-23	0.0624594	2.18633e-18	D5Ertd579e	1
6.09398e-28	0.0624522	1.70619e-23	Limk2	1
1.03284e-23	0.0624517	2.89176e-19	Tatdn3	1
1.78463e-30	0.0624502	4.99661e-26	Nsrp1	1
1.45105e-09	0.0624085	4.06265e-05	Tbc1d24	1
8.59934e-19	0.0623596	2.40764e-14	Slc39a13	1
1.15398e-27	0.0623245	3.23091e-23	Polr3d	1
3.26862e-22	0.062267	9.15147e-18	Alkbh1	1
3.46095e-24	0.0622628	9.68997e-20	Caskin2	1
2.52679e-27	0.0622561	7.0745e-23	Kctd3	1
2.04104e-36	0.0622461	5.71452e-32	Lztfl1	1
9.55059e-32	0.0622062	2.67397e-27	Itgb8	1
1.58522e-25	0.0621813	4.43829e-21	Wnk1	1
2.20844e-27	0.0621725	6.18318e-23	Mapk8	1
7.32829e-27	0.0621472	2.05177e-22	Fgfrl1	1
3.28533e-31	0.0621231	9.19827e-27	Vwa5a	1
3.53149e-13	0.0621038	9.88746e-09	Trib1	1
1.28949e-14	0.0620822	3.61032e-10	Fam43a	1
3.68793e-28	0.0620757	1.03255e-23	Dnajc2	1
7.31291e-29	0.0620567	2.04747e-24	Smc1a	1
7.61404e-31	0.0620555	2.13178e-26	Wbp1l	1
3.49476e-20	0.0620123	9.78464e-16	Zfp703	1
1.05744e-18	0.0619148	2.96061e-14	Hnf4g	1
7.52725e-19	0.0618776	2.10748e-14	Polr2k	1
4.24453e-24	0.0618701	1.18838e-19	Gfpt1	1
5.80002e-29	0.0618531	1.62389e-24	Lrif1	1
7.09712e-21	0.0618479	1.98705e-16	Kif2a	1
1.24143e-16	0.0618452	3.47574e-12	Trappc8	1
9.11521e-23	0.0618438	2.55208e-18	Atn1.1	1
3.29396e-21	0.0618201	9.22243e-17	Zfpm1	1
3.08741e-34	0.0618099	8.64414e-30	Pcnp	1
1.07319e-19	0.0618	3.00472e-15	Rubcn	1
2.51932e-19	0.0617672	7.05359e-15	Impa2	1
8.15098e-24	0.0617619	2.28211e-19	Etaa1	1
1.17727e-13	0.0617578	3.29612e-09	Epb41l2	1
5.54534e-17	0.0617135	1.55258e-12	Prr14	1
1.09827e-36	0.0616611	3.07494e-32	Plscr2	1
3.15351e-11	0.0616199	8.8292e-07	Sirt1	1
8.14871e-29	0.0616151	2.28148e-24	Nt5c	1
8.8505e-24	0.0616046	2.47796e-19	Lman2	1
5.56313e-27	0.0615995	1.55756e-22	2510002D24Rik	1
4.16125e-31	0.0615868	1.16507e-26	Maz	1
1.01801e-20	0.0615506	2.85023e-16	Arhgef7	1
1.41142e-19	0.0615331	3.95169e-15	Capza1	1
1.40998e-16	0.0615239	3.94766e-12	Mrps33	1
2.13546e-19	0.0614885	5.97886e-15	Mcee	1
1.70086e-21	0.0614784	4.76206e-17	Slc22a4	1
1.39393e-20	0.0614512	3.90273e-16	Braf	1
3.43717e-29	0.0614048	9.62338e-25	Fmr1	1
4.69929e-22	0.0613798	1.31571e-17	Ccny	1
4.89649e-31	0.061367	1.37092e-26	Chmp7	1
8.58858e-18	0.0612675	2.40463e-13	Zfp750	1
9.74733e-22	0.0612591	2.72906e-17	Lrrc26	1
9.36404e-27	0.0612046	2.62174e-22	Vps37c	1
1.69924e-25	0.0611631	4.75753e-21	Bcl9	1
4.89174e-31	0.0611134	1.36959e-26	Bola3	1
6.93326e-17	0.0609629	1.94117e-12	Plcb3	1
2.67258e-35	0.0609172	7.4827e-31	Irf3	1
3.82681e-24	0.060917	1.07143e-19	Fzd1	1
5.10536e-27	0.0609022	1.4294e-22	Ankhd1	1
1.02442e-29	0.0608656	2.86818e-25	Exoc3	1
9.81409e-23	0.0608334	2.74775e-18	Kpnb1	1
4.45034e-25	0.0608137	1.24601e-20	Zscan21	1
2.15798e-25	0.0607648	6.04191e-21	Stxbp4	1
1.08948e-17	0.0607616	3.05033e-13	Hs6st1	1
1.17846e-32	0.0606273	3.29945e-28	Mea1	1
2.01881e-33	0.0606258	5.65227e-29	Mrpl13	1
1.17891e-28	0.0606247	3.3007e-24	Mapkap1	1
4.1931e-17	0.0606025	1.17398e-12	Tbc1d16	1
2.55985e-20	0.0605576	7.16708e-16	Pdgfb	1
9.78026e-35	0.0605206	2.73828e-30	Sfxn3	1
1.53785e-30	0.0604656	4.30568e-26	Supt5	1
2.81536e-30	0.060368	7.88243e-26	Aamdc	1
2.69115e-27	0.0603615	7.53467e-23	Dido1	1
4.39843e-28	0.0602943	1.23147e-23	Ahcyl2	1
1.48911e-24	0.0602868	4.1692e-20	Klc1	1
1.47392e-11	0.0602572	4.12668e-07	Ypel1	1
4.92085e-37	0.060237	1.37774e-32	1500011K16Rik	1
2.97088e-35	0.0602269	8.31787e-31	Dhx15	1
1.43674e-31	0.0602268	4.02259e-27	Birc6	1
5.07861e-19	0.0602122	1.42191e-14	Gas2l1	1
4.1785e-17	0.0601732	1.1699e-12	Zdhhc18	1
7.50452e-16	0.0601326	2.10112e-11	Pawr	1
7.22371e-15	0.0601053	2.02249e-10	Vav2	1
1.12316e-22	0.0600891	3.14461e-18	Entpd2	1
4.95077e-36	0.0600801	1.38612e-31	4930402H24Rik	1
5.85611e-24	0.060076	1.63959e-19	Rassf1	1
9.54838e-16	0.0600248	2.67335e-11	Usp36	1
4.95869e-13	0.0599535	1.38833e-08	Ttbk2	1
1.2864e-19	0.0599334	3.60165e-15	Csrp2bp	1
3.03327e-20	0.0599213	8.49256e-16	Cnnm3	1
5.50685e-33	0.0599206	1.54181e-28	Urm1	1
1.76854e-23	0.0599195	4.95155e-19	Kat6a	1
2.50126e-16	0.0598601	7.00303e-12	Reep4	1
1.32273e-16	0.0598588	3.70337e-12	Map1s	1
8.59822e-35	0.0597573	2.40733e-30	Cdk11b	1
3.42004e-13	0.0597388	9.57543e-09	Hnrnpa1	1
3.1951e-15	0.0597303	8.94563e-11	Rara	1
2.75804e-22	0.0597231	7.72195e-18	Zfp609	1
1.1358e-23	0.0597174	3.18002e-19	Etf1	1
6.69875e-23	0.0596859	1.87552e-18	Ercc6l2	1
9.66502e-26	0.0596762	2.70601e-21	Thoc3	1
5.20257e-17	0.0596206	1.45662e-12	Dnali1	1
2.03835e-16	0.0595813	5.70696e-12	Eps8	1
1.79336e-29	0.0595559	5.02105e-25	Pdxdc1	1
1.20789e-24	0.0595285	3.38185e-20	Kif21a	1
5.04077e-11	0.0595122	1.41132e-06	Fhad1	1
4.78211e-30	0.0594965	1.3389e-25	1700020I14Rik	1
1.36191e-14	0.0594191	3.81307e-10	Ubxn1	1
3.07625e-41	0.0594099	8.61288e-37	St14	1
4.94966e-36	0.0593886	1.38581e-31	Lsm3	1
3.4346e-24	0.0593649	9.61621e-20	Abl1	1
3.54672e-13	0.0593561	9.93011e-09	Nol4l	1
2.71247e-21	0.0593319	7.59436e-17	Dnmt1	1
2.46433e-22	0.0593165	6.89964e-18	Faap100	1
2.23801e-15	0.0593113	6.26598e-11	Fam178a	1
3.73725e-25	0.0592965	1.04635e-20	Etv3	1
5.32124e-34	0.0592131	1.48984e-29	Ppp3cb	1
5.51074e-23	0.0592004	1.5429e-18	Rasa2	1
8.08219e-47	0.0591927	2.26285e-42	Slc38a10	1
3.02966e-14	0.0591694	8.48244e-10	Arih2	1
8.8988e-13	0.0591681	2.49149e-08	Gpr19	1
3.24309e-21	0.0591424	9.08001e-17	Eef2k	1
1.28264e-17	0.0591394	3.59114e-13	Prr12	1
1.47937e-34	0.0591376	4.14194e-30	Sbds	1
3.55062e-21	0.0591222	9.94103e-17	Rab40c	1
8.13043e-28	0.0590781	2.27636e-23	Ube2h	1
4.88475e-33	0.059068	1.36763e-28	Fam168b	1
6.93628e-12	0.0590468	1.94202e-07	Gtpbp1	1
1.02501e-34	0.0590299	2.86982e-30	Actr1a	1
3.0478e-18	0.0589899	8.53324e-14	Mical1	1
6.62464e-20	0.0589095	1.85477e-15	Kmt2b	1
2.21035e-18	0.0589077	6.18854e-14	Ccdc137	1
1.36713e-20	0.0588477	3.82768e-16	Tnk1	1
1.13146e-18	0.0588438	3.16785e-14	Nedd9	1
2.95562e-23	0.0588156	8.27516e-19	1110004E09Rik	1
7.60529e-27	0.0588097	2.12933e-22	N4bp2	1
3.58316e-40	0.0587665	1.00321e-35	Hipk1	1
3.51223e-38	0.0587474	9.83355e-34	2810474O19Rik	1
1.72068e-15	0.058663	4.81756e-11	Nudt16	1
5.74856e-30	0.0586256	1.60948e-25	Rprd1b	1
5.24568e-21	0.0585745	1.46869e-16	Rictor	1
9.36533e-33	0.0585743	2.6221e-28	Mecp2	1
9.45175e-15	0.0584725	2.6463e-10	Xdh	1
3.26239e-14	0.0584701	9.13404e-10	Rhobtb1	1
1.9301e-11	0.0584527	5.4039e-07	1700016K19Rik	1
5.20262e-30	0.0583331	1.45663e-25	Rnf44	1
9.78697e-17	0.0582872	2.74016e-12	Wdr11	1
2.0624e-20	0.0582299	5.7743e-16	Cd2bp2	1
9.77913e-20	0.0582209	2.73796e-15	Rbm15b	1
1.06418e-23	0.0581621	2.97949e-19	C2cd3	1
3.85872e-32	0.0581464	1.08037e-27	Ccnd3	1
6.81241e-29	0.0580421	1.90734e-24	Swt1	1
1.27401e-12	0.0579465	3.56697e-08	Capn5	1
8.13129e-20	0.0579259	2.2766e-15	Atp8b1	1
4.89338e-21	0.05792	1.37005e-16	Senp7	1
7.92694e-15	0.0578853	2.21938e-10	Tnip2	1
3.69461e-19	0.0578274	1.03442e-14	Slc29a3	1
6.66357e-38	0.0577944	1.86567e-33	Sh3bp4	1
3.14225e-31	0.0577938	8.79767e-27	Tom1l1	1
1.95065e-18	0.0577925	5.46144e-14	Dnajc10	1
4.93701e-17	0.0577522	1.38226e-12	Ier5l	1
8.79461e-18	0.0577174	2.46231e-13	Evc	1
1.4961e-12	0.0576938	4.18879e-08	AW112010	1
3.19745e-11	0.0576835	8.95221e-07	E430025E21Rik	1
3.61642e-15	0.0576154	1.01253e-10	Ccdc157	1
4.59495e-33	0.0576085	1.28649e-28	Znrf2	1
2.96976e-23	0.0576081	8.31473e-19	Klc4	1
1.06874e-18	0.0575786	2.99225e-14	Fem1b	1
4.23421e-21	0.0575729	1.18549e-16	Skil	1
2.64731e-33	0.0575308	7.41193e-29	Ppp2r5e	1
4.17359e-18	0.0575061	1.16852e-13	Tsc2	1
7.85576e-29	0.0575023	2.19946e-24	Ubn1	1
1.0266e-12	0.0574566	2.87428e-08	Nol8	1
6.268e-28	0.0574247	1.75491e-23	Nasp	1
5.18566e-24	0.0574151	1.45188e-19	Wdr43	1
1.46898e-17	0.0573701	4.11284e-13	Snx33	1
1.21835e-19	0.0573692	3.41113e-15	Tesk1	1
3.89104e-29	0.0573384	1.08941e-24	Otud5	1
2.21065e-15	0.0573045	6.18937e-11	Asb7	1
9.4538e-17	0.0572813	2.64688e-12	Gfra4	1
3.33178e-22	0.0572734	9.32832e-18	Kmt2d	1
5.98524e-17	0.0572584	1.67575e-12	Thsd4	1
2.7873e-16	0.0572041	7.80389e-12	Metrnl	1
4.80716e-21	0.0571432	1.34591e-16	Schip1.1	1
1.0497e-16	0.05713	2.93894e-12	Ppp1r12c	1
2.49677e-21	0.057129	6.99047e-17	Nacc2	1
1.93459e-27	0.057038	5.41645e-23	Pofut2	1
1.23741e-21	0.0569794	3.4645e-17	Lypla2	1
1.90436e-23	0.0569593	5.33182e-19	Plxna1	1
1.10037e-31	0.0569099	3.08082e-27	Slain2	1
1.56398e-33	0.0569051	4.37884e-29	Qars	1
9.83425e-15	0.0568338	2.75339e-10	Sfi1	1
2.92944e-08	0.0568068	0.000820183	Abca5	1
1.27076e-14	0.0567623	3.55787e-10	Hirip3	1
1.28859e-26	0.0567368	3.6078e-22	Fdx1l	1
4.44329e-34	0.0566776	1.24403e-29	Yae1d1	1
9.34462e-13	0.0566503	2.61631e-08	Gm15800	1
8.13945e-21	0.0565322	2.27888e-16	Pole4	1
6.03377e-32	0.0565245	1.68934e-27	Cys1	1
1.02333e-21	0.0564992	2.86512e-17	Dtx4	1
2.66402e-28	0.0564911	7.45873e-24	Msl1	1
5.04361e-18	0.0564844	1.41211e-13	Sptbn2	1
1.95424e-22	0.0564756	5.47147e-18	Asap2	1
2.48236e-25	0.0564455	6.95011e-21	Gak	1
1.15336e-14	0.056441	3.22918e-10	Phf13	1
6.64986e-19	0.0564217	1.86183e-14	Ube3c	1
3.42118e-26	0.05636	9.57862e-22	Scaper	1
[truncated: 7,591 more rows]

## Sheet: DE_genes_c2
p_val	avg_logFC	p_val_adj	gene_name	seurat_cluster
7.13941e-88	0.660754	1.99889e-83	Spp1	2
1.41292e-59	-0.729089	3.9559e-55	Tns1	2
4.21073e-59	0.475031	1.17892e-54	Apoe	2
1.00539e-58	-0.487583	2.81488e-54	Cp	2
4.83533e-54	0.67454	1.3538e-49	Gmnn	2
5.67064e-52	0.624355	1.58766e-47	Cbs	2
1.29638e-49	0.567802	3.6296e-45	AY036118	2
3.97867e-49	0.571606	1.11395e-44	Aldoc	2
5.37552e-49	-0.774586	1.50504e-44	Anxa3	2
9.10633e-49	0.559959	2.54959e-44	Oat	2
9.76563e-48	-0.283861	2.73418e-43	Chd3	2
2.38104e-47	0.617067	6.66642e-43	Wfdc3	2
2.70257e-47	-0.656118	7.56665e-43	Klf6	2
3.18809e-46	-0.50707	8.92603e-42	Igf1	2
8.78258e-46	-0.175779	2.45895e-41	Rap1gap	2
2.34845e-45	0.0382481	6.5752e-41	Ebpl	2
1.0634e-44	0.116992	2.97732e-40	Stk25	2
2.14978e-44	-0.82454	6.01895e-40	Egr1	2
2.74645e-44	-0.198089	7.6895e-40	Baz2b	2
3.83428e-44	0.444116	1.07352e-39	Degs1	2
3.861e-44	-0.459865	1.081e-39	Pah	2
9.44899e-44	0.539975	2.64553e-39	Mmd2	2
1.43837e-43	-0.330844	4.02715e-39	Tacc2	2
2.20531e-43	-0.130801	6.17443e-39	Larp4b	2
6.77403e-43	-0.157761	1.89659e-38	Arfgef1	2
7.93284e-43	-0.154317	2.22104e-38	Phip	2
1.74266e-42	-0.127727	4.8791e-38	Cpne8	2
2.77114e-42	-0.439841	7.75864e-38	Bicc1	2
3.22868e-42	-0.0367267	9.03965e-38	Macf1	2
3.47874e-42	-0.376538	9.73978e-38	Slc6a6	2
6.42628e-42	-0.116698	1.79923e-37	Ppp4r2	2
7.87822e-42	-0.164221	2.20574e-37	Hipk2	2
9.32021e-42	-0.0840846	2.60947e-37	Sptan1	2
9.40774e-42	-0.104855	2.63398e-37	Dhx9	2
2.12463e-41	0.454548	5.94854e-37	Crp	2
2.30035e-41	-0.218112	6.44053e-37	Cbx5	2
2.60853e-41	-0.383403	7.30337e-37	Sema3c	2
2.74047e-41	-0.109023	7.67276e-37	Myo10	2
3.54833e-41	-0.0497222	9.9346e-37	Dnase2a	2
4.06604e-41	-0.0412252	1.13841e-36	Cwc15	2
4.26649e-41	-0.153258	1.19453e-36	St14	2
5.47104e-41	0.529882	1.53178e-36	Rhov	2
8.97527e-41	-0.163849	2.5129e-36	Nfe2l1	2
1.10084e-40	0.0104231	3.08213e-36	Dcaf8	2
1.15177e-40	0.104727	3.22473e-36	R3hdm4	2
1.33215e-40	0.0967208	3.72974e-36	Trim28	2
1.35189e-40	0.129398	3.78501e-36	Clptm1l	2
1.44578e-40	-0.0368267	4.04788e-36	Nrtn	2
1.84951e-40	0.125704	5.17827e-36	Smoc1	2
1.88052e-40	-0.205039	5.26509e-36	Zbtb4	2
2.28954e-40	0.0632776	6.41025e-36	Sfxn1	2
2.4388e-40	-0.0706421	6.82816e-36	Chrnb1	2
2.51263e-40	-0.132116	7.03486e-36	Mapkapk2	2
3.07726e-40	-0.163481	8.61571e-36	Npm3	2
3.59821e-40	-0.0466208	1.00743e-35	Zc3h7b	2
4.17961e-40	-0.0228262	1.17021e-35	Arcn1	2
5.01085e-40	-0.0149828	1.40294e-35	Mrpl2	2
5.03118e-40	0.0118478	1.40863e-35	Ppp2r4	2
5.25263e-40	0.0470665	1.47063e-35	Npepl1	2
6.04709e-40	0.0885087	1.69307e-35	Ormdl2	2
6.68418e-40	-0.0505503	1.87144e-35	Cdv3	2
6.95321e-40	-0.0792828	1.94676e-35	Tomm5	2
7.59502e-40	-0.178613	2.12645e-35	Trp53bp2	2
8.1754e-40	0.0498861	2.28895e-35	Gprc5c	2
8.71521e-40	-0.581135	2.44008e-35	Timp3	2
8.76742e-40	-0.274921	2.4547e-35	Col27a1	2
8.77289e-40	-0.0941789	2.45623e-35	Dusp16	2
9.62376e-40	0.00641715	2.69446e-35	Tomm40	2
9.74802e-40	0.00989753	2.72925e-35	Rbm26	2
1.14289e-39	0.0179708	3.19985e-35	BC003965	2
1.18496e-39	0.0588212	3.31765e-35	Pgam1	2
1.38201e-39	-0.17805	3.86935e-35	2900026A02Rik	2
1.44802e-39	-0.0570925	4.05416e-35	Ankrd40	2
1.76309e-39	-0.105832	4.93629e-35	Kcmf1	2
2.33468e-39	-0.201421	6.53665e-35	Dnajc5	2
2.42459e-39	0.0836997	6.78837e-35	Ssr1	2
2.52656e-39	-0.105519	7.07386e-35	Ubtf	2
2.63953e-39	0.0218754	7.39016e-35	Nelfb	2
2.88432e-39	-0.0280839	8.07553e-35	Pacsin3	2
2.93712e-39	0.0486819	8.22336e-35	Commd9	2
2.95011e-39	0.0225606	8.25971e-35	Mrps9	2
3.02188e-39	-0.00442963	8.46066e-35	Gm16286	2
3.43995e-39	-0.13557	9.63117e-35	Nfat5	2
3.507e-39	0.0463505	9.81891e-35	Tram1	2
3.7437e-39	0.0207292	1.04816e-34	Flot1	2
3.82517e-39	-0.0202322	1.07097e-34	Cuedc1	2
4.25022e-39	0.105387	1.18998e-34	Nmt1	2
4.43811e-39	-0.00791138	1.24258e-34	Ccdc59	2
4.64174e-39	-0.0368661	1.29959e-34	D17Wsu92e	2
4.86997e-39	0.0246952	1.36349e-34	Dpcd	2
5.07608e-39	-0.0486126	1.4212e-34	4930402H24Rik	2
5.11928e-39	0.0109707	1.4333e-34	Mrps5	2
7.03355e-39	-0.0221283	1.96925e-34	1300002E11Rik	2
7.49177e-39	-0.0685566	2.09755e-34	Stx16	2
7.74045e-39	0.0676868	2.16717e-34	Cct2	2
8.36349e-39	0.0299812	2.34161e-34	Pold4	2
8.44136e-39	-0.112416	2.36341e-34	Ube2h	2
8.66166e-39	-0.135702	2.42509e-34	Cebpz	2
9.20571e-39	-0.169134	2.57742e-34	Bclaf1	2
9.48401e-39	-0.0108857	2.65533e-34	Zfr	2
9.87905e-39	-0.276155	2.76594e-34	Tnrc6c	2
1.0579e-38	-0.126133	2.96191e-34	Ptpn14	2
1.18569e-38	0.15127	3.3197e-34	Creb3l1	2
1.18652e-38	-0.0902989	3.32201e-34	Arhgef10	2
1.23565e-38	-0.146336	3.45957e-34	Spag9	2
1.30872e-38	0.0684932	3.66416e-34	Nudt2	2
1.32945e-38	-0.124336	3.7222e-34	Ehmt1	2
1.54015e-38	-0.0509707	4.31211e-34	Sec31a	2
1.60846e-38	0.0491101	4.50335e-34	Pick1	2
1.7109e-38	-0.000837316	4.79018e-34	Bag6	2
1.72088e-38	0.114411	4.81813e-34	Tvp23b	2
1.81317e-38	-0.0179588	5.0765e-34	Abcf1	2
1.87562e-38	-0.0348503	5.25137e-34	Tbl1x	2
2.01019e-38	-0.0217967	5.62812e-34	Ccl27a	2
2.1161e-38	-0.0931446	5.92466e-34	Npepps	2
2.51297e-38	-0.0694289	7.03583e-34	Zfp787	2
2.61264e-38	0.430286	7.31487e-34	Rps27rt	2
2.68769e-38	-0.0908005	7.52499e-34	Glis3	2
3.17442e-38	-0.114094	8.88775e-34	Cnot6l	2
3.21174e-38	0.00516218	8.99222e-34	Ten1	2
3.27862e-38	0.23638	9.17947e-34	Vsig10	2
3.41476e-38	0.00672994	9.56066e-34	Arhgef12	2
3.51328e-38	-0.0490242	9.83648e-34	Mrpl27	2
3.538e-38	0.00400375	9.90568e-34	Nudt14	2
3.79589e-38	-0.0682245	1.06277e-33	Aff4	2
3.94225e-38	-0.152772	1.10375e-33	Zfp644	2
4.11114e-38	-0.150563	1.15104e-33	Ctdsp2	2
4.67038e-38	-0.1069	1.30761e-33	Flnb	2
5.05526e-38	-0.0250203	1.41537e-33	Bet1l	2
5.0693e-38	0.116872	1.4193e-33	Tmem141	2
5.53732e-38	-0.0849595	1.55034e-33	Zranb1	2
5.76131e-38	-0.0755408	1.61305e-33	Hnrnpul2	2
5.89559e-38	0.0431437	1.65065e-33	Utp3	2
6.62776e-38	-0.0503105	1.85564e-33	Babam1	2
7.85347e-38	0.132986	2.19881e-33	Smim7	2
8.03492e-38	-0.110463	2.24962e-33	Gja1	2
8.7777e-38	-0.0221612	2.45758e-33	Usp48	2
9.23753e-38	0.0997934	2.58632e-33	Gipc1	2
9.47023e-38	0.0725812	2.65148e-33	Zcrb1	2
9.54478e-38	0.0155121	2.67235e-33	1700088E04Rik	2
9.64258e-38	-0.951476	2.69973e-33	Junb	2
9.83655e-38	0.063215	2.75404e-33	Rab9	2
1.02694e-37	0.0238724	2.87522e-33	Grina	2
1.19054e-37	-0.105079	3.33329e-33	Setd8	2
1.21358e-37	-0.0836866	3.39779e-33	Cnot4	2
1.40231e-37	-0.0893249	3.92619e-33	Samd4b	2
1.43471e-37	-0.0452479	4.01691e-33	Vps4b	2
1.45257e-37	0.0416807	4.06692e-33	Ppp4c	2
1.4865e-37	0.0217507	4.16189e-33	Gprc5b	2
1.62912e-37	-0.0195271	4.5612e-33	Arf6	2
1.63148e-37	0.0406472	4.56781e-33	Spata24	2
1.67004e-37	-0.0485112	4.67578e-33	Nars	2
1.70122e-37	-0.0732842	4.76307e-33	Atp11b	2
1.70801e-37	-0.103224	4.78209e-33	Wdr26	2
1.82151e-37	0.0169435	5.09987e-33	Alkbh7	2
1.932e-37	-0.0394392	5.4092e-33	Frmd4b	2
1.98848e-37	-0.148289	5.56735e-33	Gpatch8	2
2.00859e-37	-0.122108	5.62366e-33	Chd8	2
2.01622e-37	-0.046274	5.64501e-33	Uhrf1bp1l	2
2.10307e-37	0.00441432	5.88818e-33	Gcn1l1	2
2.29132e-37	0.0201453	6.41525e-33	Pnpla8	2
2.349e-37	0.0681693	6.57674e-33	Lage3	2
2.38099e-37	0.0372277	6.66629e-33	Eps15	2
2.39166e-37	0.0217433	6.69617e-33	Smim19	2
2.4944e-37	-0.186294	6.98381e-33	Ahdc1	2
2.52429e-37	-0.0897393	7.06751e-33	Bcl2l1	2
2.52737e-37	-0.0336505	7.07613e-33	Rnf44	2
2.56112e-37	0.122485	7.17064e-33	Rsph9	2
2.63044e-37	0.181211	7.3647e-33	Trim33	2
2.84321e-37	-0.295933	7.96042e-33	Tgfb3	2
3.00861e-37	-0.16491	8.42352e-33	Kdm2a	2
3.02055e-37	-0.0249732	8.45694e-33	Ddx18	2
3.17111e-37	0.000737357	8.87848e-33	Nap1l4	2
3.35939e-37	-0.0668037	9.40561e-33	Uri1	2
3.39184e-37	-0.159581	9.49649e-33	Taok3	2
3.48466e-37	-0.144365	9.75634e-33	Gatad1	2
3.61577e-37	0.0894867	1.01234e-32	Fam204a	2
3.81558e-37	-0.111825	1.06829e-32	Eprs	2
3.93477e-37	-0.196955	1.10166e-32	Tjp2	2
3.96906e-37	0.0556924	1.11126e-32	Hspd1	2
4.11644e-37	-0.145173	1.15252e-32	Fam120a	2
4.17874e-37	-0.10532	1.16996e-32	Snx6	2
4.54523e-37	-0.18539	1.27257e-32	Tln1	2
4.665e-37	-0.188761	1.30611e-32	Acbd3	2
4.85896e-37	-0.0560918	1.36041e-32	Gcc2	2
5.01315e-37	0.087411	1.40358e-32	Mpdu1	2
5.16374e-37	-0.143847	1.44574e-32	Pkd2	2
5.75974e-37	-0.04981	1.61261e-32	Ppp3ca	2
5.78625e-37	-0.0198947	1.62003e-32	Trip6	2
5.7918e-37	-0.000753444	1.62159e-32	Srp19	2
5.82074e-37	-0.089168	1.62969e-32	Smad4	2
5.91448e-37	0.0627387	1.65594e-32	Txndc9	2
6.12922e-37	-0.0138129	1.71606e-32	Atp2b1	2
6.13785e-37	-0.116176	1.71848e-32	Tead1	2
6.18553e-37	-0.0544345	1.73182e-32	Gm561	2
6.51106e-37	-0.0694699	1.82297e-32	Hexim1	2
6.8095e-37	-0.139134	1.90652e-32	C77080	2
7.07583e-37	0.0205526	1.98109e-32	Yipf1	2
7.29712e-37	0.317113	2.04305e-32	Wdr89	2
7.34041e-37	-0.0450759	2.05517e-32	Cnot6	2
7.36331e-37	-0.00073541	2.06158e-32	Cmc1	2
7.37702e-37	0.0863832	2.06542e-32	Mrpl12	2
7.48128e-37	-0.153039	2.09461e-32	Pcmtd1	2
7.80634e-37	-0.0054975	2.18562e-32	2310039H08Rik	2
7.86048e-37	0.020037	2.20078e-32	Anapc5	2
7.91938e-37	-0.082017	2.21727e-32	Eif3j1	2
8.12948e-37	-0.205987	2.27609e-32	Klf7	2
8.60961e-37	-0.143254	2.41052e-32	Kmt2a	2
9.01597e-37	0.0556597	2.52429e-32	Cmpk1	2
9.60977e-37	-0.143585	2.69054e-32	Amotl2	2
9.83387e-37	-0.0169978	2.75329e-32	BC004004	2
9.98209e-37	-0.151046	2.79479e-32	Nedd4l	2
1.14208e-36	-0.0198448	3.19758e-32	Ccpg1os	2
1.169e-36	0.00916711	3.27297e-32	Sdc2	2
1.17343e-36	-0.0570119	3.28538e-32	Rprd2	2
1.17523e-36	-0.139862	3.2904e-32	Usp7	2
1.18542e-36	-0.0874103	3.31895e-32	Tcf4	2
1.30074e-36	-0.0891777	3.6418e-32	Tnfsf12	2
1.37087e-36	-0.039849	3.83817e-32	Taf6l	2
1.38543e-36	0.141071	3.87892e-32	Deb1	2
1.4307e-36	0.00386335	4.00567e-32	Emc3	2
1.43313e-36	-0.0349357	4.01247e-32	Pabpn1	2
1.47687e-36	-0.054041	4.13494e-32	Creb3l2	2
1.52539e-36	-0.000553191	4.27079e-32	Lin7c	2
1.56767e-36	-0.023482	4.38917e-32	Osgep	2
1.58933e-36	-0.0113889	4.44981e-32	2310011J03Rik	2
1.6796e-36	-0.0647738	4.70254e-32	Supt5	2
1.77067e-36	0.00089364	4.95753e-32	Ppp3cb	2
1.77821e-36	0.246592	4.97863e-32	Gm9844	2
1.77863e-36	-0.162493	4.97981e-32	Ccser2	2
1.82882e-36	-0.0624131	5.12034e-32	Nsd1	2
1.93355e-36	0.0781733	5.41355e-32	Arf3	2
1.99482e-36	-0.110603	5.5851e-32	Nfkb1	2
2.02926e-36	-0.0766562	5.68152e-32	Pdcd6ip	2
2.03698e-36	-0.214525	5.70315e-32	Cbx6	2
2.04359e-36	0.0361067	5.72165e-32	Wsb2	2
2.09708e-36	0.182719	5.87141e-32	Pbld2	2
2.10975e-36	-0.237344	5.90688e-32	Trim44	2
2.16169e-36	-0.0211564	6.05229e-32	Prpf8	2
2.18417e-36	-0.0785928	6.11525e-32	Ski	2
2.29865e-36	-0.120942	6.43577e-32	Taok1	2
2.39938e-36	-0.0209347	6.71778e-32	Nbr1	2
2.41485e-36	-0.225292	6.7611e-32	Vegfa	2
2.42556e-36	0.198695	6.79107e-32	Clec2d	2
2.72544e-36	0.267239	7.63069e-32	Lipt2	2
2.77373e-36	-0.155202	7.76588e-32	Phf14	2
2.78402e-36	-0.101304	7.7947e-32	Usp9x	2
2.84541e-36	-0.00582145	7.96657e-32	Poldip2	2
2.87052e-36	0.034595	8.03689e-32	Aamdc	2
2.94375e-36	-0.172171	8.2419e-32	Shroom3	2
2.94977e-36	0.0475762	8.25877e-32	Armcx3	2
3.02921e-36	-0.0565561	8.48118e-32	Fam96b	2
3.05619e-36	-0.182086	8.55672e-32	Tnpo3	2
3.06166e-36	-0.0707038	8.57202e-32	Morn2	2
3.06688e-36	0.0880516	8.58664e-32	Pmvk	2
3.23765e-36	-0.0257648	9.06476e-32	Pcif1	2
3.30697e-36	-0.0829805	9.25884e-32	Pld1	2
3.42371e-36	-0.20948	9.5857e-32	Myh9	2
3.49887e-36	-0.0333865	9.79615e-32	Pink1	2
3.57478e-36	-0.000426789	1.00087e-31	Macrod1	2
3.59258e-36	-0.00476585	1.00585e-31	Qars	2
3.61606e-36	0.100202	1.01242e-31	Ncbp2	2
3.65494e-36	0.0242311	1.02331e-31	Ugp2	2
3.93923e-36	-0.16217	1.10291e-31	Ddx6	2
3.94047e-36	-0.0284396	1.10325e-31	1110065P20Rik	2
4.02532e-36	-0.186692	1.12701e-31	Rora	2
4.22672e-36	0.159245	1.1834e-31	Cisd3	2
4.34987e-36	-0.00990108	1.21788e-31	Rap1a	2
4.36877e-36	-0.199848	1.22317e-31	Dlc1	2
4.40559e-36	0.0836894	1.23348e-31	Smpd1	2
4.41937e-36	0.0889872	1.23733e-31	Selt	2
4.44938e-36	-0.143866	1.24574e-31	Mlec	2
4.46341e-36	-0.0731756	1.24966e-31	Gsk3b	2
4.55078e-36	-0.0633847	1.27413e-31	Cds2	2
4.63347e-36	-0.0540806	1.29728e-31	Nop56	2
4.63405e-36	-0.0858726	1.29744e-31	Ppp2cb	2
4.82782e-36	0.0965183	1.35169e-31	Zc3h14	2
4.84025e-36	0.0912347	1.35517e-31	Cfap36	2
4.95283e-36	-0.103901	1.38669e-31	Usp34	2
4.99616e-36	-0.172409	1.39883e-31	Zbtb7a	2
5.00534e-36	0.0113068	1.4014e-31	Dbnl	2
5.14065e-36	-0.203424	1.43928e-31	Csnk1e	2
5.21474e-36	-0.0730846	1.46002e-31	Mrpl57	2
5.28265e-36	0.0417839	1.47904e-31	Oard1	2
5.53846e-36	0.0763457	1.55066e-31	Trappc3	2
5.57799e-36	0.028384	1.56173e-31	Plekhb1	2
5.61715e-36	-0.0663296	1.57269e-31	Agtrap	2
5.74795e-36	-0.0845811	1.60931e-31	Rere	2
6.04645e-36	0.0588344	1.69289e-31	Bloc1s2	2
6.1646e-36	-0.068511	1.72596e-31	Adgrg6	2
6.41236e-36	-0.148734	1.79533e-31	R3hdm2	2
6.5388e-36	0.0397011	1.83073e-31	Fasn	2
6.5728e-36	0.22929	1.84025e-31	Cyp2j6	2
6.84172e-36	-0.112829	1.91554e-31	Elf1	2
6.88749e-36	-0.0728265	1.92836e-31	Ccnl2	2
6.92143e-36	0.085835	1.93786e-31	Wdr83	2
7.01676e-36	0.0367261	1.96455e-31	Mmadhc	2
7.02237e-36	0.0234888	1.96612e-31	Dohh	2
7.48531e-36	0.0206932	2.09574e-31	Smc1a	2
7.87601e-36	0.0558614	2.20513e-31	Zranb2	2
8.07453e-36	0.0473237	2.26071e-31	Fbxl3	2
8.13903e-36	0.079655	2.27877e-31	Aph1a	2
8.46746e-36	0.00949351	2.37072e-31	2310033P09Rik	2
8.77009e-36	-0.0503601	2.45545e-31	Crk	2
8.77511e-36	-0.120708	2.45686e-31	Nhsl1	2
8.89641e-36	-0.0294951	2.49082e-31	Dnaja1	2
8.94178e-36	0.0405766	2.50352e-31	Efemp2	2
8.98119e-36	0.191067	2.51455e-31	Lrrn1	2
9.27664e-36	0.00943089	2.59727e-31	Derl2	2
9.38051e-36	0.132301	2.62635e-31	Tmem184a	2
9.5127e-36	-0.0285274	2.66337e-31	Lrif1	2
9.86745e-36	0.0202842	2.76269e-31	Plin2	2
9.9549e-36	-0.102337	2.78717e-31	Tanc1	2
1.01553e-35	0.207497	2.84328e-31	Cpq	2
1.01957e-35	-0.0326743	2.8546e-31	Zmynd11	2
1.0237e-35	-0.145213	2.86617e-31	Amotl1	2
1.07923e-35	-0.0174788	3.02164e-31	Pygb	2
1.09375e-35	-0.0565193	3.06229e-31	Ino80d	2
1.12376e-35	-0.00799375	3.14631e-31	Vps72	2
1.12559e-35	0.0331229	3.15144e-31	Atg3	2
1.12845e-35	-0.0569695	3.15944e-31	Mtcl1	2
1.14002e-35	0.0356584	3.19182e-31	Srgap2	2
1.15268e-35	-0.095686	3.22728e-31	Ehmt2	2
1.15836e-35	0.0417508	3.24317e-31	Timm17b	2
1.16717e-35	-0.189632	3.26784e-31	Rbpms	2
1.20447e-35	0.0133122	3.37227e-31	Zfp771	2
1.20684e-35	-0.0282115	3.37891e-31	Mesdc2	2
1.26455e-35	-0.138978	3.5405e-31	Mtss1	2
1.26535e-35	0.0143371	3.54271e-31	Polr2g	2
1.27293e-35	0.0134796	3.56396e-31	Ing2	2
1.28257e-35	0.348132	3.59093e-31	Mia	2
1.28771e-35	-0.262469	3.60533e-31	Hnrnph1	2
1.34067e-35	-0.0208795	3.7536e-31	Tnks1bp1	2
1.34076e-35	-0.124132	3.75387e-31	Rfc1	2
1.35349e-35	-0.0929237	3.78951e-31	Golim4	2
1.36224e-35	0.0548177	3.81401e-31	Upp1	2
1.42284e-35	-0.0420241	3.98366e-31	Abcd3	2
1.46193e-35	-0.150906	4.09311e-31	Ptprj	2
1.4743e-35	-0.00105509	4.12776e-31	H2-Q4	2
1.47469e-35	0.327731	4.12883e-31	Sptssa	2
1.49858e-35	-0.0300794	4.19571e-31	Copa	2
1.54923e-35	-0.0108596	4.33753e-31	Eml2	2
1.57785e-35	0.108175	4.41767e-31	Slc50a1	2
1.62419e-35	-0.151702	4.5474e-31	Farp1	2
1.63852e-35	-0.012631	4.58753e-31	Ring1	2
1.67511e-35	-0.00224935	4.68999e-31	Ilk	2
1.71519e-35	-0.0399676	4.80218e-31	Znrd1	2
1.71761e-35	-0.0470827	4.80897e-31	Bod1l	2
1.72186e-35	-0.0384092	4.82086e-31	Saysd1	2
1.73759e-35	-0.0238799	4.8649e-31	Ebna1bp2	2
1.75371e-35	-0.0667303	4.91002e-31	Ldb1	2
1.77794e-35	-0.0582847	4.97789e-31	Actr2	2
1.82774e-35	0.0621191	5.11732e-31	Rab34	2
1.87383e-35	0.053894	5.24635e-31	Flot2	2
1.88053e-35	0.0451001	5.26512e-31	Lrch1	2
1.88987e-35	0.048934	5.29127e-31	Tpd52l2	2
1.9554e-35	0.0687064	5.47473e-31	Gdi1	2
1.97801e-35	0.0152019	5.53802e-31	Trim24	2
1.97931e-35	0.0193667	5.54168e-31	mt-Atp8	2
2.04056e-35	-0.0267365	5.71317e-31	Commd4	2
2.05553e-35	0.0832465	5.75507e-31	Ndufaf2	2
2.06923e-35	0.0253738	5.79344e-31	Rfc2	2
2.12083e-35	-0.0875296	5.9379e-31	Nr3c1	2
2.14785e-35	-0.0712272	6.01354e-31	Sgms2	2
2.17911e-35	0.0409984	6.10108e-31	Timm17a	2
2.18008e-35	-0.0881545	6.10379e-31	Papola	2
2.21034e-35	-0.0164076	6.1885e-31	Pqbp1	2
2.3358e-35	-0.0995167	6.53978e-31	Rock2	2
2.3505e-35	0.102538	6.58093e-31	Gm10094	2
2.36975e-35	-0.00700502	6.63484e-31	2210013O21Rik	2
2.44332e-35	0.0459371	6.8408e-31	Fam3a	2
2.47804e-35	-0.12394	6.93802e-31	Ccdc107	2
2.55295e-35	-0.283039	7.14774e-31	Acot1	2
2.57925e-35	0.0110874	7.22138e-31	Flywch2	2
2.59655e-35	0.0347408	7.26982e-31	Abhd17c	2
2.63776e-35	-0.130505	7.38521e-31	Myh14	2
2.66677e-35	-0.171946	7.46642e-31	Shank2	2
2.68503e-35	-0.015439	7.51756e-31	Fam177a	2
2.74413e-35	-0.162878	7.68301e-31	Ablim1	2
2.82802e-35	-0.0508848	7.91788e-31	Fam50a	2
2.83727e-35	-0.222005	7.94379e-31	Crim1	2
2.854e-35	-0.0899459	7.99063e-31	Zfp326	2
2.85462e-35	-0.0137646	7.99236e-31	Bbip1	2
2.93722e-35	0.0275436	8.22364e-31	Pdcd2	2
3.00712e-35	-0.0530322	8.41932e-31	Dhx15	2
3.0879e-35	0.0253144	8.6455e-31	Rb1cc1	2
3.09383e-35	0.044629	8.66211e-31	Mtx1	2
3.10252e-35	-0.0835478	8.68643e-31	Mphosph8	2
3.10869e-35	-0.0707996	8.70371e-31	Gpbp1	2
3.23419e-35	-0.0367485	9.05509e-31	Znrf2	2
3.30126e-35	-0.148114	9.24287e-31	Celf1	2
3.35497e-35	0.0229562	9.39326e-31	2210016F16Rik	2
3.36717e-35	-0.0506666	9.42741e-31	Cltc	2
3.42901e-35	0.0893061	9.60055e-31	Nabp2	2
3.50614e-35	0.0996953	9.81649e-31	Ift57	2
3.52984e-35	-0.0123096	9.88285e-31	Itgb8	2
3.63744e-35	-0.137583	1.01841e-30	Mbd2	2
3.66801e-35	-0.00640226	1.02697e-30	Fam20b	2
3.67333e-35	-0.166929	1.02846e-30	Sorl1	2
3.73736e-35	0.334458	1.04638e-30	Shisa5	2
3.74653e-35	-0.220896	1.04895e-30	Arid1a	2
3.79296e-35	-0.098559	1.06195e-30	Spns2	2
3.8032e-35	-0.205101	1.06482e-30	Eif4g3	2
3.82555e-35	-0.0646623	1.07108e-30	Cdc42ep1	2
3.84446e-35	0.00399996	1.07637e-30	Mthfs	2
3.87506e-35	-0.125427	1.08494e-30	Ctdnep1	2
3.95716e-35	-0.00248995	1.10793e-30	Vamp5	2
3.96666e-35	-0.0819266	1.11058e-30	Kif1b	2
4.05234e-35	-0.125374	1.13457e-30	Kif1c	2
4.13575e-35	-0.0596047	1.15793e-30	Tprkb	2
4.28834e-35	-0.0920691	1.20065e-30	Yy1	2
4.28858e-35	-0.0389294	1.20072e-30	Rbfa	2
4.33018e-35	-0.152368	1.21236e-30	Cpd	2
4.34008e-35	0.0969064	1.21514e-30	Faf1	2
4.44839e-35	-0.136895	1.24546e-30	Sppl2a	2
4.52796e-35	0.0822809	1.26774e-30	Nelfe	2
4.53923e-35	-0.058821	1.27089e-30	Chmp4c	2
4.59296e-35	-0.0329831	1.28594e-30	Cebpg	2
4.63497e-35	-0.20374	1.2977e-30	Cxxc5	2
4.66809e-35	-0.0620405	1.30697e-30	Kansl1l	2
4.68705e-35	-0.10454	1.31228e-30	Ptbp1	2
4.7869e-35	-0.0489477	1.34024e-30	Nrip1	2
4.83692e-35	0.0410991	1.35424e-30	Pdha1	2
4.84345e-35	-0.257862	1.35607e-30	Plec	2
4.85254e-35	-0.240618	1.35861e-30	Klf3	2
4.92133e-35	-0.010406	1.37787e-30	Brd8	2
5.16636e-35	-0.0560386	1.44648e-30	Epc2	2
5.2673e-35	-0.0802824	1.47474e-30	Cdk9	2
5.31997e-35	-0.0772288	1.48949e-30	Snx27	2
5.32265e-35	0.0818627	1.49024e-30	Itgav	2
5.33346e-35	0.0328067	1.49326e-30	2010111I01Rik	2
5.39127e-35	-0.054645	1.50945e-30	Pdpk1	2
5.8753e-35	0.0200087	1.64497e-30	Srsf1	2
5.94863e-35	-0.00870797	1.6655e-30	Ubl3	2
6.11421e-35	-0.0143775	1.71186e-30	Hif1a	2
6.15805e-35	-0.0321476	1.72413e-30	Trip12	2
6.36498e-35	-0.142923	1.78207e-30	Pdgfc	2
6.53326e-35	0.015206	1.82918e-30	Ap2a2	2
6.83725e-35	0.0545129	1.91429e-30	Ngdn	2
6.93907e-35	0.00689894	1.9428e-30	Irf3	2
6.95374e-35	-0.14617	1.94691e-30	Pam16	2
7.05796e-35	0.00538824	1.97609e-30	Zcchc9	2
7.17663e-35	-0.0168384	2.00931e-30	Bbx	2
7.33018e-35	0.0716202	2.0523e-30	Cdc123	2
7.35581e-35	-0.12973	2.05948e-30	Kat2b	2
7.38273e-35	-0.152438	2.06702e-30	Kansl1	2
7.41087e-35	0.0669648	2.0749e-30	Mrpl21	2
7.43026e-35	0.0562109	2.08032e-30	Lsm10	2
7.45059e-35	-0.111272	2.08602e-30	Kidins220	2
7.52049e-35	0.0681683	2.10559e-30	Ptpn18	2
7.60801e-35	-0.00834808	2.13009e-30	Anapc16	2
7.65816e-35	-0.0161882	2.14413e-30	Myo18a	2
7.70305e-35	-0.0432006	2.1567e-30	Rad23a	2
7.8161e-35	0.0148034	2.18835e-30	Tmem106c	2
8.08759e-35	-0.00244771	2.26436e-30	Ocln	2
8.24417e-35	-0.101811	2.3082e-30	Abr	2
8.39272e-35	-0.0154437	2.34979e-30	Nudt9	2
8.40135e-35	0.0256874	2.35221e-30	Tmem30a	2
8.42388e-35	0.0164069	2.35852e-30	Cfl2	2
8.51402e-35	-0.0795781	2.38376e-30	Erbb3	2
8.55101e-35	-0.0477397	2.39411e-30	Med29	2
8.57976e-35	0.0719364	2.40216e-30	Adprhl2	2
8.58026e-35	0.049933	2.4023e-30	Dnlz	2
8.94294e-35	-0.00404769	2.50384e-30	Syngr1	2
9.4525e-35	-0.0729294	2.64651e-30	Mia3	2
9.82468e-35	-0.0936162	2.75071e-30	Ahcyl1	2
9.82882e-35	-0.0178517	2.75187e-30	Lsm12	2
9.86811e-35	0.0626668	2.76287e-30	Gna14	2
1.00945e-34	-0.058892	2.82625e-30	Hdac5	2
1.01075e-34	0.0934487	2.8299e-30	Fbxw5	2
1.01221e-34	0.0314056	2.83399e-30	Surf4	2
1.03445e-34	0.0978237	2.89625e-30	Rraga	2
1.04143e-34	0.04624	2.9158e-30	Suds3	2
1.06658e-34	-0.0532118	2.9862e-30	Tm2d2	2
1.12855e-34	-0.0175349	3.15971e-30	Tctex1d2	2
1.13037e-34	-0.140163	3.1648e-30	Tmcc1	2
1.13231e-34	-0.12348	3.17024e-30	Tor1aip1	2
1.16577e-34	-0.110116	3.26392e-30	Nudcd3	2
1.17469e-34	0.0732552	3.28888e-30	Kat5	2
1.17901e-34	-0.0963318	3.301e-30	Slc25a23	2
1.18223e-34	0.0469321	3.31e-30	Ndufs8	2
1.1831e-34	0.078938	3.31243e-30	Psmd13	2
1.22826e-34	-0.0773494	3.43889e-30	Rsf1	2
1.24494e-34	-0.222983	3.48559e-30	Irf2bp2	2
1.24857e-34	0.12679	3.49575e-30	Fdps	2
1.33233e-34	0.0950704	3.73025e-30	Atp6ap1	2
1.34316e-34	-0.0298577	3.76057e-30	Glrx2	2
1.3492e-34	0.0253786	3.77749e-30	Gps2	2
1.361e-34	-0.400291	3.81054e-30	Hbegf	2
1.39904e-34	-0.122705	3.91704e-30	Srsf9	2
1.40012e-34	-0.0345807	3.92005e-30	Efr3a	2
1.44095e-34	0.0505114	4.03438e-30	2210016L21Rik	2
1.44441e-34	0.117428	4.04405e-30	Ndfip2	2
1.51973e-34	-0.0136792	4.25495e-30	Mrpl34	2
1.56548e-34	-0.00128053	4.38302e-30	Mkrn2os	2
1.56668e-34	-0.0602813	4.38639e-30	Mrps36	2
1.58338e-34	-0.282443	4.43314e-30	Scx	2
1.64619e-34	-0.154534	4.609e-30	Auts2	2
1.65527e-34	0.020914	4.63443e-30	Sdf2	2
1.66955e-34	-0.0296694	4.6744e-30	Mecp2	2
1.67845e-34	0.0428582	4.69933e-30	Eif4e2	2
1.68855e-34	0.0822187	4.7276e-30	Yif1b	2
1.69413e-34	-0.23178	4.74321e-30	Myrf	2
1.71269e-34	-0.127087	4.7952e-30	Brd4	2
1.81051e-34	0.0197413	5.06906e-30	Igsf5	2
1.84018e-34	-0.107166	5.15214e-30	Atn1.1	2
1.84651e-34	0.00854025	5.16987e-30	Rab5c	2
1.86342e-34	0.100722	5.21719e-30	Sdsl	2
1.89295e-34	0.00870255	5.29989e-30	2610507B11Rik	2
1.90105e-34	-0.0728467	5.32256e-30	Slc4a4	2
1.90307e-34	0.0331613	5.32821e-30	Ubr5	2
1.91207e-34	0.00900375	5.35343e-30	Setd5	2
2.00504e-34	-0.174957	5.61372e-30	Chdh	2
2.04132e-34	-0.00588713	5.71528e-30	Zcchc7	2
2.05188e-34	0.0206588	5.74484e-30	Fads6	2
2.05946e-34	-0.0562057	5.76606e-30	Huwe1	2
2.18356e-34	-0.208152	6.11353e-30	Kdm1a	2
2.23561e-34	0.014406	6.25925e-30	Aars	2
2.26747e-34	-0.096875	6.34846e-30	Chd6	2
2.28367e-34	-0.11679	6.39382e-30	Rai1	2
2.35962e-34	-0.0485353	6.60646e-30	Slc38a10	2
2.36254e-34	0.0353458	6.61465e-30	Mrps18b	2
2.37879e-34	0.0669236	6.66012e-30	Rogdi	2
2.38809e-34	0.0666518	6.68616e-30	Cdk19	2
2.38986e-34	-0.0890587	6.69112e-30	Atp2a2	2
2.40216e-34	0.0148707	6.72557e-30	Stip1	2
2.46492e-34	0.010221	6.90129e-30	Fundc2	2
2.49195e-34	0.124522	6.97696e-30	Gsr	2
2.49528e-34	-0.0350777	6.98628e-30	Ankrd17	2
2.56361e-34	0.0994668	7.17759e-30	Fam136a	2
2.63339e-34	0.0116512	7.37296e-30	Mpzl1	2
2.64451e-34	-0.0274854	7.4041e-30	Cnot1	2
2.68836e-34	0.000886616	7.52687e-30	Dtx3	2
2.69187e-34	-0.150564	7.5367e-30	Srsf10	2
2.71924e-34	0.0455923	7.61334e-30	Uba1	2
2.72423e-34	0.0104252	7.62731e-30	Chchd3	2
2.73013e-34	-0.0882087	7.64382e-30	Polr2a	2
2.74828e-34	-0.00849136	7.69463e-30	Zyx	2
2.78911e-34	0.0476208	7.80895e-30	Toporsos	2
2.81876e-34	0.0244587	7.89196e-30	Rit1	2
2.88304e-34	-0.0772689	8.07194e-30	Ptpn21	2
2.91162e-34	0.0571874	8.15195e-30	Tm2d1	2
2.92783e-34	0.0109059	8.19735e-30	Dtymk	2
2.9453e-34	-0.121964	8.24624e-30	Setd2	2
3.01817e-34	-0.155785	8.45028e-30	Rsbn1	2
3.05087e-34	-0.129088	8.54184e-30	Ubap2l	2
3.10954e-34	0.0366471	8.70609e-30	Snrnp48	2
3.1492e-34	-0.0701284	8.81713e-30	Med21	2
3.17065e-34	-0.0648809	8.87718e-30	Dab2ip	2
3.21735e-34	-0.107812	9.00792e-30	Ext1	2
3.25823e-34	-0.136965	9.1224e-30	Ctcf	2
3.29728e-34	-0.0715527	9.23173e-30	Brd3	2
3.36583e-34	0.0728249	9.42364e-30	Galnt1	2
3.4287e-34	-0.0284637	9.59966e-30	Jade1	2
3.49624e-34	-0.0236249	9.78876e-30	Wiz	2
3.51083e-34	0.0812912	9.82962e-30	Vars	2
3.5128e-34	-0.0577954	9.83513e-30	Ano1	2
3.52258e-34	0.0200891	9.86251e-30	Mrpl28	2
3.56705e-34	-0.172035	9.98701e-30	Prrc2b	2
3.60025e-34	-0.045913	1.008e-29	Clcn3	2
3.62034e-34	-0.0258734	1.01362e-29	Zcchc6	2
3.669e-34	0.0293545	1.02725e-29	Epb41l5	2
3.7237e-34	-0.106744	1.04256e-29	Rnf149	2
3.80609e-34	-0.0813693	1.06563e-29	Ssbp3	2
3.80979e-34	-0.162024	1.06667e-29	Cdk12	2
3.82467e-34	-0.0678255	1.07083e-29	Malsu1	2
3.82504e-34	-0.0209629	1.07094e-29	Leng8	2
3.87681e-34	-0.0884664	1.08543e-29	Mier1	2
3.91814e-34	0.0475275	1.097e-29	Bche	2
4.01371e-34	-0.175361	1.12376e-29	Map4k4	2
4.04709e-34	0.0128737	1.13311e-29	Nr5a2	2
4.05161e-34	0.0878188	1.13437e-29	Camk2d	2
4.10238e-34	0.0688525	1.14858e-29	Tspan31	2
4.12745e-34	0.0516516	1.1556e-29	Asna1	2
4.18502e-34	0.0410323	1.17172e-29	Ing4	2
4.19805e-34	-0.0258265	1.17537e-29	Fbxw2	2
4.26175e-34	0.0120521	1.19321e-29	Cox19	2
4.30317e-34	-0.0395196	1.2048e-29	Phc2	2
4.30397e-34	0.0851613	1.20503e-29	Ap3s1	2
4.32614e-34	-0.0162676	1.21123e-29	Ece1	2
4.33347e-34	0.0274856	1.21328e-29	Tpd52	2
4.36522e-34	-0.0747001	1.22217e-29	Phf21a	2
4.42842e-34	-0.116954	1.23987e-29	Spin1	2
4.46824e-34	-0.072902	1.25102e-29	Bmpr1a	2
4.48427e-34	-0.081224	1.25551e-29	Adcy6	2
4.55955e-34	-0.0555046	1.27658e-29	Mybbp1a	2
4.59838e-34	-0.0336856	1.28746e-29	Dctn1	2
4.65608e-34	-0.0234396	1.30361e-29	Glyr1	2
4.72193e-34	0.0581636	1.32205e-29	Mrps23	2
4.91611e-34	-0.0728089	1.37641e-29	Cebpzos	2
5.06205e-34	0.0740872	1.41727e-29	Galk1	2
5.1238e-34	0.0257943	1.43456e-29	Sft2d2	2
5.15265e-34	0.0378892	1.44264e-29	Diablo	2
5.21961e-34	-0.231059	1.46139e-29	Smim5	2
5.27725e-34	-0.107085	1.47752e-29	Tardbp	2
5.31688e-34	0.223329	1.48862e-29	Gm9493	2
5.33068e-34	-0.0333227	1.49248e-29	Mgrn1	2
5.33974e-34	-0.110035	1.49502e-29	Dhx36	2
5.37226e-34	-0.0132611	1.50412e-29	Sgce	2
5.38474e-34	-0.202534	1.50762e-29	Dag1	2
5.42752e-34	-0.0971906	1.5196e-29	Zfp292	2
5.44907e-34	-0.0112246	1.52563e-29	Ppp6r3	2
5.48431e-34	-0.138231	1.5355e-29	Hspb11	2
5.73532e-34	-0.0807567	1.60577e-29	Xpa	2
5.77075e-34	0.108547	1.61569e-29	Timm50	2
5.81927e-34	0.0355506	1.62928e-29	Mkks	2
5.96569e-34	-0.0696833	1.67027e-29	Ppl	2
5.98459e-34	-0.0524157	1.67556e-29	Calu	2
6.05088e-34	-0.0143314	1.69413e-29	Oxr1	2
6.11496e-34	-0.0583323	1.71207e-29	Plce1	2
6.17392e-34	0.127466	1.72857e-29	Maged2	2
6.29395e-34	-0.137851	1.76218e-29	Smarca5	2
6.37266e-34	-0.0989818	1.78422e-29	Fam107b	2
6.38999e-34	-0.0314284	1.78907e-29	Baz1b	2
6.43337e-34	-0.200671	1.80121e-29	Itih5	2
6.72223e-34	-0.0550889	1.88209e-29	Pfdn4	2
6.78923e-34	0.0180684	1.90085e-29	Pdcl3	2
7.13759e-34	0.0696725	1.99838e-29	Txndc12	2
7.22761e-34	-0.0415429	2.02359e-29	Insig2	2
7.29543e-34	0.0324972	2.04257e-29	Man1b1	2
7.29877e-34	-0.114133	2.04351e-29	Tmem245	2
7.3079e-34	-0.102848	2.04607e-29	Cracr2b	2
7.45024e-34	-0.124915	2.08592e-29	Rbbp6	2
7.45219e-34	0.0551612	2.08646e-29	Txndc15	2
7.67271e-34	-0.17741	2.14821e-29	Pcm1	2
7.68366e-34	0.0208246	2.15127e-29	Sar1a	2
7.7458e-34	0.0469652	2.16867e-29	Mff	2
7.81537e-34	0.0433943	2.18815e-29	Mfsd11	2
7.83358e-34	-0.0519448	2.19325e-29	AI661453	2
7.86099e-34	0.0828775	2.20092e-29	Ctsz	2
7.94409e-34	0.0120498	2.22419e-29	Phf20	2
8.0742e-34	-0.0492145	2.26061e-29	Slc44a1	2
8.4568e-34	0.0284721	2.36774e-29	l7Rn6	2
8.55649e-34	-0.00157171	2.39565e-29	Cs	2
8.62705e-34	-0.102698	2.4154e-29	Pcmt1	2
8.70467e-34	0.0323158	2.43713e-29	Sirt2	2
8.76839e-34	0.302344	2.45497e-29	Ptgds	2
8.77741e-34	0.0658214	2.4575e-29	Cops5	2
8.80063e-34	0.0179875	2.464e-29	Ankrd12	2
8.81274e-34	-0.0285051	2.46739e-29	Kxd1	2
8.91295e-34	-0.0856223	2.49545e-29	Tmod1	2
8.94617e-34	0.0980764	2.50475e-29	Naprt	2
8.95239e-34	-0.006255	2.50649e-29	Rela	2
9.26722e-34	0.00942358	2.59464e-29	Trappc1	2
9.38357e-34	0.104071	2.62721e-29	Smim20	2
9.56343e-34	-0.00168272	2.67757e-29	Nr2c2ap	2
9.64912e-34	0.0965728	2.70156e-29	Capn2	2
9.83556e-34	-0.0985096	2.75376e-29	Larp1b	2
1.00122e-33	-0.0147969	2.80323e-29	Pofut2	2
1.01813e-33	-0.10208	2.85057e-29	Magi3	2
1.0414e-33	0.103549	2.91571e-29	Cyp39a1	2
1.05669e-33	0.106694	2.95852e-29	Bub3	2
1.05806e-33	0.0275075	2.96235e-29	Mettl23	2
1.05849e-33	0.223123	2.96357e-29	Cav2	2
1.06128e-33	-0.157741	2.97136e-29	Hnrnpab	2
1.08593e-33	-0.150037	3.04039e-29	Arid2	2
1.10483e-33	-0.0782239	3.0933e-29	Grb10	2
1.1089e-33	0.0302651	3.10471e-29	Zfp560	2
1.11155e-33	-0.0855281	3.11212e-29	Smim4	2
1.12042e-33	-0.0941791	3.13695e-29	Trpc4ap	2
1.13442e-33	0.201104	3.17616e-29	Gstt2	2
1.13679e-33	-0.101331	3.18278e-29	Fbxo6	2
1.15929e-33	0.170461	3.24579e-29	Rnaset2b	2
1.18715e-33	0.0578544	3.32378e-29	Trappc2l	2
1.20896e-33	-0.0660313	3.38486e-29	2022-09-02	2
1.21377e-33	-0.162254	3.39831e-29	Zfp395	2
1.22937e-33	0.0427748	3.442e-29	Snf8	2
1.25579e-33	0.00269029	3.51597e-29	Araf	2
1.3014e-33	-0.207806	3.64367e-29	Tns3	2
1.32294e-33	-0.0148823	3.70396e-29	Trappc6a	2
1.34499e-33	-0.00630292	3.7657e-29	Akt1s1	2
1.36234e-33	-0.00609024	3.81428e-29	Fuca1	2
1.37232e-33	0.00203068	3.84223e-29	Dnmt3a	2
1.39608e-33	-0.0225004	3.90874e-29	Synj2bp	2
1.43323e-33	0.00668215	4.01277e-29	Elavl1	2
1.44766e-33	0.0666944	4.05317e-29	Pepd	2
1.4812e-33	-0.0703031	4.14707e-29	Nrd1	2
1.4914e-33	0.0119402	4.17563e-29	Azi2	2
1.52286e-33	0.0288286	4.26372e-29	Mplkip	2
1.57245e-33	-0.0869781	4.40254e-29	Cd164	2
1.57305e-33	0.175492	4.40421e-29	Ephx1	2
1.57997e-33	0.123448	4.42361e-29	Slc25a11	2
1.59094e-33	-0.137631	4.45431e-29	Fam84b	2
1.61344e-33	-0.0239513	4.5173e-29	Nrbp2	2
1.70024e-33	-0.0948294	4.76034e-29	Fgfr1op2	2
1.7334e-33	-0.119406	4.85319e-29	Smarca4	2
1.73878e-33	-0.147975	4.86824e-29	Pkp4	2
1.75345e-33	-0.0011914	4.90931e-29	Amfr	2
1.76468e-33	0.0685701	4.94076e-29	Cetn2	2
1.79031e-33	-0.0486546	5.0125e-29	Polr2j	2
1.79728e-33	0.0153909	5.03202e-29	Acer3	2
1.82824e-33	-0.0150425	5.1187e-29	Auh	2
1.85913e-33	-0.0133699	5.2052e-29	Smc3	2
1.85977e-33	-0.0418346	5.20698e-29	Ccdc47	2
1.8806e-33	0.21181	5.26531e-29	Hmgn2	2
1.8814e-33	0.0455985	5.26755e-29	Creb3	2
1.88815e-33	-0.00601614	5.28643e-29	Tmem107	2
1.94921e-33	0.0557883	5.4574e-29	Mrpl15	2
1.95254e-33	-0.0649096	5.46672e-29	Ncln	2
2.02035e-33	0.0557285	5.65656e-29	Med25	2
2.02098e-33	-0.0853072	5.65835e-29	Ep300	2
2.02471e-33	0.169207	5.66879e-29	Rhoj	2
2.03323e-33	-0.0063743	5.69263e-29	Zmynd8	2
2.05424e-33	-0.0193115	5.75146e-29	Trappc5	2
2.10625e-33	-0.0155599	5.89709e-29	Ppie	2
2.13248e-33	0.0206825	5.97052e-29	Lin37	2
2.14041e-33	-0.0958859	5.99272e-29	Rabl6	2
2.20124e-33	-0.114585	6.16304e-29	Dnajb2	2
2.2336e-33	-0.273626	6.25363e-29	Ahnak	2
2.24949e-33	-0.189107	6.29813e-29	Mal2	2
2.25929e-33	-0.00122832	6.32557e-29	Borcs7	2
2.28164e-33	0.0279285	6.38813e-29	Dcxr	2
2.29235e-33	-0.097323	6.41811e-29	Mtpn	2
2.306e-33	-0.0113146	6.45634e-29	Alg5	2
2.33464e-33	-0.0691214	6.53653e-29	Cers4	2
2.33914e-33	-0.0363161	6.54914e-29	Cdpf1	2
2.34997e-33	-0.0369836	6.57943e-29	Apbb2	2
2.35193e-33	-0.12099	6.58493e-29	Chd2	2
2.35486e-33	0.0391482	6.59314e-29	Tmem126a	2
2.42739e-33	-0.10549	6.7962e-29	Smim1	2
2.43552e-33	-0.089167	6.81898e-29	Carhsp1	2
2.46204e-33	0.056696	6.89322e-29	Ss18	2
2.4761e-33	-0.0162162	6.9326e-29	Shb	2
2.50536e-33	-0.0152561	7.01451e-29	Ppp1r9a	2
2.58497e-33	-0.0044982	7.2374e-29	Eif1b	2
2.79114e-33	-0.0389708	7.81463e-29	Denr	2
2.792e-33	0.0475928	7.81705e-29	Tbc1d4	2
2.79705e-33	0.0708141	7.83119e-29	Fam129b	2
2.80406e-33	-0.0171016	7.85081e-29	Ep400	2
2.84262e-33	-0.0499707	7.95877e-29	Stx5a	2
2.92328e-33	-0.0621953	8.1846e-29	Arl8b	2
2.94776e-33	0.0773387	8.25314e-29	Muc1	2
2.95103e-33	-0.0578702	8.2623e-29	Adgrg1	2
3.08913e-33	0.0878307	8.64896e-29	Bud31	2
3.11318e-33	0.00144808	8.71628e-29	Nkap	2
3.11912e-33	0.0405931	8.73291e-29	Irf2	2
3.13035e-33	-0.160154	8.76434e-29	Acin1	2
3.15686e-33	-0.0929392	8.83858e-29	Ogdh	2
3.17031e-33	-0.00999681	8.87624e-29	Szrd1	2
3.2172e-33	0.0975457	9.00752e-29	Arpc4	2
3.2463e-33	0.208134	9.089e-29	Gm8186	2
3.28501e-33	0.0237225	9.19737e-29	Csnk2a1	2
3.3031e-33	0.0460937	9.24803e-29	Rnf187	2
3.36725e-33	0.0110673	9.42763e-29	Mri1	2
3.37255e-33	-0.0813288	9.44247e-29	1110004E09Rik	2
3.38501e-33	0.0704096	9.47735e-29	Mrpl50	2
3.40112e-33	0.0392789	9.52246e-29	Ivns1abp	2
3.41301e-33	0.0478738	9.55574e-29	Dnaja2	2
3.42563e-33	-0.10682	9.59109e-29	Mta1	2
3.47737e-33	-0.0695464	9.73593e-29	Ddx46	2
3.48021e-33	-0.0200122	9.74389e-29	Mettl9	2
3.497e-33	-0.103978	9.79091e-29	Itpkb	2
3.53178e-33	0.0480866	9.88828e-29	Actr10	2
3.53725e-33	-0.0223857	9.9036e-29	Rbm17	2
3.58567e-33	-0.223775	1.00392e-28	Il6st	2
3.62693e-33	-0.0455801	1.01547e-28	Zfp639	2
3.65464e-33	-0.0887262	1.02323e-28	Crtc3	2
3.65721e-33	-0.183664	1.02395e-28	Itga9	2
3.69998e-33	-0.13607	1.03592e-28	Zfp704	2
3.72467e-33	0.0651909	1.04283e-28	Pcyox1	2
3.73367e-33	-0.0847137	1.04535e-28	Hnrnpd	2
3.74489e-33	-0.113491	1.04849e-28	Lamc2	2
3.74619e-33	-0.129434	1.04886e-28	Snrnp200	2
3.74625e-33	0.0389156	1.04888e-28	Akr1e1	2
3.74724e-33	0.097204	1.04915e-28	Mob4	2
3.76634e-33	0.0730323	1.0545e-28	Txnl1	2
3.79472e-33	0.120843	1.06245e-28	Phyh	2
3.84452e-33	-0.148233	1.07639e-28	Tshz1	2
3.99096e-33	0.109463	1.11739e-28	Hnrnph2	2
3.99267e-33	0.00896024	1.11787e-28	Fam162a	2
4.00995e-33	0.129824	1.12271e-28	Tmx2	2
4.03024e-33	0.0271552	1.12839e-28	Rbm7	2
4.05453e-33	-0.213911	1.13519e-28	Edn1	2
4.12037e-33	-0.027764	1.15362e-28	Dcun1d1	2
4.14333e-33	0.0209691	1.16005e-28	Cisd2	2
4.22556e-33	-0.0878864	1.18307e-28	Inadl	2
4.23196e-33	-0.106262	1.18486e-28	Nek7	2
4.26885e-33	0.0405164	1.19519e-28	Qdpr	2
4.29919e-33	0.00384884	1.20369e-28	Zmat2	2
4.32962e-33	-0.0102476	1.21221e-28	Abhd17a	2
4.38841e-33	-0.0985063	1.22867e-28	Tmpo	2
4.40577e-33	-0.245186	1.23353e-28	Hspg2	2
4.40635e-33	0.00875435	1.23369e-28	Cyb5b	2
4.45707e-33	0.0334763	1.24789e-28	Imp3	2
4.6136e-33	-0.146521	1.29172e-28	Sox5	2
4.63447e-33	-0.0340068	1.29756e-28	Pop5	2
4.69131e-33	0.00834104	1.31347e-28	Sort1	2
4.72764e-33	-0.0324542	1.32364e-28	2022-09-09	2
4.73193e-33	0.0236172	1.32484e-28	Apopt1	2
4.74139e-33	-4.31576e-05	1.32749e-28	Rbbp7	2
4.75309e-33	-0.136604	1.33077e-28	Zfp462	2
4.75786e-33	0.00259241	1.33211e-28	Ift27	2
4.75801e-33	-0.0189611	1.33215e-28	AI314180	2
4.80156e-33	-0.0130837	1.34434e-28	St3gal6	2
4.84889e-33	-0.0575846	1.35759e-28	Ndst1	2
5.02137e-33	-0.164059	1.40588e-28	Myh10	2
5.02948e-33	0.0270468	1.40815e-28	Vapb	2
5.03919e-33	-0.11753	1.41087e-28	Mga	2
5.0897e-33	-0.0876387	1.42501e-28	Mical3	2
5.10118e-33	0.0333973	1.42823e-28	Snx17	2
5.12866e-33	-0.0637676	1.43592e-28	Gatad2b	2
5.21404e-33	0.010509	1.45983e-28	Wdr74	2
5.26903e-33	-0.0646671	1.47522e-28	Coa6	2
5.26974e-33	-0.096969	1.47542e-28	Birc2	2
5.45072e-33	-0.0793748	1.52609e-28	Acly	2
5.51445e-33	-0.0372591	1.54394e-28	Mapk1ip1l	2
5.52733e-33	-0.10988	1.54754e-28	Zfp91	2
5.58504e-33	-0.105853	1.5637e-28	Twsg1	2
5.68316e-33	0.00335149	1.59117e-28	Il11ra1	2
5.7737e-33	-0.048423	1.61652e-28	Cul3	2
5.87341e-33	-0.143878	1.64444e-28	Stag2	2
6.01941e-33	0.0667582	1.68531e-28	Esf1	2
6.06217e-33	0.0237149	1.69729e-28	Ccs	2
6.06228e-33	-0.041452	1.69732e-28	Hnrnph3	2
6.07527e-33	-0.150358	1.70095e-28	Plekha7	2
6.10886e-33	-0.0205196	1.71036e-28	Hes6	2
6.111e-33	0.0405879	1.71096e-28	Rnf181	2
6.11348e-33	-0.081861	1.71165e-28	Pdxdc1	2
6.30989e-33	0.0240898	1.76664e-28	Dnpep	2
6.31768e-33	-0.108874	1.76883e-28	Hipk1	2
6.34296e-33	0.108446	1.7759e-28	Adck5	2
6.36577e-33	-0.142918	1.78229e-28	Errfi1	2
6.48738e-33	0.00841495	1.81634e-28	Med10	2
6.50417e-33	-0.00141309	1.82104e-28	Exosc1	2
6.54084e-33	0.0292825	1.8313e-28	Rnaseh2a	2
6.56261e-33	-0.00766873	1.8374e-28	Cuedc2	2
6.67156e-33	0.469649	1.8679e-28	Sult1a1	2
6.68702e-33	-0.0243641	1.87223e-28	Arhgef2	2
6.69566e-33	-0.0605572	1.87465e-28	Msrb1	2
6.69843e-33	-0.0635818	1.87543e-28	Sel1l	2
6.73436e-33	-0.0688541	1.88549e-28	Otulin	2
6.83756e-33	-0.0824695	1.91438e-28	Mgea5	2
6.84443e-33	-0.107732	1.9163e-28	Prpf38b	2
6.89195e-33	0.0756873	1.92961e-28	Exosc4	2
7.04569e-33	-0.0582232	1.97265e-28	Zc3h15	2
7.15593e-33	-0.222338	2.00352e-28	Nudt4	2
7.39876e-33	-0.0789594	2.07151e-28	Ptpn11	2
7.42271e-33	0.00970595	2.07821e-28	Map2k2	2
7.58317e-33	-0.171188	2.12314e-28	Baiap2	2
7.62383e-33	0.0810835	2.13452e-28	Psmd3	2
7.64345e-33	-0.11923	2.14001e-28	Spty2d1	2
7.76531e-33	-0.00562222	2.17413e-28	Chchd6	2
7.79831e-33	0.0662629	2.18337e-28	Timm44	2
7.87571e-33	0.0223242	2.20504e-28	Map2k1	2
8.09198e-33	0.0552534	2.26559e-28	Tspan33	2
8.28964e-33	0.0805433	2.32093e-28	Trak2	2
8.55004e-33	0.0157366	2.39384e-28	Dazap1	2
8.56518e-33	-0.0110482	2.39808e-28	Casp6	2
8.68595e-33	0.0268379	2.43189e-28	Lrrc16a	2
8.9265e-33	0.113481	2.49924e-28	Stard3nl	2
8.92815e-33	-0.0396369	2.4997e-28	Arl6ip4	2
8.97292e-33	-0.00314221	2.51224e-28	Itgb5	2
8.99922e-33	-0.00220051	2.5196e-28	Gm5617	2
9.01148e-33	-0.0186772	2.52303e-28	Psmg3	2
9.0813e-33	-0.0827625	2.54258e-28	Rps19bp1	2
9.1861e-33	0.0117782	2.57193e-28	Siva1	2
9.25489e-33	-0.0407503	2.59118e-28	Supt20	2
9.28571e-33	-0.0102685	2.59981e-28	Higd1a	2
9.59477e-33	-0.160247	2.68635e-28	Plekha6	2
9.65193e-33	-0.16924	2.70235e-28	Ano6	2
9.7626e-33	0.0196019	2.73333e-28	Arid4a	2
9.78083e-33	-0.0159379	2.73844e-28	1110008P14Rik	2
9.83489e-33	-0.00302461	2.75357e-28	Tprgl	2
9.90607e-33	0.00636029	2.7735e-28	Adrm1	2
9.98021e-33	0.2062	2.79426e-28	Rnaset2a	2
1.00081e-32	-0.0200069	2.80206e-28	Dctn6	2
1.00489e-32	0.0690661	2.81348e-28	Manf	2
1.01938e-32	0.225028	2.85405e-28	Gsta4	2
1.06437e-32	-0.0446788	2.98001e-28	Pin4	2
1.06531e-32	0.0824821	2.98267e-28	Fundc1	2
1.07378e-32	0.0725246	3.00638e-28	Fdft1	2
1.08997e-32	0.0352991	3.05169e-28	Sh3glb2	2
1.10927e-32	0.0172648	3.10573e-28	Copb2	2
1.12035e-32	0.073847	3.13676e-28	Clpp	2
1.12174e-32	0.0505431	3.14064e-28	Cyth2	2
1.13999e-32	0.0100408	3.19173e-28	Grb7	2
1.1519e-32	0.074752	3.22508e-28	Dnajc7	2
1.1529e-32	-0.185498	3.22788e-28	Ddr1	2
1.1595e-32	-0.0955692	3.24637e-28	Ppig	2
1.18377e-32	-0.0248171	3.31431e-28	Ubr4	2
1.19448e-32	0.000376485	3.3443e-28	Nsfl1c	2
1.19572e-32	-0.0119669	3.34777e-28	Rangap1	2
1.20703e-32	-0.01874	3.37944e-28	2810004N23Rik	2
1.22341e-32	-0.0614518	3.42531e-28	Appbp2	2
1.22559e-32	-0.402673	3.4314e-28	Nfix	2
1.25448e-32	-0.0762146	3.5123e-28	Kdm5a	2
1.25603e-32	0.0254542	3.51663e-28	Rnf10	2
1.27094e-32	-0.103301	3.55837e-28	Dync1h1	2
1.27423e-32	0.107179	3.5676e-28	Sgta	2
1.28018e-32	0.0507568	3.58423e-28	Naga	2
1.29383e-32	0.0312795	3.62247e-28	Dhrs4	2
1.34043e-32	-0.225918	3.75294e-28	Tra2a	2
1.34425e-32	0.0563391	3.76362e-28	Mrpl41	2
1.35288e-32	0.268913	3.78779e-28	Gm10036	2
1.37688e-32	-0.190456	3.855e-28	Map3k1	2
1.38309e-32	0.034646	3.87237e-28	Bsdc1	2
1.40314e-32	0.063815	3.92852e-28	Nt5c	2
1.434e-32	-0.0217216	4.01492e-28	Hnrnpdl	2
1.4715e-32	0.0347414	4.1199e-28	Yif1a	2
1.4863e-32	-0.0649795	4.16133e-28	Bola1	2
1.48873e-32	0.0706459	4.16815e-28	Serinc1	2
1.51335e-32	0.0148226	4.23707e-28	Ppfibp1	2
1.52283e-32	-0.160079	4.26363e-28	Safb2	2
1.52587e-32	0.109376	4.27214e-28	Fcf1	2
1.56339e-32	0.0504256	4.37719e-28	Arfgap2	2
1.57042e-32	-0.120146	4.39685e-28	Eea1	2
1.58531e-32	-0.0950565	4.43856e-28	Ptprk	2
1.61318e-32	-0.137489	4.51659e-28	Ik	2
1.61942e-32	-0.116353	4.53406e-28	0610010K14Rik	2
1.62958e-32	-0.0339424	4.5625e-28	Bcl7a	2
1.66462e-32	-0.168018	4.66061e-28	Phf3	2
1.67513e-32	-0.0985289	4.69003e-28	Cep164	2
1.67544e-32	-0.24964	4.6909e-28	Sh2d4a	2
1.67803e-32	0.0476314	4.69816e-28	Carkd	2
1.68763e-32	0.0935317	4.72503e-28	D10Jhu81e	2
1.74908e-32	-0.0563836	4.89708e-28	Colgalt1	2
1.75581e-32	-0.0104505	4.91593e-28	Vamp2	2
1.7832e-32	0.0481505	4.9926e-28	Lcmt1	2
1.82126e-32	0.0575595	5.09917e-28	Gde1	2
1.88271e-32	-0.0714679	5.2712e-28	Strn3	2
1.89415e-32	0.0949123	5.30324e-28	Btbd9	2
1.90026e-32	-0.0336641	5.32036e-28	Mycbp	2
1.91753e-32	0.141268	5.36869e-28	Nt5c3b	2
1.93019e-32	-0.172368	5.40414e-28	Ddx17	2
1.93336e-32	0.0203047	5.41301e-28	Cd82	2
1.96735e-32	-0.0798692	5.50818e-28	Tmem106b	2
2.00101e-32	-0.181084	5.60243e-28	Cttnbp2	2
2.01517e-32	0.0338605	5.64206e-28	Copz2	2
2.09348e-32	-0.090158	5.86131e-28	Syncrip	2
2.1074e-32	0.00636287	5.9003e-28	Prpf40a	2
2.11357e-32	-0.0747854	5.91759e-28	Rexo2	2
2.12354e-32	-0.0831944	5.94548e-28	Tnfrsf19	2
2.12798e-32	0.00423354	5.95791e-28	Whsc1l1	2
2.14989e-32	-0.0612493	6.01925e-28	Ube2r2	2
2.15215e-32	0.0481579	6.0256e-28	5930430L01Rik	2
2.16248e-32	0.0130269	6.05452e-28	Srrt	2
2.17559e-32	-0.0822167	6.09123e-28	Man2a1	2
2.1839e-32	-0.110395	6.11449e-28	Mark2	2
2.18615e-32	0.00263784	6.12078e-28	Os9	2
2.18707e-32	0.0617188	6.12337e-28	Slc38a4	2
2.20026e-32	-0.0456262	6.16028e-28	Abhd16a	2
2.29019e-32	0.0537805	6.41207e-28	Nqo2	2
2.32354e-32	-0.0353368	6.50544e-28	Smarcd2	2
2.34937e-32	0.00902446	6.57776e-28	Mydgf	2
2.35925e-32	-0.0465476	6.60543e-28	Gpat4	2
2.3725e-32	-0.0337916	6.64254e-28	St5	2
2.41645e-32	-0.142505	6.76557e-28	Odc1	2
2.42447e-32	-0.133843	6.78804e-28	Myof	2
2.46158e-32	-0.0539091	6.89194e-28	Mpv17	2
2.51712e-32	0.0579738	7.04744e-28	Ppa2	2
2.57365e-32	-0.0408121	7.2057e-28	Trmt6	2
2.59778e-32	-0.0259217	7.27328e-28	Parva	2
2.62358e-32	-0.069373	7.3455e-28	Matr3	2
2.6248e-32	0.0408567	7.34891e-28	Ndufv1	2
2.6847e-32	-0.0150324	7.51662e-28	Sys1	2
2.69904e-32	0.0627158	7.55676e-28	Pisd	2
2.7048e-32	0.0909513	7.57289e-28	Slc39a7	2
2.71803e-32	-0.0279943	7.60995e-28	Zfp637	2
2.71847e-32	0.136244	7.61118e-28	Eif2a	2
2.72052e-32	0.00316121	7.61692e-28	Yeats4	2
2.7474e-32	0.0170019	7.69217e-28	Abhd11	2
2.75237e-32	0.0269707	7.70607e-28	Lpcat3	2
2.77792e-32	-0.119843	7.77762e-28	Pou2f1	2
2.82597e-32	0.102737	7.91216e-28	Fam3c	2
2.85092e-32	0.0228769	7.98201e-28	Cct3	2
2.87318e-32	-0.00861673	8.04432e-28	Timm22	2
2.87655e-32	-0.0875317	8.05378e-28	Fkbp1a	2
2.91092e-32	0.0428177	8.15001e-28	Ccdc53	2
2.92667e-32	-0.0354258	8.19409e-28	Git2	2
2.9292e-32	0.0920358	8.20118e-28	1810022K09Rik	2
2.9369e-32	0.074612	8.22273e-28	Ahsa1	2
2.96646e-32	-0.126574	8.3055e-28	Rsbn1l	2
2.96692e-32	-0.0317691	8.30679e-28	Arhgap35	2
3.00016e-32	0.014198	8.39984e-28	Usp4	2
3.0021e-32	0.0612881	8.40529e-28	Gpt2	2
3.04217e-32	-0.150269	8.51747e-28	Ube2m	2
3.05251e-32	-0.102582	8.54642e-28	Pxn	2
3.06907e-32	-0.000586798	8.59278e-28	Tex261	2
3.07588e-32	-0.0238469	8.61184e-28	Mrps25	2
3.08151e-32	-0.209987	8.62761e-28	Magi1	2
3.10787e-32	0.0805198	8.70142e-28	Actn1	2
3.12347e-32	-0.0283957	8.7451e-28	Smc6	2
3.12426e-32	-0.141811	8.74731e-28	Phc3	2
3.12509e-32	-0.0634733	8.74963e-28	Atp6v1a	2
3.14456e-32	-0.120734	8.80414e-28	Cdk11b	2
3.15343e-32	-0.0725062	8.82898e-28	Arid4b	2
3.22726e-32	0.0464872	9.0357e-28	Arpc5l	2
3.2375e-32	0.0644005	9.06436e-28	Ak3	2
3.23801e-32	0.117763	9.06579e-28	Copz1	2
3.24001e-32	-0.00825946	9.07139e-28	Serpinh1	2
3.32633e-32	-0.0243707	9.31307e-28	Rfwd2	2
3.34447e-32	-0.0486582	9.36384e-28	Wdr43	2
3.35175e-32	-0.0847993	9.38423e-28	Epn1	2
3.38847e-32	-0.0232364	9.48705e-28	Cdc42bpa	2
3.39429e-32	-0.0340753	9.50334e-28	Avpi1	2
3.40573e-32	-0.060165	9.53536e-28	Lsm8	2
3.41214e-32	-0.0925962	9.55332e-28	Arhgef19	2
3.46439e-32	0.291552	9.69959e-28	Hilpda	2
3.50346e-32	-0.0556327	9.80898e-28	Ndfip1	2
3.50822e-32	-0.0623577	9.82232e-28	Ngf	2
3.57077e-32	-0.0936598	9.99745e-28	Crebbp	2
3.64019e-32	0.0583544	1.01918e-27	Ilvbl	2
3.67455e-32	-0.0893641	1.0288e-27	Cdc5l	2
3.69879e-32	-0.0911873	1.03559e-27	Caprin1	2
3.7108e-32	0.0394944	1.03895e-27	Gpi1	2
3.75664e-32	-0.0457703	1.05178e-27	Arhgap1	2
3.7836e-32	-0.0162859	1.05933e-27	Ntmt1	2
3.94238e-32	0.0301634	1.10379e-27	Aco1	2
3.98911e-32	0.0379135	1.11687e-27	2810403A07Rik	2
4.03102e-32	-0.046456	1.12861e-27	Plscr3	2
4.04186e-32	0.00896317	1.13164e-27	Hint3	2
4.05922e-32	0.129834	1.1365e-27	Cox17	2
4.07531e-32	-0.0751002	1.14101e-27	G3bp2	2
4.09787e-32	-0.0459723	1.14732e-27	Gm16136	2
4.12063e-32	-0.0475367	1.1537e-27	Mnat1	2
4.14539e-32	-0.0929275	1.16063e-27	Syngr2	2
4.15091e-32	-0.195607	1.16217e-27	Eid1	2
4.19595e-32	-0.122191	1.17478e-27	Wls	2
4.1971e-32	0.040851	1.17511e-27	Ap2s1	2
4.19752e-32	0.0531049	1.17522e-27	Hdac11	2
4.22782e-32	-0.039994	1.18371e-27	Ncaph2	2
4.27743e-32	-0.0376843	1.1976e-27	Gng12	2
4.30483e-32	0.210129	1.20527e-27	Rsu1	2
4.36507e-32	-0.0755466	1.22213e-27	Fat1	2
4.46733e-32	0.160922	1.25076e-27	Tspan3	2
4.49618e-32	-0.0338059	1.25884e-27	Plekhj1	2
4.60619e-32	0.0893993	1.28964e-27	Btbd1	2
4.61559e-32	0.00772716	1.29227e-27	Tmem5	2
4.66308e-32	0.031336	1.30557e-27	Tmed3	2
4.67734e-32	-0.0397318	1.30956e-27	Gkap1	2
4.68596e-32	-0.052569	1.31197e-27	Scarb2	2
4.73342e-32	-0.0305475	1.32526e-27	Pnpla2	2
4.79673e-32	-0.0710385	1.34299e-27	Itpr3	2
4.82414e-32	0.021221	1.35066e-27	Tlk1	2
4.9091e-32	-0.0172628	1.37445e-27	Wdr13	2
4.91648e-32	0.0175431	1.37652e-27	Bik	2
4.93328e-32	-0.0488719	1.38122e-27	Bod1	2
5.05445e-32	0.000858	1.41514e-27	Ankrd44	2
5.08086e-32	-0.028629	1.42254e-27	Suclg2	2
5.1906e-32	-0.0282892	1.45326e-27	Tiprl	2
5.21302e-32	-0.05168	1.45954e-27	Grpel1	2
5.2607e-32	-0.0183423	1.47289e-27	Lyar	2
5.27283e-32	-0.0320784	1.47629e-27	Ccdc50	2
5.29953e-32	-0.0458946	1.48376e-27	Psmg4	2
5.32598e-32	-0.0360799	1.49117e-27	Tmem261	2
5.38264e-32	-0.0833851	1.50703e-27	Mrpl44	2
5.41029e-32	-0.129333	1.51477e-27	Arid1b	2
5.48245e-32	0.0156238	1.53498e-27	Hebp2	2
5.55823e-32	-0.050991	1.55619e-27	Klhl9	2
5.57581e-32	0.159113	1.56112e-27	Amd1	2
5.6174e-32	-0.0647208	1.57276e-27	Mbtd1	2
5.63296e-32	0.026914	1.57712e-27	Erlin2	2
5.6377e-32	-0.0181576	1.57844e-27	Ip6k2	2
5.64475e-32	-0.107254	1.58042e-27	Mafg	2
5.65258e-32	-0.0503525	1.58261e-27	Pex19	2
5.677e-32	0.0753977	1.58945e-27	Ergic1	2
5.67941e-32	-0.0641971	1.59012e-27	Wwtr1	2
5.69355e-32	-0.0603447	1.59408e-27	Ensa	2
5.70184e-32	-0.0223715	1.5964e-27	Stxbp6	2
5.72455e-32	0.010723	1.60276e-27	Med9	2
5.80326e-32	-0.0150638	1.6248e-27	Ipo4	2
5.80404e-32	-0.0796004	1.62502e-27	Pten	2
5.81998e-32	0.0993115	1.62948e-27	Erp44	2
5.82145e-32	-0.0335736	1.62989e-27	Bloc1s4	2
5.90162e-32	-0.0790149	1.65234e-27	Wbp4	2
5.92286e-32	-0.0208488	1.65828e-27	Trappc4	2
5.9263e-32	-0.0324691	1.65925e-27	Emd	2
5.9483e-32	-0.184658	1.6654e-27	Arl4a	2
5.98997e-32	-0.103586	1.67707e-27	BC021891	2
6.00445e-32	-0.010688	1.68113e-27	Fdx1l	2
6.01925e-32	-0.0522467	1.68527e-27	Atf7ip	2
6.04399e-32	-0.0661998	1.6922e-27	Furin	2
6.08475e-32	0.0254719	1.70361e-27	Cep19	2
6.19673e-32	0.0206032	1.73496e-27	Sec22b	2
6.31307e-32	-0.124938	1.76753e-27	Sbno1	2
6.3714e-32	-0.0502883	1.78386e-27	Sec63	2
6.42692e-32	-0.0413456	1.79941e-27	Cflar	2
6.427e-32	-0.0291948	1.79943e-27	Ankra2	2
6.43521e-32	-0.0847091	1.80173e-27	Hmgb3	2
6.43857e-32	-0.0999752	1.80267e-27	Itgb1	2
6.44829e-32	0.0348682	1.80539e-27	Safb	2
6.48942e-32	-0.0782052	1.81691e-27	Ier3ip1	2
6.5809e-32	-0.00240468	1.84252e-27	Trnau1ap	2
6.59085e-32	-0.10524	1.84531e-27	Mprip	2
6.63877e-32	-0.0906882	1.85872e-27	Rad21	2
6.66622e-32	-0.00914796	1.86641e-27	Ewsr1	2
6.67627e-32	0.0780061	1.86922e-27	Zdhhc4	2
6.71533e-32	0.0467983	1.88016e-27	Nhp2	2
6.78257e-32	-0.199425	1.89898e-27	Zc3h13	2
6.9601e-32	0.0289253	1.94869e-27	Nit2	2
6.99704e-32	-0.161025	1.95903e-27	Ralgapa2	2
7.0087e-32	-0.0977969	1.9623e-27	Snrk	2
7.02365e-32	-0.0230252	1.96648e-27	Rab1b	2
7.07131e-32	-0.0768998	1.97982e-27	Thap3	2
7.08891e-32	0.0498183	1.98475e-27	Limd2	2
7.1633e-32	-0.0978995	2.00558e-27	Ak2	2
7.1894e-32	0.108744	2.01289e-27	2310001H17Rik	2
7.19281e-32	-0.11268	2.01384e-27	Cited2	2
7.24068e-32	0.00162374	2.02724e-27	Yipf3	2
7.24574e-32	0.0164102	2.02866e-27	Phax	2
7.25405e-32	0.1174	2.03099e-27	Tpst2	2
7.2637e-32	-0.0344985	2.03369e-27	Frmd6	2
7.30771e-32	0.0430785	2.04601e-27	Tmem51	2
7.3082e-32	-0.0297329	2.04615e-27	Alkbh6	2
7.35636e-32	-0.0409864	2.05963e-27	Saraf	2
7.36483e-32	0.0105494	2.06201e-27	Apip	2
7.3728e-32	0.0760223	2.06424e-27	Klhdc2	2
7.41466e-32	-0.0540556	2.07596e-27	Arhgef16	2
7.43275e-32	0.076218	2.08102e-27	9130401M01Rik	2
7.45509e-32	0.0322855	2.08728e-27	Trabd	2
7.48563e-32	0.0104084	2.09583e-27	Pak1ip1	2
7.5136e-32	0.0589956	2.10366e-27	Acat1	2
7.53602e-32	0.353613	2.10993e-27	Eno1	2
7.55655e-32	-0.0146997	2.11568e-27	Mapre1	2
7.58961e-32	0.212707	2.12494e-27	Gpx2	2
7.62326e-32	0.0836478	2.13436e-27	Sytl1	2
7.63607e-32	-0.043288	2.13795e-27	Ngfrap1	2
7.73265e-32	0.032516	2.16499e-27	Hras	2
7.75313e-32	-0.022422	2.17072e-27	Bckdk	2
7.82428e-32	-0.0322027	2.19064e-27	Tle2	2
7.88932e-32	-0.0554962	2.20885e-27	Ccnt1	2
7.96749e-32	0.00418742	2.23074e-27	Tm9sf2	2
8.17359e-32	-0.0813912	2.28844e-27	Paf1	2
8.27959e-32	0.160439	2.31812e-27	Rpl9-ps6	2
8.35921e-32	-0.155154	2.34041e-27	Ddit4l	2
8.41961e-32	-0.0361886	2.35732e-27	2022-03-08	2
8.46345e-32	0.105369	2.3696e-27	Nsmce1	2
8.55982e-32	-0.0507761	2.39658e-27	Pja2	2
8.58062e-32	-0.128673	2.4024e-27	Pa2g4	2
8.62128e-32	-0.0764994	2.41379e-27	D430042O09Rik	2
8.64465e-32	-0.107978	2.42033e-27	Kdm6b	2
8.72449e-32	-0.0105714	2.44268e-27	Sf3b4	2
8.80379e-32	0.0664327	2.46489e-27	Ube2j2	2
8.82893e-32	-0.168337	2.47192e-27	Pafah1b1	2
8.90254e-32	0.108131	2.49253e-27	Rabep2	2
9.01363e-32	-0.0475568	2.52364e-27	Eva1b	2
9.02786e-32	-0.050805	2.52762e-27	Ptges3	2
9.02801e-32	0.0628628	2.52766e-27	Glod4	2
9.03905e-32	-0.0597426	2.53075e-27	Rbm5	2
9.21852e-32	-0.0317574	2.581e-27	Hectd1	2
9.4454e-32	-0.0484797	2.64452e-27	Zfp106	2
9.49567e-32	-0.0863094	2.6586e-27	Ttc1	2
9.53485e-32	0.0938603	2.66957e-27	Cobl	2
9.58668e-32	0.0290615	2.68408e-27	Adprh	2
9.60809e-32	-0.113337	2.69007e-27	Jak1	2
9.6734e-32	0.150075	2.70836e-27	Tomm6	2
9.69778e-32	-0.0255901	2.71518e-27	Tssc4	2
1.00281e-31	-0.00723242	2.80766e-27	Pum2	2
1.00328e-31	-0.128113	2.80899e-27	Plxnb2	2
1.00686e-31	-0.00552059	2.81901e-27	Aup1	2
1.01279e-31	-0.0732612	2.83561e-27	Xpr1	2
1.02141e-31	0.0667351	2.85974e-27	Gtf3c6	2
1.02281e-31	0.0361913	2.86367e-27	Tpp1	2
1.029e-31	0.00412118	2.881e-27	Trmt1	2
1.03338e-31	0.0538726	2.89327e-27	Shc1	2
1.03524e-31	-0.0392662	2.89848e-27	2010107G23Rik	2
1.03598e-31	-0.107176	2.90053e-27	Phactr4	2
1.0393e-31	0.0230643	2.90982e-27	Pdcd10	2
1.05824e-31	0.0401528	2.96287e-27	Abcc3	2
1.06659e-31	0.0562825	2.98624e-27	Rgma	2
1.07241e-31	0.123021	3.00254e-27	Lsm7	2
1.08644e-31	-0.0513849	3.04181e-27	Atp13a3	2
1.09588e-31	-0.0591696	3.06825e-27	Gtf3c2	2
1.09674e-31	-0.072614	3.07064e-27	Prkci	2
1.0998e-31	-0.0275357	3.07922e-27	Anxa9	2
1.14291e-31	-0.055406	3.19991e-27	Trip10	2
1.15207e-31	-0.0788046	3.22556e-27	Trpm7	2
1.15278e-31	0.372191	3.22756e-27	Gm8730	2
1.16053e-31	-0.0695416	3.24925e-27	Rab12	2
1.19074e-31	0.069172	3.33384e-27	2300009A05Rik	2
1.2006e-31	-0.172993	3.36143e-27	Gtf2i	2
1.21771e-31	-0.178662	3.40934e-27	Cggbp1	2
1.22046e-31	0.0374089	3.41706e-27	Stap2	2
1.2247e-31	0.0480724	3.42892e-27	Ebp	2
1.23052e-31	0.0199183	3.44522e-27	Triap1	2
1.23497e-31	-0.0541301	3.45766e-27	Lsm3	2
1.24502e-31	-0.0686481	3.48582e-27	Svil	2
1.24617e-31	0.054593	3.48903e-27	Mrps15	2
1.24692e-31	-0.0713612	3.49112e-27	Pafah1b2	2
1.25378e-31	0.0217172	3.51032e-27	Pcbp4	2
1.27807e-31	-0.0445574	3.57833e-27	Smarcc2	2
1.28038e-31	-0.0620395	3.58481e-27	Rps6kb1	2
1.2828e-31	0.0120459	3.5916e-27	Taok2	2
1.28867e-31	0.0152614	3.60801e-27	Hyal2	2
1.31112e-31	-0.0483597	3.67086e-27	Brcc3	2
1.31122e-31	0.0580257	3.67115e-27	Lrrc8d	2
1.31332e-31	-0.10105	3.67704e-27	Chrac1	2
1.31479e-31	0.0089196	3.68115e-27	Ap1s1	2
1.32302e-31	-0.000460241	3.70418e-27	Srpr	2
1.32604e-31	-0.0248131	3.71264e-27	Afg3l1	2
1.33018e-31	-0.0646865	3.72424e-27	Rpf1	2
1.33848e-31	0.0505533	3.74748e-27	Rsl1d1	2
1.36185e-31	0.0222877	3.8129e-27	Coq2	2
1.42041e-31	0.0298482	3.97687e-27	Tmem218	2
1.43104e-31	0.0774405	4.00661e-27	Ssu72	2
1.44832e-31	-0.0662482	4.055e-27	Tnrc18	2
1.48932e-31	0.00976718	4.16981e-27	Clstn1	2
1.49592e-31	-0.013395	4.18827e-27	Ift122	2
1.49757e-31	-0.0967328	4.19291e-27	Notch1	2
1.4995e-31	0.0602357	4.19829e-27	Eri3	2
1.52646e-31	-0.00810852	4.27378e-27	Rad23b	2
1.53495e-31	-0.0632908	4.29755e-27	Ggnbp2	2
1.53907e-31	0.00596885	4.30908e-27	Gtf3a	2
1.54062e-31	0.0690578	4.31344e-27	Ccdc148	2
1.54401e-31	0.0856453	4.32293e-27	Fcgrt	2
1.55133e-31	-0.0713686	4.34341e-27	Prpf4b	2
1.57146e-31	0.0196556	4.39977e-27	M6pr	2
1.57913e-31	-0.0562034	4.42125e-27	Fto	2
1.58008e-31	-0.0645805	4.42392e-27	Fxr1	2
1.58265e-31	0.0511268	4.43112e-27	Cnot2	2
1.58305e-31	-0.3143	4.43222e-27	Cd2ap	2
1.58629e-31	-0.0720926	4.4413e-27	Mdm4	2
1.59668e-31	0.0206649	4.47038e-27	Mrpl35	2
1.61153e-31	0.0216247	4.51196e-27	Sdhaf4	2
1.61202e-31	-0.0198291	4.51335e-27	Fam132a	2
1.64809e-31	-0.107967	4.61432e-27	Cenpv	2
1.64964e-31	-0.00842781	4.61867e-27	Eapp	2
1.70585e-31	-0.0669821	4.77604e-27	Zmym4	2
1.70935e-31	-0.107165	4.78585e-27	Pard3	2
1.71815e-31	-0.155878	4.81048e-27	Ninl	2
1.7209e-31	-0.0405242	4.81819e-27	Tcf3	2
1.74556e-31	-0.0701911	4.88722e-27	Limd1	2
1.772e-31	0.207911	4.96123e-27	Gm10250	2
1.77628e-31	0.0171465	4.97321e-27	Cltb	2
1.78593e-31	0.0728741	5.00026e-27	Marveld2	2
1.78791e-31	0.00949865	5.00578e-27	Magohb	2
1.79606e-31	0.039107	5.02862e-27	Thoc3	2
1.80975e-31	-0.0810615	5.06694e-27	Zfp638	2
1.81244e-31	-0.00592807	5.07447e-27	Wasl	2
1.81967e-31	0.0286128	5.0947e-27	Emc8	2
1.8515e-31	-0.104897	5.18383e-27	Add1	2
1.85297e-31	-0.0894077	5.18794e-27	Rmnd5a	2
1.88716e-31	0.0193757	5.28368e-27	Etfdh	2
1.89238e-31	0.0753036	5.29828e-27	Dguok	2
1.89244e-31	0.0322632	5.29845e-27	Tada3	2
1.90851e-31	0.0620938	5.34345e-27	Npc1	2
1.95481e-31	0.373336	5.47308e-27	Spon1	2
1.95707e-31	-0.00697908	5.47941e-27	Mea1	2
1.99739e-31	-0.0336471	5.59229e-27	Mbtps1	2
2.00413e-31	0.492298	5.61116e-27	Kcne3	2
2.00652e-31	0.0388385	5.61786e-27	Evl	2
2.01635e-31	-0.0931588	5.64537e-27	Rwdd1	2
2.01881e-31	0.00962188	5.65226e-27	Tmem109	2
2.06136e-31	-0.0141726	5.7714e-27	Csnk1g2	2
2.09294e-31	-0.0405833	5.85981e-27	Upf2	2
2.10856e-31	-0.0880095	5.90354e-27	Cep170b	2
2.14519e-31	-0.141776	6.00611e-27	Evc	2
2.14639e-31	0.0178026	6.00945e-27	Dlat	2
2.14869e-31	0.00607993	6.0159e-27	Cdk2ap1	2
2.15814e-31	-0.130019	6.04236e-27	Zfp664	2
2.1895e-31	-0.137369	6.13016e-27	Mmp14	2
2.23636e-31	-0.11916	6.26137e-27	Vat1	2
2.23914e-31	0.0326827	6.26914e-27	Sbds	2
2.31649e-31	-0.0708845	6.4857e-27	Zfyve21	2
2.31881e-31	-0.00841364	6.4922e-27	Thap11	2
2.32915e-31	-0.0982566	6.52115e-27	Zrsr2	2
2.33047e-31	-0.0135074	6.52486e-27	Ap4s1	2
2.38041e-31	-0.134385	6.66467e-27	AA986860	2
2.38579e-31	0.0274139	6.67975e-27	Tcta	2
2.39274e-31	0.0787614	6.6992e-27	Mcts1	2
2.40965e-31	-0.123977	6.74655e-27	Rassf7	2
2.47488e-31	-0.0913249	6.92916e-27	Rnf220	2
2.49116e-31	0.04062	6.97474e-27	Mpp1	2
2.49384e-31	0.0264854	6.98225e-27	Pdrg1	2
2.50518e-31	-0.105917	7.01402e-27	Rock1	2
2.51811e-31	-0.0557624	7.0502e-27	Tsc22d4	2
2.51998e-31	-0.00547583	7.05543e-27	Snapc5	2
2.6168e-31	0.0315632	7.32652e-27	Prrg2	2
2.66615e-31	-0.0453822	7.4647e-27	Tor1aip2	2
2.71063e-31	0.0302096	7.58922e-27	Aig1	2
2.72629e-31	-0.0704332	7.63306e-27	Lrp6	2
2.72709e-31	-0.0265411	7.63532e-27	Chd1	2
2.74262e-31	0.0287548	7.6788e-27	Mcrs1	2
2.78371e-31	-0.0213834	7.79384e-27	Tpgs1	2
2.80594e-31	-0.0844837	7.85608e-27	Uqcc3	2
2.86392e-31	-0.0291589	8.0184e-27	Sema6a	2
2.94325e-31	-0.0688511	8.24051e-27	Tmem9	2
2.94498e-31	0.0958906	8.24536e-27	Pla2g16	2
2.96161e-31	0.015504	8.2919e-27	Nagk	2
2.96621e-31	0.0245168	8.3048e-27	Pum3	2
3.04679e-31	-0.0153686	8.53039e-27	Pxk	2
3.12331e-31	-0.00996564	8.74464e-27	Rab8a	2
3.14561e-31	-0.00211264	8.80709e-27	Fam134a	2
3.15719e-31	-0.0820001	8.83951e-27	Pum1	2
3.16606e-31	0.0386076	8.86433e-27	Mrpl18	2
3.19505e-31	0.0163546	8.94549e-27	Cluap1	2
3.20052e-31	-0.0352332	8.96083e-27	Rbm6	2
3.24534e-31	-0.0428958	9.08631e-27	Thap4	2
3.28068e-31	0.171361	9.18526e-27	Acot13	2
3.30256e-31	-0.00486421	9.24651e-27	Smek1	2
3.34054e-31	0.0329472	9.35284e-27	Vcpip1	2
3.36075e-31	0.00572158	9.40944e-27	Ptprs	2
3.36469e-31	0.0624015	9.42046e-27	Myo1b	2
3.44072e-31	-0.122789	9.63332e-27	Tnks2	2
3.47268e-31	-0.134224	9.7228e-27	Tob2	2
3.47951e-31	-0.0815219	9.74193e-27	Ets2	2
3.48953e-31	-0.152498	9.76998e-27	Btc	2
3.50299e-31	-0.0873074	9.80767e-27	Ttc14	2
3.52142e-31	-0.0426063	9.85926e-27	Chd9	2
3.52513e-31	-0.0747719	9.86965e-27	Sltm	2
3.53998e-31	0.0372422	9.91123e-27	Snrnp27	2
3.57012e-31	-0.101488	9.99562e-27	Fnbp1l	2
3.58085e-31	-0.0134048	1.00257e-26	Atp2c1	2
3.58739e-31	-0.0601273	1.0044e-26	Tes	2
3.59504e-31	-0.142635	1.00654e-26	Cpox	2
3.59754e-31	-0.0636515	1.00724e-26	Htatsf1	2
3.59825e-31	-0.0881392	1.00744e-26	Hook3	2
3.64692e-31	-0.0343467	1.02106e-26	Txnl4a	2
3.65587e-31	-0.0643366	1.02357e-26	2510002D24Rik	2
3.66883e-31	-0.0507205	1.0272e-26	Arhgef10l	2
3.70306e-31	0.0481392	1.03678e-26	Ppp1cc	2
3.71187e-31	0.0700387	1.03925e-26	Txn2	2
3.71915e-31	-0.0607331	1.04129e-26	Ift43	2
3.8089e-31	0.0530801	1.06642e-26	Pgpep1	2
3.84689e-31	-0.07026	1.07705e-26	Lman2	2
3.84802e-31	-0.0405897	1.07737e-26	Mapk1	2
3.90337e-31	0.00400782	1.09286e-26	Hs2st1	2
4.02234e-31	-0.00915073	1.12618e-26	0610009B22Rik	2
4.03455e-31	0.105894	1.12959e-26	Psmc2	2
4.03718e-31	-0.0729209	1.13033e-26	Ptpn13	2
4.04027e-31	-0.0177898	1.1312e-26	Atp6v1d	2
4.07357e-31	-0.0168829	1.14052e-26	B3gat3	2
4.08673e-31	-0.109173	1.1442e-26	Lats2	2
4.1591e-31	0.00242466	1.16447e-26	Naa35	2
4.19156e-31	-0.0361012	1.17355e-26	Fip1l1	2
4.19266e-31	-0.0133364	1.17386e-26	Fbxo9	2
4.39834e-31	0.0126611	1.23145e-26	Amn1	2
4.42181e-31	0.0416705	1.23802e-26	Shoc2	2
4.50266e-31	-0.125936	1.26066e-26	Prdm16	2
4.50922e-31	0.0286334	1.26249e-26	Zfp422	2
4.51242e-31	0.00345671	1.26339e-26	Plp2	2
4.58154e-31	-0.78355	1.28274e-26	Fosb	2
4.59122e-31	0.00528606	1.28545e-26	Ubxn2a	2
4.68463e-31	0.0161316	1.3116e-26	Nicn1	2
4.73763e-31	-0.110286	1.32644e-26	Cpne3	2
4.74931e-31	-0.133749	1.32971e-26	Igf1r	2
4.77079e-31	-0.0461462	1.33573e-26	Pik3ip1	2
4.78385e-31	-0.0121542	1.33938e-26	Ghitm	2
4.78732e-31	-0.0892309	1.34035e-26	Prkd3	2
4.78985e-31	-0.000216178	1.34106e-26	Smarce1	2
4.80314e-31	-0.0923543	1.34478e-26	Ubxn4	2
4.81282e-31	0.00328191	1.34749e-26	Lamtor1	2
4.85875e-31	-0.0655512	1.36035e-26	Wac	2
5.0577e-31	-0.0904292	1.41605e-26	Snrnp70	2
5.06223e-31	0.0508176	1.41732e-26	Hibadh	2
5.16782e-31	0.282115	1.44689e-26	Ctsh	2
5.18777e-31	-0.115551	1.45247e-26	Sde2	2
5.19902e-31	0.0386761	1.45562e-26	Usp10	2
5.20636e-31	-0.0877823	1.45768e-26	4931406P16Rik	2
5.20871e-31	0.0141999	1.45833e-26	Morf4l2	2
5.21172e-31	0.0430065	1.45918e-26	Timm9	2
5.28868e-31	0.0495731	1.48072e-26	4921524J17Rik	2
5.36648e-31	0.0559007	1.50251e-26	Scnm1	2
5.42996e-31	-0.0317072	1.52028e-26	Eif3b	2
5.4486e-31	-0.146818	1.5255e-26	Strbp	2
5.51014e-31	-0.162514	1.54273e-26	Mycbp2	2
5.53618e-31	0.0629529	1.55002e-26	Ift22	2
5.54403e-31	0.0131915	1.55222e-26	Nsmaf	2
5.60121e-31	-0.0680856	1.56823e-26	Trim35	2
5.62269e-31	-0.163038	1.57424e-26	Lpgat1	2
5.62524e-31	-0.037772	1.57495e-26	Map4	2
5.66853e-31	0.00333033	1.58708e-26	Khk	2
5.68841e-31	0.165914	1.59264e-26	Car2	2
5.69429e-31	0.226158	1.59429e-26	Tmem97	2
5.75474e-31	0.00155609	1.61121e-26	Mrpl20	2
5.75639e-31	0.0268574	1.61167e-26	Ppp1r13b	2
5.76728e-31	-0.0339682	1.61472e-26	Rprd1b	2
5.77995e-31	-0.0915826	1.61827e-26	Zc2hc1a	2
5.81129e-31	-0.0250342	1.62705e-26	Bcl10	2
5.81587e-31	-0.137576	1.62833e-26	Eif4g1	2
5.85674e-31	-0.137298	1.63977e-26	Cdc42ep5	2
5.87485e-31	0.0230748	1.64484e-26	Etv6	2
5.9377e-31	-0.147958	1.66244e-26	Gapvd1	2
6.07395e-31	0.0085479	1.70058e-26	Fam114a2	2
6.11672e-31	-0.434377	1.71256e-26	Jund	2
6.13992e-31	-0.0075278	1.71905e-26	Itch	2
6.15123e-31	-0.0237443	1.72222e-26	2022-03-05	2
6.1787e-31	0.0870965	1.72991e-26	Mocs2	2
6.28036e-31	-0.064816	1.75837e-26	Trio	2
6.41326e-31	0.0759474	1.79558e-26	Krt10	2
6.45645e-31	-0.0834243	1.80768e-26	Rbm27	2
6.48597e-31	0.0639065	1.81594e-26	Bccip	2
6.52731e-31	-0.0326249	1.82752e-26	Srek1	2
6.53955e-31	0.0724183	1.83094e-26	Psen2	2
6.55814e-31	0.0348818	1.83615e-26	Pop7	2
6.65691e-31	0.0266415	1.8638e-26	Nudt21	2
6.72858e-31	-0.00606031	1.88387e-26	Pitpna	2
6.73128e-31	0.0625635	1.88462e-26	Glud1	2
6.81424e-31	0.0174595	1.90785e-26	Lzts2	2
6.97731e-31	-0.0601463	1.95351e-26	Rc3h1	2
7.00181e-31	0.00295187	1.96037e-26	Arl2bp	2
7.03328e-31	0.000594865	1.96918e-26	Rtkn	2
7.06971e-31	-0.00995653	1.97938e-26	Rnf5	2
7.0779e-31	0.219871	1.98167e-26	Calm3	2
7.1829e-31	0.0382055	2.01107e-26	Mtch2	2
7.19369e-31	-0.0042411	2.01409e-26	Ssr3	2
7.23173e-31	-0.0408856	2.02474e-26	Nacc2	2
7.31474e-31	0.133182	2.04798e-26	Ptdss1	2
7.32762e-31	0.0166299	2.05159e-26	2010320M18Rik	2
7.40908e-31	-0.122147	2.07439e-26	Stag1	2
7.53941e-31	-0.060878	2.11088e-26	Mgat4b	2
7.56317e-31	0.00835139	2.11754e-26	Dnm2	2
7.63143e-31	0.021207	2.13665e-26	Mrpl22	2
7.88821e-31	0.0203313	2.20854e-26	Sae1	2
7.90058e-31	-0.141176	2.212e-26	Picalm	2
7.90828e-31	-0.135055	2.21416e-26	Helz	2
7.92795e-31	-0.0758265	2.21967e-26	Nbea	2
7.95572e-31	-0.00876231	2.22744e-26	Angpt1	2
7.98695e-31	-0.0296614	2.23619e-26	Crebrf	2
8.00546e-31	-0.0255405	2.24137e-26	Tox4	2
8.12691e-31	-0.0977159	2.27537e-26	Ajuba	2
8.17485e-31	-0.0895699	2.28879e-26	Ylpm1	2
8.19188e-31	-0.0171396	2.29356e-26	Rtfdc1	2
8.24892e-31	0.0383272	2.30953e-26	Vti1b	2
8.26551e-31	-0.0178252	2.31418e-26	Pigx	2
8.27805e-31	-0.00646129	2.31769e-26	Chpt1	2
8.28076e-31	-0.0465179	2.31845e-26	Srsf6	2
8.28726e-31	-0.0237857	2.32027e-26	Chchd4	2
8.32218e-31	-0.0277942	2.33004e-26	Immt	2
8.32482e-31	-0.0202971	2.33078e-26	Sars	2
8.45353e-31	0.00179209	2.36682e-26	Svbp	2
8.59253e-31	-0.039125	2.40574e-26	Rab22a	2
8.59528e-31	6.05925e-05	2.40651e-26	Ubl4a	2
8.72382e-31	-0.0550532	2.4425e-26	Rabggtb	2
8.73475e-31	-0.0761704	2.44556e-26	Cic	2
8.8361e-31	-0.0145737	2.47393e-26	Krtcap3	2
8.84761e-31	-0.128018	2.47715e-26	Dock7	2
8.95855e-31	0.100255	2.50822e-26	Gm10020	2
9.05853e-31	-0.13907	2.53621e-26	Mal	2
9.1411e-31	-0.0614331	2.55932e-26	Pole4	2
9.18835e-31	-0.015129	2.57255e-26	Nipsnap3b	2
9.19522e-31	-0.0276534	2.57448e-26	Cmip	2
9.41009e-31	0.175143	2.63464e-26	Sphk1	2
9.49171e-31	-0.221541	2.65749e-26	Hmgcs2	2
9.52613e-31	0.0103867	2.66713e-26	Ilkap	2
9.71511e-31	-0.0705058	2.72004e-26	Cttn	2
9.74701e-31	-0.069357	2.72897e-26	Arl13b	2
9.77877e-31	-0.0622333	2.73786e-26	Eif1a	2
9.84644e-31	0.00100439	2.75681e-26	Appl2	2
9.90213e-31	-0.00975485	2.7724e-26	BC005624	2
9.95127e-31	-0.0160089	2.78616e-26	Rab5b	2
1.00007e-30	0.00187889	2.79999e-26	Nosip	2
1.00781e-30	0.0244518	2.82165e-26	Ttc4	2
1.01253e-30	0.0656283	2.83488e-26	Sigirr	2
1.01335e-30	0.0314046	2.83717e-26	Ppt1	2
1.03122e-30	0.119216	2.8872e-26	Dclre1a	2
1.0417e-30	-0.0964531	2.91655e-26	Smap1	2
1.0422e-30	-0.0771449	2.91795e-26	Lsm2	2
1.04914e-30	0.105949	2.93738e-26	Atp6ap2	2
1.05108e-30	0.169387	2.94281e-26	Chmp5	2
1.06942e-30	-0.0612713	2.99416e-26	Chmp7	2
1.0736e-30	-0.0243907	3.00586e-26	Tmem60	2
1.07898e-30	0.113484	3.02093e-26	Spink4	2
1.08245e-30	0.0147822	3.03064e-26	Nfkbib	2
1.09258e-30	0.00199485	3.059e-26	Tbcel	2
1.09279e-30	0.0716084	3.0596e-26	Add3	2
1.09959e-30	0.0379162	3.07862e-26	Akip1	2
1.10046e-30	-0.0556668	3.08106e-26	Top2b	2
1.10522e-30	0.0878863	3.09438e-26	Pttg1	2
1.11739e-30	-0.140173	3.12846e-26	Rala	2
1.13195e-30	0.211583	3.16923e-26	Rpl27-ps3	2
1.13476e-30	-0.0629246	3.1771e-26	Hscb	2
1.1653e-30	-0.0772752	3.26261e-26	Atp11a	2
1.20972e-30	-0.039884	3.38698e-26	Cir1	2
1.21008e-30	-0.0926515	3.38799e-26	Smek2	2
1.21635e-30	0.0730868	3.40554e-26	Zfp330	2
1.22283e-30	-0.00373729	3.42368e-26	Psme3	2
1.22945e-30	0.0211176	3.44222e-26	Stt3a	2
1.23266e-30	-0.0272484	3.4512e-26	Ccnd3	2
1.2362e-30	0.12663	3.46111e-26	Papss1	2
1.23681e-30	-0.0372113	3.46281e-26	Krit1	2
1.23739e-30	-0.0427286	3.46444e-26	Cmtm4	2
1.25431e-30	-0.0941339	3.51182e-26	Sf1	2
1.26886e-30	-0.015951	3.55256e-26	Lrrc58	2
1.29556e-30	-0.118496	3.6273e-26	Nfia	2
1.30106e-30	-0.0879562	3.64272e-26	Mbp	2
1.30246e-30	0.05225	3.64664e-26	Faap20	2
1.30836e-30	0.0799954	3.66314e-26	Tmem14c	2
1.32949e-30	0.0398896	3.72229e-26	Tfdp2	2
1.34794e-30	0.0930729	3.77396e-26	Psmd2	2
1.35896e-30	-0.0438921	3.80481e-26	N6amt2	2
1.36805e-30	-0.0263726	3.83026e-26	Ap2b1	2
1.38124e-30	0.0560093	3.86719e-26	Smpd2	2
1.41246e-30	0.0477764	3.95462e-26	Ctso	2
1.41469e-30	-0.0747732	3.96086e-26	Mllt10	2
1.44705e-30	-0.129817	4.05146e-26	Ptbp3	2
1.45834e-30	0.0733153	4.08306e-26	Copb1	2
1.47132e-30	-0.077499	4.1194e-26	Rnf20	2
1.47944e-30	-0.0240543	4.14213e-26	Arhgdia	2
1.48631e-30	-0.0222413	4.16136e-26	Yipf5	2
1.49026e-30	-0.019371	4.17244e-26	Snx24	2
1.4963e-30	-0.379672	4.18934e-26	Wwc1	2
1.50692e-30	0.133814	4.21907e-26	Cradd	2
1.51671e-30	0.155766	4.24647e-26	Lsr	2
1.51759e-30	-0.0148617	4.24895e-26	Cacfd1	2
1.52581e-30	-0.0773653	4.27195e-26	Cab39	2
1.53638e-30	-0.273227	4.30157e-26	Ndrg1	2
1.55695e-30	-0.0772474	4.35915e-26	Vasn	2
1.58978e-30	-0.0289789	4.45106e-26	Nfu1	2
1.61014e-30	0.0173196	4.50807e-26	Lmbrd1	2
1.6148e-30	-0.0904338	4.52112e-26	Guk1	2
1.61766e-30	-0.0299013	4.52914e-26	Cd99l2	2
1.62789e-30	-0.00815902	4.55777e-26	Sbf2	2
1.63442e-30	-0.0282735	4.57605e-26	Rexo1	2
1.64578e-30	-0.126947	4.60785e-26	Ythdf2	2
1.64656e-30	-0.0203116	4.61005e-26	Dnajc25	2
1.65745e-30	-0.0431845	4.64053e-26	Coq7	2
1.65934e-30	0.0440865	4.64583e-26	Ufm1	2
1.67692e-30	-0.0564442	4.69503e-26	Snhg6	2
1.67877e-30	-0.0654302	4.70021e-26	Gar1	2
1.68941e-30	0.0308796	4.73002e-26	Josd2	2
1.69615e-30	-0.206292	4.74889e-26	Purb	2
1.71826e-30	-0.0656241	4.81079e-26	Ncor2	2
1.72615e-30	0.00377479	4.83288e-26	Zbtb44	2
1.73318e-30	-0.0393182	4.85255e-26	Ptpra	2
1.73364e-30	0.0867568	4.85385e-26	Sec13	2
1.75963e-30	0.000176985	4.92661e-26	0610012G03Rik	2
1.7729e-30	-0.0211285	4.96377e-26	Fam96a	2
1.7763e-30	0.061009	4.97329e-26	Mdp1	2
1.79915e-30	0.0161379	5.03727e-26	Plekha5	2
1.81659e-30	-0.00881299	5.08608e-26	B230118H07Rik	2
1.82639e-30	0.139334	5.11353e-26	Sgf29	2
1.83044e-30	-0.196351	5.12488e-26	Agrn	2
1.84494e-30	0.000969382	5.16545e-26	2410004B18Rik	2
1.85338e-30	-0.0507094	5.1891e-26	Gna11	2
1.85735e-30	-0.0360683	5.20019e-26	Pyurf	2
1.87513e-30	-0.105342	5.24999e-26	Mrpl32	2
1.87726e-30	0.0365512	5.25595e-26	Pycr2	2
1.88291e-30	-0.0101028	5.27178e-26	Ankrd24	2
1.90599e-30	0.0132544	5.33638e-26	2310030G06Rik	2
1.91311e-30	0.0410148	5.35633e-26	Mcfd2	2
1.96481e-30	-0.153147	5.50108e-26	Gigyf1	2
1.98421e-30	-0.0293413	5.5554e-26	Chic2	2
2.00673e-30	0.0446052	5.61845e-26	Srp72	2
2.00967e-30	-0.0780989	5.62668e-26	Rbpj	2
2.0485e-30	0.0186188	5.73539e-26	Shtn1	2
2.05681e-30	0.0382591	5.75864e-26	Tmem229a	2
2.10176e-30	-0.117765	5.8845e-26	Rcc2	2
2.1071e-30	0.0242141	5.89947e-26	Pttg1ip	2
2.11616e-30	-0.0531426	5.92483e-26	Sap30l	2
2.12529e-30	-0.0792453	5.95039e-26	Elf2	2
2.13427e-30	0.0527831	5.97553e-26	Gnl1	2
2.1343e-30	0.0564621	5.97561e-26	Lppos	2
2.15385e-30	0.012801	6.03036e-26	Fbxo3	2
2.18975e-30	-0.0242388	6.13086e-26	Mapk8ip1	2
2.19917e-30	0.0235628	6.15723e-26	Celf2	2
2.20074e-30	-0.0574674	6.16163e-26	Fzd5	2
2.21749e-30	0.0398884	6.20853e-26	Ctsa	2
2.22296e-30	-0.0208168	6.22385e-26	Bola3	2
2.26463e-30	0.0462999	6.34051e-26	Itpa	2
2.26871e-30	0.349386	6.35193e-26	Rpl23a-ps3	2
2.27039e-30	-0.0455707	6.35664e-26	Veph1	2
2.28492e-30	-0.127955	6.39731e-26	Arl8a	2
2.29905e-30	0.0124639	6.43688e-26	Ndnl2	2
2.30153e-30	-0.0104412	6.44383e-26	Ggct	2
2.32363e-30	0.151645	6.50569e-26	5330417C22Rik	2
2.35995e-30	-0.196052	6.6074e-26	Atf4	2
2.38285e-30	-0.0619009	6.67151e-26	Larp7	2
2.38372e-30	0.103283	6.67394e-26	Spint1	2
2.43418e-30	0.016556	6.81523e-26	Psmd12	2
2.45288e-30	0.0507735	6.86758e-26	Arl6	2
2.45985e-30	0.0292763	6.88709e-26	Ciz1	2
2.49925e-30	0.000966582	6.99739e-26	Tmem57	2
2.54912e-30	0.0856949	7.13703e-26	2700094K13Rik	2
2.55228e-30	-0.092508	7.14588e-26	Kank1	2
2.56509e-30	0.0601032	7.18174e-26	Myg1	2
2.56746e-30	-0.110458	7.18839e-26	Klhdc10	2
2.57573e-30	-0.0630173	7.21153e-26	Lpp	2
2.58693e-30	-0.0659399	7.24289e-26	Rsrc1	2
2.5921e-30	0.0184731	7.25736e-26	Aim1	2
2.61078e-30	-0.00187008	7.30967e-26	Pkig	2
2.62184e-30	-0.0930572	7.34064e-26	Slc4a3	2
2.63857e-30	0.0122667	7.38748e-26	Fzr1	2
2.64281e-30	0.0103804	7.39934e-26	Zfp950	2
2.65045e-30	0.0548749	7.42072e-26	Fam174b	2
2.6577e-30	0.0863353	7.44104e-26	Nr2f6	2
2.65929e-30	-0.0880875	7.44548e-26	Col4a5	2
2.6677e-30	-0.030693	7.46902e-26	Tmem219	2
2.68871e-30	0.0141064	7.52786e-26	Idh3b	2
2.69872e-30	-0.0614538	7.55587e-26	Tor2a	2
2.74313e-30	-0.0547346	7.68021e-26	Grb2	2
2.75111e-30	-0.026322	7.70255e-26	Synpo	2
2.7696e-30	-0.085104	7.75433e-26	Wwox	2
2.80454e-30	-0.116266	7.85215e-26	Emsy	2
2.8364e-30	-0.0238432	7.94136e-26	Sumo3	2
2.83965e-30	-0.164456	7.95046e-26	Gramd1b	2
2.88576e-30	-0.048524	8.07954e-26	Glg1	2
2.9007e-30	-0.118836	8.12138e-26	Kmt2c	2
2.9062e-30	-0.0688343	8.13678e-26	Itgb6	2
2.96296e-30	-0.138655	8.2957e-26	Larp1	2
2.99659e-30	0.000144885	8.38986e-26	Gtf2a2	2
3.03096e-30	0.0361947	8.48607e-26	Las1l	2
3.04272e-30	-0.0179027	8.51902e-26	Otud5	2
3.05441e-30	-0.10582	8.55174e-26	Arhgef17	2
3.06304e-30	-0.108338	8.5759e-26	Ppp2r2b	2
3.06797e-30	0.0727771	8.58969e-26	C1qtnf4	2
3.08859e-30	-0.111213	8.64743e-26	Itgb4	2
3.1093e-30	-0.0047694	8.70543e-26	Galt	2
3.12141e-30	-0.040466	8.73931e-26	Bad	2
3.17356e-30	-0.135109	8.88533e-26	Jmjd1c	2
3.18381e-30	0.0587079	8.91403e-26	Elovl1	2
3.18908e-30	-0.00986876	8.92878e-26	Chmp1a	2
3.20347e-30	-0.0878429	8.96906e-26	Wapl	2
3.24854e-30	0.100405	9.09525e-26	Clpx	2
3.25282e-30	0.0452678	9.10725e-26	2610528J11Rik	2
3.26445e-30	-0.178789	9.13982e-26	Rassf3	2
3.27037e-30	-0.0377169	9.15637e-26	Elovl7	2
3.28199e-30	0.021145	9.18891e-26	Hdac2	2
3.31508e-30	-0.0325158	9.28155e-26	Ncoa1	2
3.33359e-30	-0.0397668	9.33338e-26	Impad1	2
3.337e-30	0.0667915	9.34294e-26	Litaf	2
3.34559e-30	-0.14782	9.36697e-26	Tle3	2
3.3503e-30	-0.00130166	9.38018e-26	A430005L14Rik	2
3.35623e-30	-0.0797951	9.39679e-26	Fam20c	2
3.35867e-30	-0.00224949	9.40361e-26	Dpm1	2
3.3721e-30	0.0300308	9.44121e-26	Zmat5	2
3.38503e-30	0.0069639	9.4774e-26	Usp14	2
3.41736e-30	0.030735	9.56792e-26	Polr2d	2
3.42454e-30	-0.108098	9.58804e-26	Akap9	2
3.43582e-30	-0.020174	9.61961e-26	Epn3	2
3.43917e-30	0.00931158	9.62899e-26	Erp29	2
3.46304e-30	0.0482311	9.69582e-26	Gnl2	2
3.46759e-30	-0.0367452	9.70856e-26	2022-03-02	2
3.54676e-30	-0.180016	9.93023e-26	Clk1	2
3.58726e-30	0.206314	1.00436e-25	Gcsh	2
3.61621e-30	-0.192724	1.01247e-25	Scaf11	2
3.61904e-30	-0.0543879	1.01326e-25	Insr	2
3.63069e-30	0.0185656	1.01652e-25	Mtx2	2
3.67445e-30	-0.0557881	1.02877e-25	Dnajc30	2
3.67776e-30	-0.101409	1.0297e-25	N4bp2l2	2
3.67931e-30	0.439602	1.03013e-25	Ccnd1	2
3.68552e-30	0.00905701	1.03187e-25	Paqr6	2
3.69595e-30	-0.0426391	1.03479e-25	Zmym5	2
3.69885e-30	0.0220185	1.0356e-25	Parl	2
3.70706e-30	-0.23359	1.0379e-25	Zmiz1	2
3.71858e-30	0.0350592	1.04113e-25	Capza2	2
3.73462e-30	0.0212271	1.04562e-25	Tmem98	2
3.73868e-30	0.0881237	1.04676e-25	Asah1	2
3.74123e-30	0.0361588	1.04747e-25	Ildr1	2
3.8427e-30	-0.0445494	1.07588e-25	N6amt1	2
3.8858e-30	-0.0479184	1.08795e-25	Ube4b	2
3.90388e-30	-0.100714	1.09301e-25	Wtap	2
3.92295e-30	0.119782	1.09835e-25	Trafd1	2
3.9338e-30	-0.0242808	1.10139e-25	Lrrc45	2
3.94653e-30	-0.0547714	1.10495e-25	G3bp1	2
3.98322e-30	0.0341277	1.11522e-25	Acad8	2
4.05683e-30	0.00941804	1.13583e-25	Mrpl38	2
4.10479e-30	0.000251114	1.14926e-25	Gon4l	2
4.10892e-30	-0.0988189	1.15042e-25	Lman1	2
4.11984e-30	-0.00778581	1.15347e-25	Smarca2	2
4.12107e-30	0.00283456	1.15382e-25	Psd3	2
4.16361e-30	0.000844132	1.16573e-25	Tmem53	2
4.20373e-30	-0.113538	1.17696e-25	Wbp11	2
4.21525e-30	-0.109905	1.18019e-25	Rnps1	2
4.22225e-30	0.0351306	1.18215e-25	Vdac1	2
4.26247e-30	-0.0444147	1.19341e-25	Rnf103	2
4.27374e-30	-0.113944	1.19656e-25	Adipor2	2
4.30634e-30	0.103805	1.20569e-25	4931406C07Rik	2
4.35e-30	0.075374	1.21791e-25	Snrpa	2
4.35573e-30	-0.0521134	1.21952e-25	Kdm5b	2
4.50838e-30	-0.167714	1.26226e-25	Pak2	2
4.52576e-30	0.156147	1.26712e-25	Kcnk1	2
4.57231e-30	0.0956457	1.28016e-25	Dynlt1f	2
4.60328e-30	-0.0376549	1.28883e-25	Ndufaf3	2
4.60858e-30	-0.00455151	1.29031e-25	Apex1	2
4.63406e-30	-0.071358	1.29745e-25	Smg6	2
4.67244e-30	-0.0878763	1.30819e-25	Rpa3	2
4.6804e-30	-0.0705182	1.31042e-25	Mob3b	2
4.69306e-30	-0.0678837	1.31396e-25	Kpnb1	2
4.69841e-30	0.072813	1.31546e-25	Ogfod2	2
4.71529e-30	-0.106676	1.32019e-25	Atp9a	2
4.74229e-30	0.0347865	1.32775e-25	Nudt16l1	2
4.7931e-30	-0.101179	1.34197e-25	Mid1ip1	2
4.80768e-30	-0.130739	1.34605e-25	Atf7	2
4.84313e-30	-0.0894661	1.35598e-25	Exoc3	2
4.85284e-30	-0.150903	1.3587e-25	Tgm2	2
4.85506e-30	-0.0118541	1.35932e-25	Pard6b	2
4.88892e-30	-0.0369395	1.3688e-25	Rab10	2
4.89174e-30	0.0909299	1.36959e-25	Efhd1	2
4.91369e-30	0.0329823	1.37574e-25	Fbxw9	2
5.00927e-30	-0.0214899	1.40249e-25	Clcn4	2
5.06865e-30	0.144052	1.41912e-25	Zfand1	2
5.07429e-30	-0.0101972	1.4207e-25	Prkag1	2
5.14525e-30	-0.081365	1.44057e-25	Ctdsp1	2
5.19642e-30	-0.0604669	1.45489e-25	Irf2bpl	2
5.22844e-30	-0.182516	1.46386e-25	Hivep2	2
5.22914e-30	0.21799	1.46406e-25	Rps18-ps3	2
5.23875e-30	-0.160032	1.46675e-25	Prrc2c	2
5.26265e-30	-0.0727413	1.47344e-25	Usp3	2
5.26554e-30	0.021804	1.47425e-25	Ino80e	2
5.29527e-30	-0.0782683	1.48257e-25	Ccdc174	2
5.31855e-30	0.0190055	1.48909e-25	Ube2a	2
5.35582e-30	-0.048646	1.49952e-25	Anxa7	2
5.39219e-30	-0.181219	1.5097e-25	Pam	2
5.44695e-30	0.0279374	1.52504e-25	Ginm1	2
5.44952e-30	-0.163807	1.52576e-25	Tnrc6b	2
5.44975e-30	-0.0309765	1.52582e-25	Thrap3	2
5.53245e-30	0.0406089	1.54897e-25	Got2	2
5.57984e-30	0.0864189	1.56224e-25	Polr2l	2
5.60741e-30	-0.0297613	1.56996e-25	Mrpl43	2
5.61439e-30	0.0701033	1.57192e-25	Gjb1	2
5.74554e-30	-0.0286254	1.60864e-25	Ankhd1	2
5.75583e-30	0.0434897	1.61152e-25	Fndc4	2
5.77455e-30	-0.050881	1.61676e-25	Gemin7	2
5.8215e-30	-0.0251002	1.6299e-25	Mthfd2l	2
5.91454e-30	-0.0176164	1.65595e-25	Rpp25l	2
6.12634e-30	0.0718696	1.71525e-25	Adss	2
6.19203e-30	-0.0939705	1.73364e-25	Brwd1	2
6.20787e-30	-0.0725215	1.73808e-25	St6galnac2	2
6.24911e-30	-0.186794	1.74963e-25	Phldb2	2
6.3124e-30	-0.00390967	1.76735e-25	Pea15a	2
6.31317e-30	-0.110266	1.76756e-25	Arvcf	2
6.41462e-30	-0.02647	1.79597e-25	Erlec1	2
6.41739e-30	0.0243222	1.79674e-25	Tmem222	2
6.49333e-30	0.0711289	1.818e-25	Fam213a	2
6.52216e-30	0.0347974	1.82607e-25	Ddx41	2
6.53372e-30	-0.128019	1.82931e-25	Tpm1	2
6.57883e-30	0.05725	1.84194e-25	Utp11l	2
6.65543e-30	0.0337522	1.86339e-25	Exosc3	2
6.77405e-30	-0.0768728	1.8966e-25	Gsk3a	2
6.77673e-30	0.116567	1.89735e-25	Hmgcs1	2
6.792e-30	-0.0162966	1.90162e-25	Trp53inp1	2
6.79882e-30	0.0628945	1.90353e-25	Prkcsh	2
6.84289e-30	-0.114346	1.91587e-25	Glis2	2
6.8717e-30	0.0728291	1.92394e-25	Wbp1	2
6.94369e-30	-0.0139925	1.9441e-25	Snx21	2
7.02147e-30	0.0682866	1.96587e-25	Immp1l	2
7.05256e-30	-0.059567	1.97458e-25	Tgif1	2
7.06057e-30	-0.0531448	1.97682e-25	Dopey2	2
7.11055e-30	-0.0178598	1.99081e-25	Chtop	2
7.19692e-30	0.00535683	2.01499e-25	1110012L19Rik	2
7.44982e-30	-0.090731	2.0858e-25	Sipa1l3	2
7.45797e-30	0.0856645	2.08808e-25	Cryz	2
7.45901e-30	-0.068171	2.08837e-25	Mrpl13	2
7.48614e-30	-0.0959875	2.09597e-25	Dnm1l	2
7.50287e-30	-0.202366	2.10065e-25	Trim56	2
7.52708e-30	0.107282	2.10743e-25	Tmem208	2
7.60546e-30	0.0885563	2.12938e-25	Ddx1	2
7.61382e-30	0.0277691	2.13172e-25	Bcl2	2
7.72059e-30	-0.0422608	2.16161e-25	Acyp1	2
7.86589e-30	0.0695826	2.20229e-25	Dhrs7	2
7.88803e-30	-0.0948496	2.20849e-25	Mbnl1	2
7.90033e-30	0.0976861	2.21193e-25	Fbxo31	2
7.98857e-30	-0.0554436	2.23664e-25	Cmas	2
8.08514e-30	-0.00841435	2.26368e-25	Pacsin2	2
8.12542e-30	0.080434	2.27495e-25	Eif4a3	2
8.13678e-30	0.0288991	2.27813e-25	Mrpl55	2
8.16214e-30	-0.0318844	2.28524e-25	Gstm2	2
8.22751e-30	0.0256995	2.30354e-25	Tuba4a	2
8.37807e-30	-0.0221033	2.34569e-25	U2af2	2
8.41534e-30	-0.134349	2.35613e-25	Nktr	2
8.55112e-30	0.0166622	2.39414e-25	Hist3h2a	2
8.62421e-30	-0.0522313	2.41461e-25	Ahcyl2	2
8.71663e-30	-0.0741419	2.44048e-25	Pik3r1	2
8.75665e-30	0.0587349	2.45169e-25	0610037L13Rik	2
8.93777e-30	0.0195587	2.5024e-25	Dgcr2	2
8.9426e-30	-0.18795	2.50375e-25	Vezf1	2
8.96666e-30	-0.0583849	2.51049e-25	Xrn1	2
8.98772e-30	0.112936	2.51638e-25	Plin3	2
9.1942e-30	-0.0153718	2.57419e-25	Lamb2	2
9.31991e-30	-0.128939	2.60939e-25	Aak1	2
9.37475e-30	0.0133651	2.62474e-25	Diaph1	2
9.37949e-30	-0.0499847	2.62607e-25	Fam168a	2
9.54563e-30	-0.178677	2.67259e-25	Ppp1r14b	2
9.55021e-30	-0.0577438	2.67387e-25	Zfp148	2
9.56085e-30	-0.0216436	2.67685e-25	Tbc1d17	2
9.62498e-30	-0.0635771	2.6948e-25	Ddx54	2
9.71272e-30	-0.0225116	2.71937e-25	Myo5c	2
9.76216e-30	-0.0453667	2.73321e-25	Zfp207	2
9.84925e-30	-0.0320916	2.75759e-25	Fkbp9	2
9.89775e-30	-0.120524	2.77117e-25	Ube2z	2
9.97173e-30	-0.0825436	2.79189e-25	Dnajb4	2
1.00231e-29	0.0135875	2.80626e-25	Cblc	2
1.00603e-29	-0.00386952	2.81668e-25	Hnrnpu	2
1.00732e-29	-0.020417	2.82028e-25	Ppp2r2a	2
1.01366e-29	0.067549	2.83806e-25	AI413582	2
1.02365e-29	0.0250375	2.86602e-25	Pccb	2
1.03442e-29	0.27974	2.89616e-25	Rps26-ps1	2
1.05182e-29	-0.0591042	2.94488e-25	Airn	2
1.06654e-29	0.00539952	2.98609e-25	Twistnb	2
1.0909e-29	-0.0710156	3.05429e-25	Fndc3b	2
1.1026e-29	-0.0891805	3.08705e-25	Agap1	2
1.11004e-29	-0.166624	3.1079e-25	Fermt2	2
1.14091e-29	-0.19647	3.19431e-25	Cish	2
1.15549e-29	0.00128257	3.23514e-25	Sh3bp4	2
1.16723e-29	0.00224817	3.26802e-25	Cdipt	2
1.16839e-29	0.0104306	3.27125e-25	Coro1b	2
1.18219e-29	-0.0338384	3.30991e-25	Cyhr1	2
1.18977e-29	-0.0697046	3.33113e-25	Hax1	2
1.18998e-29	0.0619659	3.33169e-25	Traf4	2
1.19041e-29	0.196519	3.3329e-25	Slc9a3r1	2
1.19485e-29	-0.00973884	3.34535e-25	Itpr1	2
1.21439e-29	-0.100342	3.40004e-25	Alkbh5	2
1.23046e-29	-0.0288524	3.44504e-25	Thoc6	2
1.23269e-29	0.0529558	3.4513e-25	Atg101	2
1.24402e-29	0.0174859	3.483e-25	Pcyt2	2
1.24445e-29	0.175763	3.48421e-25	Pon2	2
1.25386e-29	0.00127867	3.51055e-25	Serf1	2
1.26119e-29	-0.0964428	3.53109e-25	Atxn2l	2
1.26126e-29	-0.0823954	3.53127e-25	Egfl7	2
1.27493e-29	-0.168218	3.56955e-25	Wasf2	2
1.27689e-29	0.00311165	3.57503e-25	Preb	2
1.29085e-29	-0.117405	3.61411e-25	Pdcd11	2
1.29444e-29	0.0489408	3.62416e-25	Rabgap1	2
1.32146e-29	-0.0304986	3.69984e-25	Mrpl19	2
1.3223e-29	-0.0454549	3.70217e-25	Fads3	2
1.35439e-29	0.0497555	3.79201e-25	Prkra	2
1.35891e-29	-0.100801	3.80468e-25	Fam193a	2
1.35977e-29	-0.121291	3.8071e-25	Slco3a1	2
1.36404e-29	-0.00705798	3.81905e-25	Arrdc4	2
1.3642e-29	0.0981377	3.81949e-25	Hsd17b4	2
1.37878e-29	-0.0629542	3.8603e-25	Tulp4	2
1.38512e-29	-0.0117439	3.87806e-25	Stk38	2
1.42887e-29	-0.0964334	4.00055e-25	Plcb4	2
1.44945e-29	-0.000365529	4.05818e-25	Parp1	2
1.45606e-29	0.0355958	4.07667e-25	Gm12942	2
1.46125e-29	-0.00919627	4.0912e-25	C1qbp	2
1.46152e-29	0.0501656	4.09197e-25	Rab32	2
1.47683e-29	-0.0654491	4.13484e-25	Rbm47	2
1.47698e-29	0.0374845	4.13525e-25	Rnf128	2
1.47827e-29	-0.0698995	4.13886e-25	Dlg1	2
1.49388e-29	-0.0802421	4.18258e-25	Ube2q1	2
1.4969e-29	-0.0596252	4.19101e-25	Sucla2	2
1.50192e-29	-0.0498842	4.20508e-25	Blvrb	2
1.50366e-29	-0.0316507	4.20994e-25	Ngef	2
1.51829e-29	0.00257414	4.25092e-25	Tsfm	2
1.52057e-29	-0.0481614	4.25728e-25	Vgll4	2
1.52737e-29	-0.0751064	4.27632e-25	Pik3c2a	2
1.52967e-29	0.00965315	4.28276e-25	Dph3	2
1.55903e-29	-0.0769772	4.36497e-25	Imp4	2
1.56065e-29	-0.0429363	4.36952e-25	Egln2	2
1.56267e-29	-0.0467361	4.37516e-25	4932438A13Rik	2
1.56502e-29	0.054096	4.38173e-25	Bscl2	2
1.60834e-29	0.0124447	4.50303e-25	Unc50	2
1.63911e-29	-0.00641809	4.58919e-25	Gins4	2
1.66471e-29	-0.117538	4.66084e-25	Sash1	2
1.70135e-29	-0.0305439	4.76343e-25	Rrp7a	2
1.70372e-29	-0.00681293	4.77009e-25	Igbp1	2
1.73676e-29	-0.00106138	4.86259e-25	3830406C13Rik	2
1.74487e-29	0.025122	4.88527e-25	Clcc1	2
1.7485e-29	-0.0806403	4.89544e-25	Topors	2
1.76134e-29	0.0730212	4.93141e-25	9130008F23Rik	2
1.77654e-29	-0.0604002	4.97395e-25	Zfp329	2
1.78642e-29	0.0454697	5.00161e-25	Rab18	2
1.79686e-29	-0.189232	5.03085e-25	Myadm	2
1.81192e-29	-0.0452312	5.07303e-25	Efcab14	2
1.81867e-29	-0.18994	5.09191e-25	Msi2	2
1.83253e-29	0.0881171	5.13071e-25	Dazap2	2
1.83548e-29	-0.140455	5.13897e-25	Sema3f	2
1.84128e-29	-0.0996419	5.15522e-25	Usp19	2
1.84898e-29	-0.00441317	5.17678e-25	Ppp1r35	2
1.89168e-29	-0.0239538	5.29633e-25	Nub1	2
1.90007e-29	-0.0765636	5.31981e-25	Sarnp	2
1.92402e-29	-0.026671	5.38686e-25	Ube2k	2
1.94666e-29	-0.0623051	5.45027e-25	Wdr35	2
1.97693e-29	0.0290176	5.53501e-25	Cmc4	2
1.98207e-29	0.0136827	5.54941e-25	Kin	2
1.98746e-29	-0.205744	5.5645e-25	Pvr	2
2.00163e-29	0.0453393	5.60415e-25	Cmtm6	2
2.00216e-29	-0.0281973	5.60566e-25	Kalrn	2
2.00364e-29	-0.0782141	5.60979e-25	Rbm28	2
2.01505e-29	0.039388	5.64174e-25	Taf1d	2
2.0237e-29	-0.0493889	5.66597e-25	Sestd1	2
2.07527e-29	-0.080082	5.81033e-25	Ltbp3	2
2.07671e-29	-0.0532652	5.81439e-25	Foxa2	2
2.08126e-29	0.0833269	5.8271e-25	Rab17	2
2.08689e-29	-0.0202581	5.84288e-25	Tbc1d14	2
2.10742e-29	-0.0603004	5.90034e-25	Paxbp1	2
2.11628e-29	-0.193397	5.92517e-25	Hspb1	2
2.1467e-29	0.00180118	6.01032e-25	Irak1	2
2.154e-29	0.0692623	6.03077e-25	Fam133b	2
2.16011e-29	-0.101235	6.04788e-25	Rsrc2	2
2.1632e-29	-0.108269	6.05652e-25	Tgoln1	2
2.17172e-29	-0.0261826	6.08039e-25	Pole3	2
2.1928e-29	-0.0337701	6.1394e-25	Msl1	2
2.22262e-29	-0.0614716	6.2229e-25	Fgfr1	2
2.23363e-29	0.0076199	6.25371e-25	Dcaf11	2
2.23542e-29	0.0131768	6.25872e-25	Sart1	2
2.23973e-29	0.0903828	6.2708e-25	Jtb	2
2.25115e-29	-0.0761047	6.30276e-25	Eif4b	2
2.27759e-29	0.0242484	6.37681e-25	Cdo1	2
2.29426e-29	0.0372298	6.42348e-25	Dynlt3	2
2.34094e-29	0.0220245	6.55415e-25	Pfkl	2
2.36611e-29	-0.0306692	6.62462e-25	Eif2ak3	2
2.37993e-29	-0.0799881	6.66334e-25	Tab2	2
2.38127e-29	0.0213322	6.66708e-25	C1galt1	2
2.38732e-29	0.0867406	6.68402e-25	Prkaca	2
2.39567e-29	-0.120243	6.7074e-25	Met	2
2.41163e-29	0.0631462	6.75209e-25	Stard3	2
2.41177e-29	-0.0439726	6.75248e-25	Keap1	2
2.45399e-29	-0.0184261	6.87068e-25	Atxn7	2
2.45814e-29	0.0384056	6.88231e-25	Dapk3	2
2.47712e-29	0.064045	6.93544e-25	C1d	2
2.4809e-29	0.00875263	6.94603e-25	Clk4	2
2.48589e-29	-0.311392	6.95999e-25	Ier3	2
2.53486e-29	0.0144676	7.0971e-25	Lgals9	2
2.57733e-29	0.0156011	7.21601e-25	Fam63a	2
2.57873e-29	0.0574311	7.21993e-25	Uxt	2
2.58004e-29	-0.0439474	7.22361e-25	Thoc7	2
2.58622e-29	-0.00535613	7.2409e-25	Cib1	2
2.61556e-29	0.0150925	7.32305e-25	Arl2	2
2.61725e-29	0.0514927	7.32778e-25	Hadha	2
2.63267e-29	0.00986135	7.37095e-25	Tubb2a	2
2.66858e-29	-0.0344476	7.47148e-25	Akt1	2
2.70313e-29	0.0398497	7.56821e-25	Slc31a2	2
2.7065e-29	-0.0334896	7.57765e-25	Ssbp4	2
2.73191e-29	-0.0570856	7.6488e-25	Stat3	2
2.74706e-29	-0.100404	7.69122e-25	Wrnip1	2
2.76295e-29	0.00580239	7.7357e-25	2610035D17Rik	2
2.77449e-29	-0.000659909	7.76802e-25	Fam174a	2
2.77774e-29	0.0404217	7.77713e-25	Pfn2	2
2.77891e-29	-0.0247828	7.78039e-25	Nemf	2
2.7867e-29	-0.119728	7.8022e-25	Zfand5	2
2.80581e-29	-0.081207	7.85571e-25	Dixdc1	2
2.81253e-29	0.0539713	7.87452e-25	Mrps34	2
2.90018e-29	0.00501313	8.11992e-25	Arfrp1	2
2.93874e-29	-0.0504383	8.22789e-25	Ift81	2
2.97988e-29	0.0938553	8.34308e-25	Nans	2
2.98442e-29	-0.108253	8.35578e-25	Syap1	2
2.98952e-29	-0.0300091	8.37006e-25	Ip6k1	2
3.04722e-29	-0.00584301	8.53159e-25	Pja1	2
3.05017e-29	-0.0541507	8.53985e-25	Mknk2	2
3.05588e-29	0.0334585	8.55587e-25	Ergic2	2
3.06881e-29	-0.252035	8.59206e-25	Fgfr2	2
3.09632e-29	-0.0699113	8.66909e-25	Get4	2
3.12897e-29	-0.0160213	8.76049e-25	Snrpd1	2
3.16812e-29	0.153424	8.87009e-25	Stx8	2
3.19705e-29	0.0264956	8.9511e-25	Fam92a	2
3.209e-29	-0.239807	8.98456e-25	Brd2	2
3.20912e-29	-0.360506	8.98489e-25	Adam33	2
3.21852e-29	-0.0681203	9.0112e-25	Meis1	2
3.21949e-29	-0.0675648	9.01394e-25	Acad9	2
3.23862e-29	0.0351712	9.0675e-25	Leprot	2
3.24246e-29	-0.247341	9.07825e-25	Stmn1	2
3.2483e-29	-0.0453988	9.09459e-25	Nek9	2
3.25391e-29	-0.0356779	9.11028e-25	Ddit3	2
3.26376e-29	-0.0776762	9.13787e-25	Zbtb7b	2
3.27818e-29	0.0567984	9.17825e-25	Plgrkt	2
3.30753e-29	-0.19093	9.26041e-25	Mllt4	2
3.37597e-29	-0.0391781	9.45203e-25	Zfand2b	2
3.39913e-29	-0.106651	9.51687e-25	BC005537	2
3.39922e-29	0.0513196	9.51714e-25	Commd2	2
3.40616e-29	-0.0506148	9.53657e-25	Epb41l4aos	2
3.46359e-29	-0.0611246	9.69735e-25	Rab5a	2
3.51105e-29	0.00416339	9.83024e-25	Slc35f5	2
3.52462e-29	0.00590151	9.86822e-25	Rab24	2
3.53694e-29	0.0291552	9.90271e-25	1110038F14Rik	2
3.55288e-29	0.215052	9.94734e-25	Fmo1	2
3.57852e-29	0.12294	1.00191e-24	Arid5b	2
3.58155e-29	-0.0239678	1.00276e-24	Chmp3	2
3.58713e-29	-0.126147	1.00432e-24	Prrc2a	2
3.58951e-29	-0.0491833	1.00499e-24	Il17re	2
3.5995e-29	0.0583694	1.00779e-24	Nckap1	2
3.64135e-29	0.104952	1.01951e-24	Hadh	2
3.65511e-29	-0.0026947	1.02336e-24	Camsap1	2
3.70237e-29	0.0239513	1.03659e-24	Ppp2ca	2
3.73687e-29	0.0701753	1.04625e-24	Nsmce4a	2
3.75187e-29	-0.0342075	1.05045e-24	Pin1	2
3.77082e-29	0.0175175	1.05575e-24	Adh5	2
3.7907e-29	0.0937747	1.06132e-24	Cby1	2
3.79411e-29	-0.0475847	1.06227e-24	Ganab	2
3.98087e-29	0.104341	1.11456e-24	Galm	2
3.99639e-29	-0.044893	1.11891e-24	Zbtb38	2
3.99997e-29	-0.0159218	1.11991e-24	Aco2	2
4.03099e-29	-0.0156175	1.1286e-24	Stk16	2
4.03541e-29	-0.00336867	1.12983e-24	Zfand3	2
4.08435e-29	0.0832037	1.14354e-24	Fam102a	2
4.08749e-29	-0.442944	1.14442e-24	Igfbp7	2
4.10586e-29	-0.121614	1.14956e-24	Urm1	2
4.14045e-29	-0.129295	1.15924e-24	Bcl9l	2
4.18411e-29	0.0304126	1.17147e-24	2700029M09Rik	2
4.20081e-29	0.0327152	1.17614e-24	Wdr45b	2
4.21469e-29	-0.0613531	1.18003e-24	Dcaf17	2
4.29818e-29	0.103688	1.20341e-24	Btf3l4	2
4.31004e-29	0.0414707	1.20673e-24	Haghl	2
4.40384e-29	0.00701381	1.23299e-24	Rbbp9	2
4.42077e-29	-0.0400918	1.23773e-24	Kif21a	2
4.49804e-29	-0.0834491	1.25936e-24	1810043H04Rik	2
4.51173e-29	0.0353716	1.26319e-24	Elf3	2
4.52882e-29	-0.102859	1.26798e-24	Wnk2	2
4.57148e-29	0.0840117	1.27992e-24	Psmd6	2
4.64934e-29	0.0645819	1.30172e-24	Hdac1	2
4.66024e-29	-0.0825621	1.30477e-24	Cnot3	2
4.70122e-29	-0.00562122	1.31625e-24	4933431E20Rik	2
4.70152e-29	-0.0176086	1.31633e-24	Banf1	2
4.70746e-29	0.217523	1.318e-24	Egflam	2
4.76332e-29	0.0208418	1.33363e-24	Cbr1	2
4.79686e-29	-0.0508796	1.34302e-24	1110032A03Rik	2
4.80539e-29	0.219497	1.34541e-24	Apcs	2
4.80635e-29	-0.0362048	1.34568e-24	Gmfb	2
4.84381e-29	-0.0769051	1.35617e-24	Slc16a2	2
4.8732e-29	-0.00798694	1.3644e-24	Mkl2	2
4.88001e-29	-0.223172	1.36631e-24	Rras	2
4.94762e-29	-0.0290435	1.38524e-24	Zyg11b	2
4.98386e-29	-0.0762341	1.39538e-24	Gspt1	2
4.9988e-29	0.020697	1.39956e-24	Gbas	2
5.01406e-29	0.0247863	1.40384e-24	Bnip2	2
5.02404e-29	0.0659102	1.40663e-24	Snx1	2
5.06268e-29	0.0255683	1.41745e-24	Dnal4	2
[truncated: 7,521 more rows]

## Sheet: DE_genes_c3
p_val	avg_logFC	p_val_adj	gene_name	seurat_cluster
5.6046e-56	-0.867709	1.56918e-51	Ccnd1	3
5.41322e-46	-0.664903	1.51559e-41	Adamts1	3
2.70719e-43	-0.684826	7.57958e-39	Gmnn	3
1.74768e-39	-0.477471	4.89317e-35	Nav2	3
1.1032e-38	-0.566917	3.08873e-34	Rhov	3
8.74324e-38	0.262848	2.44793e-33	Plscr2	3
6.08698e-37	-0.531967	1.70423e-32	Mmd2	3
1.37334e-36	0.132542	3.84509e-32	Mrpl32	3
7.13756e-36	0.0760597	1.99837e-31	Psmc1	3
9.20252e-35	-0.183955	2.57652e-30	Srgap2	3
1.71638e-34	0.00418023	4.80553e-30	Ddx47	3
2.13116e-34	-0.209076	5.96682e-30	Prelp	3
3.07381e-34	-0.0956022	8.60604e-30	Vps4b	3
3.62814e-34	0.0563999	1.01581e-29	Babam1	3
1.49712e-33	-0.305998	4.19163e-29	Igf1r	3
1.61262e-33	-0.180199	4.51502e-29	Ano6	3
1.9388e-33	0.0792087	5.42825e-29	Zfp207	3
2.01042e-33	0.114249	5.62877e-29	BC005561	3
2.32957e-33	-0.186943	6.52232e-29	Rbms1	3
3.78042e-33	0.0261648	1.05844e-28	1700123O20Rik	3
3.94438e-33	0.0277319	1.10435e-28	Onecut1	3
6.24934e-33	0.127556	1.74969e-28	Derl1	3
6.28041e-33	0.0801907	1.75839e-28	Slc38a10	3
7.9536e-33	0.0772266	2.22685e-28	Mrpl48	3
8.39829e-33	-0.266388	2.35135e-28	Tbc1d4	3
8.44597e-33	-0.0355541	2.3647e-28	1110065P20Rik	3
9.06896e-33	0.196057	2.53913e-28	Mid1ip1	3
9.38619e-33	0.0315776	2.62795e-28	Pard3	3
1.00437e-32	0.180378	2.81204e-28	Enpp5	3
1.40508e-32	0.18093	3.93395e-28	Zfp444	3
1.91629e-32	0.214156	5.36524e-28	Nfe2l3	3
2.09106e-32	-0.46834	5.85455e-28	Cbs	3
2.35277e-32	0.0118388	6.58729e-28	Pcmtd1	3
3.21388e-32	0.161322	8.99823e-28	Cpox	3
5.24389e-32	-0.00909186	1.46819e-27	Brd8	3
5.34965e-32	-0.279575	1.49779e-27	Cobl	3
5.3632e-32	-0.131496	1.50159e-27	Zfp664	3
5.40055e-32	0.191067	1.51205e-27	Psmc6	3
6.58777e-32	-0.0980275	1.84444e-27	Tardbp	3
6.86799e-32	0.134	1.9229e-27	Mrpl44	3
8.9747e-32	-0.253196	2.51274e-27	Col18a1	3
9.56115e-32	0.203998	2.67693e-27	Wdr61	3
1.0458e-31	0.109561	2.92804e-27	Rps19bp1	3
1.04999e-31	0.0646338	2.93977e-27	BC003965	3
1.16873e-31	0.114742	3.27221e-27	Fam32a	3
1.31629e-31	0.0684703	3.68535e-27	Selt	3
1.40299e-31	-0.111735	3.9281e-27	Sec61a1	3
1.44171e-31	0.115288	4.03651e-27	Tgif1	3
1.71974e-31	0.0786351	4.81492e-27	Rassf3	3
1.77621e-31	-0.173139	4.97305e-27	Fads6	3
1.86379e-31	0.116302	5.21825e-27	Tmem140	3
1.887e-31	0.110066	5.28322e-27	Glod4	3
2.15823e-31	-0.0966658	6.0426e-27	Nktr	3
2.17929e-31	0.0717093	6.10157e-27	Chrac1	3
2.61615e-31	0.151834	7.3247e-27	Ehd2	3
3.07374e-31	0.154268	8.60587e-27	Car8	3
3.13718e-31	-0.17209	8.78348e-27	Tcf7l2	3
3.30971e-31	-0.142411	9.26653e-27	Mical3	3
3.48646e-31	0.351392	9.7614e-27	Acot1	3
3.79251e-31	-0.0657075	1.06183e-26	Nudcd3	3
4.2634e-31	-0.0156921	1.19367e-26	Dnajc5	3
4.38184e-31	-0.293678	1.22683e-26	Scd2	3
4.69561e-31	-0.196691	1.31468e-26	Smoc1	3
5.1736e-31	-0.0558542	1.4485e-26	Cep164	3
5.17514e-31	0.0942722	1.44893e-26	Rsl24d1	3
5.46284e-31	-0.0136834	1.52948e-26	Mtss1	3
5.64895e-31	-0.157954	1.58159e-26	Trim56	3
5.78912e-31	-0.0633859	1.62084e-26	Lage3	3
6.04638e-31	-0.0322436	1.69287e-26	Gpatch8	3
6.18178e-31	-0.0628192	1.73078e-26	Ier3ip1	3
6.2167e-31	0.0345554	1.74055e-26	Clptm1	3
6.55701e-31	0.0126693	1.83583e-26	Cdc5l	3
6.77913e-31	-0.251741	1.89802e-26	Fads1	3
7.50232e-31	0.0395821	2.1005e-26	Hax1	3
7.88155e-31	-0.049396	2.20668e-26	Fam133b	3
7.91823e-31	0.301879	2.21695e-26	Glipr2	3
9.07449e-31	0.0873978	2.54068e-26	Serinc1	3
9.57757e-31	0.0722988	2.68153e-26	Tmem219	3
1.10961e-30	-0.0161318	3.10669e-26	Tmem106b	3
1.227e-30	0.0656636	3.43534e-26	Ccdc53	3
1.2423e-30	0.0803865	3.47819e-26	Phf5a	3
1.25197e-30	-0.1167	3.50527e-26	Glg1	3
1.36664e-30	0.182587	3.82633e-26	Xbp1	3
1.4796e-30	0.17037	4.14258e-26	Naa20	3
1.58462e-30	0.0358658	4.43661e-26	Tcp1	3
1.60762e-30	0.327789	4.50102e-26	Tsc22d3	3
1.66852e-30	0.171994	4.67152e-26	Pnrc2	3
1.90176e-30	0.0440494	5.32455e-26	Bckdk	3
1.96208e-30	-0.0257027	5.49344e-26	Creb3l2	3
2.02628e-30	-0.124666	5.67318e-26	Kmt2a	3
2.03682e-30	0.0153162	5.70268e-26	Nudt4	3
2.10865e-30	-0.083363	5.9038e-26	Slc4a2	3
2.1667e-30	0.0813639	6.06633e-26	Mboat1	3
2.22991e-30	0.0604088	6.24331e-26	Pole3	3
2.39093e-30	0.191855	6.69412e-26	Tmed2	3
2.42735e-30	0.056135	6.79609e-26	Frg1	3
2.65504e-30	-0.140447	7.43358e-26	2900026A02Rik	3
3.10227e-30	0.0549421	8.68572e-26	Ube2e1	3
3.13558e-30	0.158934	8.77899e-26	Dnaja2	3
3.16833e-30	0.0784725	8.8707e-26	Tmem60	3
3.8499e-30	0.248426	1.0779e-25	Alad	3
4.04809e-30	0.0358171	1.13338e-25	Fgfr1op2	3
4.15848e-30	-0.0515416	1.16429e-25	Rsf1	3
4.24749e-30	0.0182523	1.18921e-25	Pcm1	3
4.39476e-30	0.00439197	1.23045e-25	Dhx15	3
5.23533e-30	0.0340051	1.46579e-25	Igbp1	3
6.19042e-30	0.0222214	1.73319e-25	Slc44a1	3
6.39228e-30	0.107342	1.78971e-25	Rpn1	3
6.40178e-30	-0.400613	1.79237e-25	Spon1	3
6.49526e-30	0.00967243	1.81854e-25	Asna1	3
6.49841e-30	-0.171505	1.81943e-25	Add1	3
7.38414e-30	0.101736	2.06741e-25	Ldha	3
8.28222e-30	0.0433909	2.31886e-25	0610007P14Rik	3
8.51564e-30	-0.000871436	2.38421e-25	Dnm1l	3
8.52947e-30	0.315551	2.38808e-25	Anxa5	3
8.84769e-30	-0.0482527	2.47718e-25	Capn2	3
9.3948e-30	-0.374645	2.63035e-25	Hs6st2	3
9.46699e-30	-0.105931	2.65057e-25	Jtb	3
9.59867e-30	-0.0730394	2.68744e-25	Srsf9	3
9.85722e-30	0.146984	2.75982e-25	Il10rb	3
1.03828e-29	0.0159805	2.90699e-25	Mkrn1	3
1.07336e-29	0.151491	3.00521e-25	Lrpap1	3
1.17067e-29	-0.056339	3.27764e-25	Dlgap4	3
1.25319e-29	0.0266561	3.50868e-25	Ppp1r7	3
1.26149e-29	-0.122783	3.53193e-25	Trip11	3
1.3332e-29	0.040489	3.7327e-25	Irf2bpl	3
1.34893e-29	-0.0152911	3.77672e-25	Ddx18	3
1.38145e-29	0.303269	3.86778e-25	Efemp1	3
1.57289e-29	0.0714837	4.40376e-25	Cbfb	3
1.67829e-29	0.170392	4.69888e-25	Tap2	3
1.76366e-29	-0.000893874	4.93789e-25	Ssna1	3
2.0577e-29	-0.00366567	5.76116e-25	Cebpz	3
2.14045e-29	-0.38974	5.99284e-25	Adamts9	3
2.16731e-29	0.0565243	6.06802e-25	Gle1	3
2.18509e-29	0.0762767	6.11782e-25	Usp3	3
2.23476e-29	0.0155625	6.25688e-25	2700029M09Rik	3
2.54142e-29	0.165278	7.11548e-25	Xrn2	3
2.59423e-29	0.0799706	7.26333e-25	Zfp622	3
2.74019e-29	0.0113431	7.67197e-25	Tmod1	3
2.84518e-29	0.170508	7.96595e-25	Rbbp4	3
2.86454e-29	0.237924	8.02015e-25	Nme5	3
2.92552e-29	-0.0847703	8.19088e-25	Itch	3
3.00242e-29	-0.022126	8.40618e-25	Rnf10	3
3.04327e-29	0.0293339	8.52056e-25	Smek2	3
3.12971e-29	0.204194	8.76256e-25	Ifngr1	3
3.18262e-29	-0.0411739	8.91071e-25	Me1	3
3.18399e-29	-0.0480659	8.91454e-25	Aph1a	3
3.4405e-29	-0.125449	9.6327e-25	Arid1b	3
3.52977e-29	-0.263767	9.88266e-25	Plxnb1	3
3.64222e-29	0.0250591	1.01975e-24	Keap1	3
3.68599e-29	0.0715932	1.032e-24	Tnfaip8	3
3.70864e-29	0.110766	1.03835e-24	Gramd3	3
3.71692e-29	-0.119548	1.04066e-24	Ahdc1	3
3.72428e-29	0.0762144	1.04272e-24	Galk1	3
3.86372e-29	-0.0708248	1.08176e-24	Supt5	3
3.94289e-29	0.0584046	1.10393e-24	Dnajc30	3
4.01111e-29	-0.0502059	1.12303e-24	Trappc5	3
4.02739e-29	-0.00536939	1.12759e-24	Jagn1	3
4.23856e-29	0.109583	1.18671e-24	Med21	3
4.37307e-29	-0.0210585	1.22437e-24	Prkag1	3
4.85541e-29	0.118712	1.35942e-24	Tceal8	3
4.96574e-29	0.0166483	1.39031e-24	Pacsin3	3
5.14956e-29	-0.176779	1.44177e-24	Flna	3
5.2123e-29	0.200938	1.45934e-24	Casp6	3
5.24256e-29	0.0869338	1.46781e-24	Ggh	3
5.58342e-29	-0.0722554	1.56325e-24	Szrd1	3
6.02106e-29	-0.0372244	1.68578e-24	Limd2	3
6.10458e-29	-0.193799	1.70916e-24	Lrrc16a	3
6.16556e-29	-0.0543021	1.72623e-24	Mapkapk2	3
6.24356e-29	-0.0684285	1.74807e-24	Dapk1	3
6.34154e-29	0.352392	1.7755e-24	Dhrs3	3
6.48973e-29	0.0311487	1.817e-24	Frrs1	3
6.6714e-29	-0.321547	1.86786e-24	Lifr	3
6.67175e-29	0.185187	1.86796e-24	Vapa	3
6.74718e-29	0.0328677	1.88907e-24	Tial1	3
7.07212e-29	0.223514	1.98005e-24	Pdgfc	3
7.94125e-29	0.0196446	2.22339e-24	Rnf6	3
8.05186e-29	-0.0991683	2.25436e-24	Lsm7	3
8.12372e-29	0.0429945	2.27448e-24	Cyb5b	3
8.34915e-29	0.142771	2.3376e-24	Bre	3
8.41909e-29	0.0360312	2.35718e-24	Gstz1	3
8.58035e-29	0.120927	2.40233e-24	Rap1a	3
8.60846e-29	0.0922149	2.4102e-24	Nedd4l	3
9.04959e-29	-0.0311328	2.53371e-24	Ift22	3
9.29308e-29	0.0374644	2.60188e-24	Rexo2	3
9.33579e-29	-0.0229408	2.61384e-24	Zfp740	3
9.52468e-29	-0.173407	2.66672e-24	Sema5a	3
1.05435e-28	0.0405831	2.95196e-24	Sgta	3
1.10218e-28	-0.490771	3.08589e-24	Wfdc3	3
1.12205e-28	0.130316	3.14152e-24	Rcn2	3
1.15564e-28	0.116133	3.23557e-24	Zbtb8os	3
1.15568e-28	0.161727	3.23566e-24	Ugp2	3
1.18473e-28	-0.0396578	3.31701e-24	Rnf4	3
1.19474e-28	-0.0356451	3.34502e-24	Fto	3
1.22813e-28	0.0977797	3.43852e-24	B230118H07Rik	3
1.3758e-28	0.0812696	3.85197e-24	Paqr6	3
1.37865e-28	0.0797569	3.85996e-24	Uba5	3
1.3893e-28	-0.0671265	3.88976e-24	Plcb4	3
1.41668e-28	0.127296	3.96641e-24	Irf9	3
1.42086e-28	0.0791358	3.97813e-24	Bcl2l1	3
1.42427e-28	0.124466	3.98766e-24	Tmem109	3
1.44205e-28	0.0803466	4.03747e-24	Hagh	3
1.4716e-28	0.291191	4.12019e-24	Hmgcs2	3
1.47325e-28	0.0810902	4.1248e-24	Snx21	3
1.52641e-28	-0.0253496	4.27366e-24	Tmed1	3
1.54523e-28	-0.0116708	4.32634e-24	Zfp148	3
1.55383e-28	0.0377916	4.35043e-24	Aprt	3
1.58965e-28	-0.0231214	4.45072e-24	Rab5c	3
1.59321e-28	-0.144353	4.46068e-24	Numa1	3
1.59639e-28	0.0226915	4.46957e-24	Ccnd3	3
1.59656e-28	-0.1052	4.47004e-24	4932438A13Rik	3
1.60885e-28	0.0733215	4.50446e-24	Mrpl38	3
1.61819e-28	0.15228	4.53061e-24	Chmp1a	3
1.62438e-28	0.0309193	4.54795e-24	Klc3	3
1.70204e-28	-0.0274836	4.76537e-24	Hmg20b	3
1.71006e-28	0.295329	4.78783e-24	Selenbp1	3
1.72433e-28	-0.018202	4.82779e-24	Prpf40a	3
1.81419e-28	0.020627	5.07937e-24	Sf1	3
1.93159e-28	0.080659	5.40806e-24	Sar1a	3
2.03111e-28	-0.0593063	5.68669e-24	Atp2c1	3
2.08228e-28	-0.208494	5.82996e-24	BC005537	3
2.28065e-28	0.150373	6.38536e-24	Nipsnap3b	3
2.38011e-28	-0.0154952	6.66382e-24	Fam63a	3
2.39426e-28	0.080711	6.70346e-24	Plscr3	3
2.43593e-28	-0.0232619	6.82012e-24	Mea1	3
2.48359e-28	0.118457	6.95356e-24	Gtf2f1	3
2.56563e-28	-0.0421118	7.18325e-24	Rnps1	3
2.70147e-28	0.00328151	7.56358e-24	Qdpr	3
2.70459e-28	-0.0209504	7.57232e-24	Mcrs1	3
2.72623e-28	0.123998	7.63291e-24	Nsrp1	3
3.05089e-28	-0.303166	8.54187e-24	Prox1	3
3.06889e-28	0.00256076	8.59228e-24	Ptbp3	3
3.09318e-28	0.140275	8.66028e-24	Agpat2	3
3.18e-28	0.0840887	8.90337e-24	Grb7	3
3.19001e-28	-0.026681	8.93139e-24	Cyp2d22	3
3.23445e-28	0.16096	9.05581e-24	Elp5	3
3.25512e-28	0.0459044	9.11369e-24	Lrp10	3
3.36871e-28	-0.141978	9.43173e-24	Prrc2b	3
3.38251e-28	0.0177209	9.47035e-24	Prorsd1	3
3.41328e-28	0.0956693	9.55652e-24	Atxn10	3
3.44021e-28	0.130865	9.63189e-24	Hn1l	3
3.44039e-28	-0.0626315	9.6324e-24	Mbp	3
3.49758e-28	0.279424	9.79251e-24	Pdgfd	3
3.58601e-28	-0.104972	1.00401e-23	Huwe1	3
3.63105e-28	0.231224	1.01662e-23	Cd14	3
3.64917e-28	0.000629128	1.0217e-23	Mef2a	3
3.93614e-28	0.0613284	1.10204e-23	Rb1cc1	3
4.02257e-28	0.127493	1.12624e-23	Hpcal1	3
4.05036e-28	-0.0343566	1.13402e-23	Kansl1l	3
4.11247e-28	0.0146484	1.15141e-23	Tssc4	3
4.12571e-28	0.0631549	1.15512e-23	Angel2	3
4.29078e-28	0.116254	1.20133e-23	Snrpd3	3
4.40352e-28	0.0613753	1.2329e-23	Rab20	3
4.47116e-28	0.0528623	1.25183e-23	Nradd	3
4.69659e-28	0.0511085	1.31495e-23	Mettl9	3
4.87914e-28	0.164896	1.36606e-23	Akr1e1	3
4.88326e-28	-0.0096443	1.36721e-23	Spop	3
4.88809e-28	0.0326255	1.36857e-23	Cnih4	3
5.011e-28	0.0604815	1.40298e-23	Nipal2	3
5.13011e-28	0.172976	1.43633e-23	Glul	3
5.22075e-28	0.133245	1.46171e-23	Yif1a	3
5.2769e-28	0.003921	1.47743e-23	Ywhab	3
5.36641e-28	-0.0819737	1.50249e-23	Pet100	3
5.37905e-28	0.0389751	1.50603e-23	Mrpl9	3
5.6219e-28	0.0650703	1.57402e-23	Cux1	3
5.68613e-28	0.139251	1.592e-23	Psmd2	3
5.70055e-28	0.0998661	1.59604e-23	Samm50	3
5.70722e-28	0.186692	1.59791e-23	Atp6v1c1	3
5.7797e-28	0.0532947	1.6182e-23	Pxk	3
6.00792e-28	0.075268	1.6821e-23	Llgl2	3
6.40879e-28	0.0522647	1.79433e-23	Srebf1	3
6.45527e-28	0.124682	1.80735e-23	Smim4	3
6.6365e-28	0.0819472	1.85809e-23	Pea15a	3
6.86971e-28	0.0367787	1.92338e-23	Mesdc2	3
7.07997e-28	-0.0378148	1.98225e-23	Pja2	3
7.32781e-28	-0.19558	2.05164e-23	Myh14	3
7.63385e-28	0.0134198	2.13732e-23	Wipi2	3
8.21667e-28	-0.0245887	2.3005e-23	Cspp1	3
8.34302e-28	-0.031606	2.33588e-23	Ik	3
8.3549e-28	-0.0704231	2.3392e-23	Magt1	3
8.41228e-28	-0.0848167	2.35527e-23	Hectd1	3
8.48351e-28	-0.178441	2.37521e-23	Adgrg6	3
8.49018e-28	-0.0870266	2.37708e-23	Glrx3	3
8.52817e-28	-0.0386783	2.38772e-23	Mycbp	3
8.80549e-28	0.0969814	2.46536e-23	Sf3b6	3
9.01835e-28	-0.0332656	2.52496e-23	Zc3h15	3
9.21331e-28	0.105083	2.57954e-23	Gars	3
9.23544e-28	0.0177846	2.58574e-23	Mknk2	3
9.90386e-28	0.0690816	2.77288e-23	Mmp14	3
1.00679e-27	0.0369568	2.81881e-23	Ube2l3	3
1.0261e-27	0.00622823	2.87287e-23	Stx8	3
1.03191e-27	0.0855206	2.88914e-23	Ccar1	3
1.03296e-27	-0.145097	2.89209e-23	Atp2b1	3
1.03588e-27	0.155717	2.90027e-23	Smpdl3a	3
1.04695e-27	-0.112941	2.93124e-23	Hipk1	3
1.09038e-27	-0.00450822	3.05285e-23	Ubl3	3
1.09131e-27	0.0273434	3.05545e-23	Wrnip1	3
1.09467e-27	-0.0545155	3.06487e-23	Trappc2l	3
1.10432e-27	0.00376434	3.09186e-23	1190007I07Rik	3
1.12049e-27	0.0748463	3.13715e-23	Rabggtb	3
1.14506e-27	-0.153092	3.20595e-23	Trappc6a	3
1.17506e-27	-0.106685	3.28993e-23	Mier1	3
1.17973e-27	0.108062	3.30302e-23	Tuft1	3
1.20168e-27	-0.0952705	3.36446e-23	Nfat5	3
1.22584e-27	0.0740256	3.43212e-23	Ggct	3
1.25334e-27	-0.00699754	3.50909e-23	Gigyf1	3
1.25358e-27	-0.106232	3.50976e-23	Itgb4	3
1.29205e-27	-0.116025	3.61749e-23	Actn1	3
1.29497e-27	0.075865	3.62565e-23	Ythdf2	3
1.30217e-27	0.0256675	3.64583e-23	Upf3b	3
1.33253e-27	0.119285	3.73081e-23	Ube2n	3
1.35176e-27	0.0482582	3.78466e-23	Fam134b	3
1.36824e-27	0.126902	3.8308e-23	Trap1	3
1.37319e-27	-0.0737615	3.84465e-23	Sft2d2	3
1.39881e-27	0.0950115	3.91638e-23	Cir1	3
1.39938e-27	-0.0634427	3.91799e-23	Lats2	3
1.45121e-27	-0.0919571	4.06309e-23	Mga	3
1.52979e-27	0.0297625	4.2831e-23	Gtf2a2	3
1.61681e-27	0.0325447	4.52674e-23	Ccdc59	3
1.65476e-27	0.056011	4.63299e-23	Pef1	3
1.72994e-27	0.0199442	4.8435e-23	Tmem238	3
1.75457e-27	0.15883	4.91244e-23	Irak1bp1	3
1.77624e-27	0.059806	4.97312e-23	Decr1	3
1.78345e-27	0.0949148	4.9933e-23	Cops2	3
1.78941e-27	0.0710663	5.01e-23	Gtpbp2	3
1.80663e-27	0.115208	5.05819e-23	Tmed4	3
1.81595e-27	-0.092592	5.08429e-23	Xiap	3
1.83951e-27	0.112474	5.15026e-23	Cul1	3
1.85931e-27	-0.0992506	5.20569e-23	Ppp3ca	3
1.87258e-27	0.118858	5.24284e-23	Yipf3	3
1.91521e-27	0.0724708	5.36221e-23	Aip	3
1.94556e-27	0.0299264	5.44719e-23	Ccdc174	3
1.95189e-27	-0.103843	5.46489e-23	Baz2b	3
1.97779e-27	-0.16075	5.53743e-23	Ube3a	3
2.00669e-27	-0.00795917	5.61834e-23	Kank1	3
2.07691e-27	0.125513	5.81492e-23	Cbr1	3
2.12356e-27	-0.104883	5.94555e-23	Zfhx3	3
2.16112e-27	-0.414536	6.05071e-23	Oat	3
2.25036e-27	-0.0546537	6.30056e-23	Csnk2a1	3
2.30346e-27	-0.132725	6.44923e-23	Tmem258	3
2.30545e-27	0.00675241	6.45479e-23	Angpt1	3
2.32248e-27	-0.106653	6.50249e-23	St5	3
2.34704e-27	0.109376	6.57124e-23	0610009B22Rik	3
2.37189e-27	-0.00705466	6.64082e-23	Rnf13	3
2.45064e-27	0.122708	6.8613e-23	Nipsnap1	3
2.54417e-27	-0.112316	7.12316e-23	Cul3	3
2.56756e-27	0.173614	7.18865e-23	Elf3	3
2.74898e-27	0.00116192	7.6966e-23	Uba1	3
2.76932e-27	-0.0196255	7.75353e-23	Dpy30	3
2.79461e-27	-0.106616	7.82435e-23	Taok3	3
2.80474e-27	-0.131587	7.85272e-23	Tnks1bp1	3
2.8695e-27	-0.170886	8.03402e-23	Zfp91	3
2.8901e-27	-0.113817	8.09169e-23	Ube2h	3
2.93887e-27	-0.041434	8.22824e-23	Akr1b3	3
3.14344e-27	0.0802442	8.80101e-23	Zfand5	3
3.22966e-27	0.0342318	9.0424e-23	Phpt1	3
3.2631e-27	-0.0941255	9.13603e-23	Cenpb	3
3.27182e-27	-0.100828	9.16045e-23	Smarca4	3
3.32704e-27	0.110321	9.31505e-23	1110059G10Rik	3
3.33292e-27	0.0421146	9.33151e-23	Polr2c	3
3.4067e-27	-0.0117087	9.53808e-23	Pam16	3
3.43303e-27	-0.00522056	9.61179e-23	Ube2k	3
3.44255e-27	0.0103976	9.63845e-23	Tes	3
3.53789e-27	-0.0781482	9.90538e-23	Dtx3	3
3.58781e-27	0.0661253	1.00451e-22	Bud31	3
3.59404e-27	0.0658254	1.00626e-22	Pigx	3
3.60944e-27	-0.140047	1.01057e-22	Higd1a	3
3.81722e-27	0.100265	1.06875e-22	Eif3j1	3
3.85799e-27	0.0662544	1.08016e-22	Rab5a	3
3.87681e-27	0.0398366	1.08543e-22	Gpat4	3
3.87832e-27	-0.0295883	1.08585e-22	Rad23b	3
4.15807e-27	-0.0946071	1.16418e-22	5330417C22Rik	3
4.29712e-27	-0.00525709	1.20311e-22	Epn1	3
4.32002e-27	0.0693403	1.20952e-22	Mrps17	3
4.47546e-27	-0.127747	1.25304e-22	Mrpl55	3
4.5375e-27	0.0304145	1.27041e-22	Foxp4	3
4.72851e-27	-0.156748	1.32389e-22	Znrf2	3
4.72916e-27	0.0753944	1.32407e-22	Mitd1	3
4.78017e-27	0.0796697	1.33835e-22	Nit2	3
4.82867e-27	0.133373	1.35193e-22	Echs1	3
4.87906e-27	0.0979192	1.36604e-22	Pcmt1	3
4.88443e-27	0.068213	1.36754e-22	Cracr2b	3
4.89489e-27	0.0643877	1.37047e-22	Tvp23b	3
4.91046e-27	-0.0310108	1.37483e-22	Kpna4	3
5.07555e-27	-0.272089	1.42105e-22	Mcl1	3
5.08291e-27	-0.144532	1.42311e-22	Nckap1	3
5.56189e-27	0.262112	1.55722e-22	Qpct	3
5.5742e-27	-0.101623	1.56066e-22	Fgfr1	3
5.59398e-27	0.025956	1.5662e-22	Prpf19	3
5.74257e-27	0.0384474	1.60781e-22	Mrps11	3
5.76376e-27	0.0139311	1.61374e-22	Dctn1	3
5.77946e-27	0.0382928	1.61813e-22	Sgms2	3
5.7868e-27	0.38377	1.62019e-22	Pah	3
5.98354e-27	-0.0105631	1.67527e-22	Uhrf1bp1l	3
6.06148e-27	0.0370378	1.69709e-22	Slc35b2	3
6.15526e-27	0.14985	1.72335e-22	Khdrbs1	3
6.21693e-27	0.0435461	1.74062e-22	Cops4	3
6.23197e-27	-0.0428564	1.74483e-22	Fam134a	3
6.24624e-27	-0.036631	1.74882e-22	Smc6	3
6.25999e-27	0.024467	1.75267e-22	Pak6	3
6.27304e-27	0.0540741	1.75633e-22	Mthfsl	3
6.30838e-27	-0.0421277	1.76622e-22	Pin1	3
6.45141e-27	0.154258	1.80627e-22	Smu1	3
6.45155e-27	-0.0535668	1.8063e-22	Hdlbp	3
6.53637e-27	-0.0228505	1.83005e-22	Mospd3	3
6.65802e-27	0.0638543	1.86411e-22	Gclm	3
6.82291e-27	0.00973387	1.91028e-22	Pdzd11	3
6.85784e-27	0.124452	1.92006e-22	Ssbp2	3
6.90584e-27	0.0930671	1.9335e-22	Srsf6	3
7.10498e-27	0.0139652	1.98925e-22	Rnf130	3
7.34059e-27	0.178974	2.05522e-22	Capza2	3
7.56013e-27	0.210713	2.11669e-22	Capsl	3
7.61888e-27	-0.166805	2.13313e-22	Eif4g1	3
7.66169e-27	-0.00665768	2.14512e-22	Chchd7	3
7.72807e-27	-0.0419211	2.16371e-22	Meis1	3
7.79426e-27	0.0318669	2.18224e-22	Tcf3	3
7.85685e-27	0.122787	2.19976e-22	Cct7	3
7.94229e-27	0.0513425	2.22368e-22	Polr1c	3
8.3335e-27	-0.064936	2.33321e-22	Frmd6	3
8.50472e-27	0.0660015	2.38115e-22	Lgr4	3
8.61308e-27	0.0841399	2.41149e-22	Trappc4	3
8.6615e-27	0.0631178	2.42505e-22	Rock1	3
8.83501e-27	-0.0308685	2.47362e-22	Pqbp1	3
8.84148e-27	-0.125877	2.47544e-22	Dlc1	3
8.90832e-27	0.0722238	2.49415e-22	Lgals9	3
8.94035e-27	0.0655018	2.50312e-22	Atf4	3
8.96006e-27	-0.0872653	2.50864e-22	R3hdm2	3
8.96302e-27	-0.0785178	2.50947e-22	Pik3c2a	3
8.97486e-27	0.157924	2.51278e-22	Mfsd10	3
9.15973e-27	0.0742987	2.56454e-22	Gtf3a	3
9.24037e-27	-0.0816301	2.58712e-22	Pkig	3
9.25817e-27	0.0659296	2.5921e-22	Pih1d1	3
9.27454e-27	-0.134079	2.59669e-22	Etl4	3
9.31149e-27	0.0350486	2.60703e-22	Snrpa	3
9.51604e-27	0.0904637	2.6643e-22	Fgf12	3
9.56199e-27	0.0917869	2.67717e-22	Dcps	3
9.6156e-27	0.0775369	2.69217e-22	Mal	3
9.66298e-27	0.0526009	2.70544e-22	St14	3
9.75845e-27	-0.0409769	2.73217e-22	Nipbl	3
9.77779e-27	-0.100489	2.73759e-22	Zranb1	3
9.79315e-27	-0.0651988	2.74189e-22	Furin	3
9.87964e-27	-0.0962104	2.7661e-22	Magi1	3
9.97673e-27	0.0789108	2.79328e-22	2310030G06Rik	3
1.01842e-26	-0.0267668	2.85136e-22	Golph3	3
1.05387e-26	-0.079595	2.95063e-22	Nrd1	3
1.07319e-26	0.105159	3.00472e-22	Nars	3
1.07381e-26	0.0838557	3.00646e-22	Fbl	3
1.11244e-26	-0.030585	3.11461e-22	Ufm1	3
1.12858e-26	0.0493463	3.15979e-22	Iah1	3
1.12951e-26	0.111846	3.16239e-22	Hdac2	3
1.14649e-26	-0.126857	3.20995e-22	Pum2	3
1.14715e-26	-0.107084	3.21179e-22	Zmynd8	3
1.17376e-26	-0.0203148	3.28629e-22	Guk1	3
1.18116e-26	0.0706354	3.30701e-22	Ndufa9	3
1.19022e-26	0.0743717	3.33239e-22	Hyal2	3
1.21986e-26	0.104727	3.41536e-22	Carhsp1	3
1.2458e-26	0.0746145	3.48798e-22	Fibp	3
1.25746e-26	0.100709	3.52063e-22	Ppil2	3
1.27508e-26	0.108612	3.56998e-22	Ppie	3
1.27634e-26	-0.0388737	3.57349e-22	Mkln1	3
1.28188e-26	0.207729	3.589e-22	Prdx3	3
1.31061e-26	-0.13118	3.66944e-22	Nr5a2	3
1.35433e-26	-0.099811	3.79186e-22	Prkar2a	3
1.36383e-26	0.0672198	3.81845e-22	Naa10	3
1.3676e-26	-0.165969	3.82901e-22	Myof	3
1.38126e-26	0.0851641	3.86726e-22	P4ha2	3
1.41943e-26	0.0879836	3.97411e-22	Urm1	3
1.42962e-26	0.213567	4.00265e-22	Anxa7	3
1.43029e-26	0.0340531	4.00453e-22	Efcab14	3
1.43689e-26	-0.150732	4.02302e-22	Ank3	3
1.44049e-26	0.0553792	4.03309e-22	Ndufa10	3
1.48205e-26	-0.128729	4.14944e-22	Taf10	3
1.4865e-26	-0.13241	4.1619e-22	2610507B11Rik	3
1.5097e-26	-0.00660417	4.22685e-22	Gpd2	3
1.51425e-26	0.136688	4.2396e-22	Gjb1	3
1.60755e-26	0.016674	4.5008e-22	Tsnax	3
1.61074e-26	0.0108805	4.50976e-22	Mrps25	3
1.61307e-26	-0.13164	4.51628e-22	2310009B15Rik	3
1.62166e-26	0.178264	4.54031e-22	Hmox2	3
1.7308e-26	0.0762944	4.84588e-22	Slu7	3
1.73321e-26	0.12909	4.85265e-22	Snx6	3
1.73912e-26	0.0107441	4.8692e-22	Birc2	3
1.77213e-26	0.0342934	4.96161e-22	Eapp	3
1.7739e-26	0.20554	4.96656e-22	Sh2d4a	3
1.77654e-26	0.00828883	4.97394e-22	Cacfd1	3
1.8443e-26	-0.156868	5.16368e-22	Atp11b	3
1.85272e-26	0.0676791	5.18725e-22	Ring1	3
1.85989e-26	-0.0417093	5.20732e-22	Hnrnpul1	3
1.87175e-26	0.162878	5.24054e-22	Syf2	3
1.87274e-26	0.195633	5.2433e-22	Pafah1b3	3
1.87921e-26	0.0807962	5.26141e-22	Ajuba	3
1.93321e-26	0.0818433	5.41261e-22	Faf2	3
2.06978e-26	0.030498	5.79498e-22	Trim35	3
2.09099e-26	0.0334612	5.85435e-22	Serf1	3
2.09748e-26	-0.053372	5.87253e-22	Smim11	3
2.09837e-26	0.126244	5.87503e-22	Arl4a	3
2.09852e-26	-0.0339504	5.87543e-22	Brd4	3
2.09898e-26	0.111148	5.87672e-22	Adss	3
2.10385e-26	-0.183737	5.89035e-22	Ece1	3
2.14182e-26	0.0086063	5.99666e-22	Pnpla8	3
2.14725e-26	-0.146403	6.01187e-22	Lamb2	3
2.16291e-26	-0.078602	6.05571e-22	Atp11a	3
2.16364e-26	-0.010693	6.05775e-22	Hspb11	3
2.1726e-26	0.0508744	6.08285e-22	Osgep	3
2.17628e-26	-0.137288	6.09314e-22	Sparc	3
2.17941e-26	0.0603062	6.1019e-22	Got2	3
2.18126e-26	0.0327984	6.10709e-22	Chmp3	3
2.18647e-26	-0.0319185	6.12169e-22	Sphk2	3
2.22321e-26	0.0798407	6.22456e-22	Tapbpl	3
2.2255e-26	0.137631	6.23095e-22	Tmem55b	3
2.2316e-26	-0.0148916	6.24803e-22	Mrpl36	3
2.23421e-26	0.0589492	6.25533e-22	Zfp467	3
2.2615e-26	-0.136539	6.33174e-22	Cnot6	3
2.30137e-26	0.0212585	6.44337e-22	Dbt	3
2.34048e-26	-0.136681	6.55288e-22	Rbm6	3
2.36766e-26	0.0328676	6.62899e-22	Lgals3bp	3
2.3921e-26	0.00616316	6.69741e-22	Irf3	3
2.41821e-26	0.0995566	6.77051e-22	Wash1	3
2.44038e-26	0.0555613	6.83256e-22	Pik3ip1	3
2.45226e-26	0.0579354	6.86584e-22	Ccnt2	3
2.46407e-26	0.0549768	6.89889e-22	BC005624	3
2.49003e-26	0.0631777	6.97159e-22	Sh3bgrl	3
2.5283e-26	-0.0537501	7.07872e-22	Syne2	3
2.56994e-26	-0.126224	7.19533e-22	Crebbp	3
2.59402e-26	0.0671368	7.26273e-22	Arhgef19	3
2.60833e-26	0.082148	7.3028e-22	Bloc1s1	3
2.61798e-26	0.064084	7.32981e-22	Rbp1	3
2.63998e-26	0.11937	7.39142e-22	Tbrg1	3
2.64878e-26	-0.257015	7.41606e-22	Ptgds	3
2.66424e-26	0.135791	7.45933e-22	Mrpl45	3
2.68181e-26	0.156802	7.50853e-22	Tusc3	3
2.70735e-26	0.0654127	7.58004e-22	Strap	3
2.73558e-26	0.0394035	7.65908e-22	Med30	3
2.74905e-26	-0.0696884	7.69679e-22	Agrn	3
2.76453e-26	0.0519135	7.74012e-22	Dnajb11	3
2.77196e-26	-0.0825118	7.76094e-22	Ptpn14	3
2.83529e-26	-0.0783873	7.93825e-22	Dusp1	3
2.84298e-26	0.161278	7.95976e-22	Psmc2	3
2.89815e-26	-0.272629	8.11424e-22	Trim33	3
2.90981e-26	0.0229028	8.14688e-22	Sertad2	3
2.9673e-26	-0.130017	8.30784e-22	Xpr1	3
3.03399e-26	0.02289	8.49457e-22	Chchd4	3
3.09149e-26	0.202358	8.65556e-22	Herpud1	3
3.10387e-26	0.152881	8.69023e-22	Commd3	3
3.11905e-26	0.0112833	8.73271e-22	Alyref	3
3.12351e-26	0.0883654	8.74521e-22	Asf1a	3
3.14221e-26	-0.161192	8.79756e-22	Celsr2	3
3.22929e-26	-0.0127668	9.04136e-22	Csf2ra	3
3.32163e-26	0.0380491	9.29989e-22	Sdhaf4	3
3.38943e-26	0.0849021	9.48972e-22	1110038F14Rik	3
3.38993e-26	-0.0883513	9.49111e-22	Glrx5	3
3.53533e-26	0.152337	9.8982e-22	Vmp1	3
3.56093e-26	0.0409321	9.9699e-22	Npm3	3
3.58746e-26	0.191249	1.00442e-21	Hadh	3
3.63511e-26	0.117261	1.01776e-21	Dazap1	3
3.66486e-26	-0.135699	1.02609e-21	Tnrc6b	3
3.76722e-26	0.106072	1.05475e-21	Nelfb	3
3.79106e-26	-0.00153217	1.06142e-21	Ets2	3
3.80607e-26	0.114327	1.06562e-21	Zc2hc1a	3
3.84469e-26	-0.00418946	1.07644e-21	Peli1	3
3.88393e-26	0.104533	1.08742e-21	Idh3g	3
3.98171e-26	-0.0168672	1.1148e-21	Trappc1	3
4.05021e-26	-0.0191489	1.13398e-21	Thoc2	3
4.06242e-26	0.161143	1.1374e-21	Slc29a1	3
4.11364e-26	-0.118321	1.15174e-21	Npepps	3
4.20911e-26	-0.0871125	1.17847e-21	Mmp15	3
4.25272e-26	0.0651482	1.19068e-21	Tor2a	3
4.25766e-26	0.157172	1.19206e-21	Stx7	3
4.26509e-26	-0.17361	1.19414e-21	Dab2ip	3
4.30561e-26	-0.00773291	1.20549e-21	Ncoa1	3
4.43983e-26	0.022148	1.24306e-21	Crot	3
4.48503e-26	-0.0237134	1.25572e-21	Fam63b	3
4.71477e-26	0.10064	1.32004e-21	Ccdc115	3
4.76782e-26	-0.0304782	1.3349e-21	Maz	3
4.77547e-26	0.0830556	1.33704e-21	Pja1	3
4.85648e-26	-0.0515947	1.35972e-21	Mocs2	3
4.93226e-26	0.0656841	1.38093e-21	Hbp1	3
5.00944e-26	-0.0969819	1.40254e-21	Cggbp1	3
5.01487e-26	0.0102565	1.40406e-21	Cpne3	3
5.01544e-26	0.0499426	1.40422e-21	Eif3b	3
5.02689e-26	0.183707	1.40743e-21	Acadl	3
5.11956e-26	-0.00345585	1.43337e-21	Ing2	3
5.18351e-26	0.148397	1.45128e-21	Exosc7	3
5.21557e-26	-0.121521	1.46025e-21	Zmat5	3
5.2281e-26	0.0662939	1.46376e-21	Hmgcl	3
5.23446e-26	0.160259	1.46554e-21	Hspbp1	3
5.23707e-26	0.145615	1.46628e-21	Sdc2	3
5.28761e-26	-0.146427	1.48043e-21	Chdh	3
5.33604e-26	0.0393337	1.49398e-21	Timm10b	3
5.37516e-26	0.0622163	1.50494e-21	Arid4b	3
5.39043e-26	0.0561753	1.50921e-21	Snx1	3
5.43186e-26	0.158931	1.52081e-21	Por	3
5.52706e-26	0.0049559	1.54747e-21	Il11ra1	3
5.55906e-26	0.0649546	1.55642e-21	Vars	3
5.60757e-26	0.09395	1.57001e-21	Maea	3
5.69842e-26	0.114427	1.59544e-21	Fam192a	3
5.75601e-26	-0.126233	1.61157e-21	Dusp11	3
5.77694e-26	0.0571585	1.61743e-21	Bex4	3
5.93148e-26	0.0973821	1.6607e-21	Fbxo22	3
6.00071e-26	0.0681428	1.68008e-21	Mrpl49	3
6.00568e-26	-0.0110248	1.68147e-21	Ufsp2	3
6.01038e-26	0.0721495	1.68279e-21	Rnaseh2a	3
6.05671e-26	-0.113487	1.69576e-21	Ralgapa2	3
6.08292e-26	-0.134039	1.7031e-21	Taok1	3
6.09476e-26	0.0854198	1.70641e-21	Clcc1	3
6.15908e-26	-0.0828418	1.72442e-21	Ptprg	3
6.23309e-26	-0.148095	1.74514e-21	Pdcd4	3
6.26966e-26	0.0927116	1.75538e-21	Cldn6	3
6.35359e-26	0.0910126	1.77888e-21	Rassf7	3
6.37822e-26	-0.146336	1.78577e-21	Map4k3	3
6.67809e-26	0.122974	1.86973e-21	Emc3	3
6.75992e-26	-0.028334	1.89264e-21	Smarce1	3
6.81651e-26	-0.0801462	1.90849e-21	Ppp3cb	3
6.99763e-26	0.110989	1.9592e-21	Plin3	3
7.00685e-26	0.0430407	1.96178e-21	Wsb1	3
7.01946e-26	-0.0627477	1.96531e-21	Wwp1	3
7.16562e-26	-0.201251	2.00623e-21	Kcnq1	3
7.22198e-26	-0.0531303	2.02201e-21	Ptpra	3
7.28352e-26	0.0731637	2.03924e-21	0610037L13Rik	3
7.28419e-26	-0.0428222	2.03943e-21	Shtn1	3
7.51905e-26	-0.0486705	2.10518e-21	Arhgap24	3
7.54174e-26	-0.177885	2.11154e-21	Golga4	3
7.63708e-26	-0.187464	2.13823e-21	Lama4	3
7.65159e-26	-0.0202797	2.14229e-21	Ssbp1	3
7.65718e-26	0.0706976	2.14386e-21	Ccz1	3
7.83605e-26	-0.0390047	2.19394e-21	Cdk12	3
7.90888e-26	-0.0434001	2.21433e-21	Mrps35	3
7.91132e-26	0.157093	2.21501e-21	Tpm3	3
8.26699e-26	-0.0593476	2.31459e-21	Limd1	3
8.33453e-26	-0.0429483	2.3335e-21	Phc3	3
8.38486e-26	0.00133025	2.34759e-21	Kcnq1ot1	3
8.39131e-26	0.0332749	2.3494e-21	Alkbh6	3
8.45761e-26	0.131147	2.36796e-21	Prosc	3
8.48228e-26	0.00824352	2.37487e-21	Blvrb	3
8.49872e-26	0.066864	2.37947e-21	Atg3	3
8.71124e-26	0.0354506	2.43897e-21	Stag2	3
8.80537e-26	0.0296562	2.46533e-21	Srpk2	3
8.86939e-26	-0.114782	2.48325e-21	Mrps28	3
8.9561e-26	-0.00235954	2.50753e-21	Atf6b	3
9.07879e-26	0.00601177	2.54188e-21	Psmg3	3
9.12209e-26	0.0230061	2.554e-21	Sltm	3
9.16133e-26	-0.0346003	2.56499e-21	Bclaf1	3
9.19556e-26	0.0377149	2.57457e-21	Mrpl28	3
9.39483e-26	-0.0636803	2.63037e-21	Jade1	3
9.42175e-26	0.103771	2.6379e-21	Phax	3
9.52455e-26	-0.0721613	2.66668e-21	Aak1	3
9.6019e-26	0.0445714	2.68834e-21	Wls	3
9.64055e-26	0.00185292	2.69916e-21	Ssu72	3
9.70638e-26	0.121691	2.71759e-21	Ppp1cc	3
9.7961e-26	-0.115939	2.74271e-21	Snrnp200	3
9.87746e-26	0.0841639	2.76549e-21	Cdc26	3
9.91343e-26	0.0321869	2.77556e-21	Amfr	3
9.91733e-26	0.00736221	2.77665e-21	Dcun1d1	3
1.01115e-25	-0.0111664	2.83102e-21	Mrpl2	3
1.01397e-25	0.0937834	2.83892e-21	Psmd14	3
1.02697e-25	0.0569864	2.87531e-21	Psmd12	3
1.0409e-25	0.072566	2.91431e-21	Srp72	3
1.05045e-25	-0.00670504	2.94106e-21	Cnot4	3
1.056e-25	0.113272	2.95659e-21	Dalrd3	3
1.05871e-25	-0.129295	2.96418e-21	Pabpn1	3
1.06861e-25	-0.00132334	2.9919e-21	Cs	3
1.07613e-25	-0.00596348	3.01295e-21	Dock7	3
1.08097e-25	-0.0336573	3.02649e-21	Myh10	3
1.08725e-25	-0.275973	3.04407e-21	Marcks	3
1.10989e-25	0.0783723	3.10746e-21	Dpm1	3
1.11802e-25	0.0411999	3.13023e-21	Hnrnpm	3
1.12332e-25	-0.0628645	3.14507e-21	Trnau1ap	3
1.13311e-25	0.0121546	3.17249e-21	Mrps26	3
1.15976e-25	0.0639335	3.2471e-21	Cdk5rap3	3
1.17282e-25	-0.0398712	3.28367e-21	Srek1	3
1.19311e-25	0.0912532	3.34046e-21	Tnpo3	3
1.19977e-25	-0.107665	3.35911e-21	AI661453	3
1.20225e-25	0.13043	3.36607e-21	Tsg101	3
1.2029e-25	0.0924054	3.36788e-21	Msrb1	3
1.22939e-25	0.0020747	3.44204e-21	Hacd1	3
1.23021e-25	-0.0863931	3.44434e-21	4930402H24Rik	3
1.25079e-25	0.22782	3.50195e-21	Arl1	3
1.25509e-25	-0.107712	3.514e-21	Abcc3	3
1.2931e-25	0.106723	3.62043e-21	Ube2v2	3
1.30955e-25	-0.0397439	3.66647e-21	Sestd1	3
1.33739e-25	0.258477	3.74443e-21	Gm6133	3
1.33798e-25	0.00867949	3.74608e-21	Hebp2	3
1.34247e-25	0.0297775	3.75865e-21	Tnpo1	3
1.35407e-25	0.115781	3.79113e-21	Rbm22	3
1.36779e-25	0.0729933	3.82954e-21	BC004004	3
1.37212e-25	0.104615	3.84165e-21	Hprt	3
1.37362e-25	0.158736	3.84585e-21	Rnf11	3
1.38342e-25	0.07635	3.8733e-21	Ccpg1os	3
1.3869e-25	0.038687	3.88306e-21	Pgd	3
1.40591e-25	0.019531	3.93626e-21	Calu	3
1.40841e-25	-0.0292829	3.94327e-21	Znfx1	3
1.41097e-25	-0.0278743	3.95044e-21	Get4	3
1.41569e-25	0.153838	3.96366e-21	Vta1	3
1.44034e-25	0.01465	4.03267e-21	Gtf3c6	3
1.44864e-25	-0.10176	4.0559e-21	Mapk1	3
1.45053e-25	0.149466	4.0612e-21	Urah	3
1.47304e-25	-0.15251	4.12423e-21	Ubr5	3
1.48549e-25	0.193579	4.15907e-21	Eci2	3
1.48673e-25	0.147192	4.16255e-21	C1qbp	3
1.48966e-25	0.101999	4.17074e-21	Tmc4	3
1.51249e-25	-0.0202328	4.23466e-21	Dnlz	3
1.5265e-25	-0.109856	4.2739e-21	Chd6	3
1.52721e-25	-0.0659404	4.27587e-21	4921524J17Rik	3
1.52884e-25	0.143143	4.28044e-21	Psmd4	3
1.53066e-25	0.0559977	4.28555e-21	2022-03-05	3
1.53313e-25	-0.0454415	4.29245e-21	Stx4a	3
1.54371e-25	0.0447929	4.32209e-21	Slc35b1	3
1.55781e-25	-0.0839776	4.36157e-21	Ctdnep1	3
1.56525e-25	0.00184067	4.38239e-21	Brd7	3
1.57171e-25	0.0305928	4.40046e-21	Surf1	3
1.57376e-25	0.146396	4.40622e-21	Trp53	3
1.58636e-25	0.11234	4.4415e-21	Acads	3
1.6125e-25	0.11439	4.51467e-21	Glud1	3
1.61453e-25	0.0983462	4.52037e-21	Med31	3
1.63934e-25	-0.0789074	4.58983e-21	Spen	3
1.64982e-25	0.0686261	4.61916e-21	H2-Ke6	3
1.66287e-25	-0.0935267	4.6557e-21	Zbtb4	3
1.72004e-25	0.0828031	4.81577e-21	Ndufs8	3
1.73797e-25	0.101779	4.86596e-21	Dnajb2	3
1.75001e-25	-0.0189444	4.89967e-21	Tomm20	3
1.75335e-25	-0.154765	4.90902e-21	Fmo1	3
1.77696e-25	-0.00717751	4.97513e-21	Dnajc19	3
1.84173e-25	0.0054639	5.15647e-21	Mrpl13	3
1.89872e-25	0.139751	5.31604e-21	Lpar6	3
1.91735e-25	-0.0827896	5.3682e-21	Rc3h1	3
1.9737e-25	-0.0222672	5.52596e-21	Dync1li2	3
1.97373e-25	-0.145118	5.52604e-21	Zmiz1	3
1.98891e-25	0.112418	5.56855e-21	Mpp1	3
1.99636e-25	-0.0300565	5.58942e-21	Vti1b	3
2.01754e-25	0.0945939	5.64872e-21	Vps35	3
2.01822e-25	0.0382921	5.65061e-21	1110032A03Rik	3
2.02686e-25	-0.400654	5.67479e-21	Wfdc18	3
2.03796e-25	-0.0964766	5.70588e-21	Sppl2a	3
2.04265e-25	0.193171	5.71902e-21	Yipf4	3
2.0429e-25	0.00312925	5.71972e-21	Thap11	3
2.089e-25	0.164148	5.84878e-21	AI838599	3
2.0928e-25	0.0891954	5.85942e-21	Immt	3
2.09403e-25	-0.136874	5.86288e-21	2700094K13Rik	3
2.13691e-25	0.0354222	5.98292e-21	2010107G23Rik	3
2.15827e-25	-0.0197309	6.04271e-21	Usp19	3
2.17093e-25	-0.0730003	6.07818e-21	Rsrc1	3
2.18392e-25	-0.14235	6.11454e-21	Cdc42bpa	3
2.19602e-25	0.174983	6.14841e-21	H13	3
2.19845e-25	0.0375196	6.15521e-21	Abhd4	3
2.28756e-25	0.141311	6.4047e-21	Cluap1	3
2.28939e-25	-0.0113511	6.40984e-21	Khk	3
2.29187e-25	-0.0987367	6.41679e-21	Limk2	3
2.29281e-25	0.00438208	6.4194e-21	Anapc16	3
2.31324e-25	0.051819	6.47662e-21	Ociad1	3
2.37571e-25	0.173722	6.65152e-21	Arrdc1	3
2.3932e-25	0.132058	6.70048e-21	Cldnd1	3
2.43807e-25	-0.0959578	6.82612e-21	Ankrd40	3
2.46538e-25	-0.0375725	6.90256e-21	Rsbn1	3
2.49728e-25	-0.00455248	6.99189e-21	Lrba	3
2.51131e-25	0.121958	7.03116e-21	Aifm1	3
2.53293e-25	-0.00755316	7.0917e-21	Tmem167	3
2.5599e-25	0.00968915	7.16719e-21	Fbxo3	3
2.56506e-25	0.0679362	7.18166e-21	Hgs	3
2.58819e-25	-0.206698	7.24642e-21	Sema6a	3
2.66865e-25	0.0360693	7.47168e-21	Rela	3
2.71339e-25	-0.127779	7.59695e-21	Rcc2	3
2.75587e-25	-0.136435	7.71589e-21	Grb10	3
2.76612e-25	0.167529	7.74459e-21	Cldn8	3
2.78416e-25	0.0967184	7.79509e-21	Zc3h14	3
2.78536e-25	-0.0216091	7.79844e-21	2410004B18Rik	3
2.86356e-25	-0.0590026	8.0174e-21	Epc1	3
2.87314e-25	0.00537607	8.04421e-21	Mnat1	3
2.91455e-25	0.0369922	8.16017e-21	Ide	3
2.93592e-25	0.10691	8.21999e-21	Mat2b	3
2.93613e-25	-0.0132144	8.22057e-21	Abcc5	3
2.9386e-25	-0.0705446	8.22749e-21	Ubtf	3
2.95329e-25	-0.0133573	8.26862e-21	Tmem9	3
2.97699e-25	-0.0443782	8.33498e-21	Pdcd11	3
2.98406e-25	0.0347839	8.35476e-21	B9d1	3
3.01684e-25	-0.0411563	8.44654e-21	Bod1	3
3.02127e-25	0.0527289	8.45894e-21	Ogfr	3
3.02487e-25	-0.0775135	8.46904e-21	4931406P16Rik	3
3.04836e-25	0.0723331	8.5348e-21	Fundc1	3
3.07567e-25	0.202486	8.61127e-21	Ube2g1	3
3.07926e-25	0.0660994	8.62133e-21	Dctn6	3
3.0879e-25	-0.101204	8.64551e-21	Safb2	3
3.1056e-25	-0.0567931	8.69507e-21	Gkap1	3
3.12117e-25	-0.190623	8.73866e-21	Brd3	3
3.14569e-25	0.0196778	8.8073e-21	Serpinb9	3
3.15124e-25	0.0182688	8.82284e-21	Ccdc90b	3
3.17968e-25	0.0955768	8.90247e-21	Asl	3
3.194e-25	0.116003	8.94255e-21	Hnrnpu	3
3.19585e-25	-0.128658	8.94775e-21	mt-Nd4l	3
3.26642e-25	0.107823	9.14532e-21	Habp2	3
3.27892e-25	-0.029474	9.18033e-21	Tmem218	3
3.2822e-25	0.0696767	9.18951e-21	Hmgb2	3
3.3244e-25	0.0421666	9.30767e-21	Rtn3	3
3.33847e-25	0.0966678	9.34704e-21	Vdac1	3
3.36012e-25	-0.0614381	9.40765e-21	Fam98b	3
3.39122e-25	0.0209682	9.49473e-21	Mpnd	3
3.40525e-25	0.0220212	9.53402e-21	Dexi	3
3.44502e-25	0.153287	9.64538e-21	Mansc1	3
3.53467e-25	-0.0570295	9.89636e-21	Manbal	3
3.54729e-25	0.109859	9.9317e-21	Tmem11	3
3.56952e-25	0.0566276	9.99396e-21	Txndc12	3
3.56977e-25	0.107809	9.99465e-21	Copb1	3
3.59369e-25	0.0357998	1.00616e-20	Eif4e2	3
3.65e-25	-0.113146	1.02193e-20	Tnrc6c	3
3.65754e-25	-0.0335005	1.02404e-20	Ak2	3
3.66291e-25	0.176832	1.02554e-20	Vamp7	3
3.71301e-25	-0.00766862	1.03957e-20	Mrps10	3
3.7403e-25	0.113791	1.04721e-20	Ext2	3
3.75194e-25	0.0141952	1.05047e-20	2810474O19Rik	3
3.76318e-25	0.0134407	1.05362e-20	Tm9sf2	3
3.79602e-25	0.117833	1.06281e-20	Litaf	3
3.80625e-25	0.00684571	1.06567e-20	Rbm17	3
3.89788e-25	-0.0401552	1.09133e-20	Tmem14c	3
3.96806e-25	0.0697705	1.11098e-20	Kars	3
3.99466e-25	0.0645355	1.11843e-20	Raf1	3
4.00134e-25	0.0343022	1.1203e-20	Rab34	3
4.00504e-25	0.0590885	1.12133e-20	Ebna1bp2	3
4.01853e-25	0.0879896	1.12511e-20	Chmp5	3
4.0204e-25	-0.0581793	1.12563e-20	Cnot6l	3
4.09385e-25	-0.0918373	1.1462e-20	Sort1	3
4.12748e-25	-0.0622605	1.15561e-20	Samd4b	3
4.12923e-25	0.150329	1.1561e-20	Stbd1	3
4.16414e-25	0.136376	1.16588e-20	Magoh	3
4.18248e-25	0.0672783	1.17101e-20	Serinc3	3
4.18941e-25	-0.0408552	1.17295e-20	Sec63	3
4.2476e-25	-0.0916213	1.18924e-20	Camta1	3
4.27549e-25	-0.0145405	1.19705e-20	Nsmce2	3
4.31575e-25	0.0376946	1.20832e-20	Rfc2	3
4.33456e-25	0.047714	1.21359e-20	Bag6	3
4.33751e-25	-0.0212306	1.21442e-20	Rnf149	3
4.33779e-25	0.0651702	1.21449e-20	Prkar1a	3
4.39821e-25	0.0790149	1.23141e-20	Kdsr	3
4.40347e-25	-0.0267358	1.23288e-20	Vamp2	3
4.48864e-25	-0.0319525	1.25673e-20	Tcf12	3
4.49911e-25	0.0282802	1.25966e-20	Fam96b	3
4.50108e-25	0.0809833	1.26021e-20	Pacsin2	3
4.59636e-25	-0.0660137	1.28689e-20	Acsl1	3
4.62815e-25	-0.069754	1.29579e-20	Ankrd12	3
4.63618e-25	-0.00522769	1.29804e-20	Fbxo9	3
4.64719e-25	-0.131898	1.30112e-20	Ash1l	3
4.6826e-25	0.0601075	1.31103e-20	Aldh7a1	3
4.7089e-25	-0.190207	1.3184e-20	B4galt6	3
4.73743e-25	-0.0887615	1.32639e-20	AI314180	3
4.74406e-25	-0.0610056	1.32824e-20	Ttc14	3
4.75284e-25	-0.0190484	1.3307e-20	Psmb9	3
4.81094e-25	-0.0710626	1.34697e-20	Ptpn13	3
4.91831e-25	-0.0920422	1.37703e-20	Dync1h1	3
5.05982e-25	-0.04586	1.41665e-20	BC021891	3
5.0606e-25	0.0198105	1.41687e-20	Rbmxl1	3
5.07365e-25	-0.107483	1.42052e-20	Rbm5	3
5.15951e-25	0.0583604	1.44456e-20	Tmem242	3
5.17925e-25	0.041466	1.45009e-20	Cpsf6	3
5.28307e-25	-0.0833426	1.47915e-20	2022-09-02	3
5.29038e-25	-0.0796126	1.4812e-20	Siva1	3
5.30464e-25	-0.0387913	1.48519e-20	Srek1ip1	3
5.4331e-25	-0.0394442	1.52116e-20	Celf2	3
5.45224e-25	0.0426737	1.52652e-20	Actr1b	3
5.46432e-25	0.0515615	1.5299e-20	Mgat1	3
5.52337e-25	-0.0763305	1.54643e-20	Ggnbp2	3
5.6061e-25	0.136069	1.5696e-20	Rchy1	3
5.64286e-25	0.100172	1.57989e-20	Myo6	3
5.67161e-25	0.0844635	1.58794e-20	Bik	3
5.73371e-25	-0.0610733	1.60532e-20	Tbl1x	3
5.74859e-25	0.0712914	1.60949e-20	Smim7	3
5.78754e-25	-0.0891296	1.62039e-20	Zcrb1	3
5.82964e-25	-0.00159518	1.63218e-20	Fbxo11	3
5.86934e-25	-0.0463071	1.6433e-20	Map4	3
5.98946e-25	0.0311857	1.67693e-20	Tmem5	3
6.01121e-25	-0.0262492	1.68302e-20	Arl4c	3
6.07229e-25	-0.108031	1.70012e-20	Larp4b	3
6.12778e-25	-0.0753605	1.71565e-20	Ogdh	3
6.1391e-25	-0.128973	1.71882e-20	Ptpn11	3
6.29861e-25	-0.0362645	1.76348e-20	Yy1	3
6.32962e-25	-0.114569	1.77217e-20	Chtop	3
6.35764e-25	-0.0176192	1.78001e-20	Arhgef5	3
6.36596e-25	0.0150803	1.78234e-20	Ccdc107	3
6.41232e-25	-0.0931237	1.79532e-20	Kifap3	3
6.42719e-25	0.177887	1.79949e-20	Acadm	3
6.45089e-25	-0.25995	1.80612e-20	Brd2	3
6.54885e-25	0.0188998	1.83355e-20	Smim1	3
6.63008e-25	-0.0145302	1.85629e-20	Ap3s1	3
6.66276e-25	-0.0954032	1.86544e-20	Kdm5a	3
6.72232e-25	-0.149327	1.88212e-20	Zfp704	3
6.74521e-25	-0.0221284	1.88852e-20	Itga9	3
6.89491e-25	-0.0402989	1.93044e-20	Nbr1	3
6.94626e-25	0.00651776	1.94481e-20	Bet1l	3
7.02261e-25	0.0384872	1.96619e-20	Gga1	3
7.09626e-25	-0.0189848	1.98681e-20	Misp	3
7.11468e-25	0.00843467	1.99197e-20	Papola	3
7.11895e-25	0.0796196	1.99316e-20	Pddc1	3
7.13357e-25	-0.18618	1.99726e-20	Gon4l	3
7.14098e-25	0.0110567	1.99933e-20	Rit1	3
7.24093e-25	-0.0374844	2.02731e-20	Pbxip1	3
7.24315e-25	-0.151352	2.02794e-20	Pvrl3	3
7.2803e-25	0.0538027	2.03834e-20	Idnk	3
7.31396e-25	0.0628521	2.04776e-20	Sp3	3
7.33665e-25	0.0088389	2.05412e-20	Itpkb	3
7.35631e-25	-0.0902765	2.05962e-20	Ppl	3
7.41932e-25	-0.0418914	2.07726e-20	Parva	3
7.53522e-25	-0.0873713	2.10971e-20	Nsd1	3
7.56337e-25	-0.21981	2.11759e-20	Lbh	3
7.6939e-25	-0.0166368	2.15414e-20	Sf3a3	3
7.76482e-25	0.042927	2.17399e-20	Srpr	3
7.78634e-25	-0.0211099	2.18002e-20	Svil	3
7.90005e-25	-0.180879	2.21186e-20	Arid1a	3
7.92087e-25	0.16344	2.21769e-20	Rheb	3
8.21409e-25	-0.065224	2.29978e-20	Sipa1l3	3
8.22457e-25	0.0170974	2.30272e-20	Mrpl15	3
8.23604e-25	-0.434659	2.30593e-20	Aldoc	3
8.27317e-25	-0.261042	2.31632e-20	Arglu1	3
8.2747e-25	-0.114744	2.31675e-20	Etv6	3
8.50869e-25	-0.00697526	2.38226e-20	Fam21	3
8.50946e-25	-0.0266173	2.38248e-20	Erbb3	3
8.66613e-25	0.0392667	2.42634e-20	Ccs	3
8.93456e-25	0.0311145	2.5015e-20	Sec22b	3
9.05309e-25	-0.0784404	2.53468e-20	Myo18a	3
9.0626e-25	-0.230243	2.53735e-20	Vsig10	3
9.071e-25	0.0140192	2.5397e-20	Clk4	3
9.10942e-25	0.116868	2.55045e-20	Pcmtd2	3
9.1216e-25	0.0920788	2.55387e-20	Rbbp7	3
9.12751e-25	-0.000924811	2.55552e-20	Hras	3
9.29101e-25	0.0371401	2.6013e-20	Nfx1	3
9.34841e-25	0.0570179	2.61737e-20	Timm10	3
9.36914e-25	0.0337928	2.62317e-20	Tmem126a	3
9.41077e-25	-0.141423	2.63483e-20	Ybx3	3
9.48378e-25	-0.0365507	2.65527e-20	Plekha7	3
9.68187e-25	-0.0665016	2.71073e-20	Usp34	3
9.72738e-25	0.133675	2.72347e-20	Taz	3
9.73057e-25	0.102976	2.72437e-20	Psmd11	3
9.74789e-25	-0.205519	2.72921e-20	Ctnnd1	3
9.75879e-25	0.0455892	2.73227e-20	Lamtor3	3
9.75948e-25	-0.00597321	2.73246e-20	Mapk8ip1	3
9.81057e-25	-0.0172163	2.74676e-20	Sh3glb2	3
9.84649e-25	-0.0751611	2.75682e-20	D5Ertd579e	3
9.86895e-25	0.0611925	2.76311e-20	Psmd1	3
9.96148e-25	-0.0896558	2.78901e-20	Nmt1	3
9.96744e-25	0.0369587	2.79068e-20	Eml1	3
9.99208e-25	-0.0269558	2.79758e-20	Abcf1	3
1.00578e-24	-0.0534863	2.81599e-20	Rock2	3
1.00598e-24	0.00131309	2.81655e-20	Myo1e	3
1.00708e-24	0.0413349	2.81964e-20	Ccdc47	3
1.00953e-24	0.115486	2.82648e-20	2022-09-07	3
1.01559e-24	0.0750426	2.84344e-20	Cttn	3
1.01747e-24	0.309944	2.84871e-20	Gas6	3
1.02199e-24	-0.152458	2.86138e-20	Ppp1r9a	3
1.04626e-24	-0.0304884	2.92932e-20	Nsmce1	3
1.04679e-24	0.0226709	2.93079e-20	Smc3	3
1.04884e-24	0.0384575	2.93654e-20	Rbm34	3
1.05019e-24	0.0448909	2.94031e-20	Vasn	3
1.07923e-24	-0.0277904	3.02163e-20	Copz2	3
1.09182e-24	-0.0740242	3.05687e-20	Smarca2	3
1.09388e-24	-0.0465987	3.06264e-20	Copa	3
1.09652e-24	-0.0743822	3.07004e-20	Sft2d1	3
1.12154e-24	0.0872873	3.14009e-20	Exosc8	3
1.17252e-24	-0.0814436	3.28283e-20	Clcn3	3
1.17403e-24	0.172869	3.28704e-20	Tuba4a	3
1.17562e-24	0.00942027	3.29149e-20	Wbp1	3
1.17982e-24	0.0647026	3.30327e-20	Pisd	3
1.19876e-24	0.0381195	3.35629e-20	Tgoln1	3
1.21256e-24	0.0356826	3.39494e-20	Elavl1	3
1.21587e-24	0.0445596	3.4042e-20	Ndufaf4	3
1.21608e-24	0.118691	3.40478e-20	Nub1	3
1.22799e-24	-0.000321679	3.43813e-20	Dguok	3
1.23964e-24	-0.0851694	3.47075e-20	Arl5a	3
1.24325e-24	-0.18329	3.48086e-20	Msi2	3
1.24505e-24	-0.137228	3.48589e-20	Amotl1	3
1.25328e-24	-0.110424	3.50892e-20	Rbbp6	3
1.26122e-24	-0.0623873	3.53117e-20	Avpi1	3
1.28228e-24	0.132428	3.59014e-20	Nono	3
1.28734e-24	-0.0825428	3.60429e-20	P2rx4	3
1.29178e-24	-0.0167482	3.61671e-20	Dcbld1	3
1.29701e-24	0.0387564	3.63138e-20	H2-Q4	3
1.31104e-24	0.0639535	3.67064e-20	Glyr1	3
1.32383e-24	0.0109805	3.70646e-20	Hnrnph1	3
1.32592e-24	-0.0340593	3.71232e-20	1700020I14Rik	3
1.32717e-24	-0.014587	3.7158e-20	Sdf2	3
1.32805e-24	-0.0204083	3.71827e-20	Ccdc124	3
1.34457e-24	0.0763989	3.76454e-20	Ginm1	3
1.34532e-24	0.0133362	3.76662e-20	Synj2bp	3
1.37213e-24	-0.0443321	3.8417e-20	Fam168b	3
1.37308e-24	0.0474134	3.84435e-20	Morf4l2	3
1.39056e-24	-0.0572378	3.89328e-20	Dnase2a	3
1.39598e-24	0.0139875	3.90847e-20	Suclg2	3
1.40014e-24	-0.0318702	3.9201e-20	Golim4	3
1.41027e-24	0.0897784	3.94846e-20	Cited4	3
1.41039e-24	-0.0281024	3.94882e-20	Tns3	3
1.42167e-24	-0.01859	3.98038e-20	Man1a	3
1.42682e-24	0.00425823	3.99481e-20	Cdcp1	3
1.44654e-24	0.0135181	4.05003e-20	Plk2	3
1.44841e-24	0.0371877	4.05525e-20	Dph3	3
1.45079e-24	0.0369396	4.06192e-20	Arpc1a	3
1.4552e-24	-0.000912705	4.07426e-20	Lztfl1	3
1.46701e-24	-0.0264156	4.10733e-20	Ddit3	3
1.49822e-24	-0.109547	4.19472e-20	Msl1	3
1.50852e-24	0.390647	4.22354e-20	Ppp1r1b	3
1.53347e-24	0.0453622	4.2934e-20	Wtap	3
1.53471e-24	-0.0916547	4.29689e-20	Med10	3
1.55932e-24	-0.00884415	4.3658e-20	Apbb2	3
1.562e-24	0.0430505	4.3733e-20	Mpst	3
1.60003e-24	-0.0819973	4.47976e-20	Cds2	3
1.60029e-24	0.0491895	4.48048e-20	Adh5	3
1.60477e-24	-0.00208478	4.49304e-20	Tcn2	3
1.6099e-24	0.0554802	4.5074e-20	Blnk	3
1.61048e-24	-0.108604	4.50901e-20	Nrbp2	3
1.61134e-24	-0.00879924	4.51142e-20	Scaf11	3
1.61473e-24	-0.123109	4.52093e-20	Tia1	3
1.63339e-24	0.00105997	4.57317e-20	Arfrp1	3
1.64846e-24	0.0835343	4.61535e-20	Lsm2	3
1.65069e-24	-0.0545817	4.62159e-20	Zfp292	3
1.65687e-24	0.145186	4.63892e-20	Cdo1	3
1.66216e-24	-0.174293	4.6537e-20	Gcn1l1	3
1.70275e-24	-0.0448095	4.76735e-20	Agpat3	3
1.70378e-24	-0.107604	4.77023e-20	Nfe2l1	3
1.70678e-24	0.0387339	4.77864e-20	G3bp2	3
1.70919e-24	0.135031	4.78539e-20	Vrk3	3
1.70989e-24	-0.0101374	4.78735e-20	Lamc1	3
1.72923e-24	0.000575177	4.8415e-20	Ift122	3
1.73081e-24	0.0799399	4.84592e-20	Med29	3
1.73553e-24	0.202838	4.85914e-20	Gbas	3
1.74079e-24	-0.0154919	4.87386e-20	Fam195b	3
1.76544e-24	-0.0412301	4.94287e-20	Ccser2	3
1.77216e-24	0.0319208	4.9617e-20	Cyth2	3
1.79768e-24	-0.0571602	5.03314e-20	Kcmf1	3
1.80224e-24	0.174446	5.0459e-20	Asah1	3
1.80677e-24	0.027124	5.0586e-20	Scrn2	3
1.84257e-24	-0.0303324	5.15883e-20	Ankra2	3
1.85477e-24	-0.0338707	5.19299e-20	Sin3b	3
1.87296e-24	-0.0308226	5.24393e-20	Rnf167	3
1.89073e-24	0.0745232	5.29366e-20	Sf3a2	3
1.91307e-24	0.126518	5.35621e-20	Gltp	3
1.91474e-24	-0.102286	5.36089e-20	Nucks1	3
1.9217e-24	0.0503103	5.38036e-20	Rnf181	3
1.92501e-24	0.0405921	5.38965e-20	Tctex1d2	3
1.93916e-24	0.0875949	5.42925e-20	Prkaca	3
1.97359e-24	0.0973466	5.52567e-20	Nxt1	3
2.00787e-24	-0.0938623	5.62163e-20	Ubr2	3
2.00817e-24	-0.075491	5.62248e-20	Baz1b	3
2.01957e-24	0.0520099	5.6544e-20	Lsm8	3
2.02669e-24	-0.00255798	5.67433e-20	Zfp639	3
2.08937e-24	-0.0203731	5.84982e-20	Dicer1	3
2.10393e-24	0.0520416	5.89059e-20	Kif12	3
2.12455e-24	-0.0277349	5.94832e-20	Zfp644	3
2.12512e-24	0.0917403	5.94991e-20	Sirpa	3
2.18063e-24	-0.0142746	6.10532e-20	Sgf29	3
2.18521e-24	0.117823	6.11815e-20	Snx2	3
2.22585e-24	-0.0313246	6.23194e-20	Myrf	3
2.22819e-24	-0.0702582	6.23848e-20	Mbtps1	3
2.22864e-24	-0.160563	6.23974e-20	Zcchc7	3
2.22903e-24	-0.0851105	6.24083e-20	Dgcr6	3
2.2359e-24	-0.0231962	6.26008e-20	Azi2	3
2.2577e-24	-0.00641611	6.32111e-20	Mat2a	3
2.26474e-24	-0.117233	6.34082e-20	Wdr26	3
2.33696e-24	-0.0323258	6.54301e-20	Cltb	3
2.33995e-24	0.0201764	6.55139e-20	Sae1	3
2.34302e-24	0.0933553	6.55998e-20	Acadvl	3
2.35959e-24	-0.0533036	6.60639e-20	Haghl	3
2.37033e-24	0.0494718	6.63645e-20	Mplkip	3
2.38476e-24	-0.0146618	6.67685e-20	Rbfa	3
2.41966e-24	-0.0990031	6.77456e-20	4931406C07Rik	3
2.42561e-24	-0.0589418	6.79123e-20	Mgat4b	3
2.4418e-24	-0.111089	6.83657e-20	Farp1	3
2.44227e-24	0.0273125	6.83786e-20	Cers4	3
2.44353e-24	0.0218283	6.84139e-20	Acsl5	3
2.45725e-24	0.0763924	6.8798e-20	Urod	3
2.46105e-24	0.140245	6.89045e-20	Pdcl3	3
2.48128e-24	0.0836094	6.9471e-20	Epn3	3
2.48212e-24	-0.0811181	6.94944e-20	Ppp6r3	3
2.50275e-24	-0.0340154	7.00719e-20	Bbx	3
2.52587e-24	0.000200087	7.07193e-20	Prdm16	3
2.56931e-24	-0.120836	7.19356e-20	Mtcl1	3
2.6572e-24	0.0306699	7.43962e-20	Apmap	3
2.69014e-24	-0.0694346	7.53184e-20	9930021J03Rik	3
2.70999e-24	-0.00450467	7.58742e-20	Zc3h13	3
2.72777e-24	0.0150846	7.6372e-20	Tspan33	3
2.73979e-24	0.0650343	7.67085e-20	Dpf2	3
2.75271e-24	0.103615	7.70704e-20	Bccip	3
2.78287e-24	-0.101309	7.79149e-20	Btc	3
2.78537e-24	-0.059351	7.79849e-20	Cd99l2	3
2.79924e-24	0.0191447	7.83732e-20	Wasf2	3
2.8141e-24	0.0566681	7.87891e-20	Zmat2	3
2.82061e-24	0.114444	7.89713e-20	Cript	3
2.82777e-24	0.00876097	7.91718e-20	Cnih1	3
2.84091e-24	0.0817909	7.95399e-20	Dhx30	3
2.86094e-24	0.0434278	8.01006e-20	Mob4	3
2.86439e-24	0.102643	8.01972e-20	Ghitm	3
2.9004e-24	-0.0220262	8.12053e-20	Kif1c	3
2.90051e-24	0.049004	8.12084e-20	Slc31a1	3
2.90378e-24	0.0140117	8.13001e-20	Zfr	3
2.92421e-24	-0.0244139	8.1872e-20	2810428I15Rik	3
2.94508e-24	-0.0623897	8.24563e-20	Kansl1	3
2.94957e-24	0.0348697	8.2582e-20	Pigt	3
2.98895e-24	0.0691494	8.36846e-20	Snx24	3
2.99034e-24	0.0252978	8.37235e-20	Ppid	3
3.00117e-24	0.0893802	8.40267e-20	Smpd2	3
3.01786e-24	-0.0324254	8.4494e-20	Lrch1	3
3.03795e-24	0.0386659	8.50564e-20	Fbxl5	3
3.04104e-24	0.00886239	8.5143e-20	Polr2e	3
3.04429e-24	-0.00692757	8.52341e-20	Exoc3	3
3.05426e-24	-0.232054	8.55133e-20	Rab11fip2	3
3.08738e-24	-0.111104	8.64405e-20	Mbnl1	3
3.13545e-24	0.0875757	8.77863e-20	Cacybp	3
3.16232e-24	-0.0425819	8.85387e-20	Ddx46	3
3.18684e-24	-0.0109781	8.92251e-20	Dapk3	3
3.2088e-24	-0.0773136	8.98399e-20	Ensa	3
3.21022e-24	-0.0225948	8.98796e-20	Acbd6	3
3.22196e-24	0.126407	9.02084e-20	Pts	3
3.22409e-24	-0.0362665	9.02681e-20	Sppl3	3
3.22483e-24	0.106475	9.02889e-20	Slc3a2	3
3.22702e-24	0.00172509	9.03502e-20	Wac	3
3.24302e-24	-0.0260664	9.0798e-20	Otulin	3
3.26362e-24	-0.142263	9.13749e-20	Flnb	3
3.27474e-24	-0.027822	9.16861e-20	Rbm28	3
3.28789e-24	-0.0286987	9.20544e-20	Cbx7	3
3.3112e-24	-0.248579	9.27071e-20	Iffo2	3
3.32723e-24	0.0813832	9.31558e-20	Commd7	3
3.47264e-24	0.0141186	9.72269e-20	Abhd17a	3
3.4849e-24	-0.0623026	9.75704e-20	Abracl	3
3.49269e-24	0.120661	9.77884e-20	Dnttip2	3
3.57244e-24	-0.0889016	1.00021e-19	Mia3	3
3.60121e-24	0.0646531	1.00827e-19	Chrnb1	3
3.60916e-24	-0.104272	1.01049e-19	Ptprj	3
3.63797e-24	-0.127575	1.01856e-19	Sorl1	3
3.64598e-24	0.0252558	1.0208e-19	Sf3b1	3
3.67111e-24	-0.0307085	1.02784e-19	Pten	3
3.69803e-24	0.0339605	1.03537e-19	Etf1	3
3.72167e-24	-0.0249118	1.04199e-19	Clcn4	3
3.73147e-24	0.0141639	1.04474e-19	Dtd1	3
3.74424e-24	0.0404476	1.04831e-19	Arhgef1	3
3.76524e-24	0.0823188	1.05419e-19	Pex19	3
3.8143e-24	-0.00354604	1.06793e-19	Ruvbl2	3
3.82763e-24	-0.0605777	1.07166e-19	Bmpr1a	3
3.84895e-24	0.138079	1.07763e-19	Ube2b	3
3.85094e-24	0.127993	1.07819e-19	Aimp2	3
3.85264e-24	0.124855	1.07866e-19	Arpc4	3
3.86124e-24	-0.0115883	1.08107e-19	Ube2m	3
3.88804e-24	-0.0072028	1.08857e-19	Zfp950	3
3.88941e-24	0.0973877	1.08896e-19	Tmem70	3
3.89402e-24	-0.0250515	1.09025e-19	Samd9l	3
3.91252e-24	0.0472604	1.09543e-19	Leprot	3
3.94716e-24	0.114239	1.10513e-19	Zfp358	3
4.05588e-24	0.03028	1.13557e-19	Snrpd1	3
4.08607e-24	-0.0978116	1.14402e-19	Arhgef12	3
4.17647e-24	0.0143376	1.16933e-19	Vat1	3
4.20604e-24	0.0148356	1.17761e-19	Kras	3
4.21218e-24	0.0225448	1.17933e-19	Creg1	3
4.22735e-24	0.0519396	1.18357e-19	Stat6	3
4.22761e-24	-0.0288224	1.18365e-19	Aqr	3
4.23981e-24	0.0974585	1.18706e-19	Hsd17b12	3
4.24391e-24	-0.0394493	1.18821e-19	Abr	3
4.26501e-24	0.0335941	1.19412e-19	Mrpl16	3
4.30972e-24	0.0414019	1.20664e-19	Adrm1	3
4.40364e-24	-0.225736	1.23293e-19	Lipt2	3
4.42149e-24	0.079682	1.23793e-19	Uhrf2	3
4.44815e-24	-0.000904937	1.24539e-19	Pxn	3
4.4644e-24	-0.00322532	1.24994e-19	Mtx2	3
4.50648e-24	0.0103172	1.26172e-19	Rbm42	3
4.55286e-24	0.016745	1.27471e-19	Stk25	3
4.55402e-24	0.120143	1.27504e-19	Bst2	3
4.55678e-24	0.0464411	1.27581e-19	Eif4b	3
4.62429e-24	0.0493508	1.29471e-19	Pfdn4	3
4.68059e-24	0.065645	1.31047e-19	Cops7a	3
4.6852e-24	0.0684318	1.31176e-19	Arid5b	3
4.71996e-24	-0.19587	1.32149e-19	Rhoj	3
4.80042e-24	0.01073	1.34402e-19	Nelfe	3
4.81164e-24	0.0325139	1.34716e-19	Ptrh2	3
4.83495e-24	0.0949016	1.35369e-19	Ddx50	3
4.87401e-24	-5.23596e-05	1.36462e-19	Lamc2	3
4.90432e-24	0.0912963	1.37311e-19	Ifrd1	3
4.91653e-24	-0.0224954	1.37653e-19	Zcchc17	3
4.98068e-24	-0.0582102	1.39449e-19	Mxra7	3
4.9951e-24	0.062652	1.39853e-19	Itgb5	3
5.00304e-24	-0.0983066	1.40075e-19	Myh9	3
5.09896e-24	0.0590057	1.42761e-19	Med9	3
5.16006e-24	0.0828321	1.44471e-19	Ctbp2	3
5.17262e-24	-0.0929924	1.44823e-19	Timm17a	3
5.17489e-24	0.0709282	1.44887e-19	Ndfip2	3
5.22646e-24	-0.135719	1.4633e-19	Aff4	3
5.23904e-24	0.0397015	1.46683e-19	Cln3	3
5.28882e-24	-0.00997551	1.48077e-19	Csnk1e	3
5.30995e-24	-0.0640665	1.48668e-19	2010320M18Rik	3
5.34004e-24	0.0598204	1.4951e-19	Cdk11b	3
5.3455e-24	0.112705	1.49663e-19	Snx17	3
5.36977e-24	-0.0327677	1.50343e-19	Lyrm2	3
5.39925e-24	0.120724	1.51168e-19	Tmem159	3
5.44183e-24	0.0403166	1.5236e-19	Ebp	3
5.45276e-24	0.142583	1.52666e-19	Psmd6	3
5.45714e-24	0.021388	1.52789e-19	Shb	3
5.46309e-24	-0.0335323	1.52956e-19	Gipc1	3
5.49567e-24	0.000767558	1.53868e-19	Smad4	3
5.49769e-24	0.160531	1.53924e-19	Bckdha	3
5.58247e-24	0.00466546	1.56298e-19	Sh3bp4	3
5.59357e-24	0.050114	1.56609e-19	Rnpepl1	3
5.61138e-24	-0.127121	1.57107e-19	Plekha5	3
5.67149e-24	0.145332	1.5879e-19	Pkm	3
5.69553e-24	-0.1155	1.59464e-19	Hint3	3
5.73672e-24	0.0627913	1.60617e-19	Yae1d1	3
5.73793e-24	0.103222	1.60651e-19	Dynlt3	3
5.73851e-24	-0.114305	1.60667e-19	Cebpg	3
5.7491e-24	0.0730914	1.60963e-19	Irf2bp1	3
5.75405e-24	0.175314	1.61102e-19	Ces2g	3
5.77602e-24	0.173325	1.61717e-19	Uqcrc2	3
5.89045e-24	0.00198283	1.64921e-19	Stx5a	3
5.9625e-24	0.0648493	1.66938e-19	Ypel2	3
5.97478e-24	-0.0578155	1.67282e-19	Asxl2	3
6.07425e-24	-0.00230766	1.70067e-19	Cys1	3
6.11189e-24	0.0271727	1.71121e-19	Fnbp1l	3
6.21084e-24	0.0121365	1.73891e-19	Aco2	3
6.21875e-24	-0.0942428	1.74113e-19	Ndst1	3
6.24895e-24	-0.190978	1.74958e-19	Ythdc1	3
6.28542e-24	0.0209459	1.75979e-19	Ube2i	3
6.33785e-24	0.186754	1.77447e-19	F3	3
6.3935e-24	0.129009	1.79005e-19	Ppp2r2b	3
6.39491e-24	-0.120169	1.79045e-19	Ctdspl	3
6.43754e-24	0.173307	1.80238e-19	Emc2	3
6.50035e-24	-0.0586366	1.81997e-19	Tnfrsf19	3
6.58802e-24	-0.0652744	1.84451e-19	Pkp4	3
6.65032e-24	0.0198955	1.86196e-19	Cyp4f13	3
6.67304e-24	-0.0337837	1.86832e-19	Lamtor1	3
6.70506e-24	0.19315	1.87728e-19	Puf60	3
6.73419e-24	-0.0728463	1.88544e-19	Pdgfa	3
6.82152e-24	-0.173334	1.90989e-19	Midn	3
6.82385e-24	0.0718047	1.91054e-19	Rab10	3
6.90805e-24	-0.0513037	1.93412e-19	Etfdh	3
6.93725e-24	0.109014	1.94229e-19	Mvp	3
7.07013e-24	0.0921787	1.97949e-19	N4bp2l2	3
7.12902e-24	0.101837	1.99598e-19	Ubxn6	3
7.14896e-24	0.0463859	2.00157e-19	Bola1	3
7.20299e-24	0.0379486	2.01669e-19	Brcc3	3
7.22172e-24	0.0791129	2.02194e-19	Stt3a	3
7.23148e-24	-0.0762565	2.02467e-19	Rtf1	3
7.23499e-24	0.0372088	2.02565e-19	Nudt9	3
7.23718e-24	0.130004	2.02627e-19	Gnpnat1	3
7.28571e-24	0.00133986	2.03985e-19	Klf3	3
7.30297e-24	-0.0321674	2.04469e-19	Mrpl50	3
7.41135e-24	-0.120502	2.07503e-19	Trim24	3
7.41175e-24	0.0571633	2.07514e-19	Igsf3	3
7.41553e-24	0.0470743	2.0762e-19	Imp4	3
7.42273e-24	-0.000768173	2.07822e-19	Anapc1	3
7.42278e-24	-0.0526513	2.07823e-19	Pdcd6ip	3
7.46789e-24	0.0673038	2.09086e-19	Fam92a	3
7.55499e-24	-0.107205	2.11525e-19	Cdk19	3
7.69562e-24	0.0382184	2.15462e-19	Sh3glb1	3
7.75503e-24	-0.0760627	2.17125e-19	Ap2a2	3
8.01021e-24	-0.0219023	2.2427e-19	Arfgef1	3
8.01656e-24	-0.0897699	2.24448e-19	Auts2	3
8.01875e-24	-0.0162674	2.24509e-19	Ube2j2	3
8.02847e-24	0.0184055	2.24781e-19	Tmem30a	3
8.20828e-24	-0.0286706	2.29815e-19	Ptbp1	3
8.3309e-24	0.0350405	2.33249e-19	Trpc4ap	3
8.41274e-24	0.0957242	2.3554e-19	Pes1	3
8.43001e-24	0.0366384	2.36023e-19	2510002D24Rik	3
8.43226e-24	-0.339076	2.36087e-19	1700049E15Rik	3
8.54127e-24	0.0255932	2.39138e-19	Pcnp	3
8.5798e-24	-0.210389	2.40217e-19	Plxnb2	3
8.61016e-24	0.0585078	2.41067e-19	Clns1a	3
8.65294e-24	-0.0343299	2.42265e-19	Birc6	3
8.75105e-24	-0.117652	2.45012e-19	Tshz1	3
8.80772e-24	0.0657887	2.46599e-19	Stoml2	3
8.8992e-24	-0.0129844	2.4916e-19	Cdpf1	3
8.95449e-24	0.116267	2.50708e-19	Baiap2	3
9.18549e-24	-0.0951952	2.57175e-19	Amotl2	3
9.2854e-24	0.0815814	2.59973e-19	Anxa11	3
9.31685e-24	0.0184257	2.60853e-19	Ccdc58	3
9.32267e-24	0.0441178	2.61016e-19	Xpa	3
9.32759e-24	0.0327912	2.61154e-19	Iscu	3
9.33321e-24	-0.136208	2.61311e-19	Kmt2e	3
9.36804e-24	0.056062	2.62286e-19	Parp1	3
9.37381e-24	0.0199386	2.62448e-19	Rnf187	3
9.41019e-24	-0.0364981	2.63466e-19	Qrich1	3
9.45814e-24	0.116489	2.64809e-19	Arf4	3
9.50843e-24	-0.0456885	2.66217e-19	Commd2	3
9.52011e-24	-0.00231805	2.66544e-19	Ahcyl2	3
9.65408e-24	0.00637263	2.70295e-19	Ptch1	3
9.72876e-24	0.18116	2.72386e-19	Cxcl12	3
9.82764e-24	0.098946	2.75154e-19	Ndufv1	3
1.00923e-23	0.0252601	2.82563e-19	2210016L21Rik	3
1.01225e-23	-0.119859	2.8341e-19	Wnk2	3
1.01261e-23	-0.151691	2.83509e-19	Ptdss1	3
1.03347e-23	-0.02368	2.8935e-19	Wdr43	3
1.03696e-23	0.0343411	2.90329e-19	Krtcap3	3
1.03733e-23	0.101955	2.90432e-19	Sde2	3
1.03995e-23	-0.0665909	2.91164e-19	Kat6a	3
1.05022e-23	0.0350291	2.94042e-19	Appl2	3
1.05945e-23	0.0476211	2.96626e-19	Poldip2	3
1.06859e-23	0.0854031	2.99183e-19	Pamr1	3
1.08636e-23	0.0405812	3.04159e-19	Cpne8	3
1.09905e-23	-0.0161662	3.07713e-19	Fam168a	3
1.10081e-23	0.0550846	3.08205e-19	Sbds	3
1.10531e-23	0.0592172	3.09465e-19	Eef2kmt	3
1.11004e-23	0.150499	3.10789e-19	Tubb2a	3
1.11462e-23	0.0972329	3.1207e-19	Tnfaip1	3
1.118e-23	-0.0432721	3.13016e-19	Ipo8	3
1.12231e-23	-0.143329	3.14224e-19	Prrc2a	3
1.12937e-23	-0.00403176	3.162e-19	Fuom	3
1.13216e-23	0.0706552	3.16982e-19	Dcaf11	3
1.13539e-23	0.0340107	3.17887e-19	Pitpnb	3
1.13968e-23	-0.174026	3.19087e-19	Kmt2c	3
1.14826e-23	0.0593187	3.2149e-19	Txnl1	3
1.15578e-23	-0.0168722	3.23595e-19	Plpp2	3
1.15611e-23	-0.119365	3.23689e-19	Atp13a3	3
1.16628e-23	0.00193164	3.26534e-19	Smo	3
1.16636e-23	0.0689694	3.26559e-19	Fam96a	3
1.17039e-23	0.120528	3.27687e-19	Mal2	3
1.1711e-23	0.0308709	3.27884e-19	Rnaset2a	3
1.18129e-23	-0.0961791	3.30737e-19	Tead1	3
1.19239e-23	0.0240744	3.33846e-19	Mcc	3
1.1999e-23	0.0819689	3.35948e-19	Eif3d	3
1.21417e-23	0.0280459	3.39945e-19	2210016F16Rik	3
1.22124e-23	0.050985	3.41922e-19	Dnpep	3
1.24137e-23	0.151058	3.47558e-19	Zfyve21	3
1.25366e-23	-0.0364772	3.50999e-19	Paip1	3
1.28541e-23	0.0285805	3.59889e-19	Golga7	3
1.28752e-23	0.0202629	3.60479e-19	Snx10	3
1.31091e-23	-0.0175394	3.6703e-19	Erlec1	3
1.31112e-23	-0.00260451	3.67087e-19	Arl6ip4	3
1.31303e-23	-0.282536	3.67622e-19	Mme	3
1.32624e-23	0.112904	3.71322e-19	Gnl3	3
1.33027e-23	-0.0096935	3.72449e-19	Ndel1	3
1.33648e-23	0.198763	3.74188e-19	Ndufs1	3
1.3396e-23	0.0302794	3.75062e-19	Idh3b	3
1.34167e-23	0.123356	3.75641e-19	Ube2w	3
1.35124e-23	0.117576	3.7832e-19	Tob1	3
1.35611e-23	-0.0114511	3.79685e-19	Prpf4b	3
1.36843e-23	0.0711555	3.83133e-19	Fkbp9	3
1.37247e-23	-0.00562291	3.84263e-19	Aco1	3
1.38189e-23	-0.11551	3.869e-19	Lpp	3
1.3822e-23	0.102265	3.86988e-19	Hpgd	3
1.39125e-23	0.100603	3.89521e-19	Cops3	3
1.39249e-23	-0.0596596	3.8987e-19	Mydgf	3
1.39268e-23	0.027187	3.89921e-19	Ift81	3
1.41331e-23	-0.0215937	3.95698e-19	Elf1	3
1.42928e-23	0.0604169	4.0017e-19	Hist3h2a	3
1.43895e-23	0.060894	4.02878e-19	Vps41	3
1.44675e-23	-0.0357556	4.05062e-19	Zfp395	3
1.4508e-23	0.0375126	4.06194e-19	Sgce	3
1.46763e-23	0.0577377	4.10906e-19	Abhd16a	3
1.48417e-23	-0.0582633	4.15538e-19	Tmem259	3
1.48603e-23	-0.0988553	4.1606e-19	Spag9	3
1.49453e-23	-0.078363	4.18438e-19	Tigd2	3
1.49622e-23	-0.0597067	4.18911e-19	Lmbrd1	3
1.50136e-23	0.153292	4.20351e-19	Irf1	3
1.51072e-23	0.0815779	4.22972e-19	Utp11l	3
1.51249e-23	0.0317163	4.23468e-19	Egfl7	3
1.51951e-23	0.0844922	4.25433e-19	Vps36	3
1.53139e-23	0.0730621	4.28759e-19	Pdrg1	3
1.53267e-23	0.0276831	4.29116e-19	Mecp2	3
1.56011e-23	-0.0312308	4.36799e-19	Mthfs	3
1.5633e-23	0.10493	4.37692e-19	N6amt2	3
1.5769e-23	0.00586399	4.415e-19	Znrd1	3
1.57857e-23	0.0619697	4.41967e-19	Tpd52l2	3
1.58102e-23	-0.134914	4.42654e-19	Deb1	3
1.58112e-23	-0.0848411	4.42681e-19	Top1	3
1.59665e-23	-0.0099036	4.4703e-19	Acyp1	3
1.60183e-23	-0.160849	4.48481e-19	Cdk6	3
1.62346e-23	-0.00913332	4.54537e-19	Luc7l	3
1.64472e-23	0.119709	4.60488e-19	Acat1	3
1.64643e-23	0.091068	4.60967e-19	Spata6	3
1.64932e-23	0.0127848	4.61776e-19	Tlk2	3
1.65788e-23	-0.209989	4.64174e-19	Kif1b	3
1.65895e-23	0.0394008	4.64472e-19	Taf1d	3
1.66828e-23	0.036112	4.67084e-19	Ap1s1	3
1.66942e-23	0.00587358	4.67405e-19	Dhrs1	3
1.6901e-23	-0.0103635	4.73194e-19	Mettl5	3
1.70723e-23	0.0166228	4.77991e-19	Rasa1	3
1.71734e-23	-0.0327071	4.8082e-19	Efemp2	3
1.74673e-23	0.011644	4.8905e-19	Spata24	3
1.7621e-23	0.0653906	4.93354e-19	Ttc1	3
1.76491e-23	-0.0997458	4.94141e-19	Plec	3
1.76583e-23	-0.474107	4.94398e-19	Kcne3	3
1.77128e-23	-0.147206	4.95924e-19	Sec31a	3
1.80308e-23	-0.0744868	5.04826e-19	Camk2d	3
1.80757e-23	0.0380144	5.06083e-19	Parp14	3
1.81185e-23	0.0800846	5.07282e-19	St3gal6	3
1.8156e-23	0.0722025	5.08332e-19	Afg3l1	3
1.82198e-23	-0.0672589	5.10118e-19	Ssr1	3
1.82277e-23	-0.0616871	5.10338e-19	Leng8	3
1.82802e-23	0.0248494	5.11808e-19	Flywch2	3
1.82878e-23	-0.149036	5.12022e-19	Slc38a2	3
1.84186e-23	-0.0248691	5.15683e-19	Gorasp2	3
1.85178e-23	0.216342	5.18462e-19	Pdia6	3
1.8636e-23	0.145586	5.21771e-19	Spg21	3
1.87275e-23	0.0115726	5.24333e-19	Ing4	3
1.87364e-23	0.0594699	5.24582e-19	Zfpl1	3
1.88611e-23	0.128244	5.28074e-19	Plekha2	3
1.8908e-23	0.101338	5.29385e-19	Maf1	3
1.8925e-23	-0.00979459	5.29862e-19	Creld2	3
1.90099e-23	0.0171129	5.32239e-19	Txndc5	3
1.91152e-23	-0.0710761	5.35187e-19	Ppp4r2	3
1.91768e-23	0.073861	5.36912e-19	Kiz	3
1.92585e-23	-0.0333629	5.392e-19	Itpr1	3
1.93202e-23	-0.0925564	5.40927e-19	Vim	3
1.93505e-23	-0.0201165	5.41775e-19	Fam204a	3
1.93763e-23	0.0513912	5.42497e-19	Armcx3	3
1.94664e-23	0.0134504	5.45019e-19	Yeats4	3
1.97365e-23	-0.00631292	5.52583e-19	Pafah1b1	3
1.98652e-23	0.0177265	5.56185e-19	Tcerg1	3
1.99119e-23	-0.013676	5.57493e-19	Stx16	3
2.00285e-23	-0.0546047	5.60757e-19	Fam114a2	3
2.00658e-23	0.0334416	5.61802e-19	Akip1	3
2.01675e-23	-0.0625289	5.64649e-19	Xrn1	3
2.0209e-23	-0.0121907	5.6581e-19	Rnaset2b	3
2.02172e-23	0.0808464	5.66042e-19	Rraga	3
2.03103e-23	0.0642407	5.68648e-19	Fam58b	3
2.04296e-23	0.0687532	5.71988e-19	Serhl	3
2.05601e-23	0.142095	5.75642e-19	Fam20c	3
2.08137e-23	0.0223122	5.82741e-19	Hnrnpdl	3
2.08185e-23	-0.152741	5.82875e-19	Cltc	3
2.10472e-23	0.0191456	5.89278e-19	Tmpo	3
2.14063e-23	-0.00580131	5.99333e-19	Nop58	3
2.14612e-23	0.126373	6.0087e-19	Hdac3	3
2.18944e-23	0.0619903	6.12998e-19	Hes6	3
2.19606e-23	0.121325	6.14852e-19	Gm10020	3
2.20216e-23	-0.00532786	6.16562e-19	Arhgap35	3
2.2055e-23	-0.0356854	6.17495e-19	Atp2a2	3
2.20726e-23	-0.112105	6.1799e-19	Kdm2a	3
2.22629e-23	-0.0825192	6.23316e-19	Nbea	3
2.25682e-23	-0.0271523	6.31864e-19	Exosc4	3
2.26826e-23	-0.0121974	6.35068e-19	Glrx2	3
2.28015e-23	-0.0931781	6.38396e-19	Fam120a	3
2.28211e-23	0.0780059	6.38946e-19	Anapc4	3
2.30143e-23	0.0370531	6.44355e-19	Utp3	3
2.31245e-23	-0.0359897	6.4744e-19	Ttc3	3
2.31363e-23	0.0625547	6.4777e-19	Pex16	3
2.31791e-23	-0.0636938	6.48967e-19	Itgb8	3
2.32025e-23	0.0912318	6.49622e-19	Trmt1	3
2.32466e-23	0.0948407	6.50857e-19	Gpr108	3
2.34501e-23	0.012389	6.56557e-19	Sdhc	3
2.35012e-23	-0.0144571	6.57986e-19	Ano1	3
2.35303e-23	0.0159738	6.58802e-19	Ric8	3
2.38141e-23	-1.25521e-05	6.66747e-19	Pde6d	3
2.40266e-23	0.062984	6.72698e-19	Rpf1	3
2.40785e-23	0.0647419	6.74149e-19	Bola3	3
2.41946e-23	-0.0607847	6.77401e-19	Actr2	3
2.42452e-23	0.0865421	6.78816e-19	Uri1	3
2.4553e-23	-0.0218888	6.87434e-19	Ctage5	3
2.46719e-23	-0.0984049	6.90764e-19	Top2b	3
2.49095e-23	0.0247201	6.97416e-19	Mvb12a	3
2.52677e-23	-0.0677583	7.07445e-19	R3hdm4	3
2.53716e-23	-0.089113	7.10355e-19	Dhx36	3
2.54375e-23	-0.066378	7.122e-19	Src	3
2.54881e-23	-0.117546	7.13615e-19	Adcy6	3
2.55165e-23	0.139804	7.14411e-19	Zscan2	3
2.55976e-23	0.170525	7.16682e-19	Srsf3	3
2.56331e-23	0.0269816	7.17675e-19	Gmps	3
2.58752e-23	0.0549995	7.24455e-19	Hnrnph3	3
2.6094e-23	0.0101198	7.30581e-19	9130008F23Rik	3
2.63159e-23	0.120942	7.36792e-19	Rab11b	3
2.6933e-23	0.00859924	7.5407e-19	Nr2f6	3
2.69893e-23	0.120761	7.55648e-19	Kdelr1	3
2.70543e-23	-0.106506	7.57465e-19	Hs2st1	3
2.70893e-23	0.0244042	7.58446e-19	Mrpl40	3
2.753e-23	0.0779253	7.70785e-19	Ostf1	3
2.76253e-23	0.0323097	7.73454e-19	Coa6	3
2.76732e-23	0.0627657	7.74793e-19	Dnajc14	3
2.76785e-23	0.00357735	7.74941e-19	Cebpa	3
2.77522e-23	0.0531642	7.77007e-19	Ccdc191	3
2.79014e-23	0.0570057	7.81184e-19	Alkbh5	3
2.80596e-23	-0.086294	7.85614e-19	Setd2	3
2.82403e-23	-0.134369	7.90672e-19	Clint1	3
2.84511e-23	0.0890645	7.96575e-19	Papss1	3
2.86011e-23	0.11319	8.00774e-19	Anapc2	3
2.86374e-23	0.0946733	8.01791e-19	Mif4gd	3
2.8679e-23	0.0576094	8.02956e-19	Knop1	3
2.88102e-23	0.0787605	8.06627e-19	Hadhb	3
2.88141e-23	-0.167507	8.06738e-19	Dag1	3
2.88841e-23	0.0710408	8.08698e-19	Cdc42ep5	3
2.92196e-23	-0.0258585	8.18091e-19	Map2k2	3
2.92275e-23	-0.165458	8.18312e-19	Akap13	3
2.9292e-23	0.0169664	8.20119e-19	Sirt2	3
2.94246e-23	0.0639372	8.23829e-19	Tspan14	3
2.94324e-23	0.0385177	8.24048e-19	Appbp2	3
2.94895e-23	0.0179355	8.25648e-19	Mrps18c	3
2.95337e-23	0.0288057	8.26886e-19	Cdc42ep1	3
2.99376e-23	-0.042135	8.38194e-19	Hp1bp3	3
2.99618e-23	0.0162587	8.38872e-19	Eif4g3	3
2.99972e-23	0.0944231	8.3986e-19	BC029214	3
3.02972e-23	0.00422669	8.48262e-19	Wbp11	3
3.03896e-23	0.0232711	8.50848e-19	Lsm3	3
3.07255e-23	0.0492119	8.60251e-19	Lonp1	3
3.12879e-23	-0.0745909	8.75998e-19	Gatad1	3
3.13382e-23	0.0132347	8.77408e-19	Ppm1b	3
3.13637e-23	-0.0740326	8.78122e-19	Wipi1	3
3.13929e-23	-0.059917	8.78939e-19	Usp46	3
3.14184e-23	-0.169422	8.79653e-19	Mycbp2	3
3.14988e-23	0.112168	8.81903e-19	Trappc6b	3
3.16445e-23	0.0054487	8.85982e-19	Ap3d1	3
3.19229e-23	0.127376	8.93777e-19	Cyp4f14	3
3.19967e-23	-0.0272944	8.95842e-19	Erbb2ip	3
3.20778e-23	0.152911	8.98114e-19	Slc39a7	3
3.24216e-23	-0.0837325	9.0774e-19	Gcc2	3
3.24645e-23	0.0518506	9.08942e-19	Rrp36	3
3.29479e-23	0.0450076	9.22476e-19	Gpbp1	3
3.32167e-23	0.0269853	9.3e-19	Inafm1	3
3.35371e-23	-0.0539509	9.38972e-19	Cab39	3
3.37702e-23	-0.0928859	9.45499e-19	Cdv3	3
3.3992e-23	-0.120663	9.51708e-19	Usp7	3
3.40244e-23	0.015231	9.52616e-19	Zfp771	3
3.43097e-23	-0.0296026	9.60604e-19	Chd9	3
3.43525e-23	0.0593297	9.61802e-19	Tmem230	3
3.43885e-23	0.0831764	9.6281e-19	Ino80b	3
3.44348e-23	-0.0258151	9.64105e-19	Arid2	3
3.45512e-23	0.00474707	9.67363e-19	Ppp5c	3
3.49906e-23	0.0155321	9.79667e-19	Atf2	3
3.50562e-23	-0.0527933	9.81502e-19	Acer3	3
3.56189e-23	0.0132925	9.97259e-19	Pkia	3
3.56704e-23	-0.0518796	9.987e-19	Pdxdc1	3
3.57149e-23	0.10432	9.99944e-19	Tm2d2	3
3.58628e-23	-0.0142563	1.00409e-18	Ubl4a	3
3.62705e-23	-0.0600632	1.0155e-18	Hipk2	3
3.62781e-23	0.069047	1.01571e-18	Pde4b	3
3.69435e-23	0.123519	1.03434e-18	Ppp2r1a	3
3.74375e-23	0.0113524	1.04818e-18	Dpm2	3
3.76545e-23	-0.0425275	1.05425e-18	Yes1	3
3.78097e-23	0.120457	1.05859e-18	Mccc1	3
3.79482e-23	0.101044	1.06247e-18	Rbm7	3
3.80145e-23	-0.0243092	1.06433e-18	Emsy	3
3.80717e-23	0.0550962	1.06593e-18	Gm6483	3
3.81642e-23	0.00432645	1.06852e-18	Atad1	3
3.83526e-23	0.0988561	1.0738e-18	Gm16136	3
3.84557e-23	-0.0664368	1.07668e-18	Vezt	3
3.86338e-23	0.11785	1.08167e-18	Dnajc7	3
3.86457e-23	-0.0437333	1.082e-18	Stxbp6	3
3.87232e-23	-0.0215692	1.08417e-18	Mllt6	3
3.90272e-23	0.0422007	1.09268e-18	Tbl1xr1	3
3.91715e-23	0.127415	1.09672e-18	Cfl2	3
3.93487e-23	-0.0970588	1.10169e-18	Ankrd17	3
3.96583e-23	0.102519	1.11035e-18	Pa2g4	3
3.98367e-23	0.0522908	1.11535e-18	Btbd1	3
3.9953e-23	0.108041	1.1186e-18	Tmem51	3
4.00197e-23	0.0430075	1.12047e-18	A430005L14Rik	3
4.01657e-23	0.0489743	1.12456e-18	Sqstm1	3
4.0458e-23	-0.0606227	1.13274e-18	Psmg4	3
4.08083e-23	-0.075967	1.14255e-18	Sash1	3
4.08678e-23	0.0500738	1.14422e-18	BC029722	3
4.08996e-23	0.025343	1.14511e-18	Zmym5	3
4.09617e-23	-0.0155644	1.14684e-18	Ndufaf3	3
4.10928e-23	0.0578611	1.15052e-18	Sqrdl	3
4.17289e-23	0.0764512	1.16832e-18	Fam132a	3
4.19245e-23	0.163746	1.1738e-18	Pepd	3
4.20701e-23	0.0962516	1.17788e-18	Abt1	3
4.20898e-23	-0.015338	1.17843e-18	Dcaf7	3
4.32976e-23	0.0480698	1.21225e-18	Adgre5	3
4.33881e-23	0.0296156	1.21478e-18	Dyrk1a	3
4.34405e-23	-0.0674842	1.21625e-18	Rif1	3
4.35223e-23	0.0908467	1.21854e-18	Slbp	3
4.35673e-23	0.023491	1.2198e-18	Pop5	3
4.3782e-23	-0.067914	1.22581e-18	AU019823	3
4.52904e-23	-0.0156802	1.26804e-18	Zrsr2	3
4.59148e-23	-0.130794	1.28552e-18	Kdm6b	3
4.62456e-23	-0.045701	1.29479e-18	Ccnt1	3
4.63799e-23	-0.125933	1.29854e-18	Ski	3
4.64294e-23	-0.104006	1.29993e-18	Chd2	3
4.64707e-23	-0.0575091	1.30109e-18	Plgrkt	3
4.7579e-23	0.0606398	1.33212e-18	Mageh1	3
4.81014e-23	0.172724	1.34674e-18	Cers2	3
4.84636e-23	0.116987	1.35688e-18	Lsr	3
4.91525e-23	0.0428877	1.37617e-18	Cmc2	3
4.97935e-23	0.0558212	1.39412e-18	Ino80e	3
4.98453e-23	0.0082286	1.39557e-18	Psmb8	3
5.00202e-23	-0.0209583	1.40046e-18	Supt4a	3
5.00791e-23	-0.060956	1.40211e-18	Zc3h7b	3
5.00873e-23	-0.0399623	1.40234e-18	Plcd3	3
5.04508e-23	0.0310198	1.41252e-18	Rassf9	3
5.07061e-23	-0.0888513	1.41967e-18	Cycs	3
5.14885e-23	0.0538559	1.44158e-18	Ruvbl1	3
5.1557e-23	-0.0660058	1.44349e-18	Helz	3
5.23438e-23	0.053053	1.46552e-18	Chpt1	3
5.28292e-23	0.171072	1.47911e-18	Ndnl2	3
5.32221e-23	-0.011009	1.49011e-18	Isg20	3
5.33283e-23	0.0473021	1.49308e-18	Rnf128	3
5.33608e-23	-0.100338	1.494e-18	Arhgef2	3
5.44953e-23	-0.230207	1.52576e-18	Purb	3
5.47885e-23	-0.104692	1.53397e-18	Irf2	3
5.48444e-23	0.0546846	1.53553e-18	Nr1h2	3
5.48771e-23	0.00389334	1.53645e-18	Nxf1	3
5.49609e-23	0.271761	1.5388e-18	Csrp2	3
5.50266e-23	0.0645477	1.54064e-18	Atp6ap2	3
5.5133e-23	-0.0352815	1.54361e-18	Sox6	3
5.52079e-23	0.0160963	1.54571e-18	Coq2	3
5.52765e-23	-0.197052	1.54763e-18	Celf1	3
5.54805e-23	0.0365741	1.55334e-18	Stk19	3
5.5695e-23	-0.0380069	1.55935e-18	Lyrm9	3
5.61376e-23	0.0420701	1.57174e-18	Pdcd2l	3
5.61807e-23	0.0760423	1.57295e-18	Pak1ip1	3
5.62386e-23	-0.0559091	1.57457e-18	Arrdc4	3
5.62418e-23	0.035394	1.57466e-18	Mrpl51	3
5.65176e-23	0.0423941	1.58238e-18	Ifi35	3
5.65926e-23	0.0162409	1.58448e-18	Nop56	3
5.66049e-23	0.0769881	1.58482e-18	Banf1	3
5.68112e-23	0.0315947	1.5906e-18	Nagk	3
5.7304e-23	0.0505162	1.6044e-18	Apex1	3
5.73777e-23	0.00669073	1.60646e-18	Smad1	3
5.76927e-23	0.0100043	1.61528e-18	Vps4a	3
5.78082e-23	-0.0337057	1.61851e-18	Abi1	3
5.79926e-23	0.00382831	1.62368e-18	Cdk2ap1	3
5.80678e-23	0.134427	1.62578e-18	Klf9	3
5.81048e-23	0.143751	1.62682e-18	Lxn	3
5.82741e-23	0.0932071	1.63156e-18	Sfr1	3
5.83741e-23	-0.000478154	1.63436e-18	Ufl1	3
5.85068e-23	-0.0132957	1.63807e-18	Hdac11	3
5.88138e-23	-0.00116023	1.64667e-18	Mrpl4	3
6.01611e-23	0.0102104	1.68439e-18	Lsm10	3
6.08251e-23	-0.00174578	1.70298e-18	Nudt16l1	3
6.14143e-23	-0.0225	1.71948e-18	Senp3	3
6.14951e-23	-0.0238397	1.72174e-18	Gemin7	3
6.15521e-23	-0.059545	1.72334e-18	Rell1	3
6.21241e-23	-0.0647176	1.73935e-18	Zyx	3
6.21998e-23	-0.075299	1.74147e-18	Itpr3	3
6.26485e-23	-0.105722	1.75403e-18	Vezf1	3
6.29064e-23	0.0802146	1.76125e-18	Setd3	3
6.30034e-23	0.0761328	1.76397e-18	Tcea1	3
6.32338e-23	0.0838197	1.77042e-18	Degs2	3
6.3693e-23	0.0583464	1.78328e-18	Tmem107	3
6.36978e-23	0.119285	1.78341e-18	Vdac3	3
6.39939e-23	0.0143094	1.7917e-18	Efr3a	3
6.41582e-23	-0.00743136	1.7963e-18	Dut	3
6.43131e-23	-0.149731	1.80064e-18	Plce1	3
6.47417e-23	0.0319494	1.81264e-18	Crb3	3
6.47475e-23	0.110634	1.8128e-18	Vbp1	3
6.4937e-23	-0.0549729	1.81811e-18	Lrif1	3
6.5605e-23	-0.0548525	1.83681e-18	1500011K16Rik	3
6.60349e-23	-0.0415581	1.84885e-18	Tet3	3
6.6245e-23	-0.13644	1.85473e-18	Ywhaz	3
6.67556e-23	0.0377287	1.86902e-18	Pafah1b2	3
6.67835e-23	-0.0838131	1.8698e-18	Ganab	3
6.68335e-23	-0.0741415	1.87121e-18	Ctr9	3
6.684e-23	0.111791	1.87139e-18	Nsun2	3
6.68608e-23	0.0719468	1.87197e-18	Snx7	3
6.71078e-23	-0.198015	1.87888e-18	Ncald	3
6.71402e-23	-0.0890685	1.87979e-18	Brwd1	3
6.72164e-23	0.054002	1.88192e-18	Tsta3	3
6.7389e-23	0.0115857	1.88676e-18	Clk3	3
6.80987e-23	-0.000262071	1.90663e-18	Vapb	3
6.82307e-23	0.0897087	1.91032e-18	Psmb10	3
6.93447e-23	-0.107376	1.94151e-18	Zkscan1	3
6.95551e-23	0.0384017	1.9474e-18	Fxn	3
6.95565e-23	-0.149319	1.94744e-18	Prpf8	3
7.06232e-23	-0.00738435	1.97731e-18	Derl2	3
7.09726e-23	0.058952	1.98709e-18	Ngef	3
7.12091e-23	-0.0181201	1.99371e-18	Gps2	3
7.12336e-23	-0.0951636	1.9944e-18	Arpc5l	3
7.12503e-23	0.0254346	1.99486e-18	Cyb561	3
7.12644e-23	0.00171848	1.99526e-18	Fbxo6	3
7.16035e-23	0.0390592	2.00475e-18	Chchd6	3
7.2582e-23	0.0685779	2.03215e-18	Chmp2b	3
7.3049e-23	0.0609899	2.04523e-18	Mfsd11	3
7.32118e-23	0.0805596	2.04978e-18	Ddx56	3
7.32187e-23	0.0453364	2.04998e-18	Plekhb1	3
7.35188e-23	0.0180977	2.05838e-18	Cep57	3
7.36973e-23	-0.0325785	2.06338e-18	Fam234b	3
7.41468e-23	-0.0638226	2.07596e-18	Ubap2l	3
7.41798e-23	0.117248	2.07689e-18	Bzw1	3
7.45943e-23	-0.134009	2.08849e-18	Luzp1	3
7.48114e-23	-0.00423841	2.09457e-18	Fcgrt	3
7.65116e-23	-0.0165732	2.14217e-18	Wdr82	3
7.72053e-23	-0.196772	2.16159e-18	Rhou	3
7.77067e-23	0.0395648	2.17563e-18	Haus7	3
7.803e-23	0.0329937	2.18468e-18	Faim	3
7.87749e-23	0.0473661	2.20554e-18	Tmem9b	3
7.94885e-23	0.186758	2.22552e-18	Car2	3
7.97384e-23	0.100844	2.23252e-18	Cops8	3
8.00523e-23	0.0336261	2.2413e-18	Slc44a3	3
8.08992e-23	0.155332	2.26502e-18	Hars	3
8.1526e-23	0.0319211	2.28256e-18	Tada3	3
8.19217e-23	0.0301435	2.29364e-18	Skp1a	3
8.21725e-23	0.0298584	2.30066e-18	Timm17b	3
8.24211e-23	-0.102661	2.30763e-18	Iqgap1	3
8.25766e-23	-0.147081	2.31198e-18	Syne1	3
8.27027e-23	0.0683126	2.31551e-18	Drg1	3
8.29116e-23	0.0456808	2.32136e-18	Emd	3
8.30594e-23	-0.0577577	2.3255e-18	Vps72	3
8.31052e-23	-0.00218058	2.32678e-18	Gtf2h5	3
8.42245e-23	0.0624688	2.35812e-18	Lsm1	3
8.46185e-23	0.192594	2.36915e-18	Sod3	3
8.46284e-23	0.0942734	2.36943e-18	Rtcb	3
8.47002e-23	0.0977193	2.37144e-18	Mrpl35	3
8.4815e-23	0.0597211	2.37465e-18	Smarcd2	3
8.76101e-23	0.070828	2.45291e-18	Nat9	3
8.83375e-23	-0.00638593	2.47327e-18	H2-T22	3
8.84371e-23	0.148158	2.47606e-18	Acaa2	3
8.84682e-23	0.02144	2.47693e-18	Gm16286	3
8.88512e-23	0.0977026	2.48766e-18	Spry1	3
8.92069e-23	-0.0623231	2.49762e-18	2210013O21Rik	3
8.95781e-23	0.0959022	2.50801e-18	Slc5a1	3
8.95851e-23	-0.0201779	2.50821e-18	Whsc1l1	3
9.16564e-23	0.0438429	2.5662e-18	Ift27	3
9.19081e-23	0.0890669	2.57324e-18	Elovl7	3
9.19951e-23	0.0757988	2.57568e-18	Cttnbp2	3
9.2042e-23	-0.0546945	2.57699e-18	Tab2	3
9.2389e-23	0.11944	2.58671e-18	Nek7	3
9.35132e-23	0.0187539	2.61818e-18	Aup1	3
9.36434e-23	0.0415169	2.62183e-18	Cfap36	3
9.3653e-23	-0.120499	2.6221e-18	Zmynd11	3
9.36806e-23	-0.0506612	2.62287e-18	B3gat3	3
9.49657e-23	0.0462721	2.65885e-18	Thrap3	3
9.56896e-23	0.0546608	2.67912e-18	Pdha1	3
9.57437e-23	0.00975868	2.68063e-18	Cdc42bpb	3
9.57648e-23	-0.0031724	2.68122e-18	Fbxw5	3
9.65143e-23	-0.0232963	2.70221e-18	Mrpl11	3
9.6806e-23	0.13577	2.71037e-18	Sar1b	3
9.77394e-23	-0.105528	2.73651e-18	Zfp280d	3
9.79311e-23	-0.0608651	2.74188e-18	Larp1	3
9.98839e-23	0.0892058	2.79655e-18	Slc27a1	3
9.99144e-23	0.0492426	2.7974e-18	Atp6v1b2	3
1.02469e-22	0.0882384	2.86894e-18	Ccpg1	3
1.04117e-22	0.102121	2.91507e-18	Wdr45	3
1.04321e-22	0.16251	2.92077e-18	Capg	3
1.05748e-22	0.0279701	2.96072e-18	Auh	3
1.06525e-22	0.139557	2.98248e-18	Tsc22d1	3
1.06919e-22	-0.101049	2.99353e-18	Rsbn1l	3
1.06952e-22	0.0430765	2.99445e-18	Ppt1	3
1.06961e-22	-0.0945225	2.99469e-18	Notch1	3
1.07054e-22	0.122002	2.9973e-18	Copb2	3
1.08652e-22	-0.0386938	3.04205e-18	C1qtnf4	3
1.08871e-22	-0.0344856	3.04818e-18	Slc50a1	3
1.09464e-22	0.0186463	3.06478e-18	Cnot10	3
1.10367e-22	-0.0203756	3.09006e-18	Trim47	3
1.10718e-22	0.0337562	3.09988e-18	Ppm1g	3
1.10906e-22	0.0411015	3.10515e-18	Aldh3a2	3
1.115e-22	0.0617308	3.12176e-18	Preb	3
1.12594e-22	-0.191616	3.15239e-18	Ap2b1	3
1.12965e-22	0.0126862	3.16279e-18	Ap2s1	3
1.13759e-22	-0.0570843	3.18501e-18	Bola2	3
1.13831e-22	0.0415256	3.18704e-18	Fam177a	3
1.14377e-22	-0.0215441	3.20233e-18	Tpm1	3
1.15481e-22	0.0601012	3.23325e-18	Mrps34	3
1.17076e-22	0.0399978	3.2779e-18	Eif1a	3
1.17515e-22	0.0185943	3.29018e-18	Grb2	3
1.1779e-22	-0.0665973	3.29788e-18	Ctps2	3
1.17995e-22	-0.0398292	3.30361e-18	Ip6k1	3
1.18015e-22	0.0787369	3.30419e-18	Cryzl1	3
1.18795e-22	-0.0582902	3.32602e-18	Exosc1	3
1.1897e-22	-0.0779587	3.33092e-18	Rai1	3
1.19229e-22	-0.0177384	3.33817e-18	5031425E22Rik	3
1.19374e-22	0.0771095	3.34223e-18	Xab2	3
1.20262e-22	0.119807	3.3671e-18	Rpl13-ps3	3
1.21179e-22	-0.0675751	3.39277e-18	Hook3	3
1.2169e-22	-0.0323284	3.40706e-18	Cuedc1	3
1.21902e-22	0.069502	3.413e-18	Zfp787	3
1.22157e-22	0.0222293	3.42016e-18	Mrps36	3
1.22226e-22	0.0209095	3.42207e-18	Smim12	3
1.23686e-22	0.0615733	3.46296e-18	AI837181	3
1.23734e-22	-0.0146268	3.46429e-18	Rtn4rl1	3
1.24845e-22	-0.0190281	3.4954e-18	Sptlc2	3
1.25113e-22	0.0948058	3.50291e-18	Max	3
1.25595e-22	0.0661794	3.51641e-18	Stap2	3
1.25934e-22	-0.132452	3.52589e-18	Cflar	3
1.26889e-22	0.0459554	3.55264e-18	Mff	3
1.29216e-22	-0.154959	3.6178e-18	Myo1b	3
1.29711e-22	0.143361	3.63164e-18	Eif3l	3
1.29839e-22	-0.0018176	3.63524e-18	Rest	3
1.31289e-22	0.193835	3.67584e-18	Echdc1	3
1.31801e-22	-0.0576439	3.69017e-18	Diaph1	3
1.31938e-22	0.0320849	3.69399e-18	Bfar	3
1.32647e-22	-0.0527562	3.71385e-18	Ltbp3	3
1.33089e-22	0.00262045	3.72622e-18	Klhl9	3
1.33289e-22	-0.0260895	3.73182e-18	Trp53inp1	3
1.33445e-22	-0.0295263	3.73619e-18	Tjp1	3
1.352e-22	0.145654	3.78533e-18	Prmt1	3
1.35289e-22	-0.0440278	3.78782e-18	Larp7	3
1.3616e-22	0.0458879	3.81222e-18	Btbd2	3
1.38229e-22	-0.17372	3.87015e-18	Cald1	3
1.4093e-22	0.0575629	3.94576e-18	Dap	3
1.41137e-22	0.0525828	3.95156e-18	Carkd	3
1.42663e-22	-0.0394657	3.99427e-18	Jak1	3
1.43999e-22	0.0108436	4.03167e-18	Fstl1	3
1.44898e-22	0.0183725	4.05686e-18	Trp53bp2	3
1.45543e-22	0.116669	4.07492e-18	Rfk	3
1.49144e-22	-0.118509	4.17573e-18	Myo10	3
1.4985e-22	0.0818235	4.1955e-18	Eif2s1	3
1.5081e-22	-0.00367268	4.22237e-18	Igf2r	3
1.52088e-22	0.0725061	4.25816e-18	Ssrp1	3
1.52578e-22	-0.00978446	4.27187e-18	Mlf2	3
1.53629e-22	-0.0505654	4.3013e-18	Ergic1	3
1.53726e-22	0.0657092	4.30401e-18	Wdr18	3
1.53869e-22	-0.0886316	4.30802e-18	Gtf2i	3
1.55314e-22	0.0731927	4.34849e-18	Rbmx	3
1.55667e-22	0.0843667	4.35836e-18	Pmf1	3
1.56282e-22	-0.044693	4.37558e-18	Eri3	3
1.56563e-22	0.0127948	4.38346e-18	Triap1	3
1.57045e-22	0.093161	4.39695e-18	Polr3k	3
1.57134e-22	-0.157228	4.39943e-18	Nufip2	3
1.57988e-22	-0.0166713	4.42335e-18	Atp9a	3
1.61313e-22	0.055682	4.51643e-18	Ppp1cb	3
1.61372e-22	-0.0343436	4.51809e-18	Sel1l	3
1.63773e-22	-0.0945692	4.58531e-18	Usp9x	3
1.64032e-22	0.176318	4.59257e-18	Tmem45a	3
1.65377e-22	0.040058	4.63024e-18	Nudt21	3
1.66369e-22	0.0073368	4.658e-18	Ildr1	3
1.66661e-22	-0.0519304	4.66617e-18	Uso1	3
1.67306e-22	-0.0472845	4.68424e-18	Rabep1	3
1.72991e-22	-0.00329347	4.8434e-18	Zfp637	3
1.74285e-22	-0.0642078	4.87963e-18	Cenpv	3
1.77033e-22	0.0802851	4.95656e-18	Trim46	3
1.77141e-22	-0.0863939	4.9596e-18	Ubr4	3
1.78755e-22	-0.0299682	5.00479e-18	Hacd2	3
1.79396e-22	-0.113647	5.02274e-18	Slc4a4	3
1.82069e-22	-0.0665836	5.09757e-18	Tmem229a	3
1.82266e-22	0.0282818	5.10309e-18	Naa50	3
1.82424e-22	-0.0963527	5.10751e-18	Rab12	3
1.85571e-22	0.0786869	5.19563e-18	Exoc7	3
1.86197e-22	0.0542822	5.21314e-18	Gm561	3
1.88043e-22	-0.136784	5.26483e-18	Casz1	3
1.88184e-22	-0.0778487	5.26879e-18	Chmp4c	3
1.88208e-22	-0.111919	5.26945e-18	Larp4	3
1.89464e-22	-0.0238991	5.30461e-18	Lars	3
1.9075e-22	-0.0668869	5.34061e-18	Vtcn1	3
1.90863e-22	-0.000261847	5.34379e-18	Bace1	3
1.91097e-22	0.0519501	5.35033e-18	Atp6v1d	3
1.9196e-22	-0.109016	5.37448e-18	Fndc3b	3
1.92619e-22	-0.0544855	5.39295e-18	1300002E11Rik	3
1.93215e-22	0.0817156	5.40963e-18	Mrpl43	3
1.94279e-22	0.0343083	5.43942e-18	Rnf220	3
1.94605e-22	0.107822	5.44856e-18	B4galnt1	3
1.95902e-22	0.00969863	5.48488e-18	Amn1	3
1.97334e-22	0.151965	5.52495e-18	3830406C13Rik	3
1.98345e-22	-0.147154	5.55326e-18	Rere	3
1.9874e-22	0.092184	5.56433e-18	Slc25a24	3
1.99738e-22	-0.0038763	5.59226e-18	Spred1	3
1.99981e-22	-0.070245	5.59907e-18	Dennd1b	3
2.02068e-22	0.0198379	5.6575e-18	Ncstn	3
2.02635e-22	0.00680549	5.67337e-18	Qars	3
2.03722e-22	0.0576035	5.70382e-18	Paics	3
2.05032e-22	0.0114077	5.74049e-18	Crk	3
2.05539e-22	-0.0168721	5.75468e-18	Ahsa1	3
2.07163e-22	0.0503729	5.80014e-18	Slc48a1	3
2.07252e-22	-0.0738336	5.80265e-18	C77080	3
2.07798e-22	0.205872	5.81792e-18	Tinagl1	3
2.09474e-22	0.00798169	5.86485e-18	Idh1	3
2.11165e-22	-0.0296309	5.9122e-18	Sec13	3
2.14125e-22	-0.115618	5.99507e-18	Aebp2	3
2.14362e-22	0.0829105	6.0017e-18	Rnf114	3
2.15815e-22	-0.0469725	6.04239e-18	Dynll1	3
2.17659e-22	0.080259	6.09402e-18	Trappc3	3
2.18826e-22	-0.127052	6.1267e-18	Sap30l	3
2.18917e-22	-0.053282	6.12924e-18	Galnt1	3
2.19752e-22	-0.0234776	6.15263e-18	Nabp2	3
2.22087e-22	-0.0380004	6.218e-18	Mark2	3
2.26589e-22	-0.0590735	6.34403e-18	Dcxr	3
2.2703e-22	0.0714776	6.35638e-18	Rtfdc1	3
2.28299e-22	0.205951	6.39192e-18	Tax1bp3	3
2.30269e-22	0.0448488	6.44707e-18	Pole4	3
2.30435e-22	0.182029	6.45172e-18	Pgrmc1	3
2.30612e-22	0.00373791	6.45668e-18	Erich1	3
2.31746e-22	0.00391025	6.48842e-18	D10Jhu81e	3
2.34318e-22	-0.0361223	6.56043e-18	Med8	3
2.34972e-22	0.122279	6.57874e-18	Ndufaf7	3
2.3527e-22	-0.078767	6.5871e-18	Zranb2	3
2.37095e-22	-0.0904158	6.63818e-18	Pbx3	3
2.38053e-22	-0.0240274	6.66502e-18	Cby1	3
2.39449e-22	-0.0190591	6.70408e-18	Lap3	3
2.39457e-22	0.0423679	6.70431e-18	Tmem106c	3
2.40393e-22	0.117053	6.73052e-18	Ppp1r2	3
2.43111e-22	-0.00125524	6.80662e-18	Acox1	3
2.44566e-22	0.0298698	6.84736e-18	Fggy	3
2.46963e-22	-0.0580819	6.91447e-18	Ube4b	3
2.48411e-22	0.0192248	6.95502e-18	Dnttip1	3
2.49641e-22	-0.113316	6.98944e-18	Tpp1	3
2.5222e-22	0.0413504	7.06165e-18	Taf11	3
2.52999e-22	-0.0347944	7.08348e-18	Dda1	3
2.54656e-22	-0.00203642	7.12987e-18	Pgrmc2	3
2.54988e-22	0.045522	7.13916e-18	Fem1c	3
2.56002e-22	0.0349112	7.16755e-18	Bcat2	3
2.58624e-22	-0.0255731	7.24094e-18	Topors	3
2.58941e-22	-0.114854	7.24983e-18	Daam1	3
2.61046e-22	0.0341378	7.30876e-18	4933434E20Rik	3
2.61476e-22	-0.0179287	7.32081e-18	Ahcyl1	3
2.62696e-22	0.0150895	7.35497e-18	2022-03-07	3
2.66011e-22	-0.00230623	7.44778e-18	Tm2d1	3
2.68151e-22	0.0502037	7.50768e-18	Nemf	3
2.68152e-22	0.0543763	7.50773e-18	Snx14	3
2.68841e-22	-0.011702	7.52702e-18	Hebp1	3
2.70341e-22	-0.129753	7.569e-18	Bche	3
2.73232e-22	0.049578	7.64994e-18	Dcun1d5	3
2.74251e-22	0.107656	7.67849e-18	Rab6a	3
2.7618e-22	0.0588123	7.7325e-18	Adck3	3
2.77145e-22	-0.135885	7.75949e-18	Trio	3
2.7935e-22	-0.115142	7.82125e-18	Ppp1r13b	3
2.79391e-22	0.075536	7.82239e-18	Mlycd	3
2.80067e-22	0.0232351	7.84132e-18	Trim8	3
2.8047e-22	-0.0318102	7.85261e-18	Asxl1	3
2.80837e-22	0.108399	7.86286e-18	Tufm	3
2.82632e-22	0.110505	7.91312e-18	Pttg1ip	3
2.82977e-22	-0.0665139	7.92279e-18	Fam162a	3
2.83825e-22	0.0960054	7.94653e-18	Eml2	3
2.86644e-22	0.0720304	8.02545e-18	Zfp655	3
2.91614e-22	-0.0753252	8.16462e-18	Cnot7	3
2.93942e-22	0.146441	8.22979e-18	Vasp	3
2.97484e-22	0.121201	8.32896e-18	Atp6v1e1	3
2.98175e-22	-0.154029	8.34829e-18	Tgfb2	3
3.00034e-22	-0.0459172	8.40036e-18	Aars	3
3.00353e-22	-0.0701991	8.40928e-18	Fasn	3
3.00519e-22	0.105854	8.41392e-18	Eif1b	3
3.0179e-22	0.131884	8.44952e-18	Ralb	3
3.02572e-22	0.0109362	8.47141e-18	Ftsj3	3
3.0258e-22	0.0626471	8.47164e-18	Diablo	3
3.02783e-22	-0.0107862	8.4773e-18	Taf3	3
3.04582e-22	-0.050025	8.52768e-18	Shank2	3
3.06364e-22	0.0861812	8.57757e-18	Perp	3
3.07772e-22	-0.119931	8.61699e-18	Spns2	3
3.07824e-22	0.164433	8.61846e-18	Sarnp	3
3.09014e-22	0.010209	8.65176e-18	Klhl24	3
3.1038e-22	-0.114877	8.69002e-18	Ucp2	3
3.10464e-22	0.0428608	8.69237e-18	Sfpq	3
3.10844e-22	-0.0118763	8.70302e-18	Tulp4	3
3.12187e-22	0.0107973	8.74061e-18	Tsc22d4	3
3.12499e-22	0.0752247	8.74934e-18	Rab32	3
3.17769e-22	-0.0497955	8.89689e-18	Ncaph2	3
3.21836e-22	-0.0821494	9.01078e-18	Tanc1	3
3.21948e-22	0.116772	9.0139e-18	Ctsf	3
3.23477e-22	0.0871811	9.05672e-18	Sh3yl1	3
3.24705e-22	-0.0501652	9.09109e-18	0610010K14Rik	3
3.24789e-22	-0.00830281	9.09345e-18	Socs4	3
3.26029e-22	0.00640114	9.12815e-18	Chchd3	3
3.26234e-22	0.157517	9.13391e-18	Cnep1r1	3
3.26402e-22	-0.0871147	9.1386e-18	Lrp6	3
3.27246e-22	-0.046672	9.16222e-18	Irf6	3
3.29407e-22	0.053307	9.22274e-18	Actr1a	3
3.3136e-22	-0.023834	9.27741e-18	D3Ertd254e	3
3.34189e-22	0.00396374	9.35663e-18	Immp1l	3
3.38654e-22	-0.0815916	9.48164e-18	Ep300	3
3.39342e-22	0.0243299	9.50089e-18	Lman2l	3
3.42716e-22	0.0414306	9.59536e-18	Smn1	3
3.43617e-22	0.00925077	9.6206e-18	Rab22a	3
3.48738e-22	-0.159436	9.76397e-18	Wsb2	3
3.48978e-22	-0.0142561	9.77068e-18	Thoc3	3
3.51849e-22	0.0196812	9.85108e-18	Fam76a	3
3.56886e-22	0.113739	9.9921e-18	Uck1	3
3.57326e-22	0.0264598	1.00044e-17	Txndc15	3
3.60252e-22	-0.076148	1.00863e-17	1190002N15Rik	3
3.6147e-22	-0.0979573	1.01204e-17	Aim1	3
3.61945e-22	-0.000115173	1.01337e-17	Commd5	3
3.62839e-22	-0.0797163	1.01588e-17	Prpf38b	3
3.69155e-22	0.0746067	1.03356e-17	Stambp	3
3.72671e-22	0.0486551	1.04341e-17	Dnajb6	3
3.73213e-22	0.0313675	1.04492e-17	Slmap	3
3.73453e-22	-0.0812872	1.04559e-17	Pgls	3
3.73692e-22	0.133258	1.04626e-17	Nudcd2	3
3.74083e-22	-0.00212017	1.04736e-17	Ldhb	3
3.8496e-22	0.111782	1.07781e-17	Inpp1	3
3.85515e-22	-0.0534912	1.07936e-17	Snx27	3
3.8773e-22	-0.108523	1.08557e-17	Egln1	3
3.88372e-22	0.00381189	1.08736e-17	Mrpl34	3
3.8967e-22	0.0217035	1.091e-17	Tsn	3
3.94617e-22	0.0365191	1.10485e-17	Casp12	3
3.96163e-22	-0.0387795	1.10918e-17	Kdm5b	3
4.02893e-22	0.00871982	1.12802e-17	Stard3nl	3
4.0563e-22	-0.000621406	1.13568e-17	Mrpl18	3
4.06103e-22	0.0376288	1.13701e-17	Ap1m2	3
4.13637e-22	0.0356248	1.1581e-17	Psmd10	3
4.17337e-22	0.0311063	1.16846e-17	Tmem141	3
4.17479e-22	-0.102923	1.16886e-17	Ehmt1	3
4.17815e-22	0.015698	1.1698e-17	Cops5	3
4.23902e-22	0.00234919	1.18684e-17	Baz2a	3
4.24651e-22	0.0153077	1.18894e-17	Kansl2	3
4.35877e-22	-0.020304	1.22037e-17	Pcyox1	3
4.37922e-22	0.0768411	1.22609e-17	Abhd11	3
4.46699e-22	-0.0299079	1.25067e-17	Acbd3	3
4.50121e-22	-0.157859	1.26025e-17	Lims1	3
4.53112e-22	0.0102545	1.26862e-17	Sdpr	3
4.54313e-22	-0.0135277	1.27199e-17	Nhlrc2	3
4.57541e-22	0.0312204	1.28102e-17	Mtx1	3
4.62528e-22	-0.0132808	1.29498e-17	Stag1	3
4.66086e-22	0.0384323	1.30495e-17	Psmd13	3
4.66916e-22	0.0339955	1.30727e-17	Rce1	3
4.67888e-22	0.0456133	1.30999e-17	Cwc15	3
4.68086e-22	-0.0401071	1.31055e-17	Psme3	3
4.69412e-22	0.0308705	1.31426e-17	Akr7a5	3
4.70479e-22	0.104301	1.31725e-17	Rab18	3
4.70927e-22	0.103419	1.3185e-17	Prss8	3
4.70997e-22	0.0880906	1.3187e-17	Rpl7l1	3
4.751e-22	0.0120937	1.33019e-17	Pvrl4	3
4.78936e-22	0.149638	1.34092e-17	Plp2	3
4.83734e-22	0.0215361	1.35436e-17	Tm9sf4	3
4.87052e-22	0.0069643	1.36365e-17	Ddrgk1	3
4.8995e-22	0.0579125	1.37176e-17	Cisd2	3
4.90162e-22	-0.0516769	1.37236e-17	Larp1b	3
4.9247e-22	-0.0544196	1.37882e-17	Taf15	3
4.92637e-22	-0.112313	1.37929e-17	Arap2	3
4.96794e-22	0.113973	1.39092e-17	Cd82	3
4.97081e-22	-0.0788831	1.39173e-17	Lgalsl	3
4.98961e-22	0.00218572	1.39699e-17	1110004E09Rik	3
5.00654e-22	-0.105899	1.40173e-17	Kidins220	3
5.01294e-22	-0.0239398	1.40352e-17	Pitpna	3
5.01347e-22	0.0246215	1.40367e-17	Nifk	3
5.01876e-22	-0.00381233	1.40515e-17	Smarca5	3
5.02059e-22	-0.0211557	1.40567e-17	Il6st	3
5.03253e-22	-0.0405901	1.40901e-17	Gar1	3
5.04169e-22	0.079367	1.41157e-17	Eif4ebp1	3
5.04174e-22	-0.10657	1.41159e-17	Nfia	3
5.05227e-22	-0.0442702	1.41453e-17	Inadl	3
5.10915e-22	-0.00416733	1.43046e-17	Lsm14a	3
5.13759e-22	-0.114097	1.43842e-17	Enah	3
5.18118e-22	-0.00786123	1.45063e-17	Epb41l4aos	3
5.21219e-22	0.00378952	1.45931e-17	Jup	3
5.30514e-22	-0.0474682	1.48533e-17	Dynlt1f	3
5.30859e-22	-0.127811	1.4863e-17	Ndufaf2	3
5.31014e-22	0.0186054	1.48673e-17	Cd151	3
5.34703e-22	0.0548623	1.49706e-17	Becn1	3
5.39582e-22	-0.0723624	1.51072e-17	Map2	3
[truncated: 6,850 more rows]

## Sheet: DE_genes_c4
p_val	avg_logFC	p_val_adj	gene_name	seurat_cluster
4.82068e-46	0.942689	1.34969e-41	Egr1	4
3.85081e-38	0.859332	1.07815e-33	Fos	4
4.18287e-37	0.90346	1.17112e-32	Junb	4
2.3624e-36	0.867971	6.61425e-32	Fosb	4
3.4357e-33	0.715239	9.61927e-29	Btg2	4
3.20917e-24	0.422294	8.98503e-20	Socs3	4
4.09575e-23	0.506168	1.14673e-18	Ier2	4
1.72869e-21	0.528808	4.84e-17	Jun	4
9.56342e-20	0.386085	2.67757e-15	Nfkbiz	4
1.27929e-19	0.481252	3.58177e-15	Zfp36	4
2.95456e-19	0.487875	8.27218e-15	Ppp1r15a	4
5.97428e-18	0.263863	1.67268e-13	Crybb3	4
8.89595e-18	0.415842	2.49069e-13	Gm26802	4
5.98376e-17	0.506305	1.67533e-12	Hes1	4
2.03076e-16	0.398765	5.68573e-12	Dusp1	4
1.28814e-15	0.519343	3.60655e-11	Ier3	4
2.37771e-15	-0.202067	6.65712e-11	Krt7	4
1.10521e-14	0.414917	3.09438e-10	Adamts1	4
3.20124e-14	0.39004	8.96283e-10	Hbegf	4
4.14024e-14	0.356059	1.15918e-09	Irs2	4
4.79113e-14	0.280067	1.34142e-09	Klf4	4
9.9368e-14	0.0746564	2.78211e-09	Zmiz1	4
1.52133e-13	0.0532193	4.25941e-09	Nfix	4
2.07333e-13	0.314279	5.8049e-09	Ccnl1	4
4.01516e-13	-0.204968	1.12416e-08	Rab27b	4
4.22171e-13	-0.113866	1.18199e-08	Tns1	4
5.81309e-13	0.415685	1.62755e-08	Nfkbia	4
6.69385e-13	0.282048	1.87414e-08	Atf3	4
1.05058e-12	-0.0493812	2.94142e-08	Wwc1	4
1.65524e-12	0.0606244	4.63435e-08	Mmd2	4
4.06461e-12	0.390315	1.13801e-07	Ccnd1	4
4.24402e-12	-0.012327	1.18824e-07	Cnot4	4
6.92413e-12	0.189952	1.93862e-07	Adrb2	4
7.1264e-12	0.29948	1.99525e-07	Tra2b	4
7.3504e-12	0.237678	2.05797e-07	Mcl1	4
9.07934e-12	0.151448	2.54203e-07	Nr4a1	4
1.24296e-11	0.362478	3.48005e-07	Ddx3x	4
1.31413e-11	0.35425	3.6793e-07	Cyr61	4
1.33805e-11	-0.14641	3.74627e-07	Nap1l1	4
2.11543e-11	0.117821	5.92277e-07	Hnrnpa0	4
2.44131e-11	0.144647	6.83518e-07	Yy1	4
2.80098e-11	-0.149836	7.84219e-07	Eps8l2	4
3.23598e-11	0.209955	9.06011e-07	Klf6	4
3.47015e-11	0.183092	9.71572e-07	Rhov	4
3.54273e-11	-0.0761695	9.91894e-07	Pcbd2	4
4.85452e-11	0.011367	1.35917e-06	Zfp644	4
7.10297e-11	-0.0149791	1.98869e-06	Gmnn	4
9.87284e-11	0.154969	2.7642e-06	Clec1a	4
1.01779e-10	-0.0946123	2.84961e-06	Aurkaip1	4
1.08612e-10	0.135598	3.04091e-06	Egflam	4
1.16373e-10	-0.180312	3.25822e-06	Cisd1	4
1.29171e-10	0.00405177	3.61654e-06	Pink1	4
1.36746e-10	-0.206536	3.82861e-06	Cryab	4
1.61384e-10	0.164356	4.51844e-06	Igf1r	4
1.61875e-10	-0.0201397	4.53217e-06	Reep5	4
1.93143e-10	0.325911	5.40761e-06	Nufip2	4
1.98494e-10	0.0465688	5.55745e-06	Ppp2ca	4
2.17896e-10	0.0793933	6.10066e-06	Kif5b	4
3.02351e-10	0.336844	8.46524e-06	Chka	4
3.08292e-10	0.194066	8.63156e-06	1700049E15Rik	4
3.30872e-10	-0.06974	9.26376e-06	Cd2ap	4
3.33291e-10	0.252169	9.33149e-06	Wfdc18	4
3.44495e-10	0.000428534	9.64516e-06	Capg	4
3.84921e-10	-0.0788049	1.0777e-05	Palmd	4
3.91628e-10	-0.115803	1.09648e-05	Prr15l	4
4.44182e-10	-0.0380402	1.24362e-05	Stk11	4
4.92619e-10	0.271698	1.37923e-05	Rlim	4
5.09501e-10	0.149398	1.4265e-05	Kcne3	4
5.1056e-10	-0.241536	1.42946e-05	Adam33	4
6.76436e-10	-0.0318631	1.89389e-05	Mrpl12	4
7.9764e-10	-0.14339	2.23323e-05	Dsg2	4
8.81225e-10	0.156372	2.46725e-05	Prelp	4
9.02404e-10	0.254344	2.52655e-05	Gm12216	4
9.08855e-10	-0.221599	2.54461e-05	Dhrs3	4
1.06254e-09	0.0463067	2.97491e-05	Efemp2	4
1.25193e-09	0.11308	3.50516e-05	Arid1a	4
1.52969e-09	-0.0711233	4.28283e-05	Ugp2	4
1.58154e-09	-0.25169	4.42801e-05	Pdzk1ip1	4
1.66275e-09	0.0359547	4.65537e-05	Epn1	4
1.72567e-09	-0.0298251	4.83154e-05	Mff	4
1.78439e-09	0.0736998	4.99595e-05	Gstm7	4
2.00642e-09	-0.0984426	5.61757e-05	Lasp1	4
2.06093e-09	-0.133538	5.7702e-05	2810428I15Rik	4
2.12983e-09	-0.225875	5.9631e-05	S100a10	4
2.33136e-09	0.0463738	6.52735e-05	Cenpb	4
2.44871e-09	0.27963	6.85589e-05	Prox1	4
2.87451e-09	0.0198881	8.04806e-05	Smim20	4
2.97088e-09	0.189958	8.31786e-05	Sema6a	4
2.98274e-09	0.151017	8.35109e-05	Tox3	4
3.10562e-09	0.209381	8.69512e-05	Atf4	4
3.1521e-09	0.240652	8.82525e-05	Clk1	4
3.86301e-09	-0.137595	0.000108157	l7Rn6	4
4.18894e-09	0.265108	0.000117282	Zfp36l1	4
4.3271e-09	-0.106605	0.00012115	S100a13	4
4.35356e-09	0.0319858	0.000121891	Meis2	4
4.88123e-09	0.313693	0.000136665	C2cd4b	4
5.10094e-09	0.1085	0.000142816	B4galt6	4
5.27653e-09	0.160529	0.000147732	Pld1	4
5.31754e-09	0.0559705	0.00014888	Tbcc	4
5.40817e-09	0.0262597	0.000151418	Prom1	4
5.67154e-09	-0.0672699	0.000158792	Saraf	4
6.18958e-09	0.0335739	0.000173296	Atrx	4
6.19233e-09	-0.0276893	0.000173373	Mrps36	4
6.23295e-09	0.0907864	0.00017451	Ppm1n	4
6.2893e-09	0.30881	0.000176088	Brd2	4
6.31321e-09	-0.112756	0.000176757	Echdc2	4
6.99861e-09	0.0956577	0.000195947	Proser2	4
7.71257e-09	0.30424	0.000215937	Slc38a2	4
7.8809e-09	0.0900555	0.000220649	Cbx6	4
9.22037e-09	0.0446503	0.000258152	Mbnl2	4
9.50034e-09	-0.011229	0.000265991	Eif4g2	4
9.93745e-09	0.014159	0.000278229	Psmd7	4
1.06894e-08	-0.0589575	0.000299283	Ctnna1	4
1.0901e-08	0.0946049	0.000305207	Klf13	4
1.09848e-08	0.132675	0.000307552	Bptf	4
1.10918e-08	0.0664669	0.000310547	Hnrnpab	4
1.12793e-08	0.0105799	0.000315797	Fgfr2	4
1.18861e-08	0.17984	0.000332787	Gpr182	4
1.20406e-08	0.0355827	0.000337112	Fermt2	4
1.2279e-08	-0.0484427	0.000343788	Kxd1	4
1.23649e-08	-0.0263627	0.000346193	Klf3	4
1.25736e-08	-0.0317329	0.000352036	Ndufa12	4
1.41876e-08	-0.0366354	0.000397224	Hras	4
1.4519e-08	-0.148451	0.000406502	Cbr1	4
1.45349e-08	0.16075	0.000406948	Rassf10	4
1.47024e-08	-0.0369772	0.000411637	Dnaja2	4
1.4919e-08	-0.0953245	0.000417702	Mrpl33	4
1.55427e-08	-0.0498089	0.000435164	B230219D22Rik	4
1.58383e-08	0.0519377	0.00044344	Higd1a	4
1.5954e-08	0.0718663	0.000446681	Rhou	4
1.75673e-08	-0.386382	0.00049185	Ctrl	4
1.7624e-08	0.00794021	0.000493437	Dcps	4
1.85122e-08	0.682467	0.000518304	Meg3	4
1.87741e-08	0.113936	0.000525636	Drap1	4
1.93468e-08	-0.098805	0.000541673	Pnkd	4
2.07518e-08	-0.0246627	0.00058101	3110079O15Rik	4
2.10355e-08	-0.0789874	0.000588952	Os9	4
2.14143e-08	-0.0614785	0.000599557	Ier3ip1	4
2.22256e-08	-0.150966	0.000622272	Actr3	4
2.23672e-08	-0.0687178	0.000626238	Shank2	4
2.3803e-08	0.0428577	0.000666435	Plk2	4
2.63104e-08	0.0694877	0.000736638	Kmt2e	4
2.72185e-08	0.103892	0.000762064	Gm17056	4
2.80366e-08	0.0588794	0.000784969	Kpna4	4
2.80825e-08	0.0504713	0.000786253	Col27a1	4
2.99552e-08	-0.16077	0.000838685	1700011H14Rik	4
3.06463e-08	0.0467643	0.000858036	Eif5b	4
3.11905e-08	-0.10979	0.00087327	Tap2	4
3.12219e-08	-0.268476	0.000874151	Ppp1r1b	4
3.20989e-08	0.0881377	0.000898706	Igfbpl1	4
3.21322e-08	0.153535	0.000899637	Irf1	4
3.41021e-08	0.0156199	0.000954791	Cct3	4
3.69857e-08	-0.116096	0.00103552	Itgb1	4
3.80377e-08	0.0190284	0.00106498	Zfand6	4
3.8611e-08	-0.121946	0.00108103	Hcfc1r1	4
4.04217e-08	-0.27247	0.00113173	Anxa5	4
4.17783e-08	0.0335495	0.00116971	Fam114a2	4
4.18358e-08	0.0406929	0.00117132	Xbp1	4
4.29456e-08	-0.0276373	0.00120239	Rdx	4
4.3707e-08	-0.0343562	0.00122371	Sri	4
4.42328e-08	0.18016	0.00123843	Atp13a3	4
4.48052e-08	-0.0325498	0.00125445	Snapc5	4
4.62089e-08	0.0903632	0.00129376	Itfg1	4
4.70198e-08	0.201923	0.00131646	5330417C22Rik	4
5.00632e-08	0.0745324	0.00140167	Ppig	4
5.0177e-08	-0.00923071	0.00140486	Sptbn1	4
5.26694e-08	-0.0465999	0.00147464	Rab2a	4
5.33111e-08	0.116811	0.0014926	Tmod1	4
5.721e-08	0.0289644	0.00160177	Hnrnpd	4
5.84674e-08	-0.0077326	0.00163697	Vegfa	4
5.95275e-08	0.0303976	0.00166665	Dynll1	4
5.98927e-08	-0.00346649	0.00167688	Vimp	4
6.17703e-08	-0.000812204	0.00172944	1110001J03Rik	4
6.51961e-08	0.140282	0.00182536	Hspa2	4
6.59138e-08	0.0868714	0.00184545	Tuba1c	4
6.63945e-08	0.0966447	0.00185891	Spns2	4
6.82618e-08	0.422954	0.00191119	Rgs5	4
6.85214e-08	0.0416058	0.00191846	Rexo2	4
6.99121e-08	0.0122882	0.0019574	Pet100	4
7.21428e-08	0.0400504	0.00201986	Actr10	4
7.31104e-08	-0.00639019	0.00204695	Ube2b	4
7.32086e-08	-0.0101882	0.0020497	Bnip3l	4
7.33116e-08	0.15641	0.00205258	Gdf15	4
7.56261e-08	0.186476	0.00211738	Dusp6	4
7.77144e-08	-0.143631	0.00217585	Fkbp3	4
7.86446e-08	-0.066202	0.00220189	Vdac1	4
7.90325e-08	0.049372	0.00221275	Mtpn	4
8.07118e-08	0.107852	0.00225977	Aqp5	4
8.19982e-08	-0.0233011	0.00229579	Fkbp2	4
8.30719e-08	-0.103551	0.00232585	Timp3	4
8.34335e-08	0.128966	0.00233597	Etv1	4
8.34497e-08	0.198996	0.00233643	Ube2s	4
8.5459e-08	-0.0908847	0.00239268	Ift43	4
8.60977e-08	-0.112184	0.00241056	Wnt4	4
8.62881e-08	-0.00789986	0.00241589	Gtpbp2	4
8.82826e-08	0.0959475	0.00247174	Ubxn6	4
9.119e-08	-0.162444	0.00255314	Crp	4
9.31773e-08	0.0318311	0.00260878	Lsm2	4
9.40766e-08	0.107372	0.00263396	Oat	4
9.57825e-08	0.165242	0.00268172	Rbm6	4
9.68432e-08	0.0763517	0.00271142	Dnajc5	4
9.90029e-08	0.00391905	0.00277188	Rpl13-ps3	4
1.00307e-07	-0.0370945	0.0028084	Ccdc12	4
1.00599e-07	0.116069	0.00281656	Nudt22	4
1.00696e-07	-0.0344401	0.00281929	Tnfaip8	4
1.01873e-07	-0.168518	0.00285225	Polr2m	4
1.05334e-07	0.0634187	0.00294914	Milr1	4
1.11122e-07	-0.0187677	0.00311118	Ppp1cc	4
1.15109e-07	-0.100703	0.00322282	Pdgfd	4
1.16005e-07	-0.00602808	0.00324791	Ppp1r35	4
1.20616e-07	-0.0350472	0.003377	Ghitm	4
1.22223e-07	0.00772538	0.00342199	Glmp	4
1.24539e-07	0.0828923	0.00348683	Tprkb	4
1.25803e-07	0.0180035	0.00352224	Med28	4
1.28659e-07	-0.0354407	0.00360221	Muc1	4
1.32339e-07	-0.146753	0.00370523	Ogt	4
1.36485e-07	0.0170728	0.00382131	Ccser2	4
1.38617e-07	0.0529519	0.00388101	Sgta	4
1.39671e-07	0.0339333	0.00391052	Senp6	4
1.40094e-07	-0.0191432	0.00392234	Gtf3c6	4
1.42538e-07	0.150867	0.00399078	Rbms1	4
1.42691e-07	-0.0652225	0.00399506	Tomm22	4
1.43232e-07	0.0467173	0.00401022	Vgll4	4
1.43781e-07	0.0270657	0.00402558	Iscu	4
1.4385e-07	0.0697636	0.0040275	Chd4	4
1.45175e-07	0.0442286	0.00406461	Tsix	4
1.55878e-07	0.0604718	0.00436427	Dimt1	4
1.55899e-07	0.20745	0.00436485	Sox9	4
1.57419e-07	-0.0499622	0.00440742	Rbms3	4
1.6111e-07	-0.0895293	0.00451075	Btf3l4	4
1.62403e-07	-0.0470239	0.00454696	Psmc2	4
1.6596e-07	-0.0938731	0.00464654	Ddit4l	4
1.66968e-07	-0.109901	0.00467478	Sh2d4a	4
1.67238e-07	-0.123646	0.00468233	Prdx5	4
1.69062e-07	0.0961757	0.00473339	Fmo1	4
1.69392e-07	0.13031	0.00474264	Baz2b	4
1.70943e-07	0.0697906	0.00478608	Sf1	4
1.73153e-07	-0.0292235	0.00484795	Lamtor5	4
1.77276e-07	0.108826	0.00496338	Sptan1	4
1.78344e-07	-0.0417218	0.00499327	Pfdn6	4
1.82511e-07	-0.0861097	0.00510994	Supt4a	4
1.83214e-07	-0.116615	0.00512963	Sdc4	4
1.8651e-07	0.133541	0.0052219	Rhoj	4
1.90978e-07	-0.0576991	0.00534699	Abhd11	4
1.9225e-07	-0.0223864	0.00538261	Gnai3	4
1.97766e-07	0.101363	0.00553706	Wdr26	4
1.9923e-07	-0.00537818	0.00557805	Vkorc1	4
2.00603e-07	0.0126605	0.0056165	Ndufa10	4
2.04876e-07	-0.101779	0.00573613	Kifc3	4
2.07366e-07	-0.0549341	0.00580584	Dek	4
2.10258e-07	-0.124189	0.00588679	Fmo2	4
2.14034e-07	0.0649769	0.00599252	Sod1	4
2.14352e-07	0.0906098	0.00600142	Zfand5	4
2.15004e-07	-0.18072	0.00601969	Csrp2	4
2.18862e-07	0.104042	0.0061277	Hmgn2	4
2.19674e-07	-0.0711449	0.00615045	Ran	4
2.26407e-07	0.074615	0.00633894	Trappc6a	4
2.27281e-07	0.174094	0.00636341	Phlda1	4
2.30507e-07	0.028453	0.00645374	Acaa1a	4
2.35214e-07	-0.0295682	0.00658551	Trappc2l	4
2.36202e-07	0.0127651	0.00661319	Dbnl	4
2.40225e-07	0.11977	0.00672582	Sfpq	4
2.44153e-07	-0.133518	0.00683579	H13	4
2.44731e-07	0.000714022	0.00685197	Agrn	4
2.47884e-07	-0.0647854	0.00694027	Ubl3	4
2.48064e-07	-0.00320779	0.00694529	Thoc7	4
2.48735e-07	-0.140184	0.00696409	Emp2	4
2.54314e-07	-0.0142097	0.00712028	Tmem160	4
2.57916e-07	0.017949	0.00722113	Serp1	4
2.7377e-07	-0.0838906	0.00766502	Commd1	4
2.82676e-07	0.0408361	0.00791436	Metap2	4
3.01734e-07	0.00787113	0.00844795	Wbp2	4
3.10988e-07	-0.561323	0.00870703	Anxa3	4
3.14897e-07	0.0923273	0.00881647	Olfml2a	4
3.1589e-07	0.084095	0.0088443	Sbspon	4
3.16077e-07	0.199214	0.00884953	Trib1	4
3.27177e-07	0.0737082	0.00916029	Acbd3	4
3.33012e-07	-0.112941	0.00932366	Spr	4
3.35933e-07	0.070412	0.00940545	Spon1	4
3.37648e-07	0.0743258	0.00945347	2900026A02Rik	4
3.40962e-07	-0.0905284	0.00954625	Acaa2	4
3.42174e-07	-0.167114	0.00958018	Sec62	4
3.4843e-07	0.022304	0.00975535	Serpinh1	4
3.51814e-07	0.115014	0.00985008	Hs6st2	4
3.56205e-07	0.0152808	0.00997303	Vps36	4
3.64773e-07	-0.135788	0.0102129	Selenbp1	4
3.72669e-07	-0.118267	0.010434	Acot13	4
3.76743e-07	0.11563	0.0105481	Dnajb9	4
3.91902e-07	0.0509569	0.0109725	Sccpdh	4
3.92891e-07	0.0763229	0.0110002	Lama4	4
3.94736e-07	0.121916	0.0110518	Qsox1	4
3.9796e-07	0.151253	0.0111421	Cbs	4
4.02822e-07	0.0120121	0.0112782	Ptprf	4
4.09843e-07	0.0731697	0.0114748	Max	4
4.13562e-07	-0.0237738	0.0115789	Timp2	4
4.19752e-07	0.0971839	0.0117522	Wfdc3	4
4.27413e-07	-0.0274383	0.0119667	Mea1	4
4.33332e-07	0.0184522	0.0121324	Fam84b	4
4.41904e-07	0.100535	0.0123724	Prrc2c	4
4.45924e-07	-0.0516526	0.012485	Psmd8	4
4.47293e-07	0.0141622	0.0125233	Crot	4
4.58316e-07	0.209381	0.0128319	Purb	4
4.63515e-07	-0.111501	0.0129775	Krcc1	4
4.64114e-07	0.102452	0.0129943	Haus8	4
4.68397e-07	0.131918	0.0131142	Ggta1	4
4.74215e-07	0.0830945	0.0132771	Fam101b	4
4.90047e-07	0.0510465	0.0137203	H2-Ke6	4
4.92341e-07	0.0377656	0.0137846	Lbh	4
5.06189e-07	-0.106292	0.0141723	Mgst3	4
5.08282e-07	-0.0363345	0.0142309	1110008F13Rik	4
5.09601e-07	-0.132152	0.0142678	Myrf	4
5.1495e-07	-0.0488135	0.0144176	Nipbl	4
5.20792e-07	0.145432	0.0145811	Tma7	4
5.29359e-07	0.105008	0.014821	Vim	4
5.32921e-07	-0.0315324	0.0149207	Mcee	4
5.33044e-07	-0.0131354	0.0149242	Acadvl	4
5.34193e-07	-0.012988	0.0149563	Gm16286	4
5.35198e-07	0.121158	0.0149845	Btg1	4
5.35642e-07	-0.0691065	0.0149969	Aldh7a1	4
5.50716e-07	0.132981	0.0154189	Lifr	4
5.51942e-07	-0.123671	0.0154533	Cetn3	4
5.72772e-07	-0.0216516	0.0160365	Hnrnpu	4
5.73682e-07	0.105048	0.016062	Errfi1	4
5.76145e-07	-0.260491	0.0161309	Fxyd3	4
5.84197e-07	0.0463937	0.0163564	Mrpl38	4
5.8725e-07	-0.0745212	0.0164418	Urod	4
5.87405e-07	0.115074	0.0164462	Mgat4b	4
6.08691e-07	-0.0806362	0.0170421	Enpp5	4
6.10423e-07	-0.080026	0.0170906	Cox17	4
6.16116e-07	-0.0115635	0.01725	Il11ra1	4
6.18451e-07	-0.051665	0.0173154	Polr2k	4
6.22803e-07	0.0108739	0.0174372	Ccar1	4
6.39775e-07	-0.129327	0.0179124	Prr13	4
6.51334e-07	-0.0935613	0.018236	Atraid	4
6.52087e-07	-0.0309861	0.0182571	Mllt4	4
6.64538e-07	-0.037268	0.0186057	Anp32a	4
6.87338e-07	-0.108916	0.0192441	Pdcd10	4
6.89477e-07	0.0595612	0.019304	Pdap1	4
6.97165e-07	0.122273	0.0195192	Ier5	4
6.9753e-07	-0.142928	0.0195294	Sf3b6	4
6.99776e-07	0.110419	0.0195923	Ylpm1	4
7.23717e-07	-0.06761	0.0202626	Nfe2l2	4
7.31069e-07	0.112791	0.0204685	Rassf1	4
7.39171e-07	0.00969126	0.0206953	Fundc2	4
7.44368e-07	-0.229926	0.0208408	Mfge8	4
7.46756e-07	-0.0618089	0.0209077	Ankrd11	4
7.48629e-07	-0.00755964	0.0209601	Slc44a3	4
7.52556e-07	-0.0252692	0.0210701	Rcn2	4
7.69872e-07	-0.0616777	0.0215549	Mrpl23	4
7.73792e-07	0.0663045	0.0216646	Lsm4	4
7.79268e-07	-0.0926606	0.0218179	Odc1	4
8.14746e-07	0.0845683	0.0228112	Eepd1	4
8.22127e-07	-0.0783975	0.0230179	Crb3	4
8.27776e-07	-0.0910111	0.0231761	Tax1bp3	4
8.39408e-07	0.0366722	0.0235018	Spry1	4
8.46812e-07	-0.0598803	0.023709	Pgam1	4
8.52624e-07	0.2214	0.0238718	Neat1	4
8.58097e-07	0.0910105	0.024025	Fam163a	4
8.60964e-07	0.0313591	0.0241053	Mrps16	4
8.62085e-07	-0.0562955	0.0241366	Fermt1	4
8.67929e-07	-0.0310538	0.0243003	Tpd52	4
8.68299e-07	0.141827	0.0243106	Syne1	4
8.98579e-07	-0.0217999	0.0251584	Sf3b5	4
9.21953e-07	-0.0135519	0.0258128	Immp1l	4
9.23915e-07	0.0133527	0.0258678	Csnk2b	4
9.30695e-07	-0.0200446	0.0260576	Tpgs1	4
9.37691e-07	0.014973	0.0262535	Galk1	4
9.60314e-07	-0.0326726	0.0268869	Ezr	4
9.82029e-07	0.0593138	0.0274948	Gpx2	4
9.94373e-07	0.114781	0.0278405	Sertad1	4
1.00079e-06	0.0248894	0.0280202	Pbx1	4
1.00408e-06	-0.437704	0.0281123	Rnase1	4
1.01614e-06	0.0131611	0.0284499	Car8	4
1.01765e-06	-0.00336172	0.0284923	Mrpl2	4
1.04163e-06	-0.0130017	0.0291636	0610037L13Rik	4
1.05336e-06	-0.091126	0.0294918	Ptgr1	4
1.05662e-06	0.0906513	0.0295832	Ctnnd1	4
1.07189e-06	0.000541237	0.0300109	Nenf	4
1.075e-06	-0.0106326	0.0300977	Tomm5	4
1.08512e-06	-0.020964	0.0303811	Wbp11	4
1.10548e-06	-0.0650771	0.0309513	9530068E07Rik	4
1.10694e-06	0.165322	0.030992	Krt18	4
1.1182e-06	0.0113332	0.0313073	Csnk1e	4
1.12763e-06	0.0861081	0.0315715	Enah	4
1.15508e-06	0.149314	0.0323398	Tomm40	4
1.1783e-06	0.0409232	0.0329901	Gclm	4
1.18023e-06	0.0165814	0.033044	Bod1	4
1.20797e-06	-0.0143311	0.0338206	Smg6	4
1.22237e-06	-0.0795655	0.0342238	Ranbp1	4
1.22888e-06	0.0782332	0.0344062	Zfhx3	4
1.26481e-06	0.0391123	0.0354123	Fkbp6	4
1.27232e-06	0.00734712	0.0356224	Rnaseh2a	4
1.28047e-06	-0.0276249	0.0358507	Sumo1	4
1.29875e-06	-0.0337298	0.0363625	Spint1	4
1.30865e-06	0.00390825	0.0366396	Mpv17	4
1.32391e-06	-0.0215	0.0370668	Wasf2	4
1.33383e-06	-0.115502	0.0373445	Stk25	4
1.33416e-06	0.0695376	0.0373538	Ggnbp2	4
1.34241e-06	0.0245649	0.0375849	Ext2	4
1.34285e-06	0.0847617	0.037597	H2-Q4	4
1.34858e-06	0.195418	0.0377575	Taf1d	4
1.35946e-06	0.149914	0.0380622	Fam71a	4
1.38299e-06	0.287777	0.0387211	Lcn2	4
1.41062e-06	-0.197711	0.0394946	Ly6e	4
1.4236e-06	-0.113906	0.0398579	Sucla2	4
1.42984e-06	-0.040815	0.0400327	Ei24	4
1.43186e-06	-0.0213847	0.0400891	Rer1	4
1.43715e-06	-0.120083	0.0402373	Hprt	4
1.44719e-06	-0.0382169	0.0405183	Slc27a1	4
1.44784e-06	0.0658191	0.0405366	Smarce1	4
1.45e-06	0.0323738	0.040597	Ddx17	4
1.45267e-06	-0.050378	0.0406718	Mrpl51	4
1.47803e-06	0.0162997	0.0413818	Sap18	4
1.48525e-06	-0.0535317	0.0415841	Leprot	4
1.50343e-06	-0.0288789	0.0420929	Tpm3	4
1.50673e-06	-0.102371	0.0421854	Vat1	4
1.50779e-06	0.085686	0.0422152	Lipt2	4
1.51034e-06	0.163084	0.0422865	Krt17	4
1.51855e-06	-0.13119	0.0425163	Osgin1	4
1.52026e-06	-0.0129173	0.0425641	Rala	4
1.54137e-06	0.094842	0.0431553	Efhd1	4
1.54791e-06	0.100885	0.0433383	Nat6	4
1.55075e-06	0.0262516	0.0434178	Mtdh	4
1.56412e-06	-0.0774752	0.0437922	Thra	4
1.59247e-06	0.179174	0.0445859	Klf10	4
1.59392e-06	0.0411743	0.0446265	Gabarapl1	4
1.59405e-06	-0.111951	0.0446303	Ndufc1	4
1.60114e-06	-0.0359629	0.0448288	Eif3i	4
1.61167e-06	0.18764	0.0451236	Srsf5	4
1.61935e-06	0.0833841	0.0453385	Srp19	4
1.62583e-06	0.00953989	0.0455199	Stard10	4
1.63395e-06	-0.109995	0.0457474	Adk	4
1.65295e-06	0.109353	0.0462792	Rab20	4
1.66774e-06	0.0831152	0.0466935	Kif1b	4
1.6827e-06	0.00533124	0.0471123	Hmgb2	4
1.68723e-06	0.0235419	0.0472391	Morf4l2	4
1.70106e-06	0.136598	0.0476264	Ammecr1l	4
1.73044e-06	-0.0885689	0.048449	Psmb3	4
1.73049e-06	0.0761964	0.0484504	Stk39	4
1.74565e-06	0.0832098	0.0488747	Snrnp70	4
1.74896e-06	-0.0896006	0.0489675	Psma6	4
1.75725e-06	0.150513	0.0491994	Myo1b	4
1.75892e-06	-0.0348795	0.0492462	1810037I17Rik	4
1.76808e-06	0.0395847	0.0495026	P4hb	4
1.77139e-06	-0.024787	0.0495955	Ubald2	4
1.77273e-06	0.104921	0.0496329	Coro1b	4
1.77364e-06	0.100283	0.0496584	Ppp3ca	4

## Sheet: DE_genes_c5
p_val	avg_logFC	p_val_adj	gene_name	seurat_cluster
9.61809e-33	0.811656	2.69287e-28	Ier2	5
1.98315e-32	1.09919	5.55243e-28	Fos	5
5.01696e-30	0.855478	1.40465e-25	Junb	5
5.73258e-22	0.737586	1.60501e-17	Ppp1r15a	5
6.74106e-22	0.526425	1.88736e-17	Spp1	5
8.45466e-22	0.788372	2.36714e-17	Fosb	5
4.65079e-21	0.78444	1.30213e-16	Btg2	5
7.24973e-21	0.573737	2.02978e-16	Id2	5
9.03719e-20	0.761589	2.53023e-15	Egr1	5
2.96435e-19	-0.750404	8.2996e-15	Tns1	5
4.121e-19	0.564957	1.1538e-14	Jun	5
1.20446e-18	0.57536	3.37226e-14	Cbs	5
1.76192e-17	0.764708	4.93303e-13	Dusp1	5
2.63537e-17	-0.63279	7.37851e-13	Adam33	5
4.83785e-17	0.411701	1.3545e-12	Eno1	5
1.32516e-16	-0.552993	3.71018e-12	Igf1	5
2.77308e-16	0.609126	7.76407e-12	Ier3	5
8.20614e-16	0.519042	2.29756e-11	Ccnd1	5
1.03436e-15	0.583413	2.89599e-11	Gmnn	5
1.07763e-15	0.529843	3.01715e-11	Hs6st2	5
1.20385e-15	0.45967	3.37053e-11	Ubc	5
1.69925e-15	-0.500351	4.75756e-11	Fxyd3	5
3.75539e-15	0.436702	1.05143e-10	Ccnl1	5
4.29377e-15	-0.212479	1.20217e-10	Tmem106b	5
7.02385e-15	0.581869	1.96654e-10	Kcne3	5
1.17541e-14	-0.680328	3.29092e-10	Anxa3	5
5.3524e-14	0.518557	1.49856e-09	AY036118	5
6.12646e-14	0.438016	1.71529e-09	Gm17056	5
6.22658e-14	0.525438	1.74332e-09	Mmd2	5
8.09515e-14	0.507399	2.26648e-09	Klf4	5
1.38897e-13	-0.347204	3.88885e-09	Arhgef12	5
4.53644e-13	0.372009	1.27011e-08	Tob1	5
1.18863e-12	0.360712	3.32792e-08	Plk2	5
1.20056e-12	0.248942	3.36132e-08	Rasl11a	5
1.95442e-12	0.426817	5.47198e-08	Rgs2	5
1.99306e-12	-0.219332	5.58017e-08	Ubn2	5
2.52831e-12	0.389372	7.07876e-08	Atp1a1	5
3.10752e-12	-0.223589	8.70045e-08	Rplp1	5
5.42459e-12	-0.271438	1.51878e-07	Mxd4	5
7.9463e-12	0.413397	2.2248e-07	Lifr	5
8.33902e-12	0.445255	2.33476e-07	Oat	5
8.47367e-12	0.367164	2.37246e-07	Rpl13-ps3	5
8.62488e-12	0.275895	2.41479e-07	Trib1	5
1.10983e-11	0.496157	3.10729e-07	Trf	5
1.26209e-11	-0.292706	3.5336e-07	Ddx18	5
1.56922e-11	0.239993	4.39349e-07	Misp	5
1.63338e-11	-0.489313	4.57314e-07	Igfbp7	5
1.66698e-11	0.485234	4.66721e-07	Rhov	5
2.48024e-11	0.0893683	6.94418e-07	Jmjd1c	5
2.53238e-11	-0.29888	7.09015e-07	Pkd2	5
2.92014e-11	-0.247379	8.1758e-07	Ift43	5
3.04974e-11	-0.255121	8.53866e-07	Sned1	5
3.14961e-11	-0.187633	8.81827e-07	Cdc42ep5	5
3.20225e-11	0.35661	8.96566e-07	Atf4	5
3.21387e-11	0.331647	8.99819e-07	Amd1	5
3.28332e-11	0.461594	9.19264e-07	Socs3	5
3.9047e-11	0.0283769	1.09324e-06	Itga6	5
4.53461e-11	0.0690602	1.2696e-06	Zyx	5
4.69329e-11	0.0387962	1.31403e-06	Ube2z	5
5.27476e-11	-0.152579	1.47683e-06	Kat2b	5
5.47915e-11	0.0386191	1.53405e-06	Zfp638	5
5.9938e-11	0.253223	1.67814e-06	Usp53	5
6.01165e-11	-0.0817375	1.68314e-06	Mark2	5
7.04919e-11	0.493503	1.97363e-06	1700049E15Rik	5
7.8523e-11	0.00584723	2.19849e-06	Gpd2	5
8.03952e-11	-0.42429	2.2509e-06	Dsg2	5
8.24566e-11	0.503289	2.30862e-06	Zfp36	5
8.98171e-11	0.170155	2.5147e-06	Hivep2	5
9.1449e-11	0.0842709	2.56039e-06	Colgalt1	5
1.00384e-10	-0.185371	2.81055e-06	Arih1	5
1.17115e-10	0.0281903	3.27897e-06	Gapvd1	5
1.23692e-10	-0.0615204	3.46312e-06	Chmp3	5
1.29477e-10	0.445638	3.6251e-06	Aldoc	5
1.39307e-10	-0.0262027	3.90031e-06	Stoml2	5
1.41615e-10	-0.226782	3.96493e-06	Arrdc1	5
1.47621e-10	-0.136268	4.1331e-06	Col27a1	5
1.84059e-10	0.0493893	5.15329e-06	Kansl2	5
1.88279e-10	0.295782	5.27142e-06	Ttyh1	5
1.93123e-10	-0.295821	5.40707e-06	Pdlim4	5
2.00511e-10	0.2326	5.61389e-06	Rcn1	5
2.04968e-10	-0.112052	5.73868e-06	Ankra2	5
2.33024e-10	0.0616549	6.5242e-06	Avpi1	5
2.37354e-10	0.382636	6.64544e-06	Rps27rt	5
2.39565e-10	-0.0478847	6.70735e-06	Arap2	5
2.65744e-10	-0.173863	7.44029e-06	Adcy6	5
2.66604e-10	0.152325	7.46438e-06	Pgp	5
2.79884e-10	0.207376	7.8362e-06	Ppp1r10	5
2.86292e-10	-0.116336	8.0156e-06	Usf2	5
2.86873e-10	0.0837559	8.03186e-06	Pttg1ip	5
3.13684e-10	0.540499	8.78251e-06	Igfbpl1	5
3.16511e-10	-0.0126037	8.86169e-06	Ermp1	5
3.16932e-10	0.0934601	8.87345e-06	Sbno1	5
3.42422e-10	-0.149996	9.58713e-06	Gna11	5
3.44328e-10	-0.29514	9.6405e-06	Ahnak	5
3.46782e-10	-0.252856	9.7092e-06	Tacc2	5
3.52452e-10	-0.148679	9.86795e-06	Golim4	5
3.52453e-10	0.0376002	9.86799e-06	Sh3glb2	5
3.60773e-10	0.158852	1.01009e-05	Dcaf11	5
3.61163e-10	-0.146959	1.01118e-05	Dhx30	5
3.64218e-10	-0.163976	1.01974e-05	Sde2	5
3.64404e-10	0.113038	1.02026e-05	Dap	5
3.95545e-10	-0.164086	1.10745e-05	Itch	5
4.02137e-10	0.443507	1.1259e-05	Adamts1	5
4.37663e-10	-0.132153	1.22537e-05	Plekha6	5
4.43736e-10	-0.0950014	1.24237e-05	Sltm	5
4.47584e-10	-0.332622	1.25315e-05	Pah	5
4.57551e-10	0.31397	1.28105e-05	Hnrnpl	5
4.9149e-10	0.0511338	1.37607e-05	Ankrd44	5
5.14258e-10	0.0636978	1.43982e-05	Lce6a	5
5.29677e-10	0.310532	1.48299e-05	Arf4	5
5.79874e-10	-0.281524	1.62353e-05	Myh14	5
5.86961e-10	0.0586648	1.64337e-05	Man1a2	5
6.04471e-10	-0.271308	1.6924e-05	Rassf3	5
6.12495e-10	0.118654	1.71486e-05	Dpysl4	5
6.19296e-10	0.288776	1.73391e-05	Slc39a4	5
6.37617e-10	0.211779	1.7852e-05	Irf2	5
6.38351e-10	-0.127143	1.78726e-05	Srpk2	5
6.86271e-10	-0.207825	1.92142e-05	Ttc14	5
7.0427e-10	0.0419146	1.97182e-05	Chic2	5
7.18902e-10	-0.13476	2.01278e-05	Met	5
7.19226e-10	0.18962	2.01369e-05	Trnau1ap	5
7.24319e-10	0.206515	2.02795e-05	Fuca1	5
7.6169e-10	-0.062349	2.13258e-05	Aim1	5
7.75376e-10	0.0280127	2.1709e-05	Mut	5
7.89248e-10	-0.0414211	2.20974e-05	Abhd17a	5
8.12955e-10	0.142711	2.27611e-05	Wdr45b	5
8.13874e-10	-0.213395	2.27868e-05	Zfp207	5
8.1434e-10	0.210846	2.27999e-05	Cnp	5
8.31059e-10	-0.134072	2.3268e-05	Lpp	5
8.55316e-10	-0.149265	2.39471e-05	Htt	5
8.84835e-10	-0.011283	2.47736e-05	Wnk2	5
9.34665e-10	-0.318244	2.61688e-05	Tsc22d3	5
1.0273e-09	-0.0856426	2.87624e-05	Ufc1	5
1.04805e-09	0.444218	2.93434e-05	Wfdc3	5
1.09731e-09	0.328173	3.07224e-05	Marcksl1	5
1.10056e-09	0.23097	3.08134e-05	Cited2	5
1.1248e-09	0.247985	3.1492e-05	Fads1	5
1.17679e-09	0.118911	3.29479e-05	Cdk9	5
1.18261e-09	0.121913	3.31106e-05	Spin1	5
1.18465e-09	0.0391033	3.31678e-05	Mycbp	5
1.21553e-09	-0.122638	3.40323e-05	Itpr3	5
1.24885e-09	-0.136658	3.49654e-05	Vps13d	5
1.26096e-09	-0.151517	3.53044e-05	Lats2	5
1.26842e-09	-0.104522	3.55133e-05	Calcoco1	5
1.28112e-09	-0.135314	3.58689e-05	Larp1	5
1.28714e-09	-0.169538	3.60373e-05	Ptpn14	5
1.42518e-09	0.22162	3.99022e-05	Dnajb1	5
1.43186e-09	-0.360744	4.00894e-05	Pnisr	5
1.45655e-09	0.0809769	4.07804e-05	Mpv17	5
1.4797e-09	0.0108559	4.14287e-05	Dap3	5
1.48376e-09	-0.115694	4.15424e-05	AI837181	5
1.50748e-09	0.193845	4.22065e-05	Exoc7	5
1.56658e-09	-0.102137	4.38612e-05	Ncor2	5
1.65326e-09	0.0286995	4.6288e-05	DHRSX	5
1.67389e-09	-0.276928	4.68656e-05	Zfp704	5
1.74734e-09	0.0976054	4.8922e-05	Sestd1	5
1.80965e-09	-0.188036	5.06667e-05	Eed	5
1.82372e-09	-0.266736	5.10604e-05	Nt5c	5
1.82731e-09	0.136775	5.1161e-05	Ube2h	5
1.83608e-09	0.21004	5.14064e-05	Coasy	5
1.8562e-09	0.266715	5.197e-05	Dram2	5
1.87959e-09	-0.177005	5.26247e-05	Nedd4l	5
1.90981e-09	0.212712	5.34709e-05	Cbx4	5
1.94293e-09	-0.0775844	5.43981e-05	Cnot6l	5
1.95814e-09	-0.0997438	5.48239e-05	Uhrf2	5
1.97812e-09	0.0481468	5.53833e-05	Cdk12	5
2.00837e-09	-0.193801	5.62302e-05	Myh9	5
2.03887e-09	0.320305	5.70843e-05	Gm8730	5
2.05803e-09	0.0469259	5.76207e-05	Ubqln1	5
2.07131e-09	-0.279646	5.79927e-05	Hspg2	5
2.07371e-09	-0.196273	5.80597e-05	Plekha7	5
2.07461e-09	-0.186582	5.80848e-05	Hnrnpm	5
2.11541e-09	0.0384983	5.92272e-05	Lypla2	5
2.14682e-09	-0.147207	6.01065e-05	Insig2	5
2.17563e-09	0.0849961	6.09132e-05	Atn1.1	5
2.21026e-09	-0.0899502	6.1883e-05	Safb2	5
2.24967e-09	-0.0493788	6.29863e-05	Cdcp1	5
2.36043e-09	0.108693	6.60874e-05	Haghl	5
2.40325e-09	-0.213944	6.72861e-05	Trim44	5
2.40726e-09	-0.0461602	6.73985e-05	Creb3l2	5
2.41758e-09	0.0878094	6.76874e-05	Sertad2	5
2.41794e-09	0.0354127	6.76975e-05	Map7	5
2.42054e-09	0.114392	6.77701e-05	Tfam	5
2.42775e-09	0.187497	6.79721e-05	Erp29	5
2.43318e-09	-0.186425	6.8124e-05	Arhgef17	5
2.47052e-09	0.0397938	6.91697e-05	Coq2	5
2.54059e-09	-0.0362699	7.11315e-05	Vezf1	5
2.60508e-09	-0.283982	7.2937e-05	Zc2hc1a	5
2.60533e-09	-0.0563041	7.29439e-05	Apopt1	5
2.64079e-09	-0.155636	7.39369e-05	Ajuba	5
2.70424e-09	-0.11643	7.57133e-05	Mta1	5
2.71417e-09	-0.158518	7.59913e-05	Sox5	5
2.74077e-09	-0.0592163	7.6736e-05	Zfp91	5
2.78726e-09	-0.0776011	7.80377e-05	Tln1	5
2.78893e-09	0.114557	7.80845e-05	2010107G23Rik	5
2.8187e-09	-0.0351615	7.8918e-05	Mal	5
2.90354e-09	-0.0662192	8.12932e-05	Eif4enif1	5
2.98642e-09	-0.144675	8.36139e-05	Parva	5
3.04302e-09	-0.253915	8.51985e-05	Ptp4a2	5
3.08932e-09	-0.26157	8.64948e-05	Fubp1	5
3.09655e-09	0.273157	8.66971e-05	Pbld2	5
3.13848e-09	-0.0712147	8.78712e-05	Appl1	5
3.14511e-09	0.106369	8.80568e-05	Sphk2	5
3.22878e-09	-0.178724	9.03993e-05	Tmem132a	5
3.3323e-09	0.206544	9.32978e-05	Clk3	5
3.41007e-09	-0.104326	9.54751e-05	Tnrc6b	5
3.43164e-09	-0.0541841	9.60789e-05	Nras	5
3.47416e-09	0.0608487	9.72694e-05	Pacsin2	5
3.49299e-09	-0.18135	9.77968e-05	Xrn2	5
3.61406e-09	0.203387	0.000101187	Rtcb	5
3.61746e-09	0.125784	0.000101282	Raf1	5
3.6424e-09	-0.0156158	0.00010198	Commd8	5
3.70904e-09	-0.167399	0.000103846	Atp9a	5
3.72805e-09	-0.165408	0.000104378	Rsbn1	5
3.73061e-09	-0.0854864	0.000104449	Zdhhc20	5
3.74735e-09	0.187298	0.000104918	Ubb	5
3.76344e-09	0.0479255	0.000105369	0610010K14Rik	5
3.92045e-09	-0.0386276	0.000109765	Ube2k	5
3.94181e-09	-0.0434647	0.000110363	Evc	5
3.98534e-09	-0.311253	0.000111582	Luc7l3	5
4.02843e-09	-0.10589	0.000112788	Amn1	5
4.05475e-09	-0.104362	0.000113525	Flnb	5
4.22312e-09	0.000169163	0.000118239	Fam92a	5
4.27412e-09	-0.0833588	0.000119667	Aimp2	5
4.31317e-09	-0.114497	0.00012076	Rbm28	5
4.32859e-09	-0.0820636	0.000121192	Epas1	5
4.37289e-09	0.150877	0.000122432	Sft2d1	5
4.3905e-09	0.0873575	0.000122925	Klf11	5
4.52797e-09	0.0412608	0.000126774	Usp4	5
4.56724e-09	-0.214794	0.000127874	Aak1	5
4.60664e-09	0.126145	0.000128977	Alkbh5	5
4.62374e-09	0.147863	0.000129456	Txndc15	5
4.65462e-09	0.2121	0.00013032	Itm2b	5
4.77466e-09	-0.242728	0.000133681	Nfic	5
4.77594e-09	0.0143257	0.000133717	Suv420h1	5
4.79854e-09	-0.00281167	0.000134349	Pcif1	5
4.84955e-09	-0.165797	0.000135778	Brd3	5
4.89143e-09	0.00226261	0.00013695	Nagk	5
4.90282e-09	-0.163622	0.000137269	Tbc1d14	5
5.02184e-09	0.0971133	0.000140601	Plcd3	5
5.09462e-09	0.099868	0.000142639	Limd2	5
5.15802e-09	-0.187022	0.000144414	Hnf1aos1	5
5.36996e-09	-0.248804	0.000150348	Cd14	5
5.40051e-09	-0.110008	0.000151204	Pds5a	5
5.43898e-09	0.0462379	0.000152281	Ryk	5
5.46413e-09	0.349384	0.000152985	Rps26-ps1	5
5.48334e-09	0.264545	0.000153523	Apoe	5
5.57125e-09	0.218929	0.000155984	Tox3	5
5.61849e-09	-0.129315	0.000157306	Mrps23	5
5.65064e-09	0.0430127	0.000158207	Gpt2	5
5.68343e-09	-0.444509	0.000159125	Timp3	5
5.73388e-09	-0.231438	0.000160537	Prrc2c	5
5.76269e-09	-0.0702522	0.000161344	Kif3a	5
5.8482e-09	0.0344588	0.000163738	Osbp	5
6.08375e-09	0.00190444	0.000170333	Flot2	5
6.34022e-09	-0.262156	0.000177513	Itga9	5
6.34345e-09	0.163827	0.000177604	Tmx3	5
6.34772e-09	0.042859	0.000177723	Mrps35	5
6.44413e-09	0.0144655	0.000180423	Dpm2	5
6.45638e-09	0.0326585	0.000180766	Elavl1	5
6.53908e-09	0.169275	0.000183081	Deb1	5
6.58569e-09	-0.222064	0.000184386	Rps12	5
6.5911e-09	-0.148084	0.000184538	Mia3	5
6.62607e-09	-0.216758	0.000185517	Zfp950	5
6.7992e-09	-0.0565827	0.000190364	Vezt	5
6.82004e-09	-0.0676561	0.000190947	Rps6kb1	5
6.90428e-09	0.235256	0.000193306	Tsc22d2	5
7.02307e-09	-0.0557716	0.000196632	Dgcr6	5
7.21123e-09	-0.232812	0.0002019	Vegfa	5
7.32389e-09	0.0163581	0.000205054	Usp7	5
7.37981e-09	-0.234053	0.00020662	Nfkb1	5
7.39268e-09	-0.17119	0.00020698	Phc2	5
7.42477e-09	-0.187775	0.000207879	Tmem208	5
7.46694e-09	0.0346836	0.000209059	Napg	5
7.47592e-09	0.156433	0.000209311	Pik3ip1	5
7.58373e-09	-0.0989497	0.000212329	Zhx1	5
7.59031e-09	-0.178248	0.000212514	Qser1	5
7.65899e-09	-0.0328507	0.000214436	BC003331	5
7.66975e-09	0.112205	0.000214738	Rab28	5
7.71339e-09	0.0421959	0.000215959	Asf1a	5
7.94354e-09	-0.196711	0.000222403	Apbb2	5
8.16406e-09	0.271127	0.000228577	Slc38a2	5
8.24566e-09	0.301254	0.000230862	Kcnq1	5
8.28912e-09	-0.0889245	0.000232079	Cpsf6	5
8.29341e-09	-0.319051	0.000232199	Ddx17	5
8.36851e-09	-0.0983488	0.000234301	Cmip	5
8.50356e-09	-0.0450213	0.000238083	Prrc2b	5
8.54519e-09	0.0528827	0.000239248	Smyd2	5
8.68502e-09	-0.113684	0.000243163	Kdm7a	5
8.74497e-09	-0.187631	0.000244842	Rps15	5
8.81161e-09	-0.0234945	0.000246707	Rere	5
8.89835e-09	-0.237961	0.000249136	Atpif1	5
8.92341e-09	0.213994	0.000249838	Ovol2	5
8.93567e-09	0.0110328	0.000250181	Acyp1	5
9.02888e-09	-0.101721	0.000252791	Stag1	5
9.24788e-09	-0.119945	0.000258922	Il6st	5
9.38568e-09	-0.143846	0.00026278	Rasgrp3	5
9.54227e-09	0.0341664	0.000267165	H13	5
9.65429e-09	0.104181	0.000270301	P2rx4	5
9.65491e-09	-0.00359877	0.000270318	Ndufaf4	5
9.77028e-09	0.108386	0.000273548	Nucb1	5
9.81598e-09	-0.15181	0.000274828	Xrn1	5
9.9154e-09	0.0311337	0.000277611	Fxr1	5
9.97888e-09	0.0656381	0.000279389	Gemin8	5
1.00437e-08	0.0382481	0.000281203	Klhl24	5
1.0132e-08	-0.406798	0.000283676	Csrp2	5
1.01792e-08	0.0933221	0.000284998	Cdk10	5
1.01962e-08	-0.19481	0.000285473	Dlc1	5
1.02122e-08	-0.0361602	0.000285922	Aimp1	5
1.02601e-08	0.0114575	0.000287262	Usp47	5
1.03534e-08	-0.148545	0.000289874	Fam53b	5
1.05386e-08	0.183766	0.000295061	Hexim1	5
1.08707e-08	0.0922824	0.000304357	Med4	5
1.10973e-08	-0.431901	0.000310704	Nfix	5
1.12977e-08	-0.00898708	0.000316312	Pitpna	5
1.13001e-08	-0.00163396	0.000316382	Abhd11	5
1.16636e-08	0.0284046	0.000326557	Wls	5
1.17312e-08	0.248339	0.00032845	Ube2e3	5
1.1855e-08	-0.0111621	0.000331917	1110038F14Rik	5
1.20316e-08	0.121079	0.000336862	Ngf	5
1.20801e-08	-0.133697	0.000338218	Notch1	5
1.22931e-08	-0.0887138	0.000344183	Hook3	5
1.23488e-08	0.350488	0.000345741	Spon1	5
1.24288e-08	-0.307467	0.000347981	Ddit4l	5
1.2558e-08	0.0490256	0.000351599	St3gal6	5
1.25968e-08	-0.150561	0.000352686	Gspt1	5
1.26378e-08	-0.102454	0.000353832	Aftph	5
1.26404e-08	0.234545	0.000353906	Pgk1	5
1.26636e-08	0.242698	0.000354555	Bloc1s1	5
1.27468e-08	-0.0620073	0.000356886	Chrnb1	5
1.29332e-08	-0.181569	0.000362104	Samd9l	5
1.30719e-08	0.065656	0.000365987	Hprt	5
1.31155e-08	-0.0416022	0.000367208	0610037L13Rik	5
1.31276e-08	-0.0517351	0.000367548	Taok1	5
1.31652e-08	-0.0561994	0.0003686	Epc2	5
1.35998e-08	-0.0774771	0.000380768	Vrk3	5
1.37329e-08	-0.0809095	0.000384493	Cul3	5
1.37722e-08	-0.0906973	0.000385595	Sbf2	5
1.39362e-08	0.124659	0.000390187	Gde1	5
1.39448e-08	-0.00834762	0.000390425	Akr1e1	5
1.43494e-08	0.085358	0.000401754	Msra	5
1.45289e-08	0.0247135	0.00040678	Sin3b	5
1.45377e-08	-0.0694068	0.000407025	Mbnl1	5
1.53186e-08	0.188581	0.000428889	Tmem230	5
1.53954e-08	-0.168594	0.000431041	Commd6	5
1.60663e-08	-0.0476953	0.000449825	Tssc4	5
1.62834e-08	0.0882037	0.000455904	Dnmt3a	5
1.65189e-08	-0.159882	0.000462497	1190002N15Rik	5
1.65314e-08	-0.0897398	0.000462846	Irf3	5
1.6613e-08	-0.230189	0.000465131	Zranb2	5
1.67217e-08	0.114258	0.000468175	Fam96a	5
1.68208e-08	-0.126882	0.000470949	Ide	5
1.71191e-08	0.0763469	0.000479302	Cdpf1	5
1.72006e-08	-0.19939	0.000481581	Ptgfr	5
1.73622e-08	-0.190235	0.000486108	Ubtf	5
1.74512e-08	0.156602	0.000488599	2610035D17Rik	5
1.74644e-08	-0.228318	0.000488969	Shroom3	5
1.7658e-08	0.102161	0.000494388	Anp32e	5
1.77646e-08	0.0568347	0.000497375	Qrich1	5
1.78037e-08	-0.107247	0.000498469	Sec16a	5
1.78579e-08	-0.136036	0.000499986	Hipk2	5
1.87175e-08	0.289696	0.000524051	Fmo1	5
1.88041e-08	0.0959837	0.000526476	Ubl7	5
1.89233e-08	-0.11587	0.000529816	Atxn7	5
1.90641e-08	-0.00183792	0.000533757	Synj2bp	5
1.91008e-08	-0.100331	0.000534785	Gm561	5
1.92283e-08	-0.138803	0.000538355	Commd9	5
1.93458e-08	-0.035039	0.000541643	Abcf1	5
1.9493e-08	0.127309	0.000545765	Katna1	5
1.95816e-08	-0.0978885	0.000548245	Itpr1	5
2.01804e-08	-0.266957	0.000565011	Sod3	5
2.02799e-08	-0.0115768	0.000567797	Dcun1d5	5
2.0331e-08	-0.150823	0.000569226	Dcaf17	5
2.06253e-08	-0.224955	0.000577466	Myadm	5
2.08806e-08	0.0306201	0.000584614	Pnrc2	5
2.09307e-08	-0.234223	0.000586019	Tead1	5
2.11876e-08	-0.0706999	0.000593212	Magi3	5
2.12259e-08	0.098438	0.000594282	Sumo3	5
2.13288e-08	0.0883539	0.000597163	Pvr	5
2.13913e-08	-0.137724	0.000598915	Zfp639	5
2.14236e-08	-0.100336	0.000599818	Cldn4	5
2.14252e-08	-0.101025	0.000599862	Ptpn13	5
2.16411e-08	-0.20691	0.000605906	Golga4	5
2.16669e-08	-0.102639	0.000606631	Tnks1bp1	5
2.2052e-08	-0.0504436	0.000617413	Mrpl18	5
2.24342e-08	-0.137265	0.000628113	Zbtb7b	5
2.26151e-08	0.0488163	0.000633177	Tor1aip2	5
2.26306e-08	-0.00793653	0.000633611	Ganab	5
2.32234e-08	-0.0169389	0.000650209	Smo	5
2.3366e-08	-0.198535	0.000654202	Acin1	5
2.34406e-08	-0.0166953	0.000656289	Bcat2	5
2.36242e-08	-0.0804772	0.000661432	Cspp1	5
2.3795e-08	-0.126237	0.000666212	Irak1bp1	5
2.40233e-08	-0.0823977	0.000672606	Ahcyl1	5
2.40993e-08	-0.155184	0.000674732	R3hdm2	5
2.42838e-08	-0.197829	0.000679898	Arhgef5	5
2.44089e-08	-0.157097	0.000683399	Rif1	5
2.44331e-08	-0.171784	0.000684077	Fam133b	5
2.44576e-08	-0.113502	0.000684765	Casp12	5
2.44682e-08	-0.0328221	0.000685061	Rnf4	5
2.45367e-08	-0.0458716	0.000686978	Bet1l	5
2.51782e-08	0.193144	0.000704938	Cr1l	5
2.52296e-08	-0.090333	0.000706379	Ercc1	5
2.52644e-08	-0.10468	0.000707353	Shoc2	5
2.52726e-08	-0.15314	0.000707582	Rpp21	5
2.53962e-08	-0.091423	0.000711044	Urod	5
2.58009e-08	0.0661169	0.000722373	Anxa6	5
2.58025e-08	-0.000889712	0.000722418	Hebp2	5
2.59294e-08	-0.118068	0.000725971	Rad50	5
2.61149e-08	-0.120588	0.000731165	Cep170b	5
2.61436e-08	-0.248277	0.000731968	Psmd7	5
2.62456e-08	0.0422783	0.000734825	Hmbox1	5
2.63208e-08	0.105069	0.00073693	Dnajc30	5
2.64444e-08	-0.0805542	0.000740391	Wdfy3	5
2.65091e-08	0.322515	0.000742202	Degs1	5
2.65536e-08	-0.109662	0.000743446	Golph3	5
2.66584e-08	-0.0159709	0.000746381	Ptch1	5
2.67076e-08	-0.100794	0.00074776	Pcnt	5
2.68525e-08	-0.00112147	0.000751817	Bbip1	5
2.69069e-08	0.125832	0.000753338	Hyal1	5
2.69102e-08	0.185414	0.000753433	Fam234a	5
2.72306e-08	0.147583	0.000762401	Uso1	5
2.7466e-08	-0.224968	0.000768993	Pcm1	5
2.75701e-08	0.028194	0.000771908	Dcxr	5
2.7837e-08	-0.0809776	0.000779381	Fnbp1l	5
2.80655e-08	-0.0884223	0.000785778	Lztr1	5
2.86338e-08	-0.100707	0.000801689	Zpr1	5
2.92706e-08	-0.0332345	0.000819517	Arhgap29	5
2.92829e-08	-0.0121274	0.000819861	Kifap3	5
2.93875e-08	-0.111474	0.000822791	Diaph1	5
2.95101e-08	0.0820773	0.000826224	Mpst	5
2.96433e-08	0.0902338	0.000829953	Ep300	5
2.96671e-08	-0.213887	0.000830621	Nucks1	5
2.97364e-08	0.114139	0.000832558	Rnf139	5
3.04146e-08	0.0249173	0.000851549	Csnk2b	5
3.05395e-08	-0.136466	0.000855046	Dapk1	5
3.08228e-08	-0.0689082	0.000862978	Smap2	5
3.14223e-08	-0.113655	0.000879763	Myo6	5
3.14863e-08	0.074324	0.000881553	Rassf1	5
3.15537e-08	-0.401906	0.000883441	Cxcl16	5
3.18405e-08	0.183167	0.000891471	Prkcsh	5
3.19846e-08	0.0138056	0.000895506	Luc7l	5
3.21144e-08	-0.095673	0.00089914	Hax1	5
3.21339e-08	-0.117494	0.000899685	Whsc1l1	5
3.21665e-08	0.00794239	0.000900598	Csnk1e	5
3.21814e-08	-0.1674	0.000901014	Ddx46	5
3.24148e-08	-0.10694	0.00090755	Tnks2	5
3.29063e-08	-0.0859001	0.000921312	Ap2b1	5
3.30454e-08	0.102788	0.000925204	C1qtnf4	5
3.31059e-08	0.147525	0.0009269	Mtf2	5
3.32871e-08	-0.104093	0.000931971	Rassf7	5
3.37918e-08	0.125529	0.000946103	Pex7	5
3.41776e-08	-0.219733	0.000956904	Sec62	5
3.48117e-08	0.141854	0.000974658	Mpdu1	5
3.51327e-08	0.186421	0.000983645	Coro1b	5
3.53781e-08	0.211417	0.000990517	Rab18	5
3.57308e-08	-0.0470854	0.00100039	Frg1	5
3.5868e-08	0.158351	0.00100423	Tsen15	5
3.60621e-08	-0.0772177	0.00100967	4932438A13Rik	5
3.619e-08	0.223478	0.00101325	Tsc22d1	5
3.6531e-08	0.0349479	0.00102279	Rce1	5
3.68838e-08	-0.236285	0.00103267	Il17re	5
3.70675e-08	-0.192191	0.00103782	Fgf12	5
3.7446e-08	-0.239247	0.00104841	Ndrg1	5
3.74773e-08	-0.156808	0.00104929	Cluh	5
3.81125e-08	-0.277397	0.00106707	Flna	5
3.85015e-08	-0.177933	0.00107796	Nfe2l1	5
3.91925e-08	0.0368538	0.00109731	Akip1	5
3.93008e-08	0.113417	0.00110034	Pten	5
3.94855e-08	0.0530166	0.00110551	Exoc3	5
3.97937e-08	-0.206772	0.00111414	Degs2	5
3.98853e-08	0.00987274	0.00111671	Polr2g	5
4.02727e-08	-0.0908816	0.00112756	Frrs1	5
4.11306e-08	-0.0979324	0.00115157	Fam58b	5
4.12218e-08	-0.120967	0.00115413	Top3b	5
4.13011e-08	-0.0890537	0.00115635	Eps15	5
4.14924e-08	0.0885261	0.0011617	Grb14	5
4.18788e-08	-0.117251	0.00117252	Asxl2	5
4.22665e-08	-0.111639	0.00118338	Zfp292	5
4.24654e-08	0.0509198	0.00118895	Ten1	5
4.28065e-08	-0.124074	0.0011985	AI661453	5
4.28771e-08	0.137503	0.00120047	Anpep	5
4.31667e-08	-0.0209769	0.00120858	Actr1b	5
4.38065e-08	0.100795	0.00122649	Snhg12	5
4.40736e-08	0.258187	0.00123397	Olfml2a	5
4.40878e-08	-0.0668335	0.00123437	Ppp1r12a	5
4.41206e-08	0.168782	0.00123529	Naa35	5
4.41242e-08	-0.265225	0.00123539	Iqgap1	5
4.4432e-08	0.0678442	0.00124401	Nsfl1c	5
4.45417e-08	-0.127237	0.00124708	Abhd8	5
4.54733e-08	-0.0822852	0.00127316	Ppargc1a	5
4.57907e-08	-0.00717878	0.00128205	Maged2	5
4.60885e-08	-0.106487	0.00129039	Ing4	5
4.62953e-08	-0.204726	0.00129618	BC005561	5
4.71226e-08	0.00967903	0.00131934	Dip2b	5
4.71829e-08	0.102572	0.00132103	Sec61a1	5
4.77269e-08	-0.00906822	0.00133626	Med9	5
4.77494e-08	-0.154983	0.00133689	Cds2	5
4.81229e-08	-0.0113619	0.00134735	Ip6k1	5
4.83501e-08	0.0728188	0.00135371	Rangap1	5
4.85677e-08	-0.0571304	0.0013598	Lsm12	5
4.87116e-08	-0.116184	0.00136383	B3gat3	5
4.91856e-08	-0.107392	0.0013771	Cdc42ep1	5
4.93035e-08	0.101351	0.0013804	Secisbp2l	5
4.96667e-08	-0.0253891	0.00139057	Klhdc7a	5
4.96822e-08	-0.149356	0.001391	Ddx42	5
4.96845e-08	-0.135149	0.00139107	Prpf4b	5
5.01193e-08	-0.0626385	0.00140324	Mical3	5
5.0216e-08	-0.0303615	0.00140595	Trim24	5
5.04202e-08	-0.21639	0.00141166	Rbm26	5
5.16339e-08	0.0623553	0.00144565	Arfrp1	5
5.18503e-08	-0.159154	0.0014517	Cnot4	5
5.24712e-08	-0.0129751	0.00146909	Ddx1	5
5.26342e-08	-0.0411088	0.00147365	Fam120a	5
5.26569e-08	0.0477997	0.00147429	Klf7	5
5.41445e-08	-0.105643	0.00151594	Phc3	5
5.45814e-08	0.0509623	0.00152817	Scamp3	5
5.4646e-08	0.188183	0.00152998	Fkbp9	5
5.4812e-08	-0.149917	0.00153463	Ylpm1	5
5.4872e-08	-0.00816135	0.00153631	Gmppa	5
5.50125e-08	0.121549	0.00154024	Serp1	5
5.53258e-08	-0.0613476	0.00154901	Bclaf1	5
5.53453e-08	-0.0403366	0.00154956	Clint1	5
5.55138e-08	-0.0643909	0.00155428	Fras1	5
5.59954e-08	0.158619	0.00156776	Ugp2	5
5.61607e-08	-0.0441938	0.00157239	Srpr	5
5.64435e-08	-0.0601784	0.00158031	Fam107b	5
5.69742e-08	0.040845	0.00159516	Xpo6	5
5.71505e-08	0.168995	0.0016001	Hdac2	5
5.72944e-08	0.0506475	0.00160413	Irf2bpl	5
5.73467e-08	-0.0571407	0.00160559	Tjp2	5
5.73525e-08	-0.131231	0.00160576	Tnfrsf19	5
5.7535e-08	0.0711981	0.00161086	Nudt9	5
5.75878e-08	0.0189555	0.00161234	Slc38a4	5
5.86259e-08	-0.0421008	0.00164141	Cttnbp2nl	5
5.91368e-08	-0.22634	0.00165571	Rtp4	5
5.92829e-08	-0.153878	0.0016598	Snw1	5
5.92982e-08	0.191434	0.00166023	Sephs2	5
5.93946e-08	-0.160349	0.00166293	Rab12	5
5.96214e-08	-0.0133314	0.00166928	G6pc3	5
5.98126e-08	-0.11417	0.00167463	Lrif1	5
5.99175e-08	0.0122265	0.00167757	Slc48a1	5
5.9974e-08	0.0550592	0.00167915	Mfhas1	5
6.00403e-08	-0.0181129	0.00168101	Tcf7l1	5
6.00853e-08	-0.0703837	0.00168227	Fbxo9	5
6.10737e-08	-0.206632	0.00170994	Pam	5
6.13285e-08	0.0405507	0.00171707	Ergic2	5
6.2155e-08	0.115259	0.00174022	Rad23a	5
6.27048e-08	-0.0603483	0.00175561	Lztfl1	5
6.29574e-08	0.221357	0.00176268	Pon2	5
6.41724e-08	-0.013111	0.0017967	Tmem171	5
6.41942e-08	0.0142792	0.00179731	Cradd	5
6.4246e-08	-0.0644584	0.00179876	Sirpa	5
6.48704e-08	-0.0289175	0.00181624	Rwdd1	5
6.48788e-08	-0.0548528	0.00181648	Chd6	5
6.49549e-08	0.144911	0.00181861	Sptlc2	5
6.5388e-08	0.0427275	0.00183073	Yes1	5
6.54151e-08	0.046285	0.00183149	Clk4	5
6.5971e-08	-0.175606	0.00184706	Lamb2	5
6.60532e-08	-0.158321	0.00184936	Eif4g1	5
6.60896e-08	0.539358	0.00185038	Gm37350	5
6.68269e-08	-0.0180189	0.00187102	Rbpms	5
6.69182e-08	-0.309525	0.00187358	Prdx5	5
6.72263e-08	-0.102846	0.0018822	Dhx15	5
6.7861e-08	-0.100198	0.00189997	Snrk	5
6.85639e-08	0.270255	0.00191965	Gm11808	5
6.88063e-08	0.0514092	0.00192644	Akt1s1	5
6.96405e-08	-0.085864	0.0019498	Card19	5
6.97768e-08	-0.196186	0.00195361	Tspan15	5
7.04733e-08	0.147614	0.00197311	Ndel1	5
7.07809e-08	0.0151427	0.00198172	Gfpt1	5
7.08397e-08	0.00547214	0.00198337	Rab3gap1	5
7.09166e-08	-0.1862	0.00198552	Cbx5	5
7.2042e-08	-0.102685	0.00201703	Dnajc5	5
7.23289e-08	-0.0941765	0.00202506	Tjp1	5
7.24384e-08	-0.106435	0.00202813	Tsc1	5
7.24584e-08	-0.0617963	0.00202869	Ddr1	5
7.252e-08	-0.206224	0.00203042	Ogt	5
7.30898e-08	0.0822718	0.00204637	Ank3	5
7.33104e-08	-0.0721536	0.00205254	Pcnp	5
7.36846e-08	-0.0722164	0.00206302	Polr1c	5
7.44572e-08	-0.0823325	0.00208465	Cebpg	5
7.49404e-08	-0.013319	0.00209818	Ski	5
7.50368e-08	-0.0858402	0.00210088	Smarca4	5
7.58046e-08	-0.0939822	0.00212238	Chd8	5
7.62968e-08	0.00574277	0.00213616	Mafg	5
7.63315e-08	-0.173132	0.00213713	Snf8	5
7.63361e-08	-0.137852	0.00213726	Oplah	5
7.64976e-08	-0.262633	0.00214178	Efemp1	5
7.72599e-08	-0.284266	0.00216312	Rdx	5
7.72875e-08	0.072466	0.00216389	Rdm1	5
7.73008e-08	-0.0687463	0.00216427	Sun1	5
7.76432e-08	-0.0458357	0.00217386	Pqbp1	5
7.77017e-08	-0.182058	0.00217549	Pafah1b3	5
7.81276e-08	0.313029	0.00218742	Scd2	5
7.93244e-08	-0.0967002	0.00222092	Senp7	5
7.93514e-08	0.146057	0.00222168	Mpnd	5
7.95868e-08	-0.184668	0.00222827	Nme5	5
7.96363e-08	-0.156906	0.00222966	Usp46	5
7.99742e-08	0.079272	0.00223912	Taf11	5
8.02405e-08	-0.0123223	0.00224657	Slc9a3r2	5
8.06045e-08	-0.172569	0.00225677	Sorl1	5
8.24592e-08	0.19684	0.00230869	Lipt2	5
8.29261e-08	-0.0333315	0.00232177	Igbp1	5
8.38475e-08	0.0281375	0.00234756	Hddc2	5
8.47748e-08	0.184162	0.00237353	Mvp	5
8.51987e-08	-0.107027	0.00238539	Tmem259	5
8.55328e-08	0.317125	0.00239475	Nfkbiz	5
8.57159e-08	-0.130284	0.00239987	Ppl	5
8.61597e-08	0.582009	0.0024123	Hes1	5
8.61814e-08	-0.0836891	0.00241291	Rbms1	5
8.62826e-08	-0.110353	0.00241574	Cluap1	5
8.62996e-08	0.0170201	0.00241622	Gsr	5
8.74721e-08	-0.026657	0.00244904	Picalm	5
8.78962e-08	-0.147591	0.00246092	Jade1	5
8.82909e-08	-0.0664059	0.00247197	Gon4l	5
8.90459e-08	0.010213	0.00249311	Coq9	5
8.90626e-08	0.305393	0.00249358	Lims1	5
8.97856e-08	0.017499	0.00251382	Tmem222	5
9.02901e-08	0.0426832	0.00252794	Bcl2l2	5
9.10236e-08	-0.182999	0.00254848	Trim25	5
9.15668e-08	0.155413	0.00256369	Rab5a	5
9.20749e-08	0.0742418	0.00257791	Anapc2	5
9.25334e-08	-0.0603436	0.00259075	Ptpn21	5
9.28089e-08	-0.101775	0.00259846	Arhgef10	5
9.31797e-08	0.305357	0.00260885	Rpl23a-ps3	5
9.31962e-08	-0.0234237	0.00260931	Mrpl46	5
9.41445e-08	-0.112965	0.00263586	Zbtb22	5
9.50317e-08	-0.206476	0.0026607	Tuft1	5
9.51774e-08	0.0677982	0.00266478	Tsr3	5
9.60591e-08	0.0526522	0.00268946	Slc25a1	5
9.66202e-08	0.00241834	0.00270517	Dnajb14	5
9.70119e-08	-0.234885	0.00271614	Tgfb3	5
9.70943e-08	0.0532731	0.00271845	Trim8	5
9.76126e-08	0.144218	0.00273296	Tra2b	5
9.77284e-08	-0.347446	0.0027362	Rrbp1	5
9.78857e-08	-0.00422351	0.0027406	Card10	5
9.81843e-08	-0.0266307	0.00274896	Nbeal1	5
9.91246e-08	-0.0326058	0.00277529	Atf7ip	5
1.03103e-07	-0.0885152	0.00288668	Tcof1	5
1.03246e-07	0.0515758	0.00289069	Pik3c2a	5
1.03652e-07	-0.0532677	0.00290204	Copb1	5
1.0392e-07	0.0293679	0.00290954	1500011K16Rik	5
1.04132e-07	0.072787	0.00291548	Dclre1a	5
1.04597e-07	0.0292644	0.0029285	Tmem161a	5
1.05331e-07	-0.0315709	0.00294906	Arhgef19	5
1.05422e-07	0.0875609	0.0029516	Sgpp1	5
1.06339e-07	0.0511246	0.00297729	Chkb	5
1.06542e-07	0.0556003	0.00298297	Nasp	5
1.06604e-07	-0.14045	0.00298469	Zfp637	5
1.06987e-07	-0.131166	0.00299542	5930430L01Rik	5
1.07383e-07	-0.0867233	0.00300652	Zbtb8os	5
1.07465e-07	0.128841	0.0030088	Snrpc	5
1.07699e-07	-0.0921319	0.00301535	Med1	5
1.08166e-07	0.143947	0.00302844	Stx5a	5
1.08498e-07	0.095868	0.00303773	Sec13	5
1.10132e-07	-0.148795	0.00308346	Pde3b	5
1.10263e-07	0.0113546	0.00308713	Kif2a	5
1.10269e-07	0.0647934	0.00308731	Yipf5	5
1.10498e-07	-0.0303115	0.00309371	Fbxl14	5
1.10554e-07	0.0787784	0.0030953	Ola1	5
1.10752e-07	0.128864	0.00310084	Atp11b	5
1.10764e-07	0.114094	0.00310116	Rnpep	5
1.10955e-07	-0.197589	0.00310651	Syt7	5
1.11706e-07	0.144217	0.00312754	Uap1	5
1.11793e-07	-0.0393854	0.00312997	Kdm1a	5
1.12841e-07	0.0940544	0.00315932	Htatsf1	5
1.13655e-07	-0.0045826	0.00318212	Asxl1	5
1.13968e-07	-0.190062	0.00319087	Celf1	5
1.14025e-07	0.028339	0.00319246	Gm16136	5
1.14074e-07	0.268929	0.00319385	Gm26917	5
1.14605e-07	-0.137384	0.00320871	Nudt14	5
1.15069e-07	0.08571	0.00322171	Ogfod3	5
1.17704e-07	0.00130437	0.00329547	Pvrl4	5
1.17764e-07	-0.117623	0.00329717	Arid2	5
1.18378e-07	0.292132	0.00331434	Rtn4	5
1.18447e-07	-0.0752743	0.00331627	Hip1r	5
1.18861e-07	-0.0357865	0.00332788	Fat1	5
1.19323e-07	-0.0735397	0.0033408	Fam193a	5
1.20672e-07	-0.0400411	0.00337857	Fam98b	5
1.20948e-07	-0.0334573	0.0033863	Fzd5	5
1.21003e-07	-0.0420554	0.00338783	Cep164	5
1.22477e-07	-0.0270668	0.00342911	Calu	5
1.23182e-07	-0.184875	0.00344884	Chd2	5
1.23999e-07	-0.0875046	0.00347173	Fam208a	5
1.24148e-07	-0.329185	0.0034759	Slc6a6	5
1.24557e-07	-0.131634	0.00348734	Mtcl1	5
1.24671e-07	-0.110329	0.00349055	Dopey2	5
1.25095e-07	-0.0701554	0.00350241	Fto	5
1.2561e-07	-0.167348	0.00351684	Birc2	5
1.25665e-07	0.0149045	0.00351837	Ppil1	5
1.25749e-07	-0.0661576	0.00352071	Ptrh2	5
1.26153e-07	-0.19742	0.00353202	Ankrd17	5
1.262e-07	0.0933496	0.00353335	Efna1	5
1.26319e-07	-0.139252	0.00353669	Ggct	5
1.2675e-07	-0.102551	0.00354874	Grhl2	5
1.26823e-07	0.311012	0.00355078	C2cd4b	5
1.28228e-07	-0.0228384	0.00359012	Yeats4	5
1.29073e-07	0.0842056	0.0036138	Galt	5
1.29158e-07	-0.152117	0.00361616	Rps23	5
1.2989e-07	0.0116954	0.00363667	Pmvk	5
1.30084e-07	-0.0947809	0.0036421	Mcc	5
1.30876e-07	0.144102	0.00366427	Ak2	5
1.30876e-07	0.196241	0.00366427	Txndc5	5
1.31162e-07	-0.133663	0.00367226	Smim12	5
1.32478e-07	-0.0273003	0.00370911	Pum1	5
1.33002e-07	0.0147679	0.00372379	Pdxdc1	5
1.33423e-07	-0.0391284	0.00373558	Utrn	5
1.34188e-07	-0.0393508	0.00375701	Fubp3	5
1.34862e-07	-0.0181793	0.00377588	Rnps1	5
1.35285e-07	-0.0976127	0.00378771	Mgat4b	5
1.36003e-07	-0.165604	0.0038078	Baiap2	5
1.3722e-07	-0.152186	0.00384187	Rps15a	5
1.37734e-07	-0.0728201	0.00385626	Mrpl44	5
1.37914e-07	-0.1223	0.00386132	Tmem53	5
1.38533e-07	-0.122136	0.00387864	Cnksr3	5
1.38811e-07	0.0243002	0.00388643	Proser1	5
1.38949e-07	-0.000445877	0.00389029	Adipor2	5
1.40125e-07	0.0632666	0.00392322	Tbcel	5
1.40724e-07	-0.0451412	0.00394	Epb41l4aos	5
1.40746e-07	-0.180578	0.0039406	Brd8	5
1.42694e-07	-0.0551644	0.00399516	Dhrs1	5
1.42846e-07	-0.137571	0.00399941	Ufm1	5
1.4403e-07	-0.0811378	0.00403256	Mrpl55	5
1.44529e-07	0.012256	0.00404652	Ppp1r9a	5
1.44882e-07	0.151752	0.00405641	Pam16	5
1.45078e-07	0.0345383	0.00406188	Med7	5
1.45112e-07	-0.116517	0.00406284	Furin	5
1.45386e-07	-0.122676	0.00407052	Fgfr4	5
1.4557e-07	-0.0468547	0.00407567	Spry1	5
1.45811e-07	0.139418	0.00408242	Col18a1	5
1.4601e-07	0.0907488	0.00408799	Hif1a	5
1.46104e-07	0.00648201	0.00409062	Eif3b	5
1.46614e-07	0.141814	0.0041049	Tomm40	5
1.46751e-07	0.285042	0.00410873	Gm10036	5
1.48176e-07	0.0323805	0.00414864	Efhd1	5
1.48363e-07	-0.106755	0.00415386	Fgfr1op2	5
1.48402e-07	0.0753756	0.00415495	Pycard	5
1.48687e-07	-0.0893264	0.00416294	Dnajc13	5
1.49026e-07	-0.198314	0.00417244	Tia1	5
1.49231e-07	0.101394	0.00417818	Atp6v1a	5
1.49739e-07	0.0446228	0.00419239	Ankrd10	5
1.49743e-07	0.0763705	0.00419252	Sae1	5
1.50051e-07	-0.0344802	0.00420114	Slu7	5
1.50937e-07	-0.0207063	0.00422595	Tnrc18	5
1.50954e-07	-0.266268	0.0042264	Chd3	5
1.5173e-07	-0.0575108	0.00424815	Nhp2	5
1.52236e-07	-0.0272898	0.0042623	Pkia	5
1.53713e-07	-0.00017538	0.00430365	Hint3	5
1.54762e-07	-0.0852479	0.00433301	Sec24c	5
1.54962e-07	0.0222575	0.00433862	Rbfa	5
1.55878e-07	0.0915107	0.00436428	Clptm1	5
1.56093e-07	-0.150758	0.0043703	Rps8	5
1.56841e-07	-0.119332	0.00439125	Elf1	5
1.56942e-07	-0.138304	0.00439407	Sav1	5
1.57033e-07	-0.133023	0.00439661	Dync1li2	5
1.57477e-07	-0.0233079	0.00440904	Zfp664	5
1.57521e-07	0.0369178	0.00441027	Appbp2	5
1.58151e-07	0.0936665	0.0044279	Mesdc1	5
1.59966e-07	-0.0882129	0.00447873	Ppp2r3a	5
1.60195e-07	-0.0822126	0.00448515	Abracl	5
1.61344e-07	-0.177297	0.0045173	Nek7	5
1.61952e-07	0.0469448	0.00453433	Stox2	5
1.6279e-07	-0.0307926	0.00455778	Sppl3	5
1.6284e-07	0.104001	0.0045592	Xpa	5
1.63424e-07	0.226189	0.00457555	Laptm4b	5
1.64758e-07	-0.0553586	0.00461289	Tbc1d9b	5
1.65039e-07	-0.00283174	0.00462075	Dnm2	5
1.65101e-07	0.345506	0.00462251	Krt17	5
1.65348e-07	0.0534799	0.00462942	Triap1	5
1.66111e-07	0.0923277	0.00465077	Tpp1	5
1.6615e-07	-0.184688	0.00465188	2610507B11Rik	5
1.67309e-07	-0.0238834	0.00468433	Efemp2	5
1.67963e-07	-0.121877	0.00470261	Srsf4	5
1.70276e-07	0.174951	0.00476739	Ppp1cc	5
1.71661e-07	-0.07559	0.00480617	Stx7	5
1.7175e-07	-0.0832729	0.00480866	Gatad1	5
1.73613e-07	-0.124237	0.00486082	Etnk1	5
1.73836e-07	0.00412896	0.00486705	Prrc1	5
1.7406e-07	-0.034769	0.00487334	Bmpr1a	5
1.74912e-07	-0.123644	0.00489717	Smim4	5
1.75806e-07	-0.0946067	0.00492221	Pak6	5
1.7615e-07	-0.0909364	0.00493184	Patz1	5
1.76587e-07	0.0121077	0.00494408	Wac	5
1.76915e-07	-0.0619751	0.00495327	Tlk1	5
1.77138e-07	-0.0557782	0.0049595	Polr1a	5
1.7726e-07	-0.0663741	0.00496292	Usp10	5
1.78001e-07	-0.0113941	0.00498369	Ldb1	5
1.79086e-07	-0.0891695	0.00501404	Nat9	5
1.79999e-07	-0.110546	0.0050396	Ccdc181	5
1.81523e-07	-0.188499	0.00508227	Itga3	5
1.82555e-07	-0.113713	0.00511117	Rpa3	5
1.82587e-07	-0.0583711	0.00511207	Borcs7	5
1.83228e-07	0.088227	0.00513003	Topors	5
1.83296e-07	-0.185303	0.00513193	Mef2a	5
1.84438e-07	0.0686988	0.00516391	Cdc42se1	5
1.84617e-07	-0.0520635	0.00516891	Cryzl1	5
1.84622e-07	0.261778	0.00516905	Sertad1	5
1.86175e-07	-0.118182	0.00521252	Dbt	5
1.88081e-07	-0.0911757	0.0052659	Herc1	5
1.88832e-07	-0.0837897	0.00528691	Clpp	5
1.90576e-07	-0.151297	0.00533575	Cebpb	5
1.91435e-07	0.0426403	0.00535979	Aga	5
1.92557e-07	-0.0297172	0.00539121	Med25	5
1.93265e-07	-0.00735274	0.00541103	Aldh3a2	5
1.93999e-07	-0.0666141	0.00543157	Erbb3	5
1.94402e-07	0.0843453	0.00544286	Bak1	5
1.94499e-07	-0.0282516	0.00544559	Mllt10	5
1.95966e-07	0.108915	0.00548665	Raver1	5
1.96016e-07	-0.0948302	0.00548805	Sh3bp4	5
1.96034e-07	0.0947511	0.00548856	Fam3c	5
2.00703e-07	-0.103983	0.00561928	Elk4	5
2.01178e-07	0.155383	0.00563259	Ext2	5
2.02738e-07	0.0905716	0.00567626	Ccdc163	5
2.02978e-07	-0.146206	0.00568297	Tmem43	5
2.03578e-07	-0.135628	0.00569978	Prkd3	5
2.04317e-07	0.0452471	0.00572046	Crtc3	5
2.04694e-07	-0.149886	0.00573102	Tfdp2	5
2.04934e-07	0.123501	0.00573775	Kif1bp	5
2.05577e-07	-0.0244512	0.00575574	Thap3	5
2.05912e-07	0.125753	0.00576512	Ets2	5
2.07117e-07	-0.0583338	0.00579886	Fam84b	5
2.08218e-07	-0.126586	0.00582969	Cux1	5
2.09753e-07	0.10394	0.00587267	Rnf14	5
2.11793e-07	0.159932	0.00592977	Gosr2	5
2.12462e-07	0.0768288	0.00594851	R3hdm1	5
2.1478e-07	0.0832569	0.00601341	Cdc73	5
2.15169e-07	-0.0778741	0.00602431	Map3k4	5
2.15784e-07	-0.0172677	0.00604152	Gm2a	5
2.16564e-07	0.0693583	0.00606335	Cebpa	5
2.17848e-07	-0.0608481	0.0060993	Rprd1b	5
2.18313e-07	0.0534765	0.00611233	Cnppd1	5
2.19928e-07	0.00940405	0.00615753	Map4k5	5
2.19936e-07	-0.0930726	0.00615776	Nrip1	5
2.20325e-07	-0.1476	0.00616867	Sepw1	5
2.20571e-07	0.0976107	0.00617556	Zfp24	5
2.20719e-07	0.0534215	0.0061797	Zfp652	5
2.22091e-07	-0.102882	0.0062181	Fbxo11	5
2.22326e-07	-0.0367339	0.00622468	Rapgef6	5
2.22645e-07	0.0903909	0.00623362	Ddi2	5
2.23248e-07	0.0695196	0.0062505	Upf3a	5
2.24656e-07	-0.0250481	0.00628991	Map4k4	5
2.25335e-07	0.00228343	0.00630892	Mettl23	5
2.25392e-07	-0.125984	0.00631052	Fam162a	5
2.25491e-07	-0.13103	0.00631329	Eny2	5
2.25695e-07	-0.0955987	0.00631901	Sppl2a	5
2.25765e-07	-0.0817315	0.00632097	Crb3	5
2.26025e-07	0.275242	0.00632825	Adk	5
2.27345e-07	-0.128213	0.00636521	D15Ertd621e	5
2.27508e-07	-0.121265	0.00636978	Emc6	5
2.28657e-07	-0.133838	0.00640194	Kif1b	5
2.30504e-07	0.0282176	0.00645364	Cmtm8	5
2.32021e-07	-0.0658215	0.00649612	Ncoa5	5
2.39231e-07	-0.135671	0.00669799	Npc1	5
2.40989e-07	-0.0575795	0.00674722	Urm1	5
2.4129e-07	0.0689886	0.00675564	Rsu1	5
2.41621e-07	-0.138008	0.0067649	Zbtb18	5
2.42379e-07	-0.0943681	0.00678613	Foxp4	5
2.42763e-07	-0.204168	0.00679689	mt-Co1	5
2.43372e-07	0.0666164	0.00681393	Nit2	5
2.43766e-07	0.0502007	0.00682497	Camta1	5
2.44295e-07	0.173364	0.00683978	Arpc1a	5
2.44346e-07	-0.0397154	0.0068412	Ankrd12	5
2.46331e-07	-0.0446716	0.00689679	Mrpl21	5
2.46926e-07	-0.247798	0.00691344	Ddx24	5
2.47326e-07	0.138944	0.00692463	Arpc5l	5
2.47939e-07	-0.0272274	0.00694179	Rab11fip4	5
2.48006e-07	0.129749	0.00694366	Zfpl1	5
2.4835e-07	-0.0659119	0.00695332	Bcl2	5
2.49307e-07	0.015544	0.00698011	Etfa	5
2.50412e-07	0.213551	0.00701103	Ei24	5
2.50688e-07	-0.184718	0.00701877	C77080	5
2.50725e-07	-0.0948632	0.0070198	Igf2r	5
2.50757e-07	-0.0938588	0.00702069	Cep290	5
2.52586e-07	0.0199651	0.00707191	Ncln	5
2.53834e-07	0.00875886	0.00710686	Adgra3	5
2.53861e-07	-0.0175863	0.00710761	Ap1g1	5
2.54193e-07	-0.0640622	0.0071169	Habp2	5
2.54887e-07	-0.136378	0.00713633	Zfp106	5
2.54905e-07	0.0662582	0.00713682	Ebpl	5
2.565e-07	-0.0413975	0.00718148	Dcun1d1	5
2.56707e-07	0.0439277	0.00718728	Errfi1	5
2.57149e-07	-0.067318	0.00719967	Rbm42	5
2.57448e-07	-0.00855383	0.00720804	Dnase2a	5
2.59711e-07	-0.0363384	0.00727139	Gtf2i	5
2.60519e-07	0.101705	0.007294	Cog8	5
2.61249e-07	-0.185852	0.00731445	Filip1l	5
2.61864e-07	-0.078387	0.00733168	Paf1	5
2.6365e-07	-0.121079	0.00738168	Nek9	5
2.65526e-07	-0.127051	0.0074342	Wwtr1	5
2.66351e-07	0.158707	0.0074573	Elf3	5
2.66453e-07	-0.0757585	0.00746016	Ilf3	5
2.66596e-07	-0.120654	0.00746417	Eprs	5
2.66662e-07	0.0527255	0.007466	Adsl	5
2.69465e-07	0.0038133	0.00754448	Mettl1	5
2.70058e-07	0.0630017	0.0075611	Papola	5
2.71993e-07	-0.00824647	0.00761526	Krtcap3	5
2.73556e-07	-0.0753355	0.00765903	Nudt4	5
2.74028e-07	-0.197471	0.00767223	Ssrp1	5
2.77935e-07	0.188691	0.00778164	Kat2a	5
2.79511e-07	-0.132662	0.00782576	Prss8	5
2.79515e-07	0.0965347	0.00782585	Khk	5
2.79828e-07	-0.0548285	0.00783463	Mkrn2os	5
2.79954e-07	-0.0949793	0.00783815	Ninl	5
2.80304e-07	0.0581049	0.00784796	Rnf6	5
2.81574e-07	0.0210194	0.0078835	Gak	5
2.82116e-07	0.0323964	0.0078987	Sbsn	5
2.82684e-07	0.260809	0.00791458	Gdi2	5
2.85925e-07	-0.00290949	0.00800534	Tctex1d2	5
2.87167e-07	0.145087	0.0080401	Nsmce4a	5
2.88342e-07	-0.110259	0.00807301	Dnajc19	5
2.89131e-07	-0.013882	0.00809509	Zc3h4	5
2.89289e-07	0.0519574	0.00809951	Vps35	5
2.90069e-07	-0.0783194	0.00812135	Rbm6	5
2.90401e-07	-0.0923651	0.00813064	Bfar	5
2.91361e-07	0.249135	0.00815753	Cd24a	5
2.92041e-07	-0.176237	0.00817657	Trp53bp2	5
2.92477e-07	0.182548	0.00818878	Atp6v0d1	5
2.93958e-07	-0.0627056	0.00823025	Ccser2	5
2.94154e-07	0.163268	0.00823571	Palld	5
2.96538e-07	-0.0185812	0.00830248	Dynlt1f	5
2.98574e-07	0.0586016	0.00835947	Tmem106c	5
2.98744e-07	-0.0332772	0.00836423	Csnk1g2	5
2.99392e-07	-0.0411538	0.00838239	Rfc1	5
2.99635e-07	-0.125739	0.00838917	Upf3b	5
3.01428e-07	-0.0973712	0.00843938	Snhg20	5
3.03574e-07	-0.0419574	0.00849947	Cdc37l1	5
3.04509e-07	0.124641	0.00852565	Smarce1	5
3.05452e-07	0.0348909	0.00855204	Rrp15	5
3.07049e-07	-0.0920481	0.00859676	Exosc7	5
3.07226e-07	-0.170365	0.0086017	Ltbr	5
3.08501e-07	-0.0136244	0.00863742	Cacfd1	5
3.11189e-07	-0.106991	0.00871266	Cnot6	5
3.11356e-07	0.130937	0.00871735	H2afx	5
3.12388e-07	0.00435011	0.00874623	Med30	5
3.13051e-07	0.0694976	0.00876481	Etv6	5
3.14216e-07	0.0109945	0.00879742	Dusp11	5
3.15222e-07	-0.157256	0.0088256	Csrp2bp	5
[truncated: 687 more rows]

## Sheet: DE_genes_c6
p_val	avg_logFC	p_val_adj	gene_name	seurat_cluster
[truncated: 86 more rows]

[truncated: 3 more sheets: DE_genes_c7, DE_genes_TP cell units vs nonTP, DE_genes_stemID vs non-stem]
